# Supplementary material for: Sequence characterisation and novel insights into bovine mastitis-associated Streptococcus uberis in dairy herds
Source: Sci Rep. 2021 Feb 4;11:3046. doi: 10.1038/s41598-021-82357-3 (PMC7862697; doi:10.1038/s41598-021-82357-3)
Supplement: Supplementary file 2 — Supplementary Information 2. [file 41598_2021_82357_MOESM2_ESM.fasta]

>hasA	[CAB46918.2]
atggaaaaactaaaaaatctcattacatttatgacttttattttcctgtggctcataattattgggcttaatgtttttgtatttggaactaaaggaagtctaacagtgtatgggattattctattaacctatttgtcgataaaaatgggattatcttttttttatcgtccctataaaggaagtgtaggtcaatataaggtagcagctattatcccatcttataatgaggatggtgtcggtttactagaaactctaaagagtgttcaaaaacaaacatatccaattgcagaaattttcgtaattgacgatgggtcagtagataaaacaggtataaaattggtcgaagactatgtgaagttaaatggctttggagaccaagttatcgttcatcagatgcctgaaaatgttggtaaaagacatgctcaggcttgggcatttgaaaggtctgatgctgatgttttcttaacagtggattcagatacctacatctatcctgatgctcttgaagaattattaaagacatttaatgatccagaggtctacgctgcaactggtcatttaaatgcaagaaatagacaaactaatctcttaactagactgactgatattcgttacgataatgcatttggtgtagaacgtgctgctcagtctgttacgggaaatattttggtttgttccggacctttaagtatttatagacgttctgtcgttattccaaatcttgaacgctatacctcacaaacatttcttggtgtccctgtaagcataggggatgaccgttgtttgacaaattatgcaactgatttgggaaaaacggtttatcagtcaactgcaagatgtgatactgacgttccagataagtttaaggttttcatcaaacaacaaaatcgttggaataagtcattttttagggagtctattatctctgttaagaagttattagccacaccaagtgttgctgtttggactattacagaagtttccatgttcatcatgctagtttattctatctttagcttattgataggagaggctcaagaatttaatctcataaaactggttgcttttttagttattattttcatagtagctctttgtagaaatgttcattacatggttaagcatccatttgcttttttattgtcaccgttttatggattgatacatctattcgttttgcaacctcttaagatatattcgttatttactataagaaatgctacatggggaactcgtaaaaagacaagtaaataa

>hasB1	[CAR43609.1]
gtgaaaattgcagttgcaggttctggctatgttggcctatcattaagtgtattattagcacagaaaaatcctgttacagttgtagatattattgagaagaaagtaaatctcataaatcaaaaacaatcaccaatccaggatgttgatattgaaaactatttaaaagaaaaaaagttacaattaagagctactctagacgccgatcaagcatttagggatgcagatatactaattattgctacaccaaccaattatgatgtggagaagaatttttttgatactagtcatgttgagactgtaattgagaaagctttagctttaaatagtcaggctttgttagttattaaatcaacgataccacttggttttattaaaaagatgcgtcaaaaatatcagacagaccgtattatttttagtcccgaatttcttagagagtctaaagctttaaaagataatctttatcctagtcgaataattgtttcctttgaagatgatgattctatggaagtaatagaagcagcaaagacttttgctcaattgttaaaagatggttctttggataaagatgttcctgtactttttatgggttcagcagaggctgaagcagtaaaattatttgccaatacctatttagctatgcgtgtctcctattttaatgagttagatacatatgctgaaaagaatggtttacgtgtggataatattattgagggcgtttgccatgatcgacgcataggaattcattataataacccttcttttggctatggaggatactgcttacctaaagataccaaacagttgctagcaagctatgatggtattcctcaatcgcttataaaagcaattgttgattctaataaaattcgtaaagagtatatcgcatcacaaattttacaacaattgagtgatattaatgtagatcctaaagatgcaacgattggtatttaccgccttatcatgaaaagtaactctgataatttcagagagagtgcaataaaagatattattgatcatattaagagctatcaaattaatatagtcttgtatgagccaatgatgaatgaagattttgatttaccaatcattgatgatttatctgacttcaaagccatgtcacatattatcgtttcaaatagatatgatttagccttagaagatgttaaagaaaaagtttacaccagagatatttacggtgtggattaa

>hasB2	[CAR42292.1]
atgaaaaaaatagctgtagctggtacgggttatgttggtttgtcaatggcggttttgttggcacaacatcatcaagtaacagcagttgatattattgctgaaaaggttgatttgattaatgctaagaaatcaccgattcaggataaggaaattgaagagttcttggctactaaagaacttcatttgtttgcgactctggatgctgatatggcttatagggatgctgaatatgtgattattgcagcaccaactaactatgatagtaaaagagatttcttcgacacaagtgctgttgaaacagttattgaacaggtgttggaggtcaatcccgatgctatcatggtcattaaatcaaccattcctgttggttacactgaaagcgttcgttgcaaatatgacactaaaaatattatctttagtccagagtttctaagagaatctagagcattatatgataatctttacccaagccgtatcattgttggaacggataagcaggatgccgtcttaacacataaagcagaagcgtttgctcacttgttgcaagaaggagccatcaaaaatcctattgaaacacttatcatgggtttcactgaagcagaagcggttaaactcttttcaaatacctatcttgcgttgcgtgtttcctacttcaatgaattagacacctatgccgaaagtaagggattggatacgaaagccattattgatggcgttggtttagatccacgtatcggtgatcattacaataacccatcgtttggctatggaggctactgtctccctaaagatacgaaacaactcttagcaaattataaagatgttccacaaaatatgatgacggctattgtggaaagtaaccgcacccgaaaagattatattgctgagaaagtcttagagcttgctggagcctaccatagttctagtgatttcaaccctgatcttgaaaaagaggtagttgttggtgtgtatcgtttgactatgaaaagtaatagcgacaactttagacaatcctcaattcaaggtgttatgaaacgtattaaagctaaaggcgcaaaagttattatttttgaacctagcttagatgaaaatgttactttctttggtagtgaagttgtcaacgacttagaaatctttaaagctaaatcacaagctattattgccaatcgatacgattcaagtctcgatgatgtgcgtgaaaaagtttatacgagagacatcttccaccgagattaa

>hasC_homologue_gpsA	[CAR43601.1]
atgtcaaatgaaaaaattgccatattaggtcccggttcttggggtactgctctggctcaagtcttaaatgataacggccaccaagtatgtctctggggagattctcaagaacaaattgatgaaatcaatcaaaaacatacaaacacgcgctatttcaaagatattgttattgatgaaaagataaaagccactacagatttaaaagaagcactaaaagatgctaatgctattttatttgtagttccaacaaaagtgacacgtctagtcgctaaacaagtagctgaaacgttagatcataaagttatcatgatgcatgcttctaaagggttagaaccaggaacgcatgaacgcctttcaactgttatttcagaagaagtccctgcagaacttcgtagtgaaattgttgtcgtctctggacctagtcatgcggaagaaaccattgttcgtgacattaccctaatcactgctgcatctcgagaccttgaagcagccaagtatgtacaagctctttttagcaaccattatttcagactttatactaacagcgatgtcatcggagtcgaaacagctggtgctttaaaaaatattatcgctgtaggcgcaggtgctctccacggcttaggctatggggacaatgcaaaagcagctgtcattacacgtggactcgcagaaataacacgtttaggggttaaattgggagcagatccactaacctacagtggtttatctggcgtcggtgacttaatcgttacaggtacttctgttcattctcgcaactggcgtgctggcgatgctttaggacgtggcgaaaagttagaagatatcgaacgcaacatgggcatggtcattgaaggtatttcaaccacaaaagtagcctatgaaattgcccaagaattaggggtatatatgccgattacaactgctatttataaatccatttatgaaggtgcaggaatcaaagaaagcattctgggaatgatgtcaaatgaattccgttccgaaaatgagtggcactaa

>mga	[CAR40575.1]
atgtatatcaaacaaaaccttttttccaatcagcaattacgtggcctcaaactggccgttctcttgaaccatggtgaggaaccttgtgactacacccacatttgccggcacttgcactgttcctttttaaccttgcaaacagagattgcgcatttggcttcttttggagaagttcgggctctcccttatgtggagccccatttggaagttcagtaccgaccagaatttggtccacaaaaattgtttcaatccatcttaaatgagaccccctcgatgcgcttggttgaagctctcttttataaggactttgactctttagaagaactggcagaagctctttttaccagcttgtctactttaaaacgcctgattaagcgcaccaatgtctatttacagttggggtttaattgcgtgattaacgttcgatcggtacgcattgttggtcccgagcactcggttcgcttgctctatttgaaatactttaccgaagtctacgacaactacgcttggccattcttagatagtatcaacgagattgctctgacaagcttggtagatatgacagccagtaagttctctcatcgggtgacgcactcgctttttgcctacttgaaaatcatgagcgcggttaatctgatccgtttttccaaaggttatcgtgttaatgaagtctacccgcgcagctgttccctttatgaaaagcttaaagaggatccgacttttctgcatctttccgaactcttttggcgtgactttggcaagcctttagaccaggtggctttgtcggagatgttttcgacttattttcgtcaagacttgattttaaatgccgagttggatcggcaaaacacggataaggaagttgagggggtgacctatgaggacatgcttgagactttggaggggattgaaaatcgttttgggatgcccattgccaataagtcggaaatcagtctcttgatttacaatgccttgattttaaaagaacatgatatctatgaaaactttttggtttatgactaccgggagccatatattgcctactttaacgacagttatcctaagcttttagaggcctttcaggaggctttgttagccccttttaaagccaaaggcgtggagctagccaaagaaaggcagaaccacttgctctacattttgttggtcaattgggacaatcttttcttccacattagccgtgctattgataagcaaaaggtcttggtggtggaaaagggaacctgcaattccggtcagtttttaattgcttatgccggtcagtactttgacattgctattcatgagcatcaccagattgatatgcacaagatcaaagaggagtacgatgtggtgttgacggaccagaccttagaagtggtagatggtgtcgacatcatctactttagccagctagtgccaagcattgccttggaaaaactgaacaagttcctcaagaaaaaaattcagaagcatttcttagaagaaccggaggaagaataa

>lbp	[CAR40577.1]	[sub0145]
atgagaaaattctattataaggagaagaaaatggaaatcaaacaaaaacatggcaagcatgccttacgcaaagcggtcaccgcagcggtcttagcagggacagctttctcaagcctaggaggattcgcaggagcagtcacaacagtcaaggcggaagatttatttactataaataattcagaagtccaagataagttagaatcaaaggtaaaacaacttttggaagcccaacgaaaaggagaagacattagcgaaaaactacgagagttattaagtgaacttccaaccgatattttaaaggatattatgctatcaaatattgaagctgactatcttttaggatttctaaaaccagctgttgaggaaatggtgagaagatctgaacaaaatgacgagcgttggaaagatattacagaaaaaacactagctttagaggctttaaaagattcagaaagagaaattaggaaagaaaaagagaaacttgaggatgaagttcaacttgcaaaggtaaaaatagaaactaaagaatcagaattaaatgatttaaaaaaagattatattgatactagggaagaattagcagatactattgaagaactagacgaagttaaaaattcaattgtagaaaaagaagcaaaagttaaaggcttagaagaaaagttacgtgatttagaaaaagaattaggtgactacgataaaaaattaagtgaagctgctaagcaaaattcagatttatcaaatgaaaacaaagagttgaaagaaaacttagatactgctgagaatattactgttgaacttcagaaaaaatctcatgaattggaaaaaactaaaaaagaagttgaattagagctgaaagcagaaaaagaagcccttgaggcagaaaaagttaagttagcagaagctaatgaagcaaatgataaactatctgaagaacgtgatgctgccaagaaagaagctgaaaaagttcctgaactagaagggcaagttgaaaaattagttgaagaaatcactgctgctaagaaagaagcagaagagcttcaagctaaagccgaaggccttgaaaaagacttcgaagctgttaaagcagaaaaagaagcccttgaagctgaaattgctaaattgaaagaagaccaccaaaaagaagtggacgcgcttaatgctctccttgctgataaagagaaaatgcttaagagcttacaagaacagcttgacaaagctaaagaagaagctatgaagaacgagcaaatgagccaagaagaaaaagctaaattgcaagctgagttggacaaagctaaacaagaattggcagaaaaaatcaaagacatgccaaacaaagtggctcctcaagccgaaggcaaagccaatgcaggtcaagcagctccaaatcaaaaccaaaacaaccaagcgcaagcaaaccaagctaagaacgcaaacaacctcccatcaacaggtgacaaaccagttaacccactcctagtggcaagtggtctctccctcatgatcggagcaggtgccttcgtctacgccggcaaacgcaaaaaaggttaa

>sclB	[CAR42417.1]	[SUB1095]
atgacacacatgaataacaacggacgctacaagcaacgctttagcctccgcaagtacaaatttggtgcagcttccgtcctcctaggaaccatcttcgccctaggcatgaccggaacaacagcgcaggcgcaaatgccaagtcattctcatccaggtggtgtatatccaggcggtattattccaggtgctccaggtgcaattcctggaatacctggaggtggttcgggatttgattttgatccttcgggatatccagctggaccacatggatatttgccaagttatggcccaggaggagttggtatgttgcaaggaccaccaggaccagcaggtccaattggtcctaacggaatacctggtgaaagaggtccagtaggacccgcaggtgcagaaggtcctcgaggaccaaaaggagacaaaggagaaactggccagcaaggtcctcgtggagaagctggtattgccggcccatcaggtccacaaggtcctgctggtgttgcgggtcctgctggaccacaaggagttgcaggtcgtgatggtagagatggccgcgatggtcgtccaggtgaggcaggtttagatggtttagacggtctgaacggacttaatggtattgatggtactgatggaaaagacggtaaggacggaaaagacggccaaaatggtcaagatggaaagaatggccgtaatggacaagatggtcaaaagggtaaagacggccaaaacggacgcaacggtcaggatggtaaagccggcaaggatggtaagtctggtacagatggtaagaacggtaaagccggaacagacggtaaaaacggtaaatctggaaaagatggtaaagccggtacagatggtaagaatggaagagccggaactgacggaaaaaatggtaaagctggtcaggacggaaaagacggaaaaaatggaactgacggcttaaacggacgtgatggacgtgatggacgtgatggacgtgacggacgtgacggacttgacggaaaagatggaaaaaacggtaaagatggtgaatcgccaatcattaatgtcaaagacaatggcaacggttctcacaccattacttttttaaaccctgacggaagtcgtaaagaagtaaccatctctaatggtaaagatgggcaacctggtcgcgacggcaaagacggccgtgatggcaaagacggtatgccaggacgtgatggcatgaacggcaaagatggtcaagcggcagcaggcaacactgctggcaaaggcaatgcttcagacatgaaacctaaagctatggcagcacctgcagcaatgaccaaccaaaacgcgcatgcaaacaacaatggtccagctaaagcgcaattgccatcaactggtgacaaggctaacccattcttcacagctgcagccctagcagttatggcttcagcaggaatggtagctgtatcacgcaaacgcaaagaagattaa

>sclb_2	[SQG46463.1]
atgacacacatgaataaaaacggacgctacaagcaacgctttagcctccgtaagtacaaatttggcgcagcctcagtcctcctaggaaccatcttcgccctaggcatgaccggaacaacagcgcaggcgcaacaccaccctctttctccgggaagtccaggtgcatatccatttggaccaggaagttcagggtacgggccaggtgactcaggaatttaccctggagtaccagctggacctggaatgggatcgtttcatgggggaccatatggttttgatccgagtatgattgttggacctccaggacctgcaggagaaagaggtgaaatggggccaattggacccacaggtcctaggggagaaagaggtgaacctggtatacaaggtccccaaggacaagctggtcccgctggagcacaaggtgcaccaggtgtagctggtccacaaggtcgccaaggagaaccaggtcgagacggtcgtgatggacgagatggattaccaggtatggatggactggatggtcgtcctgggttagatggactggatggtctagatggtaaagacggtaaggacggaaaagacggtcaggatggaaaagctggaactgacggccgtcatggtcaagatggtcaaaatggtaaaaacggtcaggacggccagaacggacgcaacggacaagacggcaaagccggcaaggacgggaagtctggtacggatggtaagaacggcaaagccggaactgacggaaaagatggtaagtctggaaaagacggcaaagccggaaaggacgggaagtctggtacagatggtaagaacggcaaagccggaactgacggaaaagatggtaagtctggaaaagatggcagagccggtaccgacggtaaaaacggcaaagccggaaaagatggtaaagccggtacagatggtaagaacggcaaagccggaacagacggtaaaaatggtaaagctggtcaagatggaaaagacggcaaaaatggtactgacggcttaaacggtcgtgatggccgcgacggacgcgatggccgcgacggacttgacggaaaagatggaaaaaatggtaaagatggtgaatcgccaatcattaatgtcaaagacaatggcaacggttctcacactattactttcttaaaccctgacggaagtcgtaaagaagtaaccatctctaatggtaaagatggtgcaccaggccgtgatggtcgtgatggtaaagacggtatgccaggtcgtgacggacgtgacggtcacgatggcaaagacggtatgccaggtcgtgatggcatgaacggtaaagatggccatgcagcagcagctaagaacgatggcaaaggcaatgcttcagacatgaagcctaaagctggtcaagctcctgcagcaatgaccaaccaaaacgcgcatgcaaacaacaatggtccagcgaaagcgcaattgccagcaactggtgacaccgctaacccattcttcacagccgcagccctagcagtcatggcttcagcaggaatggtagctgtatcacgcaaacgcaaagaagattaa

>srtA	[CAR41958.1]
atggcagaatccagaagaagaaaaaaaggcaagtcaactttttctgacaagttacgttctttcctagcagttattttgcttattgtgggcctcttattgctttttaataagccaatccgcaacacactgattgcttggaattctaatagataccaagtgcaacacgttacaaaagataccattcaaaaaaataaagaagccgatagttcctttgacttttcagcggttcaagcagtatcgactgatacagtattaaaggcacaaatggaagctcaaaaacttcctgtgattggtggtatcgccataccagatgttggtattaacctaccgatattcaaaggcttaggtaatactgaactgatttacggtgctgggaccatgaaagaaaatcaagtcatgggtggggataataattattctcttgccagtcatcatatttttgggatggcaggctcttctcagatgcttttttcacccttggaaagagctaaagtaggaatggctatctatgttactgataaagaaaaaatttatcactatgacattaatagtgttcaaacggtaactccagaccgtatcgatgttataaatgatacaccagggtttaaagagattaccttagtcacttgtactgatgcagaagcaactgaacgcatcattgttaaaggtcttttaaaagaagaaatgaactttaacgatgctcccaaaaaggtcttaaatgcctttaaccatagttacaatcaagttgcaattgaatag

>srtA_2	[WP_037592200.1]
ATGAAAAAGTTTTTACAAAATATTAAAGGGAATTTGCGTTCTCGCAACCTCATAGCTATCATATTATTAATTATTGGTTTAGGACTTATGTTCAACAAAACAATTAGAAACTCAATGATTGCTTGGAATTCAAATAAATACCAAGTACAACATGTTTCTAAAAAAACCATAAAACAGAATGAAAAATCTAAAGGGAATTTTAATTTTGATTCTGTTAAACCAATTTCTACTGATTCAGTATTACAAGCCCAAATGGCCTCACAAAAGTTACCTGTAATAGGTGGTATTGCAATACCAGATATTGGTATTAATTTACCGATATTTAAGGGAGTGGGTAATACAGAATTAATTTATGGTGCTGGAACTATGAAAGAGAATCAAGTTATGGGTGGAGAAAATAATTATGCTCTAGCAAGTCACCATATCTTTGGAATAGCTGGTTCTTCAAAAATGTTGTTTTCTCCTCTAGAGAAAGCAAAAAAAGGGATGAAAATCCTTGTTACTGATAAGGAGAATATTTTTCAATATGATATTGTTTCAATTGAAACAGTAACCCCTGAGCGAATTGATGTCATTGAAGATACTTTAGGAAAAAGTGAAATTACCTTAGTCACTTGTACAGATGCAGAAGCAACTGAACGAATCGTAGTTAAAGGTGAACTAAAAAAAGGAATGGCATATAAAGATGCTCCTGATTCAGTCATGAATGCTTTTAATCATTCTTATAATCAAGTTGCAGTTGAATAA

>pauA	[CAR43782.1]
atgaaaaaatggtttttaatattaatgcttttgggaatatttggttgtgctactcaaccatcaaaggttgcagcaataaccggttatgattccgactactacgctagatatattgatcccgatgaaaataaaataacatttgccataaatgttgatggttttgtcgaaggtagtaatcaagaaatccttattagaggaattcatcatgttttaacagatcaaaaccaaaagattgttacaaaggccgagttgttagacgctattagacatcaaatggttcttctacaattggattattcctatgaactagtcgactttgcgcctgatgcacaattattaacacaagatcgacggcttttatttgccaatcaaaattttgaggaatccgtatcacttgaagatactattcaagaataccttttaaaagggcatgttattctcagaaaacgggttgaagaacctatcactcatcctactgagactgctaatattgagtataaagttcaattcgcgactaaagatggggaattccacccactacctatttttgtagactacggagaaaaacatattggagaaaaattaacctctgacgagtttcgaaaaattgcagaagaaaagcttttgcaactctaccctgactatatgattgatcaaaaagaatatactatcattaaacacaattctcttggtcaacttccaagatattattcttatcaagatcatttcagctacgaaattcaagataggcaacgtatcatggctaaggacccaaaatccggaaaagaactcggtgaaactcaaagtattgataatgtttttgagaaataccttattaccaaaaaaagttataaaccttaa

>pauB	[CAC85651.1]
atgaaaaaactatttactgtcctcatctttattggaatgtttggactactgggaattccatacaaagtagaggctatcacttcaaaagaagttaattaccaagaaccacaagggactatgttaacgataaatattaccggagaaagcaaggagggacagttgctcctttctccagaatatatgcaatttcgcttaacagcgggagaagttattaataaaaatgagttactggataaagtgcaacttgttatagacagtgctgcttctaaccagtttgaagttgttgatttcaaacccgaatcaaaggtggaatggtcctattttgaccgccacgaattgcttgatatcactgaaagaggatttatcgtacctgattattcaatttatgaaaagaaaccttcatttctcttaacaggccctgttattattcagagaaaaagtccaacaacagagaaaaaaactattgatagtaacaccgatgtcattcttagacacagcgtttcctttatgaaaagaaacggcgaatcaatgaatcttgttccaacaactacacagctatcttcattttctaaaactgcaaaacctggtcagtcaattcaatcagaagaactctatcaagctgctcaatcactttttgagcaaacaaaagaatatcatgaaggttatcaattaatcaaacggttgaacacatcgatttcagaaaatgaaaaagcctatcgcagtgtttatcaatttcaaaacggaaaacccttcaactatacgatttcacaactaagagagttttcaaaatgggattattcacaagcaattagagacgatatcattgagaactattacatttccaaaaatggcgatgactattaccctgaacaaatccaaattacgcttgatttgacgaatgaagaagaaacaagtatacgtactttaactttagatttgccaaaagaaaacacaattgagcatattaaacactatcttagtgaagcagatctcactgaaattgatgctaaaacaggagatcattattggtttagtcagaatgtcaagcaggtatcatcccaccatttccaggctaactatttcagcaaagaaaactctgatttgttctactataaccgattcagcttgcaataa

>fbpS	[CAR42461.1]
atgaataccaaaaaaataatgcaatttatacttgcaattaccgtgactctatttgcaactgtcggtatgaaaacggtagctgaaagtttttgggctgggcatcatgatattgaaatgattaatcgaaacatagacactttgtctaatcgcattaaaacaaaaaatcagaaaatttcagatttaaacgcaagcatttcaactttaaaatcagatattgcttctcaaaacagccaagtgagcgcactgcaacaacaattaatccaagctaatattgataaacaaaatgagatcaatcaaaaaattaatgaaatcaacgctaaaattgcagaaggtaatcaaaaggttgccgaaaaacaacttgaagtggatgccgccaatcaaaaaatagcagaattgaatcaacaagtatcctcattacaagataaattgaatcaaaatgattctcaagcattaagagatgttcaaaacactcgtcaaaaatctgataaagctgttttagaaacggaataa

>scpA	[CAR42550.1]	[SUB1154]
atggtgaaaaataacattcactcgagaaaaaaacatatattaaaaatctcattattagcaacaagtgtattaacgacaacagtttcaacagtctcagcagagcaattgcaaaatgaaaagcagtcggatttgcttagtaagatgacagaaacatctacgcctcatactatcataagttcagaagacctctcaaactcaaatcaagaggccaatcaaaaggatgagactgcctcaaaaagcttacaacctatgattgaaaaagtcgatccatctcatatccaggctctttgggaaaaagttggcacaggggaaggagatgtcttagctgtcatagattcaggaattgaaaccaaacattccatgctacagcttccagaggatgctgacaaaatgtacacagatcaagccagcattgacagtaagaaacaattattaggtattgaacgaggacagtggataaatgataagctcccattttaccatgattacacacaaggggaagagtctattgacagaaatacctaccatggaacccacgtcgcagggattgcaactgcttcaggcctaacacagaaagaaaataaggagcaaatgcaaggcattgttcccaatgctcaattattatttttaaaagtagggcaaccaagtgtagaaggtgaaagagaaaagcattatgccatggctattaaagatgctattgctttaggagcaacagctattaatatgagttttggacaagttggaaaagctagccatgaacttaatgatgatttcaaaaaagccttagcattagcagcagataaaggcgtcgctattgttgttgctgcaggaaatgattatgccatgggcggcagccagacgaaacctcttgcgaaaaatcctgatacaggtgtcattggaactccagcaactacggaggaggtttttacagtagcagcatatgttgcaccgcactattggagcagagtactatcggttactgacggtagcacatcaaaagccttggcgcttgaaatggctagtccatttgcagaaaataaggactatgagctcattttcttagaaaagggattagaaacggaagagaatgcagaaagactgaaaaataaggttttagtcttgaattatgactttgttaccaattccaaagaagttgctgaaaaagttgaggctttgggagcagctggtgtacttgtccacaataatcaagctaaaaaaccgctcattcctttagcttataatggtcctttacctatgggctttatcagtaaagaggatgcagattggttaaaaacgatgacaagtccacagtttagattaaaaaaagagaagcaattagttgaggtgcctggtggcagacaaatgacaaacttttcaagctggggcttatcagttgatggcaatatgaaacctgattttgctgcacctggctatgaaatttattcacctactccaggaaacgactactcaaagatgtcaggaactagtgctgcaagtccacatgctatgggaattattcatttagtccgtaaacacattcagaaagaataccctcacttaagtgctaaggaacagttacagttagttaagaacttattaatgtctactgccagtccaatttattcagagttagatcacagttactattctcctagggttcaaggagcaggggcactggatgccaaaaaggcccttgaaacagatgtttatgtaacagctgcggatggtctttcaaaaattcaattaggtgatgtcaataatcagttcgaattaagagtaaccttacataatttaagcaatcaggaaaaaaactttacttactttgcaagggtgcttactgacaaagttgaaaaggggcgtattctcttgcgtccacaagagctatatcaaacgagacccctccaagtaaaactagctccgaatcaaaagcaagaagtggttatcaaggttgatatttctaactttgatcaacagcttaaagctcaaatgcctaacggttattttctagatggttttgtagtatttcagtctaaggaaggtgctcaaaaagacttatctattccctttatcgctttcaaaggaaaatttgcagatttagaggctcttgatagtccaatttatcgaaatttagatggtacgttttactacagccccaaagaaggccaagacccttatgactttgaagtggatagtatccaacaaattaaagaacaatatatgactggtcttataacaacatttacgccttggtcactggttgaaggaagtaaaatagatggcttttcaccagagatggcttctgaatttagcacgactgattacctcggttcctataataaagaaggagataatacagttcgtcgattccgatttgtcgaaggcaaaccttatctagcactttcacctaatggcgatgataatatggataaagtgggatttagaggtgttttcttaagaaatgtcagagacatcaaagcacaggtatttgcaagtgatgatttgcaacatccgatttgggagagtcctataaaagcttttgctaaaaaagatgtgaatacaaatgatatcaaagaaagcatgcttgaaaataccgtttgggaaggtaaagatgcttctggaaatccggttacagagggattatatcgatatcgtgtaacttatacgccacttgctgaaggggccaaagaacagtttattgattttgatattctagttgatttaaccccgtcaaaactgccacaaagtgcaatcttgatgctagccgaaagacggattgagctaacagaatcaagagactatttatctcatgatacttatcgtgatcgactttactataaatatggaacagatgatattaatttcaccacttttgaaaaagatgatatgggacattttgtgatcccaaaccaagttgaagatgaactcagtggagagaagattactatcaatcttgataaaactgatcatttcttctttgtcagagaagatttctcaggtaattttagtgttattagcctgtcacaattattgaacaatcattcagatcaaatgcattcacttgaagagagtaagagtgatagaaaagaatctaatacaggtgatattagacacgaaaagcaagaaaatcttagtcaacaaactctactatcgacaccatcaattgatggccaaaaacaaaatgaccaattaatggttgaaaaagagaaagacattatggatgaaagtaagtctgaaagaagtgagaaaaataagtttccaaaagttcccgcttcaatcacgcttaaggatggaactctttatccgcagtcaataagccaaaaaacaagtcttcctaaaacagttgattcacaaaagacaatgacatttttagggattgccatgttatttggtggcatattacaagtcctatggtcatactttaaaaagagagattaa

>sua	[CAR43489.1]
atggaattcgaaaacacaaaatctaatcagattaaaacaacacttgctttaacgtcaacactcgcacttcttggaactggtgttggtatgggacataccgttaatgcggatgacatgacaactgctgatcaatcacctaaattacaaggtgaagaagcaacattggcgcctacaaacattgaagatactaaagcagccattgatattaaaacagctacattagcagaacaaaccgatgctcttaatactgtaaatgagacaatcacaagcacaaatgaagaattagctactttagaaggaggcttagctgataaagaaacagcagttgcagatgctgaaaaaacattggagtctgtttcaaatgcctcagaagaagaatttaatcaattagcagaacaaaataaagctgacttagctaaaactcaagaggagctaaaacttgctgaagcaacaaaagaagaagttgcaacacaggtattgacacaatctgacgaggtaacagctgcagctaatgaagctaaaaaaatggctgaaaaagttgcacaagcagagacaaaagtttcagacttgacgaaaatggtcaatcaaccagaagcaataacagctcaagttgaaatagaacaaaacaatgtcaaaatcatttcggaagatttagcaaaagccaaaactgatttagttgctgtaacagataatacaaaaacacaattagcaaatgatttagcgactgctcaatctagcttaagtgccaaacaaaatgaattagctaaagtacagtcacaaacaagtaatgtcgcagtgaatgttatgggtgctaataaaatggttgctccaactaattacccaattaatgaaatcaaaaaattaatgtcaagtggttacattgggacacaatcttatctaaatacattctatgctttaaaagatcaactggtttctaaagcagaagttggggcatacttaaatcattacgttgatatcgcaagtgacttaaaccgtatcgttaacccagataacttatcagttgaggttcaaaatgaattggctgtatttgcagcaacattgattaattctgttcgtcaacaatttggtctttctgcagtcgaagtgacgcaaggtgctcaagagtttgctcgcactttgactcgaaactataaagtaacacatggaaacactgttcctttctttaattacaatcaacctggcaagaatggtcatataggcattggtccacacgatagaacaattatcgaacaagcagctacaagtgttggcttaaaagctaatgatgataatatgtatgaaaacatcggattctttgatgatgttcatactgttaatggtatcaaacgtagtatttataacagtattaagtacatgctgtttacagacttcacctatggaaatacatttggacatacggttaacttgttgcgttctgataaaacaaacccaagtgctccggtctatttaggagtttcaacagaaactgttggtggtttaaatacccactatgttatcttcccggcaagcaatattgtaaatgccagccaattcagcaaacaagtggtttcaggtccattaacaacagttgataacagtgctaaaattagcactcttcaagcaagtattacttctgttgagtctaaaattcaaaccttacaaaaacgtattgcaaatatttcttcagaagcactagttgtctctgcacagagaaaagtagatggtttagctgcaaaacttcaaaaagctgaatctaacgttgaaaaagcaaaagctcaacttcaacagttacaagattcaaaagaagatttacataaacaacttgctttttccctttcaactcgtaaggatttaaaaggtcaacttgacgaatcgcttgttcacctaaatcagtctaaaattcttttacatagcttagaagaaaaacaaagtcaagtggcaagtcaaattaacgtcttgacattgaagaaggcacaacttgaaaaagaactagcctttaactctcatccaaatcgtgaaaaagttgcaaaagaaaaagttgaagaggctcaaaaagcattaacagaaaccttatctcaaattaaaactaaaaaagctatcttaaatgatttaacacaagaaaaagcaaaattgacgtcagcaatcacaacaactgaacaacaaattgttttgttgaagaatcatttagcaaatcaagtggcgaatgctccaaaaatcagcagtattgtccaaagatcagaaaacaatagagtaagacctgatgtttctgatacaagagagaaggcagtagatactgctcaagaagcgacaattcttgctcaagcagaaacaatggctgaagaagtcattacaaattctgcaaaagccattgttgcaaatgctcaaaatgttgcacaagagattatgaaagtagcacctgaagtaacacctgatcaaggagttgttgcaaaagttgcagataatattaagaaaaataatgccccagcaagtaaatcatatggtgcaagttcatcaacggtaggaaatgctacttcttcacgagatgaaagtacaaaacgtgctttaagagcaggaattgttatgctggcagcagcaggacttactggttacaaactcagaagagatggcaaaaaataa

>putative_surface-anchored_protein	[CAR41974.1]	[SUB0888]
atgtctaagccaatgacaaagaaaaaaaaggctatttctattcaaaagtctgtaaaaccaattttaggttttaccttcggagccctattattatcaactgtttttacaccttccgtatttgctgaagaagtagtgtcttcattagggcacgcaacaagtggtttgctgtctgtatcagttcccaaagaattaaccagtcttgagacaacgacctacttaatggcaagtgagtctccaagtaacactctaacttcggataccatttctagtgataatggagggacggcttcaaatccaaatgaaatagtaaccacagagacaaccagcgaggcgattcctttcgacacagaagtcattcaaaatccggatttacctataggtgagattaaggtagttcaagaaggagtagctggtgaagtaacggttacaaagacaaccacaactattactctaaatggtgtttctcagtcaactacaactgagtcaagggtacctgtcaaaaaacctattaataaaattattgaagtaggtacaaaagagattagtacaagtccaagtagttctgatgttattacagtcagtccatcaccctcttcaacttcatcagagtctaatcagcaaggttcgttaactccggcccctaaatcacgtcaaaatagtcaggaaaagaaaggtagtcagactaaaaaatccaaagatgacgccaaagaaaaagagggtgataagaaagaacttcctccaactggctcacaagaaagtggtattttttctctattttctgcacttattagcacagctttaggtcttttcctattaaaatcaaataaaaatgattaa

>Cfu_CAMP_factor	[AAA78910.1]	[SUU34322]	[U34322.1]
ATGGAATTCAAAAAGTTACTTTATTTAACTGGTTCAATCGCAGGAATTACTTTATTTTCCCCAATTTTAA
CAAGTGTCCAAGCAAATCAAATAAATGTTAGTCAACCATCTAATAATGAAAGTAATGTTATTTCACAGAA
AAAAGAAGAAATTGATAATAGTCTAAATCAGGAAAGTGCTCAACTATATGCCTTGAAAGAAGATGTTAAA
GGAACTGAGAAAGAACAATCAGTTAATTCAGCAATTTCAGCTGTTGAAAATTTAAAAACTTCACTTAGAG
CTAATCCTGAAACAATTTATGATTTAAATTCGATTGGAACAAGAGTAGAAGCAATCTCTGACGTGATTCA
AGCAATTGTTTTTTCAACGCAACAGTTAACAAATAAAGTTGATCAAGCTCACATTGATATGGGATTTGCT
ATTACGAAATTACTTATTCGCATTGCAGACCCATTTGCTTCAAATGAATCCATTAAAGGGCAAGTCGAAG
CTGTTAAACAAGTGCAAGCGACTGTGCTTACCTATCCCGATTTGCAGCCTACGGATAGAGCAACTATTTA
CGTTAAATCAAAATTAGACAAGCTTATTTGGCAAACAAGAATTACCAGAGATCAAAAAGTTCTTAATGTA
AAGAGTTTTGAAGTTTATCATCAATTAAATAAAGCTATCACACATGCAGTAGGTGTACAATTAAATCCAA
CTGTAACAGTTGCACAAGTTGACCAAGAAATCAAAGTGCTACAAGAAGCATTAAATACTGCTCTACAGTA
A

>CAMP_factor_family_pore-forming_toxin	[WP_037624665.1]	
atgactacaaaaaaaatattttatctaaccacaattattgcaggttttagtgtattgtcaatgcaaggagctgttacttatgccgatgaaatcggccaaccacctgtcagttcggttgcttcaactggtgatagtgttccggaattacatgcgcagttgaatcaagatgcaaatcaacttaaccaattaaaggaagctgtctctggaactgaaatggaagcatctgttaataaggctattaattcagttgaccagttgcaaactgcacttcgcgcaaatcctgaaacaatttatgatttaaatagtattggtgctcgtgttgaaggattaagtgatgttattcaagctattgttttttcaacgacgcaattaactaataaagttagcaaagcacatgtagatatgggatttgccattactaagcttgtcattagaattgctgatccatttgcatcagtagaagcaataaaagctcaaactcaagctattgcccagttagaacaagctgttttagcttatcctgatttacaagctacggatagagcaaccatctatacaaaatcaaaattagataaagcaatttggaatacacgtttcacaagagataagcaggttttaccagtcaaaagttttggagtatataataccttgaataaagcgataacacacgccgttggggttcaattaaatccatcgacaactgttgaacaagttgatcaagaagtaaaagctttagagttagctttatctattgctttgcaatcataa

>mtuA	[CAR41168.1]	[SUB0473]
atgaagaagaagttatcgttagcaatcatggcttttttaggtcttctaatgcttggagcttgttcagtaggaaatggtagaaaagcaacagatgggaagttgcaagtagttgtaactaattctatcattgctgatatgactaaaaatattgcaaaagataaaattgatttgcatagtatcgttcctataggtcaggaccctcatgaatatgaaccgctacctgaggatgttcaaaaaaccagttcagctgatcttattttttacaacggtattaacttagaagatggtggtcaagcttggtttaccaaattagttaaaaatgctgaaaagaagaaaaataaagattattttgctgtcagtgatggtgttgatgttatttatcttgaaggtcaaaatgaaaaaggaaaagaagacccacatgcatggcttaacttagaaaatggcatgatttatgctaaaaacattgcaaaacaattgaaggcaaaagatcctaaaaacaaagattattatcaaaaaaatctagatcagtatctagcaaaacttgaaaaactagatcaagaagctaaatctaaattcaacaaaatacctgaagctaaaaagttaattgttactagtgaaggctgtttcaaatacttttcaaaagcctatggcgttccttcagcatatatatgggaaatcaatacggaagaagaaggaacaccggatcaaatttcaagtttattagctaccttgaaaaccaaaaaaccttcagcactttttgttgaatcaagtgttgataaccgtccaatgaaatcggtatcaaaagacagtggtatcccaatttattctgagattttcaccgattctattgcaaagaaaggaaaaaacggcgacagttattatgcaatgatgaaatggaatttagataaaatttctgaaggtcttgcgaagtaa

>scaR	[CAR41166.1]	[SUB0472]
atgacgcctaacaaagaagattacctgaagtgtatttatgaaattggtcaggaaaagaaaaaaatatcaaataaacaaattgctgagaagatgcaagtttctccacctgcagtctcagaaatgatcaaaaaaatgattgctcaggattggattgttaaagattcacaaaaaggctattttttaacagaaaaaggggttgatttggtcgctaacctttaccgtaaacaccgtttgattgaagtctttttaattcatcaattgggttatagttctcaggaagttcaccaagaagctgaaattttagaacataccgtttcagaaaccttcatcgatcgacttgaccaaatgcttggatttccagaattttgtccccatggtggcacaatcccccgaaaaggacaggctttaaaagaaattaatcatttgacgctttatcaaatggaaaaatgtggaggttatcgtttaacaagggtacaagatcaatttgatttgctaaattacttggaacagcaccagtttaccctaaacacactttttcaacttgaacaaatcgataactatgctaaaacctacactatctctttcgacgataaacaattgattatccctgaacacattgccaaacaattgtttgtcagtcctcaataa

>mtsB	[CAR41170.1]	[SUB0474]
atgattactacggaaaatttaacagttacttatgacaatcaaaaagaaatattgcatcaaataaatataaatattgaaagtcctggtatttatggcattcttggtccaaatggtgctggtaaatcaacatttatgaaggctcttttaaatcttatacattatgatggtaaagtgcaaatcggaaaaagtatgaaatctttaccgaaacaccaagtggcttatgtagaacaacggagcaatattgatttaaactttccaataacggtgagggaatgtgtctctttgggaacattttccgatttaaggattggccaaaaagtgaagaaaaaacaatatgacaaggttgacttttatttggataaagttggtctgacggattatgctaatcatgcaatcaaagctttgtctggtggtcaatttcaaagaatgttagttgcaaggtgtttagttcaagaacgtgattatatatttttagatgaaccttttgtcggcattgattcagtcagtgaatctataattgtaaatcttttaaaagaacttaaggaaaagggaaagacaatcttagtggttcatcatgatttaagtaaagtcgaaaattattttgatcagattatcttactaaatcgaaaattgattgcttttggagaagtttcgcaaacttttactgtttcgaatttagcccaaacatatggtgatcagttgattttttgtggaaaggagtaa

>oppF 	[CAC37637.1]
atgaagcgaagatttggactggttggtgaatcaggttcaggtaaaacaactgttggacgtgcgatattaaaactttatgatatcaatgagggtgaaattattttcaatggtgaaaaagtttctcatctcaaaggtaaagaattacatgagttcagaaagaatgctcaaatgattttccaagatcctcaagcaagtttgaatggtcgtatgaaaatcagagatattgttgctgaaggacttgatatccatggcctaaccaaaacgaaacaagagcgtgaagatagggttcaagaattgttagagcatgttggacttaatagagaccacgtgacacgctatccacacgaattctctggaggacaacgtcaacgtattggcattgctcgtgcccttgccgttcaacctaagtttatcatcgctgatgaaccaatttcagcactggatgtatccattcaggcacaggttgttaacctcatgcaaaaattacaagaagatagaggtttgacctatctctttatcgcccacgatttgtcaatggttaaatacatttctgaccgaattggggttatgcattggggcaaaatgctagaaattggaacatctgatgatgtttacaataacccaatccatccttatacaagaagtttgctttcagcaattccagagccagatccagacattgagcgtcagcgtgtcgcagaaatctatgacccaagtgctgaggatgatggacaagaaagagaaatgcgtgaaattacaccaggacactttgttctatcaacagaagcagaagctgctgaatacaaagcaaaatgccaaaaataa

>bca	[WP_037627638.1]
atgtttagaaaatcacaaagtagtaattacgatacttctcaagcgaaacagcgcttttcaattaagaaattcaaatttggagttgcatccgtactaattggtcttagttttttgggtggggttacacaaggtaatcttaatatttttgaagagtcaatagttgctgcatctacaattccagggagtgcagcgaccttaaatacaagcatgacaaaaaatatgcaaaatggtcatgcttttattgacttatatgatgtaaaaaatgggttgattgatcctcgaaatttgattatattaactccatcaacttattcttcgacatattatattaaacaaggtagcaattattatagtaacccaagtgagattacatcaactggttctgcatctattacttataatatattggatgagactggggctcctcatgtaaaaagcgatggacaagttgatatagttagtgtcactttaactatttatgattcaacaaccttaaggaataagattgaagaagttagaacgaatgcaaatgatcctaaatggacagaagaaagtcggactgaggttttaacaggtttagatacaatcaaaacggatattgataataatcctaagacgcaaacagatattgaaaatataataacgaaagtaactgatttagaaaaactattagtcacaccaacgcctgataaagataagtatgaaccaactggtggcgagacaacagtgccacaaggaaccccggtatccgataaggacattacagatctcgttaagattccagatggatcacaaggagtgccaactgtaattggagaccgccctaatacggctcagccaggagactacccagttactgtagaggttacctatccagatgggaccaaagatacagtaacagtgacagttcacgtcacaccaacgcctgataaagataagtatgaaccaactggtggcgagacaacag

>lmb	[CAR41964.1]	[SUB0884]
gtgaaacgaaaatttctatcgttcatacttgttttaactttttttctaccatttcttgttggactttctgcctgtcaaaaacagcaagccaaaaaaggagatggtttacatattgttactagtttttatcccatctatgctatgacaaaatatatttcgggggatttaaatgatgttaagatgattcgaacgcattctggtattcatgcttttgagccttctccaaatgacatcgcagctatctatcattcggatctttttatttatcattcccataccttagaagcttgggcaggtagtttagatgcaagtagtcaccactcaaaggtcaccatttttgaagcttctcaatcattacccttggatagagttcaggggttagaagatatggaggtcggaaaaggtattgatccagctactttatatgatcctcatacctggtcagatccaatcctagcggctaaggaagcaaaagcaattgcagacaaactttctcagttagatagtaaacataaagaggattatcaagcaagagcaaaattatttaccaaagaagccaaggctattacggaaaactatcgtgaaaaatttaataagcttaaaaataggacatttgtgacacaacacacagccttttcttatcttgctaaacgttttggccttgaacagttaggtatttcaggaatttcacctgaacaagaaccaacagcaagacaattgaaggagattcgagatttcatcaagtcttataaaattaagacggtctttgttgaaaaaaatgtttctcaaaaaatggcaaaaacagttgctaagtcgacaggagcacaactaaaaatgttaagtcccttagaagcagatcctgagaataacaaatcgtatttggaaaatgttgcggaaaatcttgagattttatatcaagaattaaaataa

>biofilm_putative_glycosyltransferase	[CAR41299.1]	[SUB0538]
atgaaagtcttactatacttagaagctgaaaatttcttacgaaaatctgggataggtcgtgccattaaacatcaagtaaaagccttgacgtctgttggacaagcctttacgacaaatcctaaagatgactatgaccttgttcatgttaacacttatggcattgctagctggttgttaatgacaaaagctaaaaaagctggcaaaaaagtgatcatgcatggtcattctacagaagaggattttagaaattcctttattctttctaatcaattatcccctatgtttaaaaaatacctttgtcttttttacaagaaagcagatgccatcatcacgccaactctctattcaaaatctctgattgaaaactatgggataaacaagccagtttttgccatttcaaatgggattgatctgaaacaatatggtccaaatcctcaaaaagaggaagctttccgacgttattttaatgtaaaagatggcgaaaaagttgtcatgggtgcagggcttttcttcaaacgaaaaggcattgatgattttgtaaaagttgctgaaaaaatgccagatgtcacatttatttggtttggagaaatgaataaatggatgattccagctgaaataagaaagattgttaatggcaatcatcctgaaaatgttatttttccaggatacattaaaggtgacgtttatgaaggcgcaatgacaggggctgatgctttctttttcccaagtcgtgaagaaacagaaggcattgtagtactggaagccttagcaagtaaacagcatgtccttgtcagagatatccctgtttattctggttgggtaaatcaagatagcgcggagatggcttcagatatagatggatttgttaaggcattacggaaaatcttaaatggtcaaagtcagaaaaccatggcaggttatcaggttgcagaaagcagaagtattgaaaaaatagctttggagttagtagacacttatcaaaaagtaatggagttataa

>biofilm_putative_glycosyltransferase_2	[CAR41301.1]	[sub0539]
atgcgagttggtctatttacagacacttactttccacaagtttcaggtgtcgcaaccagtattcgaaccttgaaagaagagctagaaaaagaaggacatgaagtctatatctttaccacgacggataaaaacgtcaaacgctttgaagatccaacagtgattagacttccaagcgtcccatttgtgtcctttacggatcgtcgagtggtttatcgtggacttatttcatcttataaaatagctaagcagtatcatctagatatcatacacacacaaacagagttcagcttagggttgcttggtaaaatggtaggcaaagccttaagaatcccagttgttcatacctatcatacccagtatgaggattatgtgacctacatcgcaaacggtaaactgattcgaccaagtatggtaaaaccaatcttaaaaagctatttaaaagatttagatggagttgtctgcccaagccctatcgtcttgaatcttctagaagattatcaagttaaattaccaaagcgggttatcccaacaggaatcgatttgacacaatatatccgagacgatatttctaagcaagatatcgctagtcttaaagaggaattgcaaatcgccgatgatgatacctttttactcagtttgtcgcgtgtttcctatgaaaaaaacattcaggctattattcgacaactgccggaagtcttgaaagctaatcccaaagtcaaattagtcattgtaggtgatggtccttacctgcctgatttgaaggctttagcggatcaactgacaatcagcgagaacgttatttttactggcatggttccacatgacaaagtggcttattattataaagcttgtgatttttttgttagtgcttcgaccagtgaaacacaaggattgacttacattgaaagccttgcaagtggaaaaccgattattgctcatggcaatccttatttagacgatcttgtttctgataaaatgtttggtacgcttttttatcatgaggatgaattagcagatgctattattgatgctatcattgaaacacctgaaatgaatcctgaaatgcttaagcaaaaacgttttgacatctcagctgagcattttggacattcgatgtataccttttatctggataccatcatcaataaaaataagcctcaacctcagcgactttccttacgtgttactggtacaggcaaacgagagccaatcaaactggttcaaacagcgcgtcgtattccaaaacgagcttttaaagcaacagctgtcacctctgtaaaagttgtgaaggcaccgcttaaaatggttaatgccatacgtgactttttagattaa

>gtaB/hasC
ATGACTAAAGTAAGAAAAGCCATTATTCCAGCTGCCGGACTTGGCACACGTTTTTTACCA
GCAACAAAAGCTCTCGCTAAGGAAATGTTGCCCATCGTTGACAAACCAACCATTCAATTC
ATCGTGGAAGAAGCTTTGCGTTCTGGCATTGAAGAAATCTTGGTCGTAACAGGAAAATCA
AAACGCTCCATTGAAGACCATTTTGATTCCAACTTTGAACTCGAATATAATTTGCAAGAA
AAAGGGAAAACTGAACTCTTAAAATTAGTGGATGAAACCACTTCTATAAACTTGCATTTC
ATTCGTCAAAGTCATCCCAAAGGCTTAGGGGATGCTGTTTTACAAGCAAAAGCTTTTGTA
GGAAATGAACCCTTCATTGTTATGCTTGGTGACGATTTGATGGACATTACAAATACCAAA
GCTGTCCCATTAACCAAACAATTAATGGACGATTATGAAACAACACATGCTTCTACAATA
GCCGTAATGAAAGTTCCTCACGATGAAGTATCCTCTTATGGTGTCATTGCTCCAAACGGC
AAAGCCTTGAATGGCTTATATAGCGTGGATACCTTTGTTGAAAAGCCAAAACCTGAGGAC
GCACCAAGCGACCTTGCTATCATTGGACGTTATCTCTTAACACCTGAAATTTTTGACATT
CTTGAAAATCAAGCACCAGGCGCCGGAAACGAAGTCCAATTAACTGATGCTATCGATACC
CTCAACAAAACACAACGTGTTTTTGCTCGTGAGTTTACTGGCAAACGCTACGATGTTGGA
GACAAGTTTGGCTTCATGAAAACATCTATCGATTATGCCCTAAAACACCATCAAGTCAAA
GATGACCTAAAAGCTTATATTATCAAATTGGGTAAAGAATTAGAAAAAGCACAAGATACT
AAAGAAAGCAAATAA

>rqcH/fbp54
ATGTCTTTTGACGGCTTTTTCTTACATTATTTAACTGAGGAGCTTTCTGATAAACTTCTG
AATGGACGAATTCAAAAAGTGAACCAACCCTACGAGCGTGAATTAGTTCTAGGCGTCCGA
AATCATCGCCAGAATTTTAAAGTCCTCATTTCAGCCCATCCTGTTTTTGGGCGCATTCAA
TTAACGGATAGCAATTTTCAAAACCCACAGGTGCCAAACACCTTTACCATGATTATGAGA
AAATACCTTCAAGGTGCTGTCATTGAATCATTTAAGCAAATAGATAATGACCGAATTATC
GAGATTGGTGTCTCCAATAAGAATGAAATTGGTGATGACATCAAAACGACCTTAATCATT
GAAATTATGGGTAAGCACAGCAATATCATCTTAGTAGATCGCAATCAAAATAAAATTATT
GAGTCTATTAAGCATGTTGGCTTCTCACAAAATTCTTACAGAACTATTTTACCTGGCTCA
ACATATATCGAGCCACCTAAGACAGGGGCAAAAAATCCTTTTACCATTGAGGATGAACCC
CTTTTTGAAATCTTACAAACCCAGGACCTTTCTCCTAAAAACCTTCAAAAACTTTTCCAA
GGCTTAGGTCGTGATACAGCTAACCAACTGGCAGAGCGGTTGACAACAGATAAATTAAAG
GTATTTAGACAGTTCTTCAATCAGGAAGTCTCACCTCATCTCACTCAAAATGCTTTCTCA
GCAGTTCCTTTTTCAGATAGTGGCCAATCCTTTGAACAGCTCTCTGAACTTTTAGATTAT
TACTACTTAGAAAAAGCAGAGCGTGACCGAGTTAGTCAACAAGCCAGTGATTTAATACAC
CGTGTCCAAAATGAATTGGATAAAAACCGTCTCAAATTAAGGAAACAAGAAGCCGAATTG
AAAGCTACTGAAAATGCTGAAGACTTTCGGCAAAAAGGAGAATTGCTGACCACCTATCTT
TCCTTGGTTCCTAATAATAAAGAATCGGTTACCTTAGATAACTATTACACTGGTGAACCA
CTTACCATTTCTTTAGATTTAGCCCTTAGCCCTAATCAAAATGCCCAACGCTACTTTAAA
AAATACCAAAAACTAAAAGAAGCTGTTAAACATTTATCTGGCCTAATTGAAGAAACTAAG
CAAAGCATTCATTATTATGAAAGTGTTGAGTACAATCTCTCACAGGCTAACCTTGATGAA
ATCGAAGATATTCGAGAAGAATTGGTTCAAGCTGGTTTTATGAAGCGTCGTGCAACAGAC
AAACGCCACAAACGTAAAAAACCAGAGCAATACCTTGCTAGCGACGGCAAAACCATTATC
TTAGTTGGACGAAACAATCTCCAAAATGAAGAGCTGACCTTCAAAATGGCTAAAAAAGGA
GAACTCTGGTTCCATGCTAAAGATATTCCCGGTAGTCACGTCATCATCAAAGATAATTTA
AATCCTAGTGATGAGGTTAAAACGGATGCCGCAGAGTTGGCAGCTTATTTTTCTAAAGGG
CGCTACTCCAACCTCTTACAAGTGGACATGATTGAAGCCAAAAAATTGCATAAACCAAGT
GGAGCAAAACCAGGTTTTGTAACTTACACAGGCCAAAAAACACTACGGGTAACTCCGGAA
AAAGAAAAAATTGACCAAATGAAAATCAATTAA

>epsM/neuD
ATGAAAAATAAAATAGCATTTTTAGGAGCAGGAAGTCATTCGGATGCAATTTTACCAATT
CTTGATTTAAAAATTTATGAATTTGTTGGATATTTTGATGATAAAGATATTTCTGAACAT
AATGGATATCCAATTCTTGGTAAAATGTATGATATTATAGATGCTTTAAAAAAAAATGAA
ATTGACAATGTTTTTATAACAATTGGTGATAACGTAAAGAGAAAAGAATTATTTGATTTG
ATTTCAAAAGATTATTATCATGCTTTAGTAAATATTATCAGTCCCAAAGCGATAATTTTA
TCTCCTAATAGTATATTAGGCAGAGGAATTTTTGTTGGGATTGGTGCATTTATTGGTTCA
AAAGTTGAATTACATGATAATAATGTAGTTAATACTGGTGCAGTAATTGAACATCATAGT
ATAATAAAAAGCCATTGTAATATTGCTCCAAATTCCACCATTAATGGTTTATGTTTATTA
AATGAAGGAGTTTATGCTGGAAGTAGCTGTACACTAGTACAGTTAGTTGAAATAGCTCCT
TTTTCAATTATTGGAGCAGGGACAGTTGTAATAAAATCATTACTAGAAACAGGTACATAC
GTTGGTGTTCCTGCCAGAAAAATTAAATAA

>cps4I
ATGAAAAAAGTAATGGTAGTTTTTGGCACAAGACCAGAAGCAATAAAAATGTGTCCACTC
GTTAAAGAGTTAAAGAAATCTTCAGAAATCGAAACAAAAGTTTGTGTTACAGGTCAGCAT
AAAGAAATGTTAGAGCAAGTATTATCTGTATTCGATGTGGTTCCAGATTATAACCTTGAG
ATTATGAAAGACAATCAAACATTAAATACAATTACATCAGCGATTCTTCTAAATATCAAA
AAAGTTTTTGAAAAGGAAAAACCAGATATAGTATTAGTTCACGGTGATACTACGACAACA
TTTGCAACAGCAGTCGCAGCCTTCTATCAAGGAATCAAAGTTGGTCATGTTGAAGCAGGA
TTACGAACATACAATTTACAAAGTCCGTTCCCTGAAGAATTTAATAGACAAGCAGTCTCT
CTGATAGCAGATTTTAATTTTGCTCCGACAAGTGCTTCTAGGGATAATCTTATTAAGGAA
GGAAAAAATGCTGAGAGTATTTTCGTGACAGGGAATACAGCTATTGATGCTTTGAAGACA
ACAGTAACAGAAGACTTCAGTCATGAATTGTTTGAATGGGTTGGAAATGATAAATTAATC
ATGATTACTGCTCATAGAAGAGAAAATCTTGGTCAACCTATGGAGCATATGTTCAAAGCT
ATTAAACGTGTCTTAGATGAACATGATGATGTAAAAGCTATTTATCCCATCCATAAAAAT
CCAAGAGTTCGTGAAGTTGCTGATAGAATTTTTACTAAGGATGACAATATTAAAATAATT
GAACCACTTGAAGTTTTAGATTTTCACAACTTCTTGAACAAGAGTTATCTAATTTTAACA
GATTCAGGGGGTATTCAAGAAGAAGCACCTTCTTTAGGAAAACCTGTATTAGTGATGCGA
GATACTACTGAACGTCCAGAAGGTGTTGCTGCTGGTACTTTAAAATTAGTAGGTACAGAT
GAAGAAAATATTTATCAAGAATTTACTAAACTGTTAATAGATCAAACAGTTTATGATGAA
ATGAGTCATGCATCAAATCCTTATGGTGATGGAACAGCATGTTTAAAAATAATTGAAATT
TTGGAGGCAAAATTATAA

>cpsB
ATGATCGATATCCATTCCCATATCGTTTTTGATGTGGATGATGGTCCGCTAACAATAGAT
GAAAGTTTAGCTTTAATTGAAGAAAGTTACAAACAAGGCGTACGTACCATTGTTTCGACA
TCCCACCGTCGAAAAGGCATGTTTGAAACACCCGAAGATGACATATTTAATAAATTCCAA
CAAGTGAAACGTGAAGCAGAAGAACGTTTCGAAGGTTTAACTATTCTCTATGGTGGGGAG
CTCTACTATACCCGAGATATTTTGGAAAAGTTAGAACAGCATATTGTACCCCGTCTAAAT
GACACGCGTTATGCCCTGATCGAGTTCTCCATGGCTACGCCTTGGAAGGAGATTCACAGC
GCCGTAACACAAATCTTGATGCTAGGAATTACCCCAGTCATCGCCCATATCGAACGTTAC
GATGCTCTAGCCTTTAAAAAAGAACGCGTCAAAGAACTTATCAATATGGGCTGTTATACT
CAGATTAACAGCGCACATGTTGTCAAGGCCAAATGGTTTGGAGATTCCTTAAAAGTTTTC
AAAAAACGGGCTAAATATTTCTTAGATGAAGATGTGGTTCATTGTATTGCCAGTGACATG
CACAATCTCAAGAAACGTCCACCATATATGAAAGAAGCACGAAAAATCGTTAGAAACGAC
TACGGTATGAAACGTGCCCGCATGCTATTTGAAACAAATCCACAAGCTTTGCTTAATAAT
GACTATTTATAG

>cpsC
ATGAATACGACTGAAACACCGTCAATGGAAATTGATGTTTTAAGCCTTTTGAAGAAACTT
TGGATGAAGAAATTCCTCATCCTATTTATGGCCTTGTTCTTTGGAACGTTAGCTTTATTA
GGAAGTATCTTTTTAATCAAACCATCCTATTCAGCATCAACACGTATCTACGTTATTAAT
CAACAAAATGCTGAAAACATCACTGCAACTGATTTGCAGGCTGGGTCTTTCTTGGTCAAT
GACTACAAGGAAATTATCACTTCTCGTGATGTCATGAAAGATGTTATTGCGACAAACAGT
TTATCTCTTTCACCAGATGCTTTGAGCAAAATGATTTCAGTAACTATTCCAGCAGATACT
CGGGTTATTTCTATAACTGTTACCAACCATGACCCACAACAAGCAAAAGACCTAGCTAAT
TCTATCCGCGAAGTTGCATCTGAAAAAATCAAATCTGTCACAAAAGTTCAGGATGTTACT
CCTTTAGAAAAAGCACAGCTTCCGTCAAAACCATCATCACCAAATATTAAACGTAACACA
ATGATTGGCATGTTAATTGGTGGATTGTTTACAATTGTTATCATTGTTATCAAAGAAGTT
TTAGATGACCGTGTTAAACGTCCGGAAGATGTAGAAGAAGTGCTTGGTATGACACTACTA
GGTATCGTTCCAAACATAGACAAAATGTAA

>legI/neuB
ATGGTATATATTATTGCAGAAATTGGTTGTAATCACAATGGGGATGTTGAACTTGCTAAA
AAAATGGTTGACGTAGCTGTAAACTGTGGAGTTGATGCAGTTAAGTTTCAAACATTTAAA
GCTGATAAGTTAATATCAAGATATGCTCCTAAAGCAGAATATCAAAAGAAAACAACTGGT
ACTGACGATTCCCAATTAGAAATGACTAGACGTTTAGAGCTTTCTTTTGATGAGTATCTT
GAATTAAAGGAATATTGTCAAGAGAAAAAAGTAGATGTATTTTCTACACCATTCGATTTT
GAGTCTTTAGATTTTTTGATTTCAACAGATATGCCAGTATATAAAATTCCATCTGGCGAG
ATTACAAACTTGCCATATTTAGAGATTATAGGAATGTTGAACAAAAAAGTAATACTTTCA
ACTGGTATGGCAAATATGGAAGAAATACATAATGCTGTAAATATTTTGAAGAAAAATGGG
ACTGAGGATATTTCAATTTTACATTGTACAACAGAATATCCAACACCATATACAAGTATA
AATTTAAATGTTATTCAAACATTAAAAAACGAGTTTCCTTCGCTTCAAATTGGATATTCG
GATCATTCAATTGGGTCTGAAGTTCCAATTGCTGCCGCTGCATTAGGAGCAGAAGTTATT
GAAAAGCATTTTACTTTGGATAATAATATGCCTGGGCCAGATCATAAAGCTAGTGCAACA
CCAGAAATACTTGATGCTTTAGTTAAAGGTGTACGAATAGTAGAAACTGCCATGGGAAAA
TTTGAAAAAATTCCAGACCCCGTTGAAGAAAAAAATAAGATAGTAGCAAGAAAATCGATA
GTTGCTTTAACTAATATCAAAAAAGGTGATGTTTTTACTACAGAAAATATAACTGTTAAA
CGTCCTGGAAACGGTATATCCCCAATGTCTTGGTATGATGTACTTGGTAAAGAAGCTGAA
GAAGATTTTGAGGTTGATCAACTAGTTAAGGATAGTAGATTTGAGTTTCAAATAAAGGAC
TAA

>mnaA/cps4I
ATGAAAAAGGTTATGCTAGTTTTTGGCACTCGTCCTGAAGCGATTAAAATGTGCCCGCTT
GTCAATGAATTAAAGAAATCAGATAAAATCATTACTAAAGTCTGTGTAACGGGTCAACAC
AAGGAAATGTTAGAGCAAGTCTTAAATGTTTTTAACATTAAACCTGACTACAATTTAGAA
ATAATGAAAGAAAATCAAACTTTAAATACGATAACATCTTCAATTCTACTAAAAATTAAA
GATGTTTTTGAAAAAGAAAAACCAGATTTAGTTCTTGTACATGGTGATACAACGACTACA
TTTGCAACAGCAATAGCCGCTTTTTATGAAGGCATTAAAGTGGGGCATGTTGAAGCAGGA
CTAAGAACGAATAACCTGAAAAGTCCATTTCCGGAAGAATTTAATAGACAAGCAGTTTCA
TTAATTTCTGATTTCAATTTTGCGCCAACTGATTTATCAAGAGAAAATTTACTCAAAGAA
GGTAAAAATCCAGAAACAATTTTTGTGACTGGAAATACCGCAATTGACGCTCTCAAGACT
ACTGTGAATTCAAATTATAACCATGAACTTCTAGATTGGGTAGGAAACGACCGTTTAATT
ATGATAACAGCCCATAGAAGAGAAAATCTGGGAAAACCTATGGAGAATATGTTTAAAGCG
ATTAAACGAGTTTTAGATGAAAACTCAGACGTTAAAGCAATTTATCCAATACATAAAAAT
CCAAGAGTAAGAGAAGTTGCAAGTAAAGTTTTTGAAAAGGATGATCGTATTAAAATTGTC
GAACCTTTAGAAGTAATTGATTTTCATAATTTCTTAAATAAATCTTATTTAATTTTGACT
GATTCCGGTGGTATTCAAGAAGAAGCTCCTTCATTGGGAAAACCAGTTCTTGTTATGAGA
GATACTACTGAAAGACCAGAAGGGGTAAAAGCTGGGACATTGAAATTGGTTGGTACAGAA
GAAGAAAATATCTATACTAATTTTTCAACATTATTGGAAAATCGTGAAGAGTATGAACAT
ATGAGCAAGGCAAGTAACCCATATGGTGATGGTACGGCTTGTGAGCAGATTGTAAATGTT
ATTTTAGAAAAATTATAA

>wbjC/cps4K
ATGAAAATTTTAGTTACAGGTGCTAAAGGAATGGTTGGAACAGCTTTAGTTAACCAATTG
ACCAATATTAAAGAAAATAAAAATAGGACTAGACCAAATTTAAACATTGAAGAGATTTAT
CAATACGATATTACTTCTAGTCATGAAGAACTTGATTATTATTGCCAAAATGCAGACTTT
GTCTTCAATTTAGCAGGTGTGAATAGGCCTGAAAATCCTGAGGATTTTATGACTGGAAAT
TTTGGATTCGCTAATCAATTACTCGATGCATTAAAAAAACATAGTAATAAAGCACCTATC
ATGTTATCTTCTTCTATTCAAGCTACGCTTGAAGGAAGATATGCTGATGGAGATTATGGC
AAAAGTAAACTAGCAGGTGAGGAGCTTTTCTTTGATTATGGAAATAAGGAAAATGTCAAA
GTAGCAGTGTATAGATTTCCAAATTTAATGGGACACTCTAGACCCAATTACAATTCGGCA
GTTTCTACTTTTTGTCATGCTATTGCAAATGATCAACCTTACCAAGTTAATGATGAATCT
GCTACAGTTGAATTACTATATATTGATGACTTAATAGAAGGACTACTAGATTTACTCGAG
AATAAAGAATTACATTGTGAATATGATGGCTTAAATGTAGTTCCAAAAAAAGAAGGAAAA
TATACATATATCCCTACTACGCATAAAGTGACATTGGGTGAAATAATTGCTCTCCTTAAG
GAGTTCAAGAAACAACCTACTACTTTAATGATGCCAAAAATACCTGAGGGATCGTTTGCT
AAGAAGTTATTTTCACTTTATTTAACATATTTACCTAAAGACAAATTTAGCTATCCATTG
AAAATGAACATTGATGATCGTGGATCTTTCACAGAACTTGTACATACGGCCGACTGTGGT
CAAGTGAGTATTAATATTAGTAAACCTGGAATTACGAAAGGACAACATTGGCATAGCAGT
AAATGGGAACAATTTATTGTAGTTAGTGGTCATGGTTTAATTCAAGAAAGAAATATTGTT
ACAGGAGAAATTGTTGAGTTTGAAGTTTCAGGAGATAAAATTGAAGCTGTGTACATGATT
CCTGGGTGGACACATAATATAATTAATCTTTCTAATACTGAAAACCTGGTGACAGTAATG
ACTTGCAATGAAATTTTTGATCCTGAACATCCAGATACTTATTTTGAAAAAGTAAAATAA

>cpsD/cps4D
ATGGCACAGTTAGAATTAGTAAGATCAAAGCAAGAGTTATATACACGTGCAGAGGAATAC
TATAATTCCATTCGTACAAATATTCAATTTAGTGGACGTGATTTAAGAGTTATTGTCTTA
ACTTCCGTTCAACCCAATGAAGGAAAATCAACGACTTCAGTTAATTTAGCCGTTTCATTT
GCCAAAGCAGGTTTAAAAACCCTTCTTATCGATGCGGATATCCGTAATTCGGTTATGTCA
GGTACCTTCAAGGCAGATGAGAAATATGAGGGGCTTTCCAGTTATTTATCAGGAAATGCC
GATTTATCTAGTGTGATTTCCCATACAAGTGTTGAAAATCTCATGGTTATTCCAGCAGGA
CAAGTGGCTCCTAACCCAACAACCTTACTTCAAAACAGTAATTTCAATTATATGATTGAT
ACGCTAAAAGAAGTTTTTGATTATATTATCATTGACAGCCCACCAATTGGCCTTGTTATT
GATGCTGCTATTATTGCACAAAAAGCTGATGGTAGTATTATAGTGACGCAAGCTGGTGCT
ATCAAGCGTCGTTTCATCCAAAAGGCTAAAGACCAAATGGAACAAAGTGGTGCCTTATTC
TTAGGTGTTATTTTAAACAAAGTTGAAGAAGTCATTGATTCCTACGGTGGTTATGGTGCT
TACGTTGCCTATGGCAATTATGGCAATTACGGAAAAAAAGAAACAAAATCAAAAAAGAAA
AATCGTCGTAGAAAATAG

>cpsL
ATGGGGAATAAATTAATAAAATCTGGTTTTATTTATACAATTGGAATTGTTCTAGTTCAA
GGATTGGCCTTTATCACATTACCAGTGTATACAAGAATGATGTCTCAAGTTAGCTTTGGT
CAATTCAGTCTTTATATGTCTTGGGTTTCAATAATTTCAATAATTATTGGATTTCAAACT
AATGGTTCTCTAAGTGTTGCTAAACTAAAATTTGAAGATAGATTTGATGAATATAGTGCA
CATGCTTTAAGTGTATCAAACTTGTTTTTTATTTCAATTTTCATTATATCAGTATTTTTT
ATTAATAACTTATCTGTTTTGTTGGGTTTCTCAAAGCAAGTCACAGTTATTTTGCTTTTT
CAAAGTTACTTTCATTTTATTGTAAATTTTTTTAGTCAATATTTTATTCAATATCAAAAA
ACAATTGCAAGCCTTATCCTTTCTTTTTTTACTTCAGTTATGAGTGTAATACTTTCTATA
ATTTTACTTAATATATTAGATAATGATTTTTTATCAAGAATGATTGGGTTAGTAATTCCT
TATTCATTGGCAACAATTTTTTGCATCATAGTGATTTATAAGAATGGGAAATCTTTAATT
AATAAAAACTATTTATATTTTACAATATCTGTTTCCTTTCCATTAATTTTTCATTCCTTA
GGTAATCAGATTTTAAATCAACTAGATCGTGTGATGATTGGGAAATTTTTAACTGTGAAA
GATGTTGCTTTATATAGCTTTGGATATTCATTAGGATTAATTATTCAAGTTGTTTTGATG
TCTCTTAATACAGTGTGGGTACCTTGGTTCTTTGAATCGAGAAAAAACAAATTATCAAAT
CTGAAATTGGTTATACAAGTTTATTTAAAAATAGGTTTATTTCTTACGATTGCCTATTTA
ACTGTTAGTTCAGAAGTTATAAATCTTATGGGAGGGATAGAATACTCCGCGAGTATTTAT
TTCACACCAATGATAATATTAAGCTATTTTTTTGTGTTTTTATATACTTTTCCTGTAAAT
GTTCAATTTTACTACGCAAATACTAAATATATTCCAATTGGAACCATCATAGCAGCAGTT
GTTAATTTCTTATTAAATTTTTTATTAATACCAGTAATGGGTATCTATGGCTCCGCAATA
GCAACAGTAATTTCATATCTTATTTTACTTGTATTGCATCATTTTATTTCTAAGATTAAA
TATAATTATGATGATGTTTCTGTAAAATCCTATTTAACTCTATCAACAATTGCAATTATT
TATACGTTATTCGTCACAAAATTTGCTAATGAAATATTTATTAGATATATTACAGGAATA
ATACTTTTAATTTATTTTTATCTATCAAATAAAAATACAATAAATAATTTTTTAATAAAT
AGAAGGAGAAAATGA

>neuA_1
ATGAAACCAATTTGTATTATACCAGCACGTTCAGGCTCAAAAGGTTTGCCTGATAAAAAC
ATGTTATTTCTAGATGGGAAACCATTAATTTATCATACAATTGATGCAGCAATTGAAAGC
AATTTATTTGCCAAAGAAGATATTTATGTAAGTACTGACTCGGATTTCTACTCAGAAATT
TGTATCAAAAAAGGAATATCAGTTAAAAAAAGAAGCGAAGAACTAGCCAGTGATAATGCA
ACAACTGCAGATATGCTCCTAGATTTTTTGAAAGATTTTCCAGACAATCAAGTATTTTCA
TTGTTGCAAGTAACATCACCTTTAAGAAATGGTCAGCATTTAAGAGAGGCAATGAAGTTA
TTTATAGATTCAGATTTCACTGAAAATGTAGTAAGCTTCTCAAAAGCTGATAAACATCCA
AGTCTTTTGAGTACAATTACTGATCAAGGATATGCAAAAGATATCGCAGGTGTCGATAAA
GGTTATAGAAGGCAAGATAAAAAAGAATTTTTTTATCCGAATGGAGCAATTTTTATAACA
ACTAAGTCAAATTATTTAAAGAATCAGAGTTTTTTTACATTAAAGACAAAAGCCTATTTG
ATGGATCATAAATACTCTTTTGATATTGATTATATAGAAGATTTTAAAGCAGTATTAGGT
CAAATATATTTTGATTACTCAAAACGAGAAAAAAATATTCAAAATGAATATACTAGCTTT
TTAAAAGAAAAACTGCAAAATATAAATATCCATAGAGTAATTCTAGGTGATTCTAGAACT
TTAAAACTTAAGCTTTCTAATTTTATTAATTTGAGTTATAGGAATGTATCAATTAAATCA
ATTTCTGATAATATGTCAATAATAAGAGATAGTGGTGTGAATGAAGTAATATTGGTTGCT
GGTATTAATGATGTTTCTGCGGAATATCCAATTGAAACAATCTTGGAAAATATTAAATCT
GTAATAAATTTTTGTATTAAAGAAAAAATTAAACTAACTATTGCAAACATACCGTACAGT
TTATTTAGACCAGAAATTGATAATTTGAAAATTGAAAGAATTAATAGCGATCTTTCACAT
TTTTCAAAGGTTTATGAAATTTCGTTAGTTGATTTAAATTCTAAATTTCGTTCTGGTAGA
AAATTAAATTTTGACTTAACTTATGATGGCTTACATTTTAATAGTAAAGGAGTTCAGTTA
TTACAAAATGAATTTGAAAATTTAATAGATTGA

>hylB/
ATGAAGAAAAATCATCGTCTCTATGGTTATCTTTTGTTTTCTAGTCTGATCTTGGGATCG
ACTCTTTTGATACCTACTATTTCTGTTCAAGCTGATGAAATAAGTAATTCTTCCGATACT
TCCATCTCCACATTAAAGACTTCTATTAGCGAAGATACAAGTCATGGTACAGCTTCTCAG
GAAAGTGATGGTATCGGTGTTACTATGCCTACAACTGAAGGAATGGCATCAATGCAAGTA
AACAACTTGGTAAACTCATCTCAACAGGAACAAAATCACCCTGAGGTAGAAAACAATTCA
ACACCCCCTCTCCTTAATACTAAATTCAATAGTAGTGTGGCTCCTTTGGAATCTAACCAA
ATAGTTGCTGAGACTAACAGTGACCAAACCAATAAGGTATCAAATGGTGATTTTAGCCAA
GTCAAACCCACATCTTCTACTACTAGTAAGTGGACTAATAAAGAAGAAGCCACTAGTTGG
TCTGTTTATATTGATGATAAGCAGACAAAAGAGATCGCTCCTATCATCCAAGTGAACGCT
AATAAACAGCTCGTTATAAGTAGTCATTCTGATTTTCGTGGAGCTGTGACGCAAAAAGTC
AAAATCGATCCTAGCAAACAATACAGAATCGACTTTGATATTGAAACTAGTCATCGAACT
GGGCAGACATTTCTACGTATTCTTGAAAAGAGTCCTGATTCAAAACAACCTAATCGTATT
TGGTTGTCAGCAATGACCAATGAAACGACTCCTTACCATCACTTAACAAAAGTCTACAAT
CCATATTATGATGTTTCAGAAGTGACTTTAGAACTGTACTGTGAAAAAGGAAGTGGTAAA
GCTATTTTCGATAACATATCTATGATTGAAGTTGGCCCAAAAGATGACGGTAAGACAAGT
GCAGTCGCTACTGTTTTGCCGGAAAAACTCTCTCTTCCTCTTAACAAAAAAATCGTTTTG
ACAGATTCAACCTATAGTTATCGCATTCATAATACAGATCTCGCTGAGGTGGTAAATGGT
ATTATTATTCCTAAAGCCACCGGCCAGACACTTGTGACTGTATCCTTAGATAGTCAAATA
GTTAAAGAAATTCCTTTAACTGTGCAACTTTCGCAAATAGATAAATATGATAACCTTACA
CAAAAATGGAATGATATCACTTTTGGAAGTAAGGAATATAATGCTGATGATTCTCATATG
TTAGCTTTGTTTACAGAGCTAGAAGGGAAGGTATCCTCTCATTTGTCTACTTATCACTCA
GAATTAAATAGGCATGTTCTTTGGGATGATCTTAACAACTATAGGGACTCCGCTCAATTG
ACGGCTACTTATAGACGTTTTGAAGACATGGCTAAGCAATTTATAACTCCAGGCTCAGCT
TATTATCAAAAGCCAGAAGTGATAAGAATCATTAAAGATGGCTTATCTTGGTTAAATCAA
AACTTTTATAATGCTAATAAGGATATTGAAGGCGGTGCCAATTGGTGGGATTATGAAATA
GGTGTCCCTAGAGCTATTTTAACTGTTTTGTCATTGACGAGTGACTATTTTTCTCAGGAA
GAAATTATGCAATACACAGCTCCAATAGAGCATTTTGTTCCTAACGAAAATTATTTCCGC
ATGACGCTAACCAATCCTTTTCCTGCATTAGGGGGGAATTTGGTTGATATGGGACGCGTT
AAACTCATGACAGGCATCTTGAGAAAAGACGAGACTTTAATTTCAAAGGCTAGTTTATCT
CTAAACAATTTATTTAAAACGGTAACTTCAGGAAACGGTTTCTATGCAGATGGTTCTTAT
ATTGACCATACAAATGTTGCCTATACTGGAGCTTATGGTAATGTTCTGATTGATGGTATC
TCACAGTTACTTCCTGTTATTCAAAAGACTGATCATAAAATTCCTGATGTTAATATTAAA
TTAATCTATCATTGGATTGATAATTCTTTCCTTCCGTTAATCGTCCATGGTGAATTGATG
GATATGAGTCGTGGTAGATCTATCAGTCGTGAAAGTGGGTCCTCACATGCCGCAACCATT
GAACTTCTGAGAGGATTTTTACGCCTTACTAACATGTCAGATAATACTCAAAATCATGTC
CTAAAATCAAAAATTAAAGGTATTCTTCAATCTGATAAGGTATTTGACCCCTATAAAAAC
TTACTTTCCTACTCAGACATTTCAGCCTTCAAGCAACTTCTAGCTGATGGTTCCATTCCT
CCCTATCGTTTTGAAACAAGGCTGAACACCTATAATAGTATGGACAAACTAGCCTATTAC
AATGCTGATAAAGATTTTGGCTTCGCTTTGTCTCTTCATTCCGATAGAACTCAAAACTTC
GAAGCAATGAATAATGAAAATACCAGGGGTTGGTATACAGGCGACGGTATGTTTTATTAC
TATAACGACGACCAAGCTCATTATAGTGACAATTATTGGCCTACTGTAAACCCATACTAT
ATGCCAGGAACAACTGAAAGTGATACGCCTCGAGACGATGTCACCGTTAAACTGACTGAT
TCCTACAATAAACAAAAATTGGATTCTAAAGTGTTAACTGGACAGGTAACAAATGCTTCA
CCTTTTGTCGGGTCCGTCAAATTAACTGAAGAATACGGCTTAGCGGCAATGCAATTTAGT
AACTGGAACCGCACCATATCTGCCAATAAAGGTTGGGTTATCTTGAATGATAAAATTGTC
TTTTTAGGCTCTCATATCACTAATAAAGACAATAGTAGTAATGTTTTTACAACTATTGAT
CAAAGAAAAGTGACACCTGATTCTCCTTATAGAATATATGTCAATGGTATTCTAACTGAT
TTAACAGATTCTCTAGAACATTCATTTGCTAACGTTCATTCTATTCTTCTAGAAAATGAT
AATCCCGATTTAAATATTGGATACCTCTTTATGAAACCAACCGAACTCTTACTTAAAGAT
TCATTTCAAACTGGTAGTTGGTATGCCATTAATCAAAATAAAACCACAAGTACAGAGATT
AAAAGCAACCGCTTTATCACTATCAAACAATTCCATAATTCTGCAAGCAACTCCTATGCT
TATATGATGCTTCCAAAAGCTAATTTAGATATTATCAATGATCTCATCCATAATAGTCAA
GTTAGCGTCATCGAAAACACAGATAAGCTCCAAGTAGTTTATGAAAAAAATACAAAGACT
TGGGCAATTATTAAGTATTCCAATGATCCCTATACTCTAAATGGCCAATTAGAGCTTTCT
GAATCTGGACTTTATATGATTCAAAACAATGGAATTCATTATCAGATTGTAAGCTATAAT
CCCTTAACTCAAGAAAAAGAAACACAAACTTTGAAAGTTAAACCAAATGATTTCAAAGCT
ATTTCCATTAAGCCAATACAAGAGATAGACGATCTACTTTTAATTGACTCCCATAAACAA
AACCAGTTACAAAACGAAATTATACATGAAAATCATGATATTAGAGCTTTCATTGACAAA
CCACTTACACTTGATACTGACTTGAGTATGTCAAAACACAAAATACCGATAATCCGTTAT
CAGTTTAAATGGGGCCAAGAAGTTTATAAGGAACTCCCTTATTTACTCCCAAATCACTAT
CAAAAAGAAGAAAAAAATGAATGA

>wbpI/cps4L
ATGAATAAATATCAAGAAGTTAATTGGAAAAATAACAAAAAACTAAAGTTATTAATTATT
GTTGGAACACGACCAGAAATTATTCGCTTATCTGAAGTAATAAAAAAATCACGCCAATAT
TTTGATGTGATTCTAGCTCATACAGGTCAAAATTATGACTATAATTTAAATGGTATTTTC
TTTCATGATTTAGAGTTAGCAGAGCCAGAAGTTTACTTAAATGCTGTAGGTAGTCATTTA
GGTGAAACGATGGGGAATATAATTTCTGAAAGTTATGAGTTAATGGAAACTATAAAACCA
GATGCTGTCCTAGTTTTAGGAGATACAAATTCGTGTCTATCAGTAATTGGTGCTAAACGA
CTTCATATTCCTATATTTCATATGGAAGCAGGGAACAGAAGTAAGGATGAATGTCTTCCT
GAAGAAACTAATCGTCGTATTGTGGATATTATTTCAGATGTTAATTTGGCTTATTCGGAA
CATGCTCGTAAATATTTGGCCGATACCGGACTTCCAAAGGAAAGAACTTACGTTACTGGT
TCCCCTATGGCGGAAGTGCTACGTGCCAACTTGGACAAAATTGAAAAGTCAGATATTCAT
GAGAAATTAGGTTTGCAAAAAGGTCACTATATGTTACTTTCAGCTCACCGAGAAGAGAAT
ATTGATACTGAGAAAAATTTCTTGAGTTTATTTAATGCAATTAATAAATTGGCTGAAATA
TATGATATGCCAATTCTATATTCATGCCATCCTAGAAGTAAGAAAAAACTTGAGTCAACT
GGTTTTAAACTTGATCATCGAGTTATCCAACATGAACCATTAGGTTTTCATGATTATAAT
AATTTGCAAATGAATGCTTTTGCAGTTGTCTCTGATTCTGGAACACTTCCCGAAGAATCA
AGTTTCTTCACATCAATTGGGAAACCAATTTCTGCAGTATGTATTAGAACAAGTACAGAA
CGTCCAGAAGCTTTGGATAAAGGAGCATTTGTTCTTTCAGGTATCGATGAAAAAGGTTTA
TTACAAGCTGTAGAAGTAGCTGTTGAGATGAACAAAAATAATCATCTAGGCATTCCGGTA
CCTGACTATGTTGATGAGAATGTATCAGATAAAGTGGTAAAAATTATCCAATCTTATACT
AACATCGTCAATAAAATGGTTTGGCGTAAAGATTAA

>capD/cps4J
ATGTCATCATTTACAGGAAAAACACTACTAATAACTGGAGGAACTGGTTCTTTCGGTAAT
GCAGTTCTAAATAGATTTATTTCATCCGATATTGGAGAAATTAGAATCTTTTCACGTGAT
GAAAAAAAACAAGATGATATGCGCCATAAATATCAATTTAAATTTCCAGAACATGCCGAT
AAAATTAAATTTTATATTGGTGATGTCAGAGATATAAATTCTGTAAGGACTGCTATGGTT
GACGTTGATTATGTATTTCATGCGGCAGCCCTAAAACAGGTTCCATCTTGTGAGTTTTTC
CCAATGGAAGCTGTTAAAACCAATGTTTTCGGGACTGAAAATGTTCTTAATGCAGCTATT
GAAGCTAAAGTTAAAAATGTTGTTTGCCTTTCAACAGATAAGGCTGCTTACCCTGTTAAT
GCAATGGGGACTTCAAAAGCAATGATGGAGAAAGTAGCTGTAGCCAAATCACGTCAAAGT
AAAAATACTAAAATTTCAGTAACACGTTATGGAAATGTTATGTGTAGTAGAGGATCTGTT
ATTCCATTATGGATAGATCAAATTCAAGCAGGTAATCCTATTACGATAACTGAACCTACT
ATGACACGTTTTATAATGTCTCTTGACGAGGCCGTCGATTTAGTACTCTTTGCTTTTGAA
AATGCTACTTCAGGTGATATTTTAGTACAAAAAGCACCGTCATGTACAATCGAAACTCAA
GCAAAAGCTGTTATGGAACTTTTTGGTGGAAAATCAGAAGATATTAAAGTTATCGGAATT
CGTCATGGTGAAAAAATGTATGAAACATTATTGACCAATGAAGAGTGTGCTAATGCCATT
GATATGGGGAATTTTTATAGAGTTCCTAGCGACAAACGTGGCCTAAATTATGATAAATTC
TTTACTGAAGGTGACACGGAAAGAATTGAATTGACTGAATTTAATAGTCATAATACTGAA
TTGTTAAATGTGGAACAAACTAAGGAAAAAATTGCTGCTTTGTCATATATTCAAAATAGA
TTGCATGAAGTTAAATAG

>neuC
ATGAAAAAAATTGGACTAGTTACAGGATCCAGAGCAGAATATGGAATAATGAAAAATTTA
ATTTCGAAATTCTATAATGATGATGAAATTGATCTACAAATAATTGCAACAGCAATGCAT
TTAGAGGAAAAGTATGGTTTTACTTACAAAGTTATTGAATCCGATGGTTTTGAAATAAGT
TATAAAATTCCATTAAATTTAATTGATACCTCGAAAGAAGTCATTAGTAAGTCATTATCA
ATTTTAACCCTCAAATTAAGTCAAATTTTTTCTCATGAAGAATATGACCTAATTATTATT
CTTGGTGATCGATATGAGATGTTACCAGTGGTTAATACTGCATTAATTTATAATATTCCA
GTTTGTCATTTACATGGTGGGGAAAAAACTTTAGGTAATTTTGATGAATATATTAGACAT
GCCATTACGAAAATGAGCCATTTACATCTCGTTTCAACAGATGAATATAGAAATCGAATT
ATTCAAATGGGTGAACTTCCTGAGATGATTGTTAATACTGGATCTCTCGGCGTTGAAAAT
GTAGTTAGTAGTCAAAAATTATCGAAAAGTCAACTTTCTCAAGAATTAAAAATAGATTTA
CCGGAAAATTATTTTGTTATACTTTTCCATCCTGAAACTCTTTTGGGAGAACATGAAGCA
ATAGATCAAATAAAAGAATTACTATCTGCATTACATAAAGTTAATTCTTCATATGTTTTT
ATCGGCTCAAATTCTGATACTGGTTCAGATTTAATAATGGATGAGATAAAAAAATTTGTA
AATAAGCATGATTCAACATATTTATTTACTAGTTTAAAAACTCAGGTTTACCATTCACTT
GTCCAAAATTCATTGGGGTTAGTTGGAAATTCTTCATCAGGAATAATTGAAATTCCGAGT
CTTAATGTTCCAACTTTAAATATTGGTGACCGACAAAAAGGAAGATTACAAGGAACAAGT
ATTGTAAATGTTTCTATTAATGAAAAAGAAATAATTGATGGAATTAATAAACTGAATACT
ATAAAAGAATTTTATAATCCTTACATGAAAAATAATTCGAGCCAAATTGCATATGAAGCA
ATAAAGAGAGCGCTTGAAAATGGTATTTCTACATACAAAGAGTTTAATGATTTGGAGTTC
AGTTATGAAAAATAA

>cps4H
ATGAAAATATTACATATATATACTTCTTTAGACGGTGGTGGTGTTGAACGCTTTTTATTA
AATTATTACAAACATATGGATCGTTCAAAGTACCAATTTGATATTGTAGTACCAGGTTTT
GAAATTGGTATTTTAGAAGAAGAATTTAATAAATTGGGAGCAAATATTTATCATGTACCT
CGATTTAGTAGCAATAAAATAAAGCATGTGAAAGATGTTATTAGGATTATTAAAAACGGT
AATTATGATATCGCTCATACACATGGTTATAAATCTATTTTAGCTCTCCTTTTAACATTT
ATAATTGGGATAAAAATTAGAATTGTTCATAGTCATATGGCTTTTGAAAATGAAACATTT
TTAAGAAGAATTATAAGATTAATAGTTACTTTTTTTTCAAAAAGATTATCAAATGTGATG
TGGTCTTGTGGAATAGATGCAGGAAATTGGTTATTTGGTAAGAATTCATATGAAAAGGGA
GAATTTAAAGTTATTCATAATGCAGTAGAAACTTCAAATTTTTTATATAATCCAAAAATT
CGAGACAAATATCGCAAGGAGCTTGGAATATTAGATACCGATTTTGTAGTTGGTAATGTT
GCTAGACTTTCTGAACAAAAAAATCAAAAATTTTTACTTGAGATATTCTCAAATCTATCA
AGTAATAAAGAAATTAAACTCTTTATTGTAGGTAGTGGTGAATTAGAGGAGGAACTAAAG
AATTTAGTCAGAGATATGAAATTAACTAATGTAAAATTTTTAGGATCTAGAAATGATGTC
CCAAATTTATTAATGGTTTTTGATTTATTTATTCTCCCCTCAAAATATGAAGGTTTACCA
GTTTCATTGATTGAATCACAAGCGTCTGGTTTATATGCAATTTCCTCTAATTCTATTACT
CAAGAAGTGAATATAACTAATTTAATAAAATATATTAACTTGAAATCTGGTCCTGAAATT
TGGGCAAAAGAAATAATAAACTTTTCTAAAAATAGACCTCAGAGAGAAACTGAAAATTTT
CTAGCTGGCACAGTTTACGATATAGAGTTACAAGCAAAGGAACTTGAAAGCCTATATACA
CGGTTAGAAAGGGAATTTATTAATTGA

>epsF/cps4H
ATGGTAAAAATTCTACATACAATACCAGCATTGGATGGTGGTGGTGCGGATAGAGTTATT
TATGATTATTGTGTGAGAATGATTCCACAAATTCAATTTGATTTTATAGTTCATTCTGAT
CATAAAGGAATTTTAGAAGAAGAATTAGTGAGTCTAGGATGTAATATATATCATATTGAA
CCAGCCAGAAATGGGTTTTTTAAGTATATAAAAAACATCAATCAAATTCTACATCAAAAT
AAATATGATATGATTCATGTATCACAAGGATACTGGGGATATTTTTTTATATTACTAGCT
CAACTTAATGGAATTGGTGTGCGAATCGCTCATGCCCATATGGCTAACGTTCCTGAGAAT
AAACTTACTAGAGTAAAAAGAAAAATATTTTCAAAATTAACAATATTATCTGCCACTGAT
TTATTTGCCTGTGGTTTTGATGCAGCTAAATGGATGTGGGGCGAAAAACTATTCAGAAAA
AATAAAGTCAAAATAATGGTAAATGCAATTGATGGAGAAAAGTTTACTTTTAATAACAAC
TTGAGAAATCAGCTTCGAAAAAATTGGGATTTTGAAAATCAATTTGTAATTGGAAATGTT
GGTCGTTTAGCTCATCAAAAAAATCAATCATTCTTGATTGATGTGTTTTCAGAGATAAAG
AAGTTTAAAAATGATAGTAAGTTAGTTCTTATTGGTCGTGGAGAATTAGAAGAAGAACTA
AGATCAAAAGTTGAAAGGATGGGACTAAAAGAGTCGGTAGTCTTTACTGGCGTTCGTTCA
GATGTTAATCAATTATTGAATATGCTTGATGTTTTTGTTCTCCCATCACTTTTTGAAGGA
TTACCTATTACATTAATTGAAGTTCAAATGAATGGTTTACCAACAATCGTCTCTGATAAT
ATTACCGAAGAGTCCAAATTTACAGATAATTACCTATCACTTTCTCTAGAAACTTCTCCA
ATTATTTGGGCTAAAAAAATTATAAGTTTAAATACAGATAGAAATTCTTTACCAAAAGAT
ATTAAAAATTTGAGAGATGTTAATTATTTAGCAAAACTTCAAGAAGAATGGTATTTGAAT
AGAATGGAGAAATTGTGA

>fabG_1/cylG
ATGGAAATTAAAGGAAAAAATGTTTTTATTACAGGTTCAAGCAGAGGCATTGGTTTAGCT
ATTGCGAAAGAATTTTCATCTTTAGGTGCAAATATAGTATTAAATGGTCGTTCAAATCTT
AATCCAGAAGTCATGGATTTTTTTAAAGGTGCAGAAGGAAAAGTCATCTTTGTTTCAGGT
GATGTTTCAAATCAAGCAGACGCAGATAGGATGGTTCAAGAAGCTACTGACCAATTAGGT
GCAATTGATGTTTTAGTCAATAATGCTGGCATAACATTTGATAAATTAATGCTAAAAATG
ACACAGGAGGATTTCGAAACGGTTCTTCGAATCAACTTAATTGGGGCATTTAACATGACT
AAATCAGTCTTAAAACCGATGTCTAAAGCTAGACAAGGTGCTATCATCAACCTATCAAGT
GTCGTTGGGCTGACAGGGAATATTGGTCAGGCTAATTATGCTGCCTCTAAAGCTGGTCTT
ATAGGCTTTACTAAATCGGTTGCGCGTGAAGTTGCTAGTCGTGGTGTCACCGTTAATGCC
ATTGCACCTGGTTTCATTGAATCAGATATGACTGAAATTCTTTCCGAAAAAACCAAAGAT
AGCATTCTCAGCCAGATTCCTATGAAACGAATTGGGAAGTCAGAAGAAGTTGCTAAGTTA
GCAAGCTATTTAGCCAGTCAAAATTATATAACTGGCCAAGTTATTGCCATCGATGGTGGC
ATGACCATGCAATAA

>cps4G
TTGAAAATTTTATTATTATCTGCAGATAACTTATATTTAGTTCCATATAAAGAACTATAT
TTAAGTATCTGTAAAAAAAATAACATAGAATATGATATTATTTTTTGGGATAAGTCTAAT
AACGAGGTAATAAATGGAAATAATATCAAACGTTTTTCACCGACTGGAAGATCTAAATTA
AAACGAATAATTCATTATTTTAGGTTCAGAAAAATAATAAAAAATCAAATAAGAAGTGAA
AAATATGACTATATAATTGGTTTACATCCAATTATTAATTTGTTAATATTTAATATTTTA
ATAACTAAATTTAGATTCCGGTATATTTATGATATTAGAGATTATAGTTTTGAGTATTTG
TTTTTTGTTAAGTGGATTGAGAAATTTTTATGTAAGTATTCAAAAATAAATATTATTTCA
TCAGAAGGTTATAAATGTTTTTTACCTAAAGCAAAGTACGAAATAATTCATAATTTACCT
CCATACATTGATAAAAAATATAAACAAATTAATCCTTCAGTTAATCAGAAAGTTATTATC
AGTTATATAGGCCTTATAAGATTTATGGAACAAAATTGTAGAATTATTGATTTTTTTGCA
AATGATAATCGTTTTTTAATCAAATTCGTTGGTACTAATGCTGAAGATTTAAAAAAATAT
TGCATAAAAAATAATATCCATAATGTTTTTTGTGTAGGAACTTTTCCTCAAGAAAAAACA
CTTGAATTTTATGAAAATACAGATTTAATTATGAATCTTTATGGGAATAATACACCTTTA
TTAGATTATGCACTTTCAAATAAACTATATTATGCAGCTTCATTGTATAAGCCAATACTT
GTTAGTGAAGGTACTTTTATGGAAAAAGTATCTCATCAATATGGATTTGGATTTACGTTA
AAAATGGAAAAAGAAGAAGAAAAAGATGAACTATATAATTATATAAAAAATTTGAATAGA
GATGAGCTAATTTCTAATTGTGAAGAATTTATGAAGAAAGTAAATTATGAACAAGTAAAA
ACAGTTGAAAAATTAGAGAATATATTAAGAAAAGAGCAGTAA

>cps4G_2
GTGGAAAAACAAAAAAGAATTTGTATTGTAACAATGGGAAATATCTATTTGGTTCCATAT
TTACAAACATATTTAAATAAAATAGAAGGTCCTACAACAATAGTATACTGGGACAGAGAT
AATTTAAATGAGAATGATGGCGAAAATATTTTTTATAGGTTTCAGCATAGATTAGATTCA
AAATTTGATAAAGTGTTAGGTTACTATCGATATCGTAAATTTGTTAAAAATATTCTTTTA
AATAACAATTTTGATATTGTGATATTAGCTCAAACTTTAAGTGCTTTAATAGTAAATGAT
ATTTTACTAAAAAAATATAAGAACAGGTTCATTGTTGATGTTAGAGATTATTCTTATGAA
AATAATAAAATAATTTATCATGTTGAAAACAAATTGCTTTCAAATTCAGCTATGAATGTT
GTTTCCTCAGAAGGTTTTTTAAATTTTCTTCCTAAAAATGCAGAATATGAAGTTGCTCAT
AATATACGAAAATGGCCAGAAAAAGATTTGTATTCAATTAGCAATCGAGATAAAAAGAGA
GATAAGTTAAATATTGCTTTTATAGGTTATATTAGTTATCAGGAACAACATAAAAAATTA
CTACTTGCATTAAAGAATGACGCGAGATTTAATATTAGTTTTATTGGAACGAAGTCACAA
GATTTATTACCGTTCTGTCGAGAAAATAATATAAAAAACGTTACATTAATTGATACATTT
AAGACAGAAAAAACTCTTGATTTTTATAAGAATGTTGATTTAGTCAATAATTTGTATGGA
AATCATACACCCGTTTTAGATTATGCCTTGTCAAATAAATTGTATTATGCTGCTACTTTA
AATATACCAATTTTAGTTTGTGAAGAAACATTTATGGAAGATATTTCTCATAAATATAAT
TTTGGAATCACAGTTGATTTAGATAACACCGAAAAACTAGGCGATTATTTATTTGATTCA
TATCAAAATATTGATTGGAATCAGCTCGATATCGGTACAAGCGATTTTATTGAACATGTT
GAAAATCAACAAAATCAGTTTGAAGTAAAGCTTTTCAAACTATTAAATTAG

>cpsM
ATGATTCCAAAAGTAATTCATTATTGTTGGTTTGGTGGGAATCCACTCCCAGAAAGTTAT
CAAAATTATATTAATTCATGGAAAAAATTCTCTCCTGATTTTGAGATAAAACGATGGGAT
GAGACAAATTTTGATGTTACTAAGAATAAATATTGTCAAGAGGCATTCGAAGCAAAACAA
TGGGCATTTGTTTCCGATTATGCAAGACTTGAAATAATTTATAATTACGGTGGAGTCTAT
TTAGATACTGATATCGAATTATTGAAAGACATAACACCACTAATTCAAGACAATATTGGA
TTTATCGGTTTTCAAAATCCAATGGAAGCGACAACAGGATTGGGATTTGCTGCAGAAGCA
AAAAATGAGTGTGTTAAGGCAATGTTGGATGTTTATTCCAATAGAAAATTTAAACTTGGT
GAAAATCTCTATAATAAAGTTCCTTGTCCAGCTGCAAATACTGTGGGCTTGATGAAATAT
GGTCTTAAAATTGGAAAAAAGCATAGTCAAACAATACAAATTCTTCCAGGTATAAAGGTT
TATCCGCAGGAATATTTCAATCCTTTAAATGCTGATACACAAGAAATAAACATTACTTTA
AATACTTATATGATTCATCATTATGCAGCATCTTGGTTTAGTAACAACGCCAAGAATAAG
CAATTATTAAAGCGATTGATTCCGAATTTTATTTTGAATAATCGCGTCATTCGTATTTCA
AAAAGAGATATAGAACGTATTCAAAATGAAATAAAACAAGGGAGAAGTAATGAATAA

>pglC/cps4E
ATGTATCAAGTTGTTAAACGATTGTTAGCCATTCTGATTTCCGGACTAGCTATTATCATA
TTAAGTCCAGTATTATTGGCTGTTGCTATTGCTATTAAATGTGATTCAAAGGGTCCAGTA
TTATTTAAACAAAAACGAGTTGGCAAAGACAAAAAACATTTTATGATTTATAAATTTAGA
TCGATGTATGTTGATGCCCCTGCGGATATGCCGACCCATCTGTTAAAGGATCCAACTGCC
ATGATCACAAAAGTAGGAGCGTTTTTACGCAAAACCAGCCTTGATGAATTACCTCAATTG
TTTAACATTTTTAAAGGTGAAATGGCTATTGTGGGACCAAGACCAGCTCTTTGGAATCAA
TATGGTTTGATTGCGGAACGTGACAAATACAATGCTAATAGCATTCGTCCCGGTTTAACT
GGCTGGGCACAAATCAATGGCCGTGATGAATTGGAAATTGATGAAAAATCACGATTAGAT
GGTTACTATGTAGCACACATGTCCTTCTTAATGGACCTAAAATGTTTCTTTGGAACCTTT
ATTAGCGTTCTTAAAAGTGATGGTGTGGTTGAAGGCGGAACAGGAACGAAAAAGGAGAAA
TAG

>tagU_3/cps4A
ATGATTTCTGGATTAAGAAGTAAAAAGAGTTCTAAAAATAAAAAAAGTAGTAGTTTTACC
ATTATCAATTTAGCATTATTAACATTATTTGCCCTACTTGCGTTAATCGTATCATTTATG
ATGTATAGTTATAATTTCTTGGCTTTTCATCATCTTAACATGATAGTTGCTTTGGGGTTG
TTGGTTGTATTTATCGTTAGCTTGATCCTCATTATATTGAAAAAAGCGAAACTGCTAACT
ATGATTGGTCTCATTCTGGCTAATATGAGTTTGGCTGTCACGCTTTTTGCTTTCAAATCA
ACCATTGACTTTACTGGCCAAATGAACAAAACAGCCTCATTTTCTGAGGTAGAAATGTCT
GTTATTGCTGCCAAAGACAGTCCGATAGCGTCCATTCAAGACCTTAAGTCTGTTGAAGCG
CCTATGAAAATGGATGCTTCTAATATTGAAGCATTGCTAAAACAAGCAAAGGCAGAAAAA
AAGGTTGATTTAGAAACTGTTGACGTTGATTCTTATCAAAAAGCCTATGAAAATCTTTTA
TCTGGATCGTCACAAGCTATGGTCATCAATAGTGCTTATAGCTCTTTGATTGAGCAAAAC
GATCCTGATTATGCTGCAAAAGTCAAAACGCTTTATAGCTATAAAGTGAAAAAAGACATC
AAAACACAAGAAAAAATAAGTAATAAAGATGGTGTTTATAACATTTATGTCAGTGGTATT
GATACCTACGGACCAATTTCCACTGTTTCAAGGTCTGATGTTAATATTATTATCACCTTA
AACATGAACACTCATAAAGTTTTGCTCACCACTACACCACGGGATTCCTATGTTAAAATT
CCAGATGGTGGTGGGAACCAATATGATAAATTAACCCATGCAGGTATTTATGGTGTTGAA
ACATCCATGAAAACCTTGTCTAATCTCTATGATATTACTATTGATCACTATGCACGTATC
AATTTCACCTCATTCATCAATCTCATTGACCAATTAGGTGGTATTGAAGTGGAGAATACA
AGAGCTTTCTCAGCAAATGGAATGGATTTCCCAGCAGGAACCATATCTTTAAATTCGCAA
CAGGCACTTGTATTTGTTCGTGAACGACATGCACTCGAAGGTGGAGACAATGACCGTGGT
AAAAACCAAGAGAAAGTTATCGCGGCTATTATTAATAAGTTAAGCAGCATTAAGTCACCA
TCACAGTTTTCAGCAATCATGACTGGTTTGCAAAGTTCAGTTCAAACCGATATGACATTA
GACCAAATGATGGCTATCGTAAACACGCAACTTGAAGACAGTAAAGCATTTACCATTACA
TCACAAGATGTGACTGGAACAGGATCAACAGGTGAACTTCCATCATATGCTATGCCGGGT
TCTGCCTTATACATGTATCAATTGGATGAAAGTAGTGTTAACCAGGCAAAAGAAGCCATA
AAGGCAGTAATGGAGGAAAGTAAATGA

>srtC-2/srtC
ATGAATAAATTATTAAAAAAAAACCATACTACTATTCTTCTAACAATATTATTGATTATT
GGAATTGGAATTACTTCTTACCCTTCCTTAAGTGAATATTATAATTCTCGGCATCAGACA
GAGATAGTTAGTGACTATGAAAAAAAAGTTAAGAGTATAGATTCCAATAAAAAGAATAAT
ATTCTAAGCAATGCAAAGAAATATAACGAACAATTACCCAAAAATGTCATACCAAATTTA
AATCTGACCGATGATCAAAATATATCTTATAAGTCAGAATTAAATGTTGACAAATCAGGT
ATAATGGCATTTGTAGAGATTCCAAAAATTTCAAAAAAATTACCAATTTATCATGGTACT
TCTAAAGAGGTTTTAGAAGTTGCAATAGGTCATATTCCAGGAACATCTCTTCCAGTTGGT
GGATTGGGAACACATGCTGTAATTTCTGGTCATAGAGGGCTTCCTTCTGCGAAGTTATTT
ACTGATATTGATCAGCTTGAAAATGGAGATGTATTTTATATCCATGTTTTTAACAAAAAA
CTAGCCTATGAGGTTGACCAAATACTGACGGTTGAACCAGATGATGTTTCAGCTTTGAAA
ATAGAAGATAAAAAAGATCTTGTAACTTTAGTTACATGCACACCATATGGTGTTAATAGT
CATAGACTGTTGGTCCGAGGACATAGGATACCATATAATAAAGCGGGAGAAGTAGGGATA
TCGGAAGCTATTTTAATGGAGCCTCTTAAAGTAATAGCATTTATTTCAACATTGCTGGCA
TTGATTGTAGTGCTGTTTTTAAAAATTTGGGATTTATATCGAAAGTTAAATTAA

>cps4E
ATGAAAACAATGTCATTATACGAAGCCTATTTCAAACGTATCCTTGATATTTTATTATCA
GGGATAGCACTTTTTCTTCTACTCCCAATCATGTTATTTGTTATGGCTTTGGTTGGCCTA
AATTTAGGTTTTCCAGTTATTTTTAAACAAAAGAGACCTGGAAAAGATGGTAAAATTTTT
AATATGTATAAATTTAGAACTATGACATCTGAAGTTGATGATAATGGAAATCTTTTACCA
GATGATGTAAGGTTAACAAAGTTTGGAAAGTTTTTACGTTCAACTAGTCTTGATGAGTTA
CCAGAACTTTGGAATATTTTGAAAGGTGATATGAGTATAATTGGTCCGAGACCACTTTTA
GAAAAGTATTTACCATTATATTCAAAAGAGCAAAATAGAAGACATGAGGTAAGACCTGGA
TTAACTGGTTATGCCCAGGCAAATGGTAGGAATGCATTAACATGGCAAGAGAAATTCAAA
ATGGATGTCTACTATGTTGATCATATTACATTTTTAGGCGATTTAGAAATTATTTTACAA
ACAATTAAAACTGTAATAAAGCGTGATGGAATCAGTTCTGATACTACAGCTACTATGGAA
GAATTTAAAGGTAATGAATAA

>emm
ATGGAAATCAAACAAAAACACCGCAAACATGCCTTACGCAAAGTGGTCACCGCAGCGGTC
TTAGCAGGGACAGCTTTCTCAAGCTTAGGAGGACTTTCTGTTTTTGCGCATGAAAAAGAT
AAGGAACTTGTAAAAAAAGAATTAAAATCAATTCAAGAGTTCGTTGTAAATAAAGCAGCT
GAACGTAAAATCAGAACAAAGAGTGAAGAGGAAATTTTATCCGAAATAAAAGATTTTCTA
TCAACGTTGTCATCAGATACTTTAGAAGATTTAATTTCTCAAATGGATAATGGTAGATTA
GGTTATCCTCATGGGAAATTACATACCTACTCTGGGGTACTAGGTACATATCGAAATAAT
GATAGAAGTGATTGGCGACAGAATTCGATAAGTCTAATTTCATTGGTAATAAAAGAAATT
CAAAACCGTATTGCTGAAAATGCAAAACGAGGTGAAGAATTATTAGAAAAAAAATCTGAA
CTTGCTCAACTAAAAGATAAAGAAAAACAAATTTCCGAAGAAAAACAAAGACTTGAACAA
GAACTTTCTGAAAAATCTTATGAAGTAAATATGAAGGAATCTGAGTTACAAAAGAAAGAA
GATGAACTTAAAGAAAAGAAAGAAGAATTAATTGAAACTCTTGAGGATCTTGATAAAGCT
AAAGATTCTATTGAAGAAAAAGAAGCTAAAGTTAAAGATTTAACTGAAAAACTAGAGACT
TCAAAGAAAAACCATGCGGAGCTTGCTGAAGAATTCGAAAAAACAAAAGGAGAATACGAA
AAAGAATTATCTGAAAACGATAAAAAATTAAGCGAAGCTGCTAAACAAAATTCAGAATTA
GTAACTGAAAATAAAGAACTTAAAGAAAACTTAGAAATGGCTGAAGGTATCTCAGAGGAC
CTTCAAAAGAAAGTCATGAAAGCAGAGCAAGAGATGAAAGAGATTTCTGCACAATTAGAA
GCAGCAAAAGAAGAACTTGGTGCTGAGAAAGCTAAGTTAGCAGAGTCAGAAAAAGAAAAT
GCAAAATTGACTGAAGAACGTGATGCTGCTAAGAAAGAAGCAGAAAAAGTTCCTGAACTA
GAAGAGCAAGTTGAAAAATTAGTTGAAGAAATCACTGCTGCTAAGAAAGAAGCGGAAGAA
CTTCAAGCTAAAGCCGAAGGCCTTGAAAAAGACTTTGAAGCTGTTAAAGCAGAAAAAGAA
GCCCTTGAAGCTGAGATTGCTAAGATGAAAGAAGACCACCAGAAAGAAGTGGACGCTCTC
AATGCTCTTCTTGCTGATAAAGAGAAAATGCTTAAGAACTTGCAAGACCAGCTTGACAAA
GCTAAAGAAGAAACTATGAAGAACGAGCAAATGAGCCAAGAAGAAAAAGCTAAATTGCAA
GCTGAATTGGACAAAGCTAAGCAAGAATTGGCAGACAAAATCAAAGACATGCCAAACAAA
GTGGCTCCTCAAGCAGAAGGCAAAGCCAATGCAGGTCAAGCAGCTCCAAACCAAAACCAA
AACAACCAAGCACAAGCAAATCAAACTAAGAATGGCAATAACCTCCCATCAACAGGTGAC
AAACCAGTTAACCCACTCCTAGTGGCAAGTGGTCTCTCCCTCATGATCGGAGCAGGTGCC
TTCGTCTACGCTGGTAAACGCAAAAAAGGTTAA

>cylA
ATGCTTAAAAAAGCCATCTTACGTTATAAATGGTTTGCATTAGCATCTATCATAATGACA
ATTGCAGTTGTCGCAAGTACCTTACTGCAACCTCATTATTTGAAGGATGTCCTAGAAGCA
GTTATTAAAAACGACAAATCAAAGATTTCAGAGGTAGGGTCTCTGCTACTGATCATTGCA
GGAGTAGGATTAATTGCAGGTACTATCAATACCATTTTATCAGCTAAAATTGCTCAAGGA
GTTTCAGCTGATATTAGGGAAGCAACTTTCCGTAAAATTCAAAGTTTTTCATATGCAAAT
GTTGAAAAATTTAATGCTGGTAATTTAGTTGTTCGCATGACCAATGATGTGAGTCAAATT
CAAAACTTGGTTATGATGCTTTTCCAAGTCTTATTTAGATTGCCAATTCTATTTATTGGT
TCCTTTTATATGGCTGTTCAAACATTACCTAAATTATGGTGGGTACTCATCTTGATGGTT
GTTATGATTGCTATCATAATGGCTTTAGTGATGAGTCAAATGGGTCCAAAATTTGGAAAA
TTCCAAGCCTTAATGGACCAAATCAATCGCATTGCTAAAGAAAATTTGCGTGGGGTTCGT
GTGGTTAAATCTTTCGTTCAAGAAAGAGAACAGTATGCAAAATTTAAAGAAACTTCCAAT
GAACTGTTAGGTCTTAATCTCTTTATTGGATATGGGTTCTCATTGATGCAACCAGCGCTT
ATGTTAGTTTCCTATCTGGCTGTTTATGTTTCAATCATGGTGGTTTCTGGAATGGTTAAA
ACAGAACCAACGGTCATTGGTAGCATCGCCTCATTTATGACCTATATGATGCAAATCATG
TTTGCGATTATCATGGTTGGATTTATGGGGATGCAAGCTAGTCGTGCCTTTATCTCAATT
GGACGCTTAAAAGAGATTTTGGAAACAGAACCTGCTATGACTTATATTTCGGATGTCGAC
GAAGAGATCACAGGAGATATCGTTTTTGACCATGTCAGCTTTGCTTATCCCAATGAAGAA
GAAGCCACTCTAAAAGACATTTCTTTCTCAATTGCTTCAGGTCAAATGGTCGGTGTGGTT
GGTGCTACTGGATCTGGAAAATCAACTTTAGCTCAATTAATCCCACGTTTGTTTGATCCG
CAAGAAGGAACCATTACCATTGGTGGGAAAGACTTAAAATCACTTAGTAAGAAAACCTTG
AAGAATAACATCTCAATCGTCTTGCAAAAAGCTATTCTTTTTTCAGGTACCATTGCCGAG
AATCTTCGTCAAGGGAATAGCAGAGCAGATTTTGATGCTATGCAAAAGGCGGCAGGGATT
GCTCAGGCAAGAGAATTTATTGATCGCATGGAAGACGGCTATAACAGCAAGGTAGAAGAG
CGAGGCAATAACTTCTCTGGTGGTCAGAAACAACGGATGTCAATTGCGAGAGGGGTTATC
AGCAATCCAAAAATTCTTATTTTAGATGATTCCACTTCGGCCCTTGACGCCAAATCTGAA
AAATTAGTTCAGGAAGCTTTAAATAAAGATTTACACGGAACAACAACAATCATCATTGCT
CAAAAAATTTCATCTGTGGTTAAGGCAGATACCATTTTGGTATTAGACAATGGTCGATTA
ATTGGACAAGGAAAACATGCGGAATTAATTGAAACGAATGCCGTTTACCGTGAAATATAC
GAAACACAAAAAGGCAAGGAGGAAGAATAA
