# Supplementary material for: Sequence characterisation and novel insights into bovine mastitis-associated Streptococcus uberis in dairy herds
Source: Sci Rep. 2021 Feb 4;11:3046. doi: 10.1038/s41598-021-82357-3 (PMC7862697; doi:10.1038/s41598-021-82357-3)
Supplement: Supplementary file 3 — Supplementary Information 3. [file 41598_2021_82357_MOESM3_ESM.xlsx]

## Sheet: Duplicates_removed
query acc.ver	subject acc.ver	% identity	alignment length	mismatches	gap opens	q. start	q. end	s. start	s. end	evalue	bit score	query length	subject length	% query coverage per subject	% positives	subject id
VFG000964(gb|NP_270109)_1(hasC)UDP-glucosepyrophosphorylase[Hyaluronicacidcapsule(VF0244)][StreptococcuspyogenesM1GAS]	107A_contigs_01157_1	88.525	305	35	0	1	305	1	305	0	550	305	305	100	93.44	107A_contigs_01157_1	107A_contigs_01157
VFG000959(gb|NP_269190)_1(fbp54)fibronectin-bingproteinFbp54[FBPs(VF0243)][StreptococcuspyogenesM1GAS]	107A_contigs_00050_1	80.218	551	109	0	1	551	1	551	0	912	551	551	100	90.02	107A_contigs_00050_1	107A_contigs_00050
VFG001336(gb|NP_688168)_1(neuD)neuDprotein[Capsule(VF0274)][Streptococcusagalactiae2603V/R]	56A_contigs_00854_1	64.762	210	74	0	1	210	1	210	3.28e-105	298	210	210	100	85.24	56A_contigs_00854_1	56A_contigs_00854
VFG001373(gb|NP_344890)_1(cps4I)UDP-N-acetylglucosamine-2-epimerase[Capsule(VF0144)][StreptococcuspneumoniaeTIGR4]	36A_contigs_01253_1	68.033	366	117	0	1	366	1	366	0	521	366	366	100	83.88	36A_contigs_01253_1	36A_contigs_01253
VFG001351(gb|NP_688183)_1(cpsB)CpsBphosphatase[Capsule(VF0274)][Streptococcusagalactiae2603V/R]	107A_contigs_00120_1	68.443	244	77	0	1	244	1	244	2.45e-126	355	244	244	100	83.2	107A_contigs_00120_1	107A_contigs_00120
VFG000963(gb|NP_270108)_1(hasB)UDP-glucose6-dehydrogenase[Hyaluronicacidcapsule(VF0244)][StreptococcuspyogenesM1GAS]	107A_contigs_01161_1	63.793	406	140	3	1	403	1	402	0	513	403	402	100	79.8	107A_contigs_01161_1	107A_contigs_01161
VFG001330(gb|NP_688239)_1(lmb)laminin-bindingsurfaceprotein[Lmb(VF0275)][Streptococcusagalactiae2603V/R]	107A_contigs_00284_1	62.5	312	110	3	1	307	1	310	7e-145	407	307	310	100	79.17	107A_contigs_00284_1	107A_contigs_00284
VFG001350(gb|NP_688182)_1(cpsC)CpsCprotein[Capsule(VF0274)][Streptococcusagalactiae2603V/R]	107A_contigs_00121_1	53.247	231	107	1	1	231	1	230	3.61e-84	247	231	230	100	73.16	107A_contigs_00121_1	107A_contigs_00121
VFG001338(gb|NP_688170)_1(neuB)N-acetylneuramicacidsynthetaseNeuB[Capsule(VF0274)][Streptococcusagalactiae2603V/R]	56A_contigs_00852_1	80.769	338	65	0	1	338	1	338	0	575	342	341	99	91.12	56A_contigs_00852_1	56A_contigs_00852
VFG001359(gb|NP_346089)_1(psaA)manganeseABCtransporter,manganese-bindingadhesionliprotein[PsaA(VF0151)][StreptococcuspneumoniaeTIGR4]	107A_contigs_00668_1	75.081	309	77	0	2	310	3	311	2.81e-174	481	310	311	99	87.38	107A_contigs_00668_1	107A_contigs_00668
VFG001373(gb|NP_344890)_1(cps4I)UDP-N-acetylglucosamine-2-epimerase[Capsule(VF0144)][StreptococcuspneumoniaeTIGR4]	45_contigs_01531_1	66.482	361	121	0	1	361	1	361	0	506	366	366	99	83.93	45_contigs_01531_1	45_contigs_01531
VFG001375(gb|NP_344892)_1(cps4K)capsularpolysaccharidebiosynthesisproteinCps4K[Capsule(VF0144)][StreptococcuspneumoniaeTIGR4]	36A_contigs_01256_1	62.376	404	145	2	5	408	3	399	0	528	410	400	99	77.72	36A_contigs_01256_1	36A_contigs_01256
VFG001368(gb|NP_344882)_1(cps4D)capsularpolysaccharidebiosynthesisproteinCps4D[Capsule(VF0144)][StreptococcuspneumoniaeTIGR4]	107A_contigs_00122_1	59.649	228	89	1	1	225	1	228	8.53e-97	279	228	246	99	75.88	107A_contigs_00122_1	107A_contigs_00122
VFG000963(gb|NP_270108)_1(hasB)UDP-glucose6-dehydrogenase[Hyaluronicacidcapsule(VF0244)][StreptococcuspyogenesM1GAS]	107A_contigs_00134_1	57.908	411	163	2	2	403	3	412	1.34e-167	473	403	412	99	74.94	107A_contigs_00134_1	107A_contigs_00134
VFG001339(gb|NP_688171)_1(cpsL)polysaccharidebiosynthesisproteinCpsL[Capsule(VF0274)][Streptococcusagalactiae2603V/R]	56A_contigs_00850_1	50.649	462	228	0	4	465	3	464	1.52e-158	454	467	465	99	72.51	56A_contigs_00850_1	56A_contigs_00850
VFG001335(gb|NP_688167)_1(neuA)CMP-N-acetylneuraminicacidsynthetaseNeuA[Capsule(VF0274)][Streptococcusagalactiae2603V/R]	56A_contigs_00855_1	48.668	413	204	3	1	408	1	410	1.15e-139	402	414	411	99	67.55	56A_contigs_00855_1	56A_contigs_00855
VFG001334(gb|NP_688206)_1(hylB)hyaluronidase[Hyaluronatelyase(VF0281)][Streptococcusagalactiae2603V/R]	22A_contigs_00812_1	49.64	1110	515	12	3	1069	1	1109	0	1068	1073	1208	99	66.4	22A_contigs_00812_1	22A_contigs_00812
VFG001376(gb|NP_344893)_1(cps4L)UDP-N-acetylglucosamine2-epimerase[Capsule(VF0144)][StreptococcuspneumoniaeTIGR4]	36A_contigs_01255_1	77.892	389	86	0	7	395	4	392	0	637	395	392	98	87.4	36A_contigs_01255_1	36A_contigs_01255
VFG001374(gb|NP_344891)_1(cps4J)capsularpolysaccharidebiosynthesisproteinCps4J[Capsule(VF0144)][StreptococcuspneumoniaeTIGR4]	36A_contigs_01254_1	73.988	346	87	2	1	345	1	344	0	540	352	346	98	85.84	36A_contigs_01254_1	36A_contigs_01254
VFG000962(gb|NP_270107)_1(hasA)hyaluronatesynthase[Hyaluronicacidcapsule(VF0244)][StreptococcuspyogenesM1GAS]	107A_contigs_01162_1	71.429	413	116	2	5	416	5	416	0	616	420	418	98	84.26	107A_contigs_01162_1	107A_contigs_01162
VFG001337(gb|NP_688169)_1(neuC)UDP-N-acetylglucosamine-2-epimeraseNeuC[Capsule(VF0274)][Streptococcusagalactiae2603V/R]	56A_contigs_00853_1	60.158	379	151	0	1	379	1	379	3.29e-171	480	385	385	98	77.84	56A_contigs_00853_1	56A_contigs_00853
VFG001372(gb|NP_344886)_1(cps4H)capsularpolysaccharidebiosynthesisproteinCps4H[Capsule(VF0144)][StreptococcuspneumoniaeTIGR4]	36A_contigs_01249_1	43.443	366	202	5	2	366	1	362	1.38e-108	320	373	369	98	65.57	36A_contigs_01249_1	36A_contigs_01249
VFG001372(gb|NP_344886)_1(cps4H)capsularpolysaccharidebiosynthesisproteinCps4H[Capsule(VF0144)][StreptococcuspneumoniaeTIGR4]	45_contigs_01535_1	36.957	368	227	4	1	366	1	365	8.31e-86	261	373	366	98	61.68	45_contigs_01535_1	45_contigs_01535
VFG005767(gb|NP_687682)_1(cylG)3-ketoacyl-ACP-reductaseCylG[Beta-hemolysin/cytolysin(CVF171)][Streptococcusagalactiae2603V/R]	107A_contigs_00971_1	43.373	249	115	7	2	237	6	241	2.94e-58	182	241	245	98	61.04	107A_contigs_00971_1	107A_contigs_00971
VFG001371(gb|NP_344885)_1(cps4G)capsularpolysaccharidebiosynthesisproteinCps4G[Capsule(VF0144)][StreptococcuspneumoniaeTIGR4]	36A_contigs_01248_1	50.72	347	170	1	1	347	1	346	2.69e-114	333	359	354	97	71.18	36A_contigs_01248_1	36A_contigs_01248
VFG001371(gb|NP_344885)_1(cps4G)capsularpolysaccharidebiosynthesisproteinCps4G[Capsule(VF0144)][StreptococcuspneumoniaeTIGR4]	45_contigs_01536_1	41.076	353	197	7	2	348	6	353	1.02e-82	253	359	357	97	62.04	45_contigs_01536_1	45_contigs_01536
VFG001344(gb|NP_688176)_1(cpsM)polysaccharidebiosynthesisproteinCpsM(V)[Capsule(VF0274)][Streptococcusagalactiae2603V/R]	114A_contigs_00137_1	41.224	245	131	6	1	235	1	242	1.4e-57	181	242	259	97	60	114A_contigs_00137_1	114A_contigs_00137
VFG001369(gb|NP_344883)_1(cps4E)capsularpolysaccharidebiosynthesisproteinCps4E[Capsule(VF0144)][StreptococcuspneumoniaeTIGR4]	107A_contigs_00124_1	61.307	199	76	1	14	211	1	199	2.84e-83	243	212	201	93	74.37	107A_contigs_00124_1	107A_contigs_00124
VFG001365(gb|NP_344879)_1(cps4A)capsularpolysaccharidebiosynthesisproteinCps4A[Capsule(VF0144)][StreptococcuspneumoniaeTIGR4]	107A_contigs_00119_1	48.107	449	228	3	34	479	39	485	3.8e-147	426	482	489	93	70.16	107A_contigs_00119_1	107A_contigs_00119
VFG005308(gb|NP_344987)_1(srtC-2/srtC)sortase[PI-1(VF0529)][StreptococcuspneumoniaeTIGR4]	122A_contigs_01524_1	38.306	248	144	5	1	242	30	274	1.02e-56	179	262	278	92	61.29	122A_contigs_01524_1	122A_contigs_01524
VFG001369(gb|NP_344883)_1(cps4E)capsularpolysaccharidebiosynthesisproteinCps4E[Capsule(VF0144)][StreptococcuspneumoniaeTIGR4]	122A_contigs_00098_1	43.784	185	100	2	18	202	11	191	4.64e-44	143	212	207	87	64.32	122A_contigs_00098_1	122A_contigs_00098
VFG000955(gb|NP_608047)_1(emm)M18proteinprecursor[Mprotein(VF0242)][StreptococcuspyogenesMGAS8232]	44_contigs_00717_1	37.143	35	21	1	1	35	1	34	6.3	25.4	401	551	86	60	44_contigs_00717_1	44_contigs_00717
VFG005776(gb|NP_687685)_1(cylA)ABC(ATP-bindingcassette)transporterCylA[Beta-hemolysin/cytolysin(CVF171)][Streptococcusagalactiae2603V/R]	107A_contigs_01154_1	42.857	28	15	1	1	27	167	194	9.8	24.6	310	570	73	64.29	107A_contigs_01154_1	107A_contigs_01154

## Sheet: >70% query cover and >60% simil
query acc.ver	subject acc.ver	% identity	alignment length	mismatches	gap opens	q. start	q. end	s. start	s. end	evalue	bit score	query length	subject length	% query coverage per subject	% positives	subject id
VFG000964(gb|NP_270109)_1(hasC)UDP-glucosepyrophosphorylase[Hyaluronicacidcapsule(VF0244)][StreptococcuspyogenesM1GAS]	107A_contigs_01157_1	88.525	305	35	0	1	305	1	305	0	550	305	305	100	93.44	107A_contigs_01157_1
VFG000959(gb|NP_269190)_1(fbp54)fibronectin-bingproteinFbp54[FBPs(VF0243)][StreptococcuspyogenesM1GAS]	107A_contigs_00050_1	80.218	551	109	0	1	551	1	551	0	912	551	551	100	90.02	107A_contigs_00050_1
VFG005177(gb|NP_664456)_1(fbp54)fibronectin-bingproteinFbaA[Fibronectin-bindingproteins(CVF113)][StreptococcuspyogenesMGAS315]	107A_contigs_00050_1	80.218	551	109	0	1	551	1	551	0	912	551	551	100	90.02	107A_contigs_00050_1
VFG001336(gb|NP_688168)_1(neuD)neuDprotein[Capsule(VF0274)][Streptococcusagalactiae2603V/R]	56A_contigs_00854_1	64.762	210	74	0	1	210	1	210	3.28e-105	298	210	210	100	85.24	56A_contigs_00854_1
VFG001373(gb|NP_344890)_1(cps4I)UDP-N-acetylglucosamine-2-epimerase[Capsule(VF0144)][StreptococcuspneumoniaeTIGR4]	36A_contigs_01253_1	68.033	366	117	0	1	366	1	366	0	521	366	366	100	83.88	36A_contigs_01253_1
VFG001351(gb|NP_688183)_1(cpsB)CpsBphosphatase[Capsule(VF0274)][Streptococcusagalactiae2603V/R]	107A_contigs_00120_1	68.443	244	77	0	1	244	1	244	2.45e-126	355	244	244	100	83.2	107A_contigs_00120_1
VFG000963(gb|NP_270108)_1(hasB)UDP-glucose6-dehydrogenase[Hyaluronicacidcapsule(VF0244)][StreptococcuspyogenesM1GAS]	107A_contigs_01161_1	63.793	406	140	3	1	403	1	402	0	513	403	402	100	79.8	107A_contigs_01161_1
VFG001330(gb|NP_688239)_1(lmb)laminin-bindingsurfaceprotein[Lmb(VF0275)][Streptococcusagalactiae2603V/R]	107A_contigs_00284_1	62.5	312	110	3	1	307	1	310	7e-145	407	307	310	100	79.17	107A_contigs_00284_1
VFG001350(gb|NP_688182)_1(cpsC)CpsCprotein[Capsule(VF0274)][Streptococcusagalactiae2603V/R]	107A_contigs_00121_1	53.247	231	107	1	1	231	1	230	3.61e-84	247	231	230	100	73.16	107A_contigs_00121_1
VFG001338(gb|NP_688170)_1(neuB)N-acetylneuramicacidsynthetaseNeuB[Capsule(VF0274)][Streptococcusagalactiae2603V/R]	56A_contigs_00852_1	80.769	338	65	0	1	338	1	338	0	575	342	341	99	91.12	56A_contigs_00852_1
VFG001359(gb|NP_346089)_1(psaA)manganeseABCtransporter,manganese-bindingadhesionliprotein[PsaA(VF0151)][StreptococcuspneumoniaeTIGR4]	107A_contigs_00668_1	75.081	309	77	0	2	310	3	311	2.81e-174	481	310	311	99	87.38	107A_contigs_00668_1
VFG001373(gb|NP_344890)_1(cps4I)UDP-N-acetylglucosamine-2-epimerase[Capsule(VF0144)][StreptococcuspneumoniaeTIGR4]	45_contigs_01531_1	66.482	361	121	0	1	361	1	361	0	506	366	366	99	83.93	45_contigs_01531_1
VFG001375(gb|NP_344892)_1(cps4K)capsularpolysaccharidebiosynthesisproteinCps4K[Capsule(VF0144)][StreptococcuspneumoniaeTIGR4]	36A_contigs_01256_1	62.376	404	145	2	5	408	3	399	0	528	410	400	99	77.72	36A_contigs_01256_1
VFG001368(gb|NP_344882)_1(cps4D)capsularpolysaccharidebiosynthesisproteinCps4D[Capsule(VF0144)][StreptococcuspneumoniaeTIGR4]	107A_contigs_00122_1	59.649	228	89	1	1	225	1	228	8.53e-97	279	228	246	99	75.88	107A_contigs_00122_1
VFG000963(gb|NP_270108)_1(hasB)UDP-glucose6-dehydrogenase[Hyaluronicacidcapsule(VF0244)][StreptococcuspyogenesM1GAS]	107A_contigs_00134_1	57.908	411	163	2	2	403	3	412	1.34e-167	473	403	412	99	74.94	107A_contigs_00134_1
VFG001339(gb|NP_688171)_1(cpsL)polysaccharidebiosynthesisproteinCpsL[Capsule(VF0274)][Streptococcusagalactiae2603V/R]	56A_contigs_00850_1	50.649	462	228	0	4	465	3	464	1.52e-158	454	467	465	99	72.51	56A_contigs_00850_1
VFG001335(gb|NP_688167)_1(neuA)CMP-N-acetylneuraminicacidsynthetaseNeuA[Capsule(VF0274)][Streptococcusagalactiae2603V/R]	56A_contigs_00855_1	48.668	413	204	3	1	408	1	410	1.15e-139	402	414	411	99	67.55	56A_contigs_00855_1
VFG001334(gb|NP_688206)_1(hylB)hyaluronidase[Hyaluronatelyase(VF0281)][Streptococcusagalactiae2603V/R]	22A_contigs_00812_1	49.64	1110	515	12	3	1069	1	1109	0	1068	1073	1208	99	66.4	22A_contigs_00812_1
VFG001376(gb|NP_344893)_1(cps4L)UDP-N-acetylglucosamine2-epimerase[Capsule(VF0144)][StreptococcuspneumoniaeTIGR4]	36A_contigs_01255_1	77.892	389	86	0	7	395	4	392	0	637	395	392	98	87.4	36A_contigs_01255_1
VFG001374(gb|NP_344891)_1(cps4J)capsularpolysaccharidebiosynthesisproteinCps4J[Capsule(VF0144)][StreptococcuspneumoniaeTIGR4]	36A_contigs_01254_1	73.988	346	87	2	1	345	1	344	0	540	352	346	98	85.84	36A_contigs_01254_1
VFG005197(gb|NP_358462)_1(pavA)Fibronectin-bindingprotein-likeproteinA[PavA(VF0283)][StreptococcuspneumoniaeR6]	107A_contigs_00050_1	71.038	549	158	1	10	558	1	548	0	813	561	551	98	85.43	107A_contigs_00050_1
VFG000962(gb|NP_270107)_1(hasA)hyaluronatesynthase[Hyaluronicacidcapsule(VF0244)][StreptococcuspyogenesM1GAS]	107A_contigs_01162_1	71.429	413	116	2	5	416	5	416	0	616	420	418	98	84.26	107A_contigs_01162_1
VFG001366(gb|NP_344880)_1(cps4B)capsularpolysaccharidebiosynthesisproteinCps4B[Capsule(VF0144)][StreptococcuspneumoniaeTIGR4]	107A_contigs_00120_1	64.286	238	85	0	1	238	1	238	1.23e-113	322	244	244	98	80.25	107A_contigs_00120_1
VFG001337(gb|NP_688169)_1(neuC)UDP-N-acetylglucosamine-2-epimeraseNeuC[Capsule(VF0274)][Streptococcusagalactiae2603V/R]	56A_contigs_00853_1	60.158	379	151	0	1	379	1	379	3.29e-171	480	385	385	98	77.84	56A_contigs_00853_1
VFG001367(gb|NP_344881)_1(cps4C)capsularpolysaccharidebiosynthesisproteinCps4C[Capsule(VF0144)][StreptococcuspneumoniaeTIGR4]	107A_contigs_00121_1	51.101	227	109	1	3	229	5	229	5.72e-80	236	231	230	98	73.13	107A_contigs_00121_1
VFG001372(gb|NP_344886)_1(cps4H)capsularpolysaccharidebiosynthesisproteinCps4H[Capsule(VF0144)][StreptococcuspneumoniaeTIGR4]	36A_contigs_01249_1	43.443	366	202	5	2	366	1	362	1.38e-108	320	373	369	98	65.57	36A_contigs_01249_1
VFG001372(gb|NP_344886)_1(cps4H)capsularpolysaccharidebiosynthesisproteinCps4H[Capsule(VF0144)][StreptococcuspneumoniaeTIGR4]	45_contigs_01535_1	36.957	368	227	4	1	366	1	365	8.31e-86	261	373	366	98	61.68	45_contigs_01535_1
VFG005767(gb|NP_687682)_1(cylG)3-ketoacyl-ACP-reductaseCylG[Beta-hemolysin/cytolysin(CVF171)][Streptococcusagalactiae2603V/R]	107A_contigs_00971_1	43.373	249	115	7	2	237	6	241	2.94e-58	182	241	245	98	61.04	107A_contigs_00971_1
VFG001371(gb|NP_344885)_1(cps4G)capsularpolysaccharidebiosynthesisproteinCps4G[Capsule(VF0144)][StreptococcuspneumoniaeTIGR4]	36A_contigs_01248_1	50.72	347	170	1	1	347	1	346	2.69e-114	333	359	354	97	71.18	36A_contigs_01248_1
VFG001371(gb|NP_344885)_1(cps4G)capsularpolysaccharidebiosynthesisproteinCps4G[Capsule(VF0144)][StreptococcuspneumoniaeTIGR4]	45_contigs_01536_1	41.076	353	197	7	2	348	6	353	1.02e-82	253	359	357	97	62.04	45_contigs_01536_1
VFG001344(gb|NP_688176)_1(cpsM)polysaccharidebiosynthesisproteinCpsM(V)[Capsule(VF0274)][Streptococcusagalactiae2603V/R]	114A_contigs_00137_1	41.224	245	131	6	1	235	1	242	1.4e-57	181	242	259	97	60	114A_contigs_00137_1
VFG001349(gb|NP_688181)_1(cpsD)CpsDautokinase[Capsule(VF0274)][Streptococcusagalactiae2603V/R]	107A_contigs_00122_1	62.443	221	83	0	1	221	1	221	2.28e-101	291	230	246	96	79.64	107A_contigs_00122_1
VFG001369(gb|NP_344883)_1(cps4E)capsularpolysaccharidebiosynthesisproteinCps4E[Capsule(VF0144)][StreptococcuspneumoniaeTIGR4]	107A_contigs_00124_1	61.307	199	76	1	14	211	1	199	2.84e-83	243	212	201	93	74.37	107A_contigs_00124_1
VFG001365(gb|NP_344879)_1(cps4A)capsularpolysaccharidebiosynthesisproteinCps4A[Capsule(VF0144)][StreptococcuspneumoniaeTIGR4]	107A_contigs_00119_1	48.107	449	228	3	34	479	39	485	3.8e-147	426	482	489	93	70.16	107A_contigs_00119_1
VFG001352(gb|NP_688184)_1(cpsA)CpsAresponsiblefortransferofCPSfromthemembranelipidtothecellwallpeptidoglycan[Capsule(VF0274)][Streptococcusagalactiae2603V/R]	107A_contigs_00119_1	58.889	450	182	2	37	485	39	486	0	555	486	489	92	78.89	107A_contigs_00119_1
VFG005308(gb|NP_344987)_1(srtC-2/srtC)sortase[PI-1(VF0529)][StreptococcuspneumoniaeTIGR4]	122A_contigs_01524_1	38.306	248	144	5	1	242	30	274	1.02e-56	179	262	278	92	61.29	122A_contigs_01524_1
VFG001364(gb|NP_344851)_1(hysA)hyaluronatelyase[Hyaluronatelyase(VF0146)][StreptococcuspneumoniaeTIGR4]	22A_contigs_00812_1	44.803	991	511	12	40	996	117	1105	0	852	1067	1208	90	61.45	22A_contigs_00812_1
VFG005286(gb|NP_735086)_1(gbs0631)classCsortase[PI-1(VF0527)][StreptococcusagalactiaeNEM316]	122A_contigs_01524_1	38.996	259	142	6	31	283	27	275	2.48e-56	179	284	278	89	60.62	122A_contigs_01524_1
VFG001369(gb|NP_344883)_1(cps4E)capsularpolysaccharidebiosynthesisproteinCps4E[Capsule(VF0144)][StreptococcuspneumoniaeTIGR4]	122A_contigs_00098_1	43.784	185	100	2	18	202	11	191	4.64e-44	143	212	207	87	64.32	122A_contigs_00098_1
VFG000955(gb|NP_608047)_1(emm)M18proteinprecursor[Mprotein(VF0242)][StreptococcuspyogenesMGAS8232]	44_contigs_00717_1	37.143	35	21	1	1	35	1	34	6.3	25.4	401	551	86	60	44_contigs_00717_1
VFG005293(gb|NP_735912)_1(srtC4)classCsortase[PI-2a(VF0528)][StreptococcusagalactiaeNEM316]	122A_contigs_01524_1	40.637	251	144	3	35	281	26	275	1.67e-59	188	295	278	84	61.75	122A_contigs_01524_1
VFG005776(gb|NP_687685)_1(cylA)ABC(ATP-bindingcassette)transporterCylA[Beta-hemolysin/cytolysin(CVF171)][Streptococcusagalactiae2603V/R]	107A_contigs_01154_1	42.857	28	15	1	1	27	167	194	9.8	24.6	310	570	73	64.29	107A_contigs_01154_1
VFG005283(gb|NP_735085)_1(gbs0630)classCsortase[PI-1(VF0527)][StreptococcusagalactiaeNEM316]	122A_contigs_01524_1	41.014	217	116	4	30	244	26	232	6.46e-49	161	306	278	70	60.83	122A_contigs_01524_1

## Sheet: p_blast
# Fields: query acc.ver	subject acc.ver	% identity	alignment length	mismatches	gap opens	q. start	q. end	s. start	s. end	evalue	bit score	query length	subject length	% query coverage per subject	% positives	subject id
VFG000964(gb|NP_270109)_1(hasC)UDP-glucosepyrophosphorylase[Hyaluronicacidcapsule(VF0244)][StreptococcuspyogenesM1GAS]	107A_contigs_01157_1	88.525	305	35	0	1	305	1	305	0	550	305	305	100	93.44	107A_contigs_01157_1
VFG001338(gb|NP_688170)_1(neuB)N-acetylneuramicacidsynthetaseNeuB[Capsule(VF0274)][Streptococcusagalactiae2603V/R]	56A_contigs_00852_1	80.769	338	65	0	1	338	1	338	0	575	342	341	99	91.12	56A_contigs_00852_1
VFG000959(gb|NP_269190)_1(fbp54)fibronectin-bingproteinFbp54[FBPs(VF0243)][StreptococcuspyogenesM1GAS]	107A_contigs_00050_1	80.218	551	109	0	1	551	1	551	0	912	551	551	100	90.02	107A_contigs_00050_1
VFG005177(gb|NP_664456)_1(fbp54)fibronectin-bingproteinFbaA[Fibronectin-bindingproteins(CVF113)][StreptococcuspyogenesMGAS315]	107A_contigs_00050_1	80.218	551	109	0	1	551	1	551	0	912	551	551	100	90.02	107A_contigs_00050_1
VFG001378(gb|NP_359129)_1(nanA)neuraminidaseA[Neuraminidase(VF0148)][StreptococcuspneumoniaeR6]	118A_contigs_01393_1	52.632	19	9	0	26	44	8	26	2.7	28.5	1036	1166	2	89.47	118A_contigs_01393_1
VFG000961(gb|NP_269065)_1(ideS/mac)immunoglobulinG-degradingenzyme[IdeS(VF0284)][StreptococcuspyogenesM1GAS]	114A_contigs_00664_1	62.5	16	6	0	78	93	212	227	4.5	25.8	340	472	5	87.5	114A_contigs_00664_1
VFG001376(gb|NP_344893)_1(cps4L)UDP-N-acetylglucosamine2-epimerase[Capsule(VF0144)][StreptococcuspneumoniaeTIGR4]	36A_contigs_01255_1	77.892	389	86	0	7	395	4	392	0	637	395	392	98	87.4	36A_contigs_01255_1
VFG001359(gb|NP_346089)_1(psaA)manganeseABCtransporter,manganese-bindingadhesionliprotein[PsaA(VF0151)][StreptococcuspneumoniaeTIGR4]	107A_contigs_00668_1	75.081	309	77	0	2	310	3	311	2.81e-174	481	310	311	99	87.38	107A_contigs_00668_1
VFG000960(gb|NP_269464)_1(grab)proteinGRAB(proteinG-relatedalpha2M-bindingprotein)[GRAB(VF0254)][StreptococcuspyogenesM1GAS]	93A_contigs_00121_1	63.889	36	13	0	183	218	505	540	0.000125	38.9	218	540	17	86.11	93A_contigs_00121_1
VFG000960(gb|NP_269464)_1(grab)proteinGRAB(proteinG-relatedalpha2M-bindingprotein)[GRAB(VF0254)][StreptococcuspyogenesM1GAS]	107A_contigs_00065_1	63.889	36	13	0	183	218	553	588	0.000178	38.5	218	588	17	86.11	107A_contigs_00065_1
VFG000960(gb|NP_269464)_1(grab)proteinGRAB(proteinG-relatedalpha2M-bindingprotein)[GRAB(VF0254)][StreptococcuspyogenesM1GAS]	114A_contigs_00071_1	63.889	36	13	0	183	218	529	564	0.000208	38.1	218	564	17	86.11	114A_contigs_00071_1
VFG001374(gb|NP_344891)_1(cps4J)capsularpolysaccharidebiosynthesisproteinCps4J[Capsule(VF0144)][StreptococcuspneumoniaeTIGR4]	36A_contigs_01254_1	73.988	346	87	2	1	345	1	344	0	540	352	346	98	85.84	36A_contigs_01254_1
VFG001347(gb|NP_688179)_1(cpsF)polysaccharidebiosynthesisproteinCpsF[Capsule(VF0274)][Streptococcusagalactiae2603V/R]	107A_contigs_00420_1	50	14	7	0	70	83	76	89	6.2	23.9	150	1059	9	85.71	107A_contigs_00420_1
VFG005197(gb|NP_358462)_1(pavA)Fibronectin-bindingprotein-likeproteinA[PavA(VF0283)][StreptococcuspneumoniaeR6]	107A_contigs_00050_1	71.038	549	158	1	10	558	1	548	0	813	561	551	98	85.43	107A_contigs_00050_1
VFG001336(gb|NP_688168)_1(neuD)neuDprotein[Capsule(VF0274)][Streptococcusagalactiae2603V/R]	56A_contigs_00854_1	64.762	210	74	0	1	210	1	210	3.28e-105	298	210	210	100	85.24	56A_contigs_00854_1
VFG000962(gb|NP_270107)_1(hasA)hyaluronatesynthase[Hyaluronicacidcapsule(VF0244)][StreptococcuspyogenesM1GAS]	107A_contigs_01162_1	71.429	413	116	2	5	416	5	416	0	616	420	418	98	84.26	107A_contigs_01162_1
VFG001373(gb|NP_344890)_1(cps4I)UDP-N-acetylglucosamine-2-epimerase[Capsule(VF0144)][StreptococcuspneumoniaeTIGR4]	45_contigs_01531_1	66.482	361	121	0	1	361	1	361	0	506	366	366	99	83.93	45_contigs_01531_1
VFG001373(gb|NP_344890)_1(cps4I)UDP-N-acetylglucosamine-2-epimerase[Capsule(VF0144)][StreptococcuspneumoniaeTIGR4]	36A_contigs_01253_1	68.033	366	117	0	1	366	1	366	0	521	366	366	100	83.88	36A_contigs_01253_1
VFG042970(gb|YP_281475)_1(fctB)minorpilinFctB[pilus(VF0531)][StreptococcuspyogenesMGAS5005]	47_contigs_00516_1	55.556	18	8	0	146	163	262	279	2	25.8	216	429	8	83.33	47_contigs_00516_1
VFG001351(gb|NP_688183)_1(cpsB)CpsBphosphatase[Capsule(VF0274)][Streptococcusagalactiae2603V/R]	107A_contigs_00120_1	68.443	244	77	0	1	244	1	244	2.45e-126	355	244	244	100	83.2	107A_contigs_00120_1
VFG001331(gb|YP_329152)_1(bca)Cproteinalpha-antigen[<alpha>-Cprotein(VF0276)][StreptococcusagalactiaeA909]	107A_contigs_00065_1	45.714	35	19	0	986	1020	552	586	0.11	32.7	1021	588	10	82.86	107A_contigs_00065_1
VFG001331(gb|YP_329152)_1(bca)Cproteinalpha-antigen[<alpha>-Cprotein(VF0276)][StreptococcusagalactiaeA909]	114A_contigs_00071_1	45.714	35	19	0	986	1020	528	562	0.18	32	1021	564	8	82.86	114A_contigs_00071_1
VFG001353(gb|NP_344916)_1(cbpG)cholinebindingproteinG[CBPs(VF0145)][StreptococcuspneumoniaeTIGR4]	122A_contigs_01773_1	58.824	17	7	0	14	30	247	263	5.5	25	286	402	6	82.35	122A_contigs_01773_1
VFG001359(gb|NP_346089)_1(psaA)manganeseABCtransporter,manganese-bindingadhesionliprotein[PsaA(VF0151)][StreptococcuspneumoniaeTIGR4]	22A_contigs_00314_1	58.824	17	7	0	101	117	438	454	9.8	24.3	310	517	5	82.35	22A_contigs_00314_1
VFG001357(gb|NP_346601)_1(cbpA)cholinebindingproteinA[CbpA/PspC(VF0150)][StreptococcuspneumoniaeTIGR4]	107A_contigs_00248_1	68.75	16	5	0	374	389	33	48	8.6	25	694	112	2	81.25	107A_contigs_00248_1
VFG001331(gb|YP_329152)_1(bca)Cproteinalpha-antigen[<alpha>-Cprotein(VF0276)][StreptococcusagalactiaeA909]	93A_contigs_00121_1	54.054	37	16	1	986	1021	504	540	0.15	32.3	1021	540	7	81.08	93A_contigs_00121_1
VFG000963(gb|NP_270108)_1(hasB)UDP-glucose6-dehydrogenase[Hyaluronicacidcapsule(VF0244)][StreptococcuspyogenesM1GAS]	107A_contigs_01018_1	42.857	21	12	0	136	156	236	256	2.9	26.6	403	480	5	80.95	107A_contigs_01018_1
VFG001356(gb|NP_345446)_1(lytB)endo-beta-N-acetylglucosaminidase[CBPs(VF0145)][StreptococcuspneumoniaeTIGR4]	46_contigs_01437_1	47.619	21	11	0	511	531	76	96	9.5	25	659	153	3	80.95	46_contigs_01437_1
VFG001361(gb|NP_344663)_1(pspA)pneumococcalsurfaceproteinA[PspA(VF0152)][StreptococcuspneumoniaeTIGR4]	93A_contigs_01031_1	52.381	21	10	0	77	97	61	81	5.5	26.2	745	206	3	80.95	93A_contigs_01031_1
VFG001366(gb|NP_344880)_1(cps4B)capsularpolysaccharidebiosynthesisproteinCps4B[Capsule(VF0144)][StreptococcuspneumoniaeTIGR4]	107A_contigs_00120_1	64.286	238	85	0	1	238	1	238	1.23e-113	322	244	244	98	80.25	107A_contigs_00120_1
VFG001358(gb|NP_346365)_1(lytA)autolysin[Autolysin(VF0143)][StreptococcuspneumoniaeTIGR4]	107A_contigs_00756_1	40	20	12	0	261	280	289	308	9.7	24.6	319	1030	6	80	107A_contigs_00756_1
VFG001359(gb|NP_346089)_1(psaA)manganeseABCtransporter,manganese-bindingadhesionliprotein[PsaA(VF0151)][StreptococcuspneumoniaeTIGR4]	122A_contigs_00526_1	60	20	8	0	1	20	1	20	1	26.9	310	154	6	80	122A_contigs_00526_1
VFG005334(gb|NP_359346)_1(lytA)Autolysin(N-acetylmuramoyl-L-alanineamidase)[Choline-bindingproteins(CVF122)][StreptococcuspneumoniaeR6]	107A_contigs_00756_1	40	20	12	0	261	280	289	308	9.7	24.6	319	1030	6	80	107A_contigs_00756_1
VFG005277(gb|NP_735083)_1(gbs0628)majorsubunitprotein[PI-1(VF0527)][StreptococcusagalactiaeNEM316]	107A_contigs_00958_1	50	20	10	0	161	180	188	207	9.4	25.4	555	271	4	80	107A_contigs_00958_1
VFG000963(gb|NP_270108)_1(hasB)UDP-glucose6-dehydrogenase[Hyaluronicacidcapsule(VF0244)][StreptococcuspyogenesM1GAS]	107A_contigs_01161_1	63.793	406	140	3	1	403	1	402	0	513	403	402	100	79.8	107A_contigs_01161_1
VFG001349(gb|NP_688181)_1(cpsD)CpsDautokinase[Capsule(VF0274)][Streptococcusagalactiae2603V/R]	107A_contigs_00122_1	62.443	221	83	0	1	221	1	221	2.28e-101	291	230	246	96	79.64	107A_contigs_00122_1
VFG001330(gb|NP_688239)_1(lmb)laminin-bindingsurfaceprotein[Lmb(VF0275)][Streptococcusagalactiae2603V/R]	107A_contigs_00284_1	62.5	312	110	3	1	307	1	310	7e-145	407	307	310	100	79.17	107A_contigs_00284_1
VFG001374(gb|NP_344891)_1(cps4J)capsularpolysaccharidebiosynthesisproteinCps4J[Capsule(VF0144)][StreptococcuspneumoniaeTIGR4]	114A_contigs_00100_1	45.833	24	12	1	296	318	542	565	5.8	25.4	352	566	7	79.17	114A_contigs_00100_1
VFG001340(gb|NP_688172)_1(cpsK)polysaccharidebiosynthesisproteinCpsK(V)[Capsule(VF0274)][Streptococcusagalactiae2603V/R]	107A_contigs_00596_1	57.895	19	8	0	124	142	48	66	1.1	27.3	319	231	6	78.95	107A_contigs_00596_1
VFG001352(gb|NP_688184)_1(cpsA)CpsAresponsiblefortransferofCPSfromthemembranelipidtothecellwallpeptidoglycan[Capsule(VF0274)][Streptococcusagalactiae2603V/R]	107A_contigs_00119_1	58.889	450	182	2	37	485	39	486	0	555	486	489	92	78.89	107A_contigs_00119_1
VFG001351(gb|NP_688183)_1(cpsB)CpsBphosphatase[Capsule(VF0274)][Streptococcusagalactiae2603V/R]	114A_contigs_00139_1	64.286	14	5	0	190	203	263	276	7.8	24.3	244	409	6	78.57	114A_contigs_00139_1
VFG001331(gb|YP_329152)_1(bca)Cproteinalpha-antigen[<alpha>-Cprotein(VF0276)][StreptococcusagalactiaeA909]	93A_contigs_00121_1	56.25	32	14	0	11	42	6	37	3.26e-05	44.3	1021	540	7	78.12	93A_contigs_00121_1
VFG001337(gb|NP_688169)_1(neuC)UDP-N-acetylglucosamine-2-epimeraseNeuC[Capsule(VF0274)][Streptococcusagalactiae2603V/R]	56A_contigs_00853_1	60.158	379	151	0	1	379	1	379	3.29e-171	480	385	385	98	77.84	56A_contigs_00853_1
VFG001341(gb|NP_688173)_1(cpsJ)glycosyltransferaseCpsJ(V)[Capsule(VF0274)][Streptococcusagalactiae2603V/R]	36A_contigs_00726_1	50	18	9	0	100	117	178	195	7	24.6	322	278	6	77.78	36A_contigs_00726_1
VFG005202(gb|NP_269969)_1(fbaA)proteinF2likefibronectin-bindingprotein[Fibronectin-bindingproteins(CVF113)][StreptococcuspyogenesM1GAS]	118A_contigs_01081_1	38.889	18	11	0	8	25	2	19	1.9	27.3	380	1070	5	77.78	118A_contigs_01081_1
VFG001375(gb|NP_344892)_1(cps4K)capsularpolysaccharidebiosynthesisproteinCps4K[Capsule(VF0144)][StreptococcuspneumoniaeTIGR4]	36A_contigs_01256_1	62.376	404	145	2	5	408	3	399	0	528	410	400	99	77.72	36A_contigs_01256_1
VFG000950(gb|NP_665531)_1(emm)Mproteintype3[Mprotein(VF0242)][StreptococcuspyogenesMGAS315]	107A_contigs_00065_1	59.574	47	16	1	536	582	545	588	0.000317	40	582	588	17	76.6	107A_contigs_00065_1
VFG000968(gb|NP_269973)_1(emm)Mproteintype1[Mprotein(VF0242)][StreptococcuspyogenesM1GAS]	93A_contigs_00121_1	59.574	47	16	1	439	485	497	540	0.000249	40	485	540	16	76.6	93A_contigs_00121_1
VFG000968(gb|NP_269973)_1(emm)Mproteintype1[Mprotein(VF0242)][StreptococcuspyogenesM1GAS]	107A_contigs_00065_1	59.574	47	16	1	439	485	545	588	0.000292	39.7	485	588	15	76.6	107A_contigs_00065_1
VFG000968(gb|NP_269973)_1(emm)Mproteintype1[Mprotein(VF0242)][StreptococcuspyogenesM1GAS]	114A_contigs_00071_1	59.574	47	16	1	439	485	521	564	0.00022	40	485	564	10	76.6	114A_contigs_00071_1
VFG001338(gb|NP_688170)_1(neuB)N-acetylneuramicacidsynthetaseNeuB[Capsule(VF0274)][Streptococcusagalactiae2603V/R]	107A_contigs_01443_1	61.905	21	7	1	70	89	111	131	1.4	27.3	342	932	6	76.19	107A_contigs_01443_1
VFG005316(gb|NP_359586)_1(pspC/cbpA)CholinebindingproteinA[Choline-bindingproteins(CVF122)][StreptococcuspneumoniaeR6]	107A_contigs_00248_1	47.619	21	11	0	177	197	28	48	8.6	25	702	112	3	76.19	107A_contigs_00248_1
VFG001368(gb|NP_344882)_1(cps4D)capsularpolysaccharidebiosynthesisproteinCps4D[Capsule(VF0144)][StreptococcuspneumoniaeTIGR4]	107A_contigs_00122_1	59.649	228	89	1	1	225	1	228	8.53e-97	279	228	246	99	75.88	107A_contigs_00122_1
VFG000950(gb|NP_665531)_1(emm)Mproteintype3[Mprotein(VF0242)][StreptococcuspyogenesMGAS315]	93A_contigs_00121_1	58.333	48	17	1	535	582	496	540	0.000285	40	582	540	13	75	93A_contigs_00121_1
VFG042972(gb|YP_002742499)_1(sipA)signalpeptidaseI[PI-2(VF0530)][StreptococcuspneumoniaeTaiwan19F-14]	22A_contigs_00050_1	41.667	24	14	0	105	128	218	241	4.3	24.6	184	793	13	75	22A_contigs_00050_1
VFG005794(gb|NP_687691)_1(cylK)putativephosphopantetheinyltransferaseCylK[Beta-hemolysin/cytolysin(CVF171)][Streptococcusagalactiae2603V/R]	50_contigs_01323_1	45	20	11	0	66	85	131	150	3.9	24.3	192	161	10	75	50_contigs_01323_1
VFG000950(gb|NP_665531)_1(emm)Mproteintype3[Mprotein(VF0242)][StreptococcuspyogenesMGAS315]	114A_contigs_00071_1	58.333	48	17	1	535	582	520	564	0.000254	40.4	582	564	8	75	114A_contigs_00071_1
VFG042969(gb|YP_281474)_1(srtC1)sortase[pilus(VF0531)][StreptococcuspyogenesMGAS5005]	43_contigs_01046_1	50	20	10	0	146	165	55	74	8	24.3	238	369	8	75	43_contigs_01046_1
VFG000952(gb|NP_269185)_1(spei)streptococcalexotoxinIprecursor[Spes(VF0248)][StreptococcuspyogenesM1GAS]	114A_contigs_01076_1	50	16	8	0	78	93	26	41	7.6	24.3	226	451	7	75	114A_contigs_01076_1
VFG001353(gb|NP_344916)_1(cbpG)cholinebindingproteinG[CBPs(VF0145)][StreptococcuspneumoniaeTIGR4]	107A_contigs_00756_1	55	20	9	0	50	69	751	770	2.1	26.6	286	1030	7	75	107A_contigs_00756_1
VFG001330(gb|NP_688239)_1(lmb)laminin-bindingsurfaceprotein[Lmb(VF0275)][Streptococcusagalactiae2603V/R]	51_contigs_01102_1	56.25	16	7	0	244	259	122	137	7	25	307	610	5	75	51_contigs_01102_1
VFG000963(gb|NP_270108)_1(hasB)UDP-glucose6-dehydrogenase[Hyaluronicacidcapsule(VF0244)][StreptococcuspyogenesM1GAS]	107A_contigs_00134_1	57.908	411	163	2	2	403	3	412	1.34e-167	473	403	412	99	74.94	107A_contigs_00134_1
VFG001369(gb|NP_344883)_1(cps4E)capsularpolysaccharidebiosynthesisproteinCps4E[Capsule(VF0144)][StreptococcuspneumoniaeTIGR4]	107A_contigs_00124_1	61.307	199	76	1	14	211	1	199	2.84e-83	243	212	201	93	74.37	107A_contigs_00124_1
VFG005297(gb|NP_735914)_1(pilB)majorsubunitPilB[PI-2a(VF0528)][StreptococcusagalactiaeNEM316]	107A_contigs_01128_1	47.826	23	12	0	1	23	1	23	1.2	28.1	675	213	3	73.91	107A_contigs_01128_1
VFG005297(gb|NP_735914)_1(pilB)majorsubunitPilB[PI-2a(VF0528)][StreptococcusagalactiaeNEM316]	43_contigs_00438_1	63.158	19	7	0	93	111	46	64	6.1	25.4	675	113	3	73.68	43_contigs_00438_1
VFG000959(gb|NP_269190)_1(fbp54)fibronectin-bingproteinFbp54[FBPs(VF0243)][StreptococcuspyogenesM1GAS]	114A_contigs_01542_1	60	15	6	0	236	250	163	177	8.6	25.8	551	682	3	73.33	114A_contigs_01542_1
VFG005177(gb|NP_664456)_1(fbp54)fibronectin-bingproteinFbaA[Fibronectin-bindingproteins(CVF113)][StreptococcuspyogenesMGAS315]	114A_contigs_01542_1	60	15	6	0	236	250	163	177	8	25.8	551	682	3	73.33	114A_contigs_01542_1
VFG001357(gb|NP_346601)_1(cbpA)cholinebindingproteinA[CbpA/PspC(VF0150)][StreptococcuspneumoniaeTIGR4]	22A_contigs_00812_1	53.333	15	7	0	516	530	790	804	6.7	26.6	694	1208	2	73.33	22A_contigs_00812_1
VFG001350(gb|NP_688182)_1(cpsC)CpsCprotein[Capsule(VF0274)][Streptococcusagalactiae2603V/R]	107A_contigs_00121_1	53.247	231	107	1	1	231	1	230	3.61e-84	247	231	230	100	73.16	107A_contigs_00121_1
VFG001367(gb|NP_344881)_1(cps4C)capsularpolysaccharidebiosynthesisproteinCps4C[Capsule(VF0144)][StreptococcuspneumoniaeTIGR4]	107A_contigs_00121_1	51.101	227	109	1	3	229	5	229	5.72e-80	236	231	230	98	73.13	107A_contigs_00121_1
VFG005776(gb|NP_687685)_1(cylA)ABC(ATP-bindingcassette)transporterCylA[Beta-hemolysin/cytolysin(CVF171)][Streptococcusagalactiae2603V/R]	107A_contigs_01025_1	39.394	33	20	0	18	50	624	656	0.086	31.2	310	941	56	72.73	107A_contigs_01025_1
VFG000964(gb|NP_270109)_1(hasC)UDP-glucosepyrophosphorylase[Hyaluronicacidcapsule(VF0244)][StreptococcuspyogenesM1GAS]	118A_contigs_00281_1	54.545	22	10	0	270	291	27	48	0.3	27.7	305	93	7	72.73	118A_contigs_00281_1
VFG000964(gb|NP_270109)_1(hasC)UDP-glucosepyrophosphorylase[Hyaluronicacidcapsule(VF0244)][StreptococcuspyogenesM1GAS]	93A_contigs_00228_1	54.545	22	10	0	270	291	27	48	0.8	26.2	305	93	7	72.73	93A_contigs_00228_1
VFG001339(gb|NP_688171)_1(cpsL)polysaccharidebiosynthesisproteinCpsL[Capsule(VF0274)][Streptococcusagalactiae2603V/R]	56A_contigs_00850_1	50.649	462	228	0	4	465	3	464	1.52e-158	454	467	465	99	72.51	56A_contigs_00850_1
VFG005794(gb|NP_687691)_1(cylK)putativephosphopantetheinyltransferaseCylK[Beta-hemolysin/cytolysin(CVF171)][Streptococcusagalactiae2603V/R]	50_contigs_01869_1	33.333	18	12	0	137	154	94	111	6.8	23.9	192	250	9	72.22	50_contigs_01869_1
VFG042975(gb|YP_002742502)_1(srtG2)surfaceproteincellwallanchor,sortase_Bfamily[PI-2(VF0530)][StreptococcuspneumoniaeTaiwan19F-14]	107A_contigs_01152_1	44.444	18	10	0	38	55	113	130	7.3	23.9	212	264	8	72.22	107A_contigs_01152_1
VFG005785(gb|NP_687688)_1(cylF)putativeaminomethyltransferaseCylF[Beta-hemolysin/cytolysin(CVF171)][Streptococcusagalactiae2603V/R]	107A_contigs_01319_1	50	18	9	0	173	190	18	35	8.5	24.3	318	160	6	72.22	107A_contigs_01319_1
VFG005293(gb|NP_735912)_1(srtC4)classCsortase[PI-2a(VF0528)][StreptococcusagalactiaeNEM316]	107A_contigs_00472_1	40	25	14	1	21	44	303	327	5.2	25	295	361	8	72	107A_contigs_00472_1
VFG000955(gb|NP_608047)_1(emm)M18proteinprecursor[Mprotein(VF0242)][StreptococcuspyogenesMGAS8232]	107A_contigs_00065_1	64.286	42	12	1	356	397	545	583	3.81e-05	42.4	401	588	10	71.43	107A_contigs_00065_1
VFG000955(gb|NP_608047)_1(emm)M18proteinprecursor[Mprotein(VF0242)][StreptococcuspyogenesMGAS8232]	114A_contigs_00071_1	64.286	42	12	1	356	397	521	559	4.17e-05	42	401	564	10	71.43	114A_contigs_00071_1
VFG000955(gb|NP_608047)_1(emm)M18proteinprecursor[Mprotein(VF0242)][StreptococcuspyogenesMGAS8232]	93A_contigs_00121_1	64.286	42	12	1	356	397	497	535	4.36e-05	42	401	540	10	71.43	93A_contigs_00121_1
VFG042975(gb|YP_002742502)_1(srtG2)surfaceproteincellwallanchor,sortase_Bfamily[PI-2(VF0530)][StreptococcuspneumoniaeTaiwan19F-14]	51_contigs_00009_1	38.095	21	13	0	125	145	129	149	9.3	23.9	212	619	10	71.43	51_contigs_00009_1
VFG005307(gb|NP_344986)_1(srtC-1/srtB)sortase[PI-1(VF0529)][StreptococcuspneumoniaeTIGR4]	47_contigs_01173_1	33.333	21	14	0	111	131	502	522	6.2	25	280	1146	8	71.43	47_contigs_01173_1
VFG001340(gb|NP_688172)_1(cpsK)polysaccharidebiosynthesisproteinCpsK(V)[Capsule(VF0274)][Streptococcusagalactiae2603V/R]	60A_contigs_01935_1	42.857	21	12	0	127	147	46	66	8.4	23.9	319	124	7	71.43	60A_contigs_01935_1
VFG001359(gb|NP_346089)_1(psaA)manganeseABCtransporter,manganese-bindingadhesionliprotein[PsaA(VF0151)][StreptococcuspneumoniaeTIGR4]	107A_contigs_01699_1	47.619	21	11	0	1	21	1	21	1.7	26.2	310	174	7	71.43	107A_contigs_01699_1
VFG005785(gb|NP_687688)_1(cylF)putativeaminomethyltransferaseCylF[Beta-hemolysin/cytolysin(CVF171)][Streptococcusagalactiae2603V/R]	107A_contigs_00455_1	57.143	21	9	0	17	37	89	109	2.6	26.2	318	591	7	71.43	107A_contigs_00455_1
VFG001331(gb|YP_329152)_1(bca)Cproteinalpha-antigen[<alpha>-Cprotein(VF0276)][StreptococcusagalactiaeA909]	107A_contigs_01206_1	35.714	28	18	0	986	1013	328	355	0.74	30	1021	366	3	71.43	107A_contigs_01206_1
VFG005303(gb|NP_344983)_1(rrgB)cellwallsurfaceanchorfamilyprotein,majorpilinRrgB[PI-1(VF0529)][StreptococcuspneumoniaeTIGR4]	47_contigs_01179_1	61.905	21	8	0	2	22	51	71	0.53	29.3	666	241	3	71.43	47_contigs_01179_1
VFG001331(gb|YP_329152)_1(bca)Cproteinalpha-antigen[<alpha>-Cprotein(VF0276)][StreptococcusagalactiaeA909]	118A_contigs_00982_1	52.381	21	10	0	14	34	2	22	5.8	27.3	1021	617	2	71.43	118A_contigs_00982_1
VFG001378(gb|NP_359129)_1(nanA)neuraminidaseA[Neuraminidase(VF0148)][StreptococcuspneumoniaeR6]	118A_contigs_00253_1	61.905	21	8	0	100	120	39	59	0.37	28.5	1036	78	2	71.43	118A_contigs_00253_1
VFG001371(gb|NP_344885)_1(cps4G)capsularpolysaccharidebiosynthesisproteinCps4G[Capsule(VF0144)][StreptococcuspneumoniaeTIGR4]	36A_contigs_01248_1	50.72	347	170	1	1	347	1	346	2.69e-114	333	359	354	97	71.18	36A_contigs_01248_1
VFG042972(gb|YP_002742499)_1(sipA)signalpeptidaseI[PI-2(VF0530)][StreptococcuspneumoniaeTaiwan19F-14]	38B_contigs_00963_1	45.833	24	11	1	106	127	129	152	7.1	23.9	184	417	12	70.83	38B_contigs_00963_1
VFG005202(gb|NP_269969)_1(fbaA)proteinF2likefibronectin-bindingprotein[Fibronectin-bindingproteins(CVF113)][StreptococcuspyogenesM1GAS]	114A_contigs_00071_1	44.118	34	18	1	344	376	529	562	2.3	26.9	380	564	15	70.59	114A_contigs_00071_1
VFG005202(gb|NP_269969)_1(fbaA)proteinF2likefibronectin-bindingprotein[Fibronectin-bindingproteins(CVF113)][StreptococcuspyogenesM1GAS]	107A_contigs_00065_1	44.118	34	18	1	344	376	553	586	1.2	27.7	380	588	14	70.59	107A_contigs_00065_1
VFG005202(gb|NP_269969)_1(fbaA)proteinF2likefibronectin-bindingprotein[Fibronectin-bindingproteins(CVF113)][StreptococcuspyogenesM1GAS]	93A_contigs_00121_1	44.118	34	18	1	344	376	505	538	1.5	27.3	380	540	9	70.59	93A_contigs_00121_1
VFG000970(gb|NP_268944)_1(mf2)deoxyribonuclease,phageassociated[DNase(VF0252)][StreptococcuspyogenesM1GAS]	107A_contigs_01708_1	41.176	17	10	0	100	116	271	287	4.7	25	253	582	7	70.59	107A_contigs_01708_1
VFG005791(gb|NP_687690)_1(cylJ)glycosyltransferaseCylJ[Beta-hemolysin/cytolysin(CVF171)][Streptococcusagalactiae2603V/R]	45_contigs_01739_1	47.059	17	9	0	34	50	62	78	3.5	25.4	404	139	4	70.59	45_contigs_01739_1
VFG001364(gb|NP_344851)_1(hysA)hyaluronatelyase[Hyaluronatelyase(VF0146)][StreptococcuspneumoniaeTIGR4]	107A_contigs_00563_1	52.941	17	8	0	450	466	162	178	9.7	26.2	1067	376	2	70.59	107A_contigs_00563_1
VFG005215(gb|NP_735300)_1(fbsB)Fibrinogen-bindingsurfaceproteinB[FbsB(VF0523)][StreptococcusagalactiaeNEM316]	107A_contigs_00894_1	48.148	27	14	0	200	226	35	61	1.8	26.6	636	108	4	70.37	107A_contigs_00894_1
VFG001368(gb|NP_344882)_1(cps4D)capsularpolysaccharidebiosynthesisproteinCps4D[Capsule(VF0144)][StreptococcuspneumoniaeTIGR4]	107A_contigs_00221_1	45.946	37	17	1	36	69	55	91	0.011	33.1	228	557	15	70.27	107A_contigs_00221_1
VFG001365(gb|NP_344879)_1(cps4A)capsularpolysaccharidebiosynthesisproteinCps4A[Capsule(VF0144)][StreptococcuspneumoniaeTIGR4]	107A_contigs_00119_1	48.107	449	228	3	34	479	39	485	3.8e-147	426	482	489	93	70.16	107A_contigs_00119_1
VFG005776(gb|NP_687685)_1(cylA)ABC(ATP-bindingcassette)transporterCylA[Beta-hemolysin/cytolysin(CVF171)][Streptococcusagalactiae2603V/R]	56A_contigs_00079_1	40	20	12	0	152	171	528	547	7.8	24.6	310	611	6	70	56A_contigs_00079_1
VFG001375(gb|NP_344892)_1(cps4K)capsularpolysaccharidebiosynthesisproteinCps4K[Capsule(VF0144)][StreptococcuspneumoniaeTIGR4]	107A_contigs_00234_1	50	20	10	0	304	323	145	164	2.5	26.6	410	285	5	70	107A_contigs_00234_1
VFG005299(gb|NP_735915)_1(pilA)tipadhesinPilA[PI-2a(VF0528)][StreptococcusagalactiaeNEM316]	43_contigs_01538_1	43.333	30	17	0	654	683	68	97	6.3	26.2	902	195	3	70	43_contigs_01538_1
VFG001378(gb|NP_359129)_1(nanA)neuraminidaseA[Neuraminidase(VF0148)][StreptococcuspneumoniaeR6]	118A_contigs_01081_1	48.485	33	14	2	23	55	2	31	0.11	33.1	1036	1070	3	69.7	118A_contigs_01081_1
VFG001347(gb|NP_688179)_1(cpsF)polysaccharidebiosynthesisproteinCpsF[Capsule(VF0274)][Streptococcusagalactiae2603V/R]	45_contigs_01417_1	39.13	23	14	0	117	139	211	233	7.7	23.1	150	237	15	69.57	45_contigs_01417_1
VFG000971(gb|NP_269520)_1(mf3)deoxyribonuclease[DNase(VF0252)][StreptococcuspyogenesM1GAS]	107A_contigs_01729_1	43.478	23	12	1	70	91	12	34	3.7	24.3	269	96	8	69.57	107A_contigs_01729_1
VFG005776(gb|NP_687685)_1(cylA)ABC(ATP-bindingcassette)transporterCylA[Beta-hemolysin/cytolysin(CVF171)][Streptococcusagalactiae2603V/R]	107A_contigs_00703_1	47.826	23	12	0	27	49	3	25	0.67	27.7	310	212	7	69.57	107A_contigs_00703_1
VFG005761(gb|NP_687680)_1(cylX)acetylcoenzymeA(CoA)carboxylaseCylX[Beta-hemolysin/cytolysin(CVF171)][Streptococcusagalactiae2603V/R]	107A_contigs_01343_1	61.538	13	5	0	47	59	37	49	9.8	21.6	102	121	13	69.23	107A_contigs_01343_1
VFG000978(gb|NP_268943)_1(spec)streptococcalexotoxinCprecursor,phageassociated[Spes(VF0248)][StreptococcuspyogenesM1GAS]	107A_contigs_00420_1	34.615	26	17	0	145	170	202	227	5.4	25	236	1059	11	69.23	107A_contigs_00420_1
VFG000982(gb|NP_269186)_1(speh)streptococcalexotoxinHprecursor[Spes(VF0248)][StreptococcuspyogenesM1GAS]	45_contigs_01740_1	50	26	11	1	67	90	111	136	7.1	24.3	237	522	10	69.23	45_contigs_01740_1
VFG001359(gb|NP_346089)_1(psaA)manganeseABCtransporter,manganese-bindingadhesionliprotein[PsaA(VF0151)][StreptococcuspneumoniaeTIGR4]	50_contigs_01155_1	43.75	32	18	0	1	32	1	32	0.077	30	310	150	10	68.75	50_contigs_01155_1
VFG043504(gb|NP_357669)_1(pavB/pfbB)cellwallsurfaceanchorfamilyprotein,Plasminogen-andFibronectin-bindingproteinB[PavB(VF0524)][StreptococcuspneumoniaeR6]	45_contigs_01740_1	37.5	32	19	1	98	129	450	480	6.6	26.9	1162	522	3	68.75	45_contigs_01740_1
VFG000953(gb|NP_665009)_1(spek)streptococcalexotoxinSpeK-phageassociated[Spes(VF0248)][StreptococcuspyogenesMGAS315]	43_contigs_01045_1	52.632	19	9	0	134	152	58	76	3	25.8	260	467	7	68.42	43_contigs_01045_1
VFG001348(gb|NP_688180)_1(cpsE)glycosyltransferaseCpsE[Capsule(VF0274)][Streptococcusagalactiae2603V/R]	42_contigs_01183_1	20.455	44	33	1	178	221	289	330	6.6	25.4	463	335	10	68.18	42_contigs_01183_1
VFG000969(gb|NP_269989)_1(mf/spd)deoxyribonuclease[DNase(VF0252)][StreptococcuspyogenesM1GAS]	118A_contigs_01393_1	40.909	22	13	0	49	70	238	259	7.7	24.6	272	1166	8	68.18	118A_contigs_01393_1
VFG001359(gb|NP_346089)_1(psaA)manganeseABCtransporter,manganese-bindingadhesionliprotein[PsaA(VF0151)][StreptococcuspneumoniaeTIGR4]	107A_contigs_00718_1	54.545	22	10	0	1	22	1	22	0.7	27.7	310	312	7	68.18	107A_contigs_00718_1
VFG005291(gb|NP_735911)_1(pilC)minorsubunitPilC[PI-2a(VF0528)][StreptococcusagalactiaeNEM316]	107A_contigs_00018_1	50	22	10	1	157	178	117	137	4.7	25.4	309	340	7	68.18	107A_contigs_00018_1
VFG001365(gb|NP_344879)_1(cps4A)capsularpolysaccharidebiosynthesisproteinCps4A[Capsule(VF0144)][StreptococcuspneumoniaeTIGR4]	31A_contigs_00738_1	50	22	11	0	22	43	5	26	7.5	25	482	215	5	68.18	31A_contigs_00738_1
VFG001354(gb|NP_345414)_1(pce)cholinebindingproteinE[CBPs(VF0145)][StreptococcuspneumoniaeTIGR4]	107A_contigs_01186_1	45.455	22	12	0	95	116	102	123	1.4	28.1	628	364	4	68.18	107A_contigs_01186_1
VFG001357(gb|NP_346601)_1(cbpA)cholinebindingproteinA[CbpA/PspC(VF0150)][StreptococcuspneumoniaeTIGR4]	114A_contigs_00071_1	45.455	22	12	0	9	30	11	32	0.81	29.3	694	564	3	68.18	114A_contigs_00071_1
VFG001357(gb|NP_346601)_1(cbpA)cholinebindingproteinA[CbpA/PspC(VF0150)][StreptococcuspneumoniaeTIGR4]	107A_contigs_00065_1	40.909	22	13	0	9	30	11	32	1.6	28.5	694	588	3	68.18	107A_contigs_00065_1
VFG005297(gb|NP_735914)_1(pilB)majorsubunitPilB[PI-2a(VF0528)][StreptococcusagalactiaeNEM316]	107A_contigs_01806_1	54.545	22	10	0	640	661	163	184	0.49	29.3	675	198	3	68.18	107A_contigs_01806_1
VFG001378(gb|NP_359129)_1(nanA)neuraminidaseA[Neuraminidase(VF0148)][StreptococcuspneumoniaeR6]	114A_contigs_00071_1	45.455	22	12	0	24	45	11	32	9	26.6	1036	564	2	68.18	114A_contigs_00071_1
VFG000954(gb|NP_664724)_1(ssa)streptococcalsuperantigenSSA-phageassociated[Spes(VF0248)][StreptococcuspyogenesMGAS315]	107A_contigs_00174_1	40	25	15	0	83	107	214	238	9.1	23.9	261	278	10	68	107A_contigs_00174_1
VFG001359(gb|NP_346089)_1(psaA)manganeseABCtransporter,manganese-bindingadhesionliprotein[PsaA(VF0151)][StreptococcuspneumoniaeTIGR4]	114A_contigs_00735_1	56	25	11	0	2	26	3	27	0.31	28.1	310	123	8	68	114A_contigs_00735_1
VFG001364(gb|NP_344851)_1(hysA)hyaluronatelyase[Hyaluronatelyase(VF0146)][StreptococcuspneumoniaeTIGR4]	114A_contigs_00763_1	44	25	13	1	1036	1059	204	228	3	27.7	1067	247	2	68	114A_contigs_00763_1
VFG000968(gb|NP_269973)_1(emm)Mproteintype1[Mprotein(VF0242)][StreptococcuspyogenesM1GAS]	118A_contigs_01081_1	53.571	28	11	1	449	474	1031	1058	0.024	33.9	485	1070	10	67.86	118A_contigs_01081_1
VFG005307(gb|NP_344986)_1(srtC-1/srtB)sortase[PI-1(VF0529)][StreptococcuspneumoniaeTIGR4]	107A_contigs_00909_1	39.286	28	17	0	87	114	539	566	4.8	25.4	280	751	10	67.86	107A_contigs_00909_1
VFG000966(gb|NP_269179)_1(hylP)hyaluronidase,phageassociated[Hyaluronidase(VF0246)][StreptococcuspyogenesM1GAS]	93A_contigs_00121_1	57.143	28	12	0	57	84	127	154	0.58	28.9	373	540	8	67.86	93A_contigs_00121_1
VFG000967(gb|NP_269528)_1(hylP)hyaluronidase,phageassociated[Hyaluronidase(VF0246)][StreptococcuspyogenesM1GAS]	93A_contigs_00121_1	57.143	28	12	0	57	84	127	154	0.53	28.9	371	540	8	67.86	93A_contigs_00121_1
VFG000968(gb|NP_269973)_1(emm)Mproteintype1[Mprotein(VF0242)][StreptococcuspyogenesM1GAS]	44_contigs_00698_1	53.571	28	11	1	449	474	897	924	0.022	33.9	485	936	5	67.86	44_contigs_00698_1
VFG001342(gb|NP_688174)_1(cpsO)glycosyltransferaseCpsO(V)[Capsule(VF0274)][Streptococcusagalactiae2603V/R]	60A_contigs_01218_1	40.86	93	51	3	4	93	9	100	3.64e-17	77.8	328	337	27	67.74	60A_contigs_01218_1
VFG001330(gb|NP_688239)_1(lmb)laminin-bindingsurfaceprotein[Lmb(VF0275)][Streptococcusagalactiae2603V/R]	114A_contigs_01316_1	35.484	31	20	0	1	31	1	31	0.063	31.2	307	264	10	67.74	114A_contigs_01316_1
VFG005283(gb|NP_735085)_1(gbs0630)classCsortase[PI-1(VF0527)][StreptococcusagalactiaeNEM316]	107A_contigs_00717_1	41.935	31	16	1	191	221	216	244	2	26.6	306	261	10	67.74	107A_contigs_00717_1
VFG001355(gb|NP_346612)_1(cbpD)cholinebindingproteinD[CBPs(VF0145)][StreptococcuspneumoniaeTIGR4]	107A_contigs_01579_1	40.845	71	42	0	267	337	188	258	5.42e-14	69.7	449	363	68	67.61	107A_contigs_01579_1
VFG000961(gb|NP_269065)_1(ideS/mac)immunoglobulinG-degradingenzyme[IdeS(VF0284)][StreptococcuspyogenesM1GAS]	107A_contigs_00393_1	32.432	37	24	1	103	138	280	316	0.71	28.1	340	451	11	67.57	107A_contigs_00393_1
VFG001335(gb|NP_688167)_1(neuA)CMP-N-acetylneuraminicacidsynthetaseNeuA[Capsule(VF0274)][Streptococcusagalactiae2603V/R]	56A_contigs_00855_1	48.668	413	204	3	1	408	1	410	1.15e-139	402	414	411	99	67.55	56A_contigs_00855_1
VFG001341(gb|NP_688173)_1(cpsJ)glycosyltransferaseCpsJ(V)[Capsule(VF0274)][Streptococcusagalactiae2603V/R]	22A_contigs_01101_1	47.863	117	60	1	3	119	4	119	2.11e-29	111	322	316	36	66.67	22A_contigs_01101_1
VFG005770(gb|NP_687683)_1(acpC)acylcarrierproteinAcpC[Beta-hemolysin/cytolysin(CVF171)][Streptococcusagalactiae2603V/R]	31A_contigs_00818_1	52.381	21	10	0	60	80	119	139	0.69	25.4	102	287	21	66.67	31A_contigs_00818_1
VFG000960(gb|NP_269464)_1(grab)proteinGRAB(proteinG-relatedalpha2M-bindingprotein)[GRAB(VF0254)][StreptococcuspyogenesM1GAS]	107A_contigs_01206_1	39.394	33	20	0	183	215	329	361	0.005	33.9	218	366	15	66.67	107A_contigs_01206_1
VFG042967(gb|YP_281472)_1(lepA)signalpeptidaseI[pilus(VF0531)][StreptococcuspyogenesMGAS5005]	107A_contigs_01793_1	33.333	24	16	0	135	158	366	389	4.1	24.6	186	648	13	66.67	107A_contigs_01793_1
VFG005202(gb|NP_269969)_1(fbaA)proteinF2likefibronectin-bindingprotein[Fibronectin-bindingproteins(CVF113)][StreptococcuspyogenesM1GAS]	107A_contigs_01195_1	38.889	36	18	2	60	94	8	40	8.1	25	380	540	9	66.67	107A_contigs_01195_1
VFG000961(gb|NP_269065)_1(ideS/mac)immunoglobulinG-degradingenzyme[IdeS(VF0284)][StreptococcuspyogenesM1GAS]	118A_contigs_00748_1	40.741	27	16	0	259	285	7	33	7.4	25	340	309	8	66.67	118A_contigs_00748_1
VFG000970(gb|NP_268944)_1(mf2)deoxyribonuclease,phageassociated[DNase(VF0252)][StreptococcuspyogenesM1GAS]	107A_contigs_00342_1	38.095	21	13	0	163	183	334	354	9.8	23.9	253	358	8	66.67	107A_contigs_00342_1
VFG001331(gb|YP_329152)_1(bca)Cproteinalpha-antigen[<alpha>-Cprotein(VF0276)][StreptococcusagalactiaeA909]	114A_contigs_00071_1	54.762	42	14	1	1	42	1	37	1.01e-05	45.8	1021	564	8	66.67	114A_contigs_00071_1
VFG001341(gb|NP_688173)_1(cpsJ)glycosyltransferaseCpsJ(V)[Capsule(VF0274)][Streptococcusagalactiae2603V/R]	107A_contigs_00352_1	47.619	21	11	0	263	283	214	234	2.9	26.2	322	288	7	66.67	107A_contigs_00352_1
VFG042973(gb|YP_002742500)_1(pitB)majorpilinPitB[PI-2(VF0530)][StreptococcuspneumoniaeTaiwan19F-14]	122A_contigs_00170_1	40.741	27	16	0	58	84	238	264	3.4	26.2	414	389	7	66.67	122A_contigs_00170_1
VFG042974(gb|YP_002742501)_1(srtG1)sortase,SrtBfamily[PI-2(VF0530)][StreptococcuspneumoniaeTaiwan19F-14]	107A_contigs_01584_1	52.381	21	10	0	222	242	299	319	5.3	25.4	333	431	6	66.67	107A_contigs_01584_1
VFG000950(gb|NP_665531)_1(emm)Mproteintype3[Mprotein(VF0242)][StreptococcuspyogenesMGAS315]	51_contigs_01083_1	56.667	30	10	1	127	153	156	185	5.9	26.2	582	523	5	66.67	51_contigs_01083_1
VFG000949(gb|NP_663902)_1(cpa)fibronectin-bingproteinSfbI[FBPs(VF0243)][StreptococcuspyogenesMGAS315]	122A_contigs_01523_1	53.333	30	14	0	321	350	367	396	0.005	36.6	745	476	4	66.67	122A_contigs_01523_1
VFG000950(gb|NP_665531)_1(emm)Mproteintype3[Mprotein(VF0242)][StreptococcuspyogenesMGAS315]	107A_contigs_01789_1	44.444	27	12	1	146	169	62	88	3.3	26.2	582	157	4	66.67	107A_contigs_01789_1
VFG001354(gb|NP_345414)_1(pce)cholinebindingproteinE[CBPs(VF0145)][StreptococcuspneumoniaeTIGR4]	107A_contigs_01089_1	37.5	24	15	0	100	123	66	89	3.3	27.3	628	561	4	66.67	107A_contigs_01089_1
VFG001334(gb|NP_688206)_1(hylB)hyaluronidase[Hyaluronatelyase(VF0281)][Streptococcusagalactiae2603V/R]	22A_contigs_00812_1	49.64	1110	515	12	3	1069	1	1109	0	1068	1073	1208	99	66.4	22A_contigs_00812_1
VFG001370(gb|NP_344884)_1(cps4F)capsularpolysaccharidebiosynthesisproteinCps4F[Capsule(VF0144)][StreptococcuspneumoniaeTIGR4]	51_contigs_01098_1	31.707	41	25	1	285	325	42	79	7.6	25	410	313	10	65.85	51_contigs_01098_1
VFG001331(gb|YP_329152)_1(bca)Cproteinalpha-antigen[<alpha>-Cprotein(VF0276)][StreptococcusagalactiaeA909]	118A_contigs_01081_1	36.842	38	22	1	985	1020	1030	1067	0.056	33.9	1021	1070	4	65.79	118A_contigs_01081_1
VFG001331(gb|YP_329152)_1(bca)Cproteinalpha-antigen[<alpha>-Cprotein(VF0276)][StreptococcusagalactiaeA909]	44_contigs_00698_1	36.842	38	22	1	985	1020	896	933	0.06	33.9	1021	936	4	65.79	44_contigs_00698_1
VFG001336(gb|NP_688168)_1(neuD)neuDprotein[Capsule(VF0274)][Streptococcusagalactiae2603V/R]	42_contigs_01190_1	28.571	35	25	0	160	194	114	148	0.18	28.9	210	210	17	65.71	42_contigs_01190_1
VFG000955(gb|NP_608047)_1(emm)M18proteinprecursor[Mprotein(VF0242)][StreptococcuspyogenesMGAS8232]	118A_contigs_01081_1	48.571	35	16	1	366	398	1031	1065	0.023	33.5	401	1070	8	65.71	118A_contigs_01081_1
VFG000955(gb|NP_608047)_1(emm)M18proteinprecursor[Mprotein(VF0242)][StreptococcuspyogenesMGAS8232]	44_contigs_00698_1	48.571	35	16	1	366	398	897	931	0.026	33.1	401	936	8	65.71	44_contigs_00698_1
VFG000953(gb|NP_665009)_1(spek)streptococcalexotoxinSpeK-phageassociated[Spes(VF0248)][StreptococcuspyogenesMGAS315]	107A_contigs_00358_1	37.5	32	19	1	150	181	105	135	1.1	26.9	260	402	12	65.62	107A_contigs_00358_1
VFG001372(gb|NP_344886)_1(cps4H)capsularpolysaccharidebiosynthesisproteinCps4H[Capsule(VF0144)][StreptococcuspneumoniaeTIGR4]	36A_contigs_01249_1	43.443	366	202	5	2	366	1	362	1.38e-108	320	373	369	98	65.57	36A_contigs_01249_1
VFG001335(gb|NP_688167)_1(neuA)CMP-N-acetylneuraminicacidsynthetaseNeuA[Capsule(VF0274)][Streptococcusagalactiae2603V/R]	107A_contigs_01273_1	34.483	29	19	0	332	360	326	354	4.8	26.2	414	734	7	65.52	107A_contigs_01273_1
VFG001377(gb|NP_359024)_1(lytC)1,4-beta-N-acetylmuramidase[CBPs(VF0145)][StreptococcuspneumoniaeR6]	60A_contigs_00272_1	37.931	29	15	1	310	335	275	303	4.9	26.2	502	316	5	65.52	60A_contigs_00272_1
VFG001373(gb|NP_344890)_1(cps4I)UDP-N-acetylglucosamine-2-epimerase[Capsule(VF0144)][StreptococcuspneumoniaeTIGR4]	107A_contigs_00300_1	42.308	26	15	0	284	309	164	189	1.9	26.9	366	313	7	65.38	107A_contigs_00300_1
VFG001363(gb|NP_346351)_1(ply)pneumolysin[Pneumolysin(VF0149)][StreptococcuspneumoniaeTIGR4]	107A_contigs_00933_1	42.308	26	15	0	287	312	38	63	4.1	26.2	472	274	6	65.38	107A_contigs_00933_1
VFG000968(gb|NP_269973)_1(emm)Mproteintype1[Mprotein(VF0242)][StreptococcuspyogenesM1GAS]	47_contigs_01240_1	42.308	26	15	0	10	35	20	45	5.1	26.2	485	2094	5	65.38	47_contigs_01240_1
VFG001795(gb|BAC98831)_1(cba)cproteinbetaantigen[<beta>-Cprotein(VF0277)][StreptococcusagalactiaeFM027022]	114A_contigs_00071_1	50	26	13	0	5	30	7	32	0.09	33.1	1084	564	2	65.38	114A_contigs_00071_1
VFG000954(gb|NP_664724)_1(ssa)streptococcalsuperantigenSSA-phageassociated[Spes(VF0248)][StreptococcuspyogenesMGAS315]	45_contigs_00661_1	47.826	23	12	0	201	223	16	38	6.1	23.9	261	105	9	65.22	45_contigs_00661_1
VFG001333(gb|NP_689029)_1(cfa/cfb)cAMPfactor[CAMPfactor(VF0280)][Streptococcusagalactiae2603V/R]	107A_contigs_01764_1	43.478	23	13	0	185	207	66	88	9.3	23.9	256	285	9	65.22	107A_contigs_01764_1
VFG001335(gb|NP_688167)_1(neuA)CMP-N-acetylneuraminicacidsynthetaseNeuA[Capsule(VF0274)][Streptococcusagalactiae2603V/R]	38B_contigs_00404_1	39.13	23	14	0	353	375	140	162	8.7	25	414	446	6	65.22	38B_contigs_00404_1
VFG001370(gb|NP_344884)_1(cps4F)capsularpolysaccharidebiosynthesisproteinCps4F[Capsule(VF0144)][StreptococcuspneumoniaeTIGR4]	60A_contigs_01216_1	56.522	23	9	1	120	141	155	177	4.1	25.8	410	260	5	65.22	60A_contigs_01216_1
VFG005301(gb|NP_344982)_1(rrgA)cellwallsurfaceanchorfamilyprotein,pilustipadhesinRrgA[PI-1(VF0529)][StreptococcuspneumoniaeTIGR4]	122A_contigs_01771_1	43.478	23	13	0	531	553	213	235	5.4	26.9	894	307	3	65.22	122A_contigs_01771_1
VFG005202(gb|NP_269969)_1(fbaA)proteinF2likefibronectin-bindingprotein[Fibronectin-bindingproteins(CVF113)][StreptococcuspyogenesM1GAS]	107A_contigs_00065_1	40	20	12	0	11	30	13	32	0.53	28.9	380	588	14	65	107A_contigs_00065_1
VFG005308(gb|NP_344987)_1(srtC-2/srtC)sortase[PI-1(VF0529)][StreptococcuspneumoniaeTIGR4]	47_contigs_01173_1	40	20	12	0	104	123	503	522	9.6	24.3	262	1146	8	65	47_contigs_01173_1
VFG001331(gb|YP_329152)_1(bca)Cproteinalpha-antigen[<alpha>-Cprotein(VF0276)][StreptococcusagalactiaeA909]	47_contigs_01189_1	40	40	22	2	980	1018	710	748	4.3	27.7	1021	751	4	65	47_contigs_01189_1
VFG001360(gb|NP_346126)_1(nanB)neuraminidaseB[Neuraminidase(VF0148)][StreptococcuspneumoniaeTIGR4]	107A_contigs_01406_1	50	20	10	0	470	489	246	265	7.1	26.2	698	290	3	65	107A_contigs_01406_1
VFG000966(gb|NP_269179)_1(hylP)hyaluronidase,phageassociated[Hyaluronidase(VF0246)][StreptococcuspyogenesM1GAS]	122A_contigs_00578_1	51.351	37	18	0	48	84	1020	1056	0.000206	40	373	1667	11	64.86	122A_contigs_00578_1
VFG000967(gb|NP_269528)_1(hylP)hyaluronidase,phageassociated[Hyaluronidase(VF0246)][StreptococcuspyogenesM1GAS]	122A_contigs_00578_1	51.351	37	18	0	48	84	1020	1056	0.000222	39.7	371	1667	11	64.86	122A_contigs_00578_1
VFG005313(gb|NP_357715)_1(pspA)SurfaceproteinpspAprecursor[Choline-bindingproteins(CVF122)][StreptococcuspneumoniaeR6]	107A_contigs_01172_1	48.649	37	17	1	157	193	344	378	2.4	27.7	620	629	6	64.86	107A_contigs_01172_1
VFG042975(gb|YP_002742502)_1(srtG2)surfaceproteincellwallanchor,sortase_Bfamily[PI-2(VF0530)][StreptococcuspneumoniaeTaiwan19F-14]	38B_contigs_00943_1	41.176	34	18	1	115	146	26	59	1.2	26.2	212	179	15	64.71	38B_contigs_00943_1
VFG001337(gb|NP_688169)_1(neuC)UDP-N-acetylglucosamine-2-epimeraseNeuC[Capsule(VF0274)][Streptococcusagalactiae2603V/R]	107A_contigs_01298_1	35.294	34	22	0	273	306	193	226	1.2	27.7	385	291	9	64.71	107A_contigs_01298_1
VFG001339(gb|NP_688171)_1(cpsL)polysaccharidebiosynthesisproteinCpsL[Capsule(VF0274)][Streptococcusagalactiae2603V/R]	38B_contigs_00570_1	32.353	34	19	1	371	400	368	401	7.1	25.4	467	431	6	64.71	38B_contigs_00570_1
VFG042972(gb|YP_002742499)_1(sipA)signalpeptidaseI[PI-2(VF0530)][StreptococcuspneumoniaeTaiwan19F-14]	43_contigs_00006_1	35.484	31	20	0	101	131	48	78	2.7	24.6	184	181	17	64.52	43_contigs_00006_1
VFG005776(gb|NP_687685)_1(cylA)ABC(ATP-bindingcassette)transporterCylA[Beta-hemolysin/cytolysin(CVF171)][Streptococcusagalactiae2603V/R]	107A_contigs_00595_1	38.71	31	17	2	15	44	11	40	8.3	24.6	310	1182	10	64.52	107A_contigs_00595_1
VFG001361(gb|NP_344663)_1(pspA)pneumococcalsurfaceproteinA[PspA(VF0152)][StreptococcuspneumoniaeTIGR4]	49_contigs_00998_1	45.161	31	17	0	290	320	76	106	9	25	745	113	8	64.52	49_contigs_00998_1
VFG001361(gb|NP_344663)_1(pspA)pneumococcalsurfaceproteinA[PspA(VF0152)][StreptococcuspneumoniaeTIGR4]	49_contigs_00998_1	45.161	31	17	0	371	401	76	106	9	25	745	113	8	64.52	49_contigs_00998_1
VFG001369(gb|NP_344883)_1(cps4E)capsularpolysaccharidebiosynthesisproteinCps4E[Capsule(VF0144)][StreptococcuspneumoniaeTIGR4]	122A_contigs_00098_1	43.784	185	100	2	18	202	11	191	4.64e-44	143	212	207	87	64.32	122A_contigs_00098_1
VFG005776(gb|NP_687685)_1(cylA)ABC(ATP-bindingcassette)transporterCylA[Beta-hemolysin/cytolysin(CVF171)][Streptococcusagalactiae2603V/R]	107A_contigs_01154_1	42.857	28	15	1	1	27	167	194	9.8	24.6	310	570	73	64.29	107A_contigs_01154_1
VFG005770(gb|NP_687683)_1(acpC)acylcarrierproteinAcpC[Beta-hemolysin/cytolysin(CVF171)][Streptococcusagalactiae2603V/R]	107A_contigs_01229_1	32.143	28	19	0	66	93	390	417	9.6	21.9	102	632	27	64.29	107A_contigs_01229_1
VFG001362(gb|NP_344620)_1(zmpC)immunoglobulinA1protease[IgA1protease(VF0147)][StreptococcuspneumoniaeTIGR4]	56A_contigs_00499_1	39.286	28	17	0	1568	1595	329	356	9.6	27.3	1857	833	2	64.29	56A_contigs_00499_1
VFG005770(gb|NP_687683)_1(acpC)acylcarrierproteinAcpC[Beta-hemolysin/cytolysin(CVF171)][Streptococcusagalactiae2603V/R]	44_contigs_00717_1	43.59	39	20	2	1	38	55	92	4	23.1	102	551	37	64.1	44_contigs_00717_1
VFG001366(gb|NP_344880)_1(cps4B)capsularpolysaccharidebiosynthesisproteinCps4B[Capsule(VF0144)][StreptococcuspneumoniaeTIGR4]	56A_contigs_01855_1	35.897	39	21	1	106	140	270	308	1.4	26.6	244	415	14	64.1	56A_contigs_01855_1
VFG001345(gb|NP_688177)_1(cpsH)polysaccharidebiosynthesisproteincpsH(V)[Capsule(VF0274)][Streptococcusagalactiae2603V/R]	107A_contigs_01445_1	30.769	39	27	0	84	122	86	124	5.1	25.4	365	264	11	64.1	107A_contigs_01445_1
VFG000948(gb|NP_663908)_1(fbaB)fibronectin-bingproteinSfbII[FBPs(VF0243)][StreptococcuspyogenesMGAS315]	118A_contigs_01081_1	45.6	125	53	7	483	592	808	932	7.3e-13	68.6	657	1070	40	64	118A_contigs_01081_1
VFG005794(gb|NP_687691)_1(cylK)putativephosphopantetheinyltransferaseCylK[Beta-hemolysin/cytolysin(CVF171)][Streptococcusagalactiae2603V/R]	56A_contigs_00499_1	44	25	14	0	4	28	152	176	2.4	25.4	192	833	13	64	56A_contigs_00499_1
VFG001359(gb|NP_346089)_1(psaA)manganeseABCtransporter,manganese-bindingadhesionliprotein[PsaA(VF0151)][StreptococcuspneumoniaeTIGR4]	70A_contigs_00476_1	56	25	10	1	192	215	87	111	8.6	24.3	310	200	8	64	70A_contigs_00476_1
VFG001371(gb|NP_344885)_1(cps4G)capsularpolysaccharidebiosynthesisproteinCps4G[Capsule(VF0144)][StreptococcuspneumoniaeTIGR4]	107A_contigs_01236_1	48	25	13	0	21	45	240	264	1.4	27.3	359	662	7	64	107A_contigs_01236_1
VFG005202(gb|NP_269969)_1(fbaA)proteinF2likefibronectin-bindingprotein[Fibronectin-bindingproteins(CVF113)][StreptococcuspyogenesM1GAS]	47_contigs_01240_1	52	25	11	1	8	31	16	40	1.6	27.3	380	2094	6	64	47_contigs_01240_1
VFG005286(gb|NP_735086)_1(gbs0631)classCsortase[PI-1(VF0527)][StreptococcusagalactiaeNEM316]	107A_contigs_01443_1	36.111	36	23	0	3	38	825	860	9.1	24.6	284	932	35	63.89	107A_contigs_01443_1
VFG005289(gb|NP_735087)_1(gbs0632)tipadhesinprotein[PI-1(VF0527)][StreptococcusagalactiaeNEM316]	107A_contigs_00779_1	30.556	36	25	0	228	263	240	275	6.1	26.6	891	367	4	63.89	107A_contigs_00779_1
VFG043504(gb|NP_357669)_1(pavB/pfbB)cellwallsurfaceanchorfamilyprotein,Plasminogen-andFibronectin-bindingproteinB[PavB(VF0524)][StreptococcuspneumoniaeR6]	114A_contigs_00744_1	44.444	36	18	1	1124	1159	841	874	0.44	31.2	1162	876	3	63.89	114A_contigs_00744_1
VFG000948(gb|NP_663908)_1(fbaB)fibronectin-bingproteinSfbII[FBPs(VF0243)][StreptococcuspyogenesMGAS315]	44_contigs_00698_1	42.5	160	71	10	449	587	676	835	2.11e-22	99	657	936	21	63.75	44_contigs_00698_1
VFG001341(gb|NP_688173)_1(cpsJ)glycosyltransferaseCpsJ(V)[Capsule(VF0274)][Streptococcusagalactiae2603V/R]	122A_contigs_00679_1	31.818	44	29	1	6	49	6	48	0.18	29.6	322	232	14	63.64	122A_contigs_00679_1
VFG005310(gb|NP_344988)_1(srtC-3/srtD)sortase[PI-1(VF0529)][StreptococcuspneumoniaeTIGR4]	45_contigs_01698_1	45.455	22	11	1	116	137	67	87	7.2	24.3	284	170	8	63.64	45_contigs_01698_1
VFG001340(gb|NP_688172)_1(cpsK)polysaccharidebiosynthesisproteinCpsK(V)[Capsule(VF0274)][Streptococcusagalactiae2603V/R]	107A_contigs_00286_1	40.909	22	13	0	33	54	92	113	9.9	23.9	319	138	7	63.64	107A_contigs_00286_1
VFG042974(gb|YP_002742501)_1(srtG1)sortase,SrtBfamily[PI-2(VF0530)][StreptococcuspneumoniaeTaiwan19F-14]	107A_contigs_01703_1	40.909	22	13	0	167	188	205	226	2.5	26.2	333	300	7	63.64	107A_contigs_01703_1
VFG001337(gb|NP_688169)_1(neuC)UDP-N-acetylglucosamine-2-epimeraseNeuC[Capsule(VF0274)][Streptococcusagalactiae2603V/R]	107A_contigs_00829_1	45.455	22	12	0	246	267	21	42	9.8	23.5	385	90	6	63.64	107A_contigs_00829_1
VFG000966(gb|NP_269179)_1(hylP)hyaluronidase,phageassociated[Hyaluronidase(VF0246)][StreptococcuspyogenesM1GAS]	93A_contigs_01229_1	59.091	22	7	1	315	334	116	137	1.8	26.9	373	311	5	63.64	93A_contigs_01229_1
VFG001352(gb|NP_688184)_1(cpsA)CpsAresponsiblefortransferofCPSfromthemembranelipidtothecellwallpeptidoglycan[Capsule(VF0274)][Streptococcusagalactiae2603V/R]	114A_contigs_00736_1	45.455	22	12	0	143	164	26	47	8.3	25.4	486	287	5	63.64	114A_contigs_00736_1
VFG005316(gb|NP_359586)_1(pspC/cbpA)CholinebindingproteinA[Choline-bindingproteins(CVF122)][StreptococcuspneumoniaeR6]	114A_contigs_00071_1	45.455	22	12	0	9	30	11	32	3.2	27.3	702	564	3	63.64	114A_contigs_00071_1
VFG005316(gb|NP_359586)_1(pspC/cbpA)CholinebindingproteinA[Choline-bindingproteins(CVF122)][StreptococcuspneumoniaeR6]	107A_contigs_00065_1	40.909	22	13	0	9	30	11	32	6.7	26.2	702	588	3	63.64	107A_contigs_00065_1
VFG005788(gb|NP_687689)_1(cylI)putative3-ketoacyl-ACPsynthaseCylI[Beta-hemolysin/cytolysin(CVF171)][Streptococcusagalactiae2603V/R]	38B_contigs_01374_1	40.909	22	13	0	202	223	353	374	3	27.3	732	442	3	63.64	38B_contigs_01374_1
VFG000952(gb|NP_269185)_1(spei)streptococcalexotoxinIprecursor[Spes(VF0248)][StreptococcuspyogenesM1GAS]	107A_contigs_00631_1	39.024	41	21	3	173	213	133	169	5.3	24.6	226	500	18	63.41	107A_contigs_00631_1
VFG000966(gb|NP_269179)_1(hylP)hyaluronidase,phageassociated[Hyaluronidase(VF0246)][StreptococcuspyogenesM1GAS]	122A_contigs_00578_1	56.667	30	13	0	57	86	1038	1067	0.002	36.6	373	1667	11	63.33	122A_contigs_00578_1
VFG000967(gb|NP_269528)_1(hylP)hyaluronidase,phageassociated[Hyaluronidase(VF0246)][StreptococcuspyogenesM1GAS]	122A_contigs_00578_1	56.667	30	13	0	57	86	1038	1067	0.002	36.6	371	1667	11	63.33	122A_contigs_00578_1
VFG005293(gb|NP_735912)_1(srtC4)classCsortase[PI-2a(VF0528)][StreptococcusagalactiaeNEM316]	124A_contigs_00265_1	36.667	30	19	0	260	289	153	182	8.6	24.6	295	441	10	63.33	124A_contigs_00265_1
VFG005779(gb|NP_687686)_1(cylB)ABC(ATP-bindingcassette)transporterCylB[Beta-hemolysin/cytolysin(CVF171)][Streptococcusagalactiae2603V/R]	70A_contigs_00362_1	40	30	18	0	186	215	326	355	0.47	28.5	293	718	10	63.33	70A_contigs_00362_1
VFG000963(gb|NP_270108)_1(hasB)UDP-glucose6-dehydrogenase[Hyaluronicacidcapsule(VF0244)][StreptococcuspyogenesM1GAS]	107A_contigs_00291_1	40	30	17	1	2	30	162	191	5.4	25.8	403	456	7	63.33	107A_contigs_00291_1
VFG001331(gb|YP_329152)_1(bca)Cproteinalpha-antigen[<alpha>-Cprotein(VF0276)][StreptococcusagalactiaeA909]	47_contigs_01240_1	50	30	13	1	14	41	15	44	0.52	30.8	1021	2094	3	63.33	47_contigs_01240_1
VFG001378(gb|NP_359129)_1(nanA)neuraminidaseA[Neuraminidase(VF0148)][StreptococcuspneumoniaeR6]	47_contigs_01240_1	36.667	30	19	0	22	51	15	44	9.2	26.6	1036	2094	3	63.33	47_contigs_01240_1
VFG005202(gb|NP_269969)_1(fbaA)proteinF2likefibronectin-bindingprotein[Fibronectin-bindingproteins(CVF113)][StreptococcuspyogenesM1GAS]	43_contigs_01463_1	36.842	38	22	2	340	375	511	548	1.5	27.3	380	551	9	63.16	43_contigs_01463_1
VFG005202(gb|NP_269969)_1(fbaA)proteinF2likefibronectin-bindingprotein[Fibronectin-bindingproteins(CVF113)][StreptococcuspyogenesM1GAS]	47_contigs_01356_1	36.842	38	22	2	340	375	513	550	1.6	27.3	380	553	9	63.16	47_contigs_01356_1
VFG005202(gb|NP_269969)_1(fbaA)proteinF2likefibronectin-bindingprotein[Fibronectin-bindingproteins(CVF113)][StreptococcuspyogenesM1GAS]	86A_contigs_01605_1	36.842	38	22	2	340	375	485	522	1.7	27.3	380	525	9	63.16	86A_contigs_01605_1
VFG005202(gb|NP_269969)_1(fbaA)proteinF2likefibronectin-bindingprotein[Fibronectin-bindingproteins(CVF113)][StreptococcuspyogenesM1GAS]	48_contigs_01497_1	36.842	38	22	2	340	375	516	553	1.7	27.3	380	556	9	63.16	48_contigs_01497_1
VFG005202(gb|NP_269969)_1(fbaA)proteinF2likefibronectin-bindingprotein[Fibronectin-bindingproteins(CVF113)][StreptococcuspyogenesM1GAS]	118A_contigs_01054_1	36.842	38	22	2	340	375	466	503	1.8	26.9	380	506	9	63.16	118A_contigs_01054_1
VFG005202(gb|NP_269969)_1(fbaA)proteinF2likefibronectin-bindingprotein[Fibronectin-bindingproteins(CVF113)][StreptococcuspyogenesM1GAS]	124A_contigs_00561_1	36.842	38	22	2	340	375	520	557	2	26.9	380	560	9	63.16	124A_contigs_00561_1
VFG005202(gb|NP_269969)_1(fbaA)proteinF2likefibronectin-bindingprotein[Fibronectin-bindingproteins(CVF113)][StreptococcuspyogenesM1GAS]	22A_contigs_01581_1	36.842	38	22	2	340	375	516	553	2	26.9	380	556	9	63.16	22A_contigs_01581_1
VFG005202(gb|NP_269969)_1(fbaA)proteinF2likefibronectin-bindingprotein[Fibronectin-bindingproteins(CVF113)][StreptococcuspyogenesM1GAS]	50_contigs_01234_1	36.842	38	22	2	340	375	506	543	2	26.9	380	546	9	63.16	50_contigs_01234_1
VFG005202(gb|NP_269969)_1(fbaA)proteinF2likefibronectin-bindingprotein[Fibronectin-bindingproteins(CVF113)][StreptococcuspyogenesM1GAS]	60A_contigs_01801_1	36.842	38	22	2	340	375	511	548	2	26.9	380	551	9	63.16	60A_contigs_01801_1
VFG005202(gb|NP_269969)_1(fbaA)proteinF2likefibronectin-bindingprotein[Fibronectin-bindingproteins(CVF113)][StreptococcuspyogenesM1GAS]	44_contigs_00717_1	36.842	38	22	2	340	375	511	548	2.1	26.9	380	551	9	63.16	44_contigs_00717_1
VFG005202(gb|NP_269969)_1(fbaA)proteinF2likefibronectin-bindingprotein[Fibronectin-bindingproteins(CVF113)][StreptococcuspyogenesM1GAS]	49_contigs_01288_1	36.842	38	22	2	340	375	518	555	2.3	26.9	380	558	9	63.16	49_contigs_01288_1
VFG043465(gb|NP_359244)_1(pfbA)cellwallsurfaceanchorfamilyprotein,Plasminogen-andFibronectin-bindingproteinA[PfbA(VF0525)][StreptococcuspneumoniaeR6]	47_contigs_01240_1	40.351	57	30	2	19	74	18	71	0.001	38.9	720	2094	8	63.16	47_contigs_01240_1
VFG000950(gb|NP_665531)_1(emm)Mproteintype3[Mprotein(VF0242)][StreptococcuspyogenesMGAS315]	31A_contigs_00357_1	52.632	19	9	0	136	154	16	34	7	23.9	582	66	3	63.16	31A_contigs_00357_1
VFG043465(gb|NP_359244)_1(pfbA)cellwallsurfaceanchorfamilyprotein,Plasminogen-andFibronectin-bindingproteinA[PfbA(VF0525)][StreptococcuspneumoniaeR6]	114A_contigs_00071_1	57.895	19	8	0	19	37	12	30	1.4	28.5	720	564	3	63.16	114A_contigs_00071_1
VFG005770(gb|NP_687683)_1(acpC)acylcarrierproteinAcpC[Beta-hemolysin/cytolysin(CVF171)][Streptococcusagalactiae2603V/R]	49_contigs_01049_1	33.333	27	18	0	73	99	7	33	5.5	22.3	102	87	26	62.96	49_contigs_01049_1
VFG001373(gb|NP_344890)_1(cps4I)UDP-N-acetylglucosamine-2-epimerase[Capsule(VF0144)][StreptococcuspneumoniaeTIGR4]	107A_contigs_00937_1	48.148	27	14	0	128	154	5	31	1.5	26.9	366	189	7	62.96	107A_contigs_00937_1
VFG000948(gb|NP_663908)_1(fbaB)fibronectin-bingproteinSfbII[FBPs(VF0243)][StreptococcuspyogenesMGAS315]	44_contigs_00698_1	43.802	121	53	7	483	588	674	794	1.61e-16	80.1	657	936	21	62.81	44_contigs_00698_1
VFG005776(gb|NP_687685)_1(cylA)ABC(ATP-bindingcassette)transporterCylA[Beta-hemolysin/cytolysin(CVF171)][Streptococcusagalactiae2603V/R]	48_contigs_00191_1	35.593	59	34	1	134	192	409	463	0.003	35.8	310	488	52	62.71	48_contigs_00191_1
VFG001346(gb|NP_688178)_1(cpsG)glycosyltransferaseCpsG(V)[Capsule(VF0274)][Streptococcusagalactiae2603V/R]	107A_contigs_01361_1	50	24	11	1	96	119	279	301	4.9	24.3	164	488	15	62.5	107A_contigs_01361_1
VFG000960(gb|NP_269464)_1(grab)proteinGRAB(proteinG-relatedalpha2M-bindingprotein)[GRAB(VF0254)][StreptococcuspyogenesM1GAS]	107A_contigs_01274_1	50	24	12	0	49	72	22	45	6.5	24.3	218	525	11	62.5	107A_contigs_01274_1
VFG001359(gb|NP_346089)_1(psaA)manganeseABCtransporter,manganese-bindingadhesionliprotein[PsaA(VF0151)][StreptococcuspneumoniaeTIGR4]	49_contigs_01137_1	40.625	32	19	0	162	193	201	232	6.2	24.6	310	233	10	62.5	49_contigs_01137_1
VFG005785(gb|NP_687688)_1(cylF)putativeaminomethyltransferaseCylF[Beta-hemolysin/cytolysin(CVF171)][Streptococcusagalactiae2603V/R]	46_contigs_00625_1	46.875	32	16	1	272	303	34	64	3.9	25	318	165	10	62.5	46_contigs_00625_1
VFG001343(gb|NP_688175)_1(cpsN)glycosyltransferaseCpsN(V)[Capsule(VF0274)][Streptococcusagalactiae2603V/R]	107A_contigs_00687_1	41.667	24	14	0	218	241	79	102	5	25	296	276	8	62.5	107A_contigs_00687_1
VFG001373(gb|NP_344890)_1(cps4I)UDP-N-acetylglucosamine-2-epimerase[Capsule(VF0144)][StreptococcuspneumoniaeTIGR4]	107A_contigs_01227_1	45.833	24	13	0	287	310	174	197	6	25	366	256	7	62.5	107A_contigs_01227_1
VFG005277(gb|NP_735083)_1(gbs0628)majorsubunitprotein[PI-1(VF0527)][StreptococcusagalactiaeNEM316]	47_contigs_01187_1	37.5	40	23	2	517	555	822	860	2.1	27.7	555	860	7	62.5	47_contigs_01187_1
VFG001362(gb|NP_344620)_1(zmpC)immunoglobulinA1protease[IgA1protease(VF0147)][StreptococcuspneumoniaeTIGR4]	47_contigs_01240_1	40	40	23	1	6	45	13	51	0.21	33.1	1857	2094	2	62.5	47_contigs_01240_1
VFG001364(gb|NP_344851)_1(hysA)hyaluronatelyase[Hyaluronatelyase(VF0146)][StreptococcuspneumoniaeTIGR4]	114A_contigs_00743_1	50	24	12	0	1036	1059	720	743	6	27.3	1067	752	2	62.5	114A_contigs_00743_1
VFG000951(gb|NP_665105)_1(spea)streptococcalexotoxinAprecursor-phageassociated[Spes(VF0248)][StreptococcuspyogenesMGAS315]	107A_contigs_00971_1	27.027	37	27	0	66	102	74	110	2.3	25.8	252	245	15	62.16	107A_contigs_00971_1
VFG005767(gb|NP_687682)_1(cylG)3-ketoacyl-ACP-reductaseCylG[Beta-hemolysin/cytolysin(CVF171)][Streptococcusagalactiae2603V/R]	22A_contigs_00044_1	37.931	29	15	1	3	31	193	218	9.5	23.9	241	564	12	62.07	22A_contigs_00044_1
VFG000957(gb|NP_607349)_1(spel)streptococcalexotoxinLprecursor[Spes(VF0248)][StreptococcuspyogenesMGAS8232]	49_contigs_01440_1	27.586	29	21	0	176	204	2	30	1.8	24.3	263	52	11	62.07	49_contigs_01440_1
VFG001337(gb|NP_688169)_1(neuC)UDP-N-acetylglucosamine-2-epimeraseNeuC[Capsule(VF0274)][Streptococcusagalactiae2603V/R]	93A_contigs_00236_1	27.586	29	21	0	38	66	63	91	6.4	24.3	385	96	8	62.07	93A_contigs_00236_1
VFG001374(gb|NP_344891)_1(cps4J)capsularpolysaccharidebiosynthesisproteinCps4J[Capsule(VF0144)][StreptococcuspneumoniaeTIGR4]	107A_contigs_01170_1	31.034	29	20	0	3	31	6	34	2.8	26.2	352	267	8	62.07	107A_contigs_01170_1
VFG005202(gb|NP_269969)_1(fbaA)proteinF2likefibronectin-bindingprotein[Fibronectin-bindingproteins(CVF113)][StreptococcuspyogenesM1GAS]	118A_contigs_01393_1	41.379	29	14	1	1	29	1	26	0.68	28.5	380	1166	8	62.07	118A_contigs_01393_1
VFG000968(gb|NP_269973)_1(emm)Mproteintype1[Mprotein(VF0242)][StreptococcuspyogenesM1GAS]	107A_contigs_01770_1	41.379	29	17	0	68	96	526	554	4.1	26.6	485	571	6	62.07	107A_contigs_01770_1
VFG005215(gb|NP_735300)_1(fbsB)Fibrinogen-bindingsurfaceproteinB[FbsB(VF0523)][StreptococcusagalactiaeNEM316]	22A_contigs_00318_1	44.828	29	16	0	559	587	124	152	1.4	27.7	636	208	5	62.07	22A_contigs_00318_1
VFG005233(gb|YP_281471)_1(cpa)fibronectin-bindingprotein,GASpilustipadhesin[pilus(VF0531)][StreptococcuspyogenesMGAS5005]	122A_contigs_01523_1	55.172	29	13	0	343	371	367	395	0.03	33.9	763	476	4	62.07	122A_contigs_01523_1
VFG001795(gb|BAC98831)_1(cba)cproteinbetaantigen[<beta>-Cprotein(VF0277)][StreptococcusagalactiaeFM027022]	93A_contigs_00121_1	37.931	29	18	0	2	30	4	32	0.48	30.8	1084	540	3	62.07	93A_contigs_00121_1
VFG001371(gb|NP_344885)_1(cps4G)capsularpolysaccharidebiosynthesisproteinCps4G[Capsule(VF0144)][StreptococcuspneumoniaeTIGR4]	45_contigs_01536_1	41.076	353	197	7	2	348	6	353	1.02e-82	253	359	357	97	62.04	45_contigs_01536_1
VFG005202(gb|NP_269969)_1(fbaA)proteinF2likefibronectin-bindingprotein[Fibronectin-bindingproteins(CVF113)][StreptococcuspyogenesM1GAS]	122A_contigs_01523_1	38	50	29	2	330	378	427	475	0.12	30.8	380	476	13	62	122A_contigs_01523_1
VFG001353(gb|NP_344916)_1(cbpG)cholinebindingproteinG[CBPs(VF0145)][StreptococcuspneumoniaeTIGR4]	107A_contigs_01715_1	30.952	42	28	1	135	175	544	585	5.4	25	286	768	14	61.9	107A_contigs_01715_1
VFG001346(gb|NP_688178)_1(cpsG)glycosyltransferaseCpsG(V)[Capsule(VF0274)][Streptococcusagalactiae2603V/R]	45_contigs_00823_1	47.619	21	11	0	9	29	94	114	3.7	24.6	164	440	13	61.9	45_contigs_00823_1
VFG005233(gb|YP_281471)_1(cpa)fibronectin-bindingprotein,GASpilustipadhesin[pilus(VF0531)][StreptococcuspyogenesMGAS5005]	107A_contigs_00322_1	52.381	21	9	1	582	602	203	222	7.4	25.8	763	234	3	61.9	107A_contigs_00322_1
VFG000960(gb|NP_269464)_1(grab)proteinGRAB(proteinG-relatedalpha2M-bindingprotein)[GRAB(VF0254)][StreptococcuspyogenesM1GAS]	122A_contigs_01456_1	38.235	34	20	1	183	215	509	542	0.007	33.5	218	545	15	61.76	122A_contigs_01456_1
VFG000960(gb|NP_269464)_1(grab)proteinGRAB(proteinG-relatedalpha2M-bindingprotein)[GRAB(VF0254)][StreptococcuspyogenesM1GAS]	31A_contigs_01771_1	38.235	34	20	1	183	215	515	548	0.009	33.1	218	551	15	61.76	31A_contigs_01771_1
VFG000960(gb|NP_269464)_1(grab)proteinGRAB(proteinG-relatedalpha2M-bindingprotein)[GRAB(VF0254)][StreptococcuspyogenesM1GAS]	114A_contigs_01601_1	38.235	34	20	1	183	215	515	548	0.009	33.1	218	551	15	61.76	114A_contigs_01601_1
VFG000960(gb|NP_269464)_1(grab)proteinGRAB(proteinG-relatedalpha2M-bindingprotein)[GRAB(VF0254)][StreptococcuspyogenesM1GAS]	107A_contigs_01746_1	38.235	34	20	1	183	215	515	548	0.01	33.1	218	551	15	61.76	107A_contigs_01746_1
VFG001357(gb|NP_346601)_1(cbpA)cholinebindingproteinA[CbpA/PspC(VF0150)][StreptococcuspneumoniaeTIGR4]	47_contigs_01240_1	47.059	34	15	2	7	37	15	48	4.9	26.9	694	2094	4	61.76	47_contigs_01240_1
VFG005293(gb|NP_735912)_1(srtC4)classCsortase[PI-2a(VF0528)][StreptococcusagalactiaeNEM316]	122A_contigs_01524_1	40.637	251	144	3	35	281	26	275	1.67e-59	188	295	278	84	61.75	122A_contigs_01524_1
VFG001355(gb|NP_346612)_1(cbpD)cholinebindingproteinD[CBPs(VF0145)][StreptococcuspneumoniaeTIGR4]	107A_contigs_01579_1	43.028	251	126	5	17	252	1	249	1.01e-64	209	449	363	68	61.75	107A_contigs_01579_1
VFG001372(gb|NP_344886)_1(cps4H)capsularpolysaccharidebiosynthesisproteinCps4H[Capsule(VF0144)][StreptococcuspneumoniaeTIGR4]	45_contigs_01535_1	36.957	368	227	4	1	366	1	365	8.31e-86	261	373	366	98	61.68	45_contigs_01535_1
VFG001341(gb|NP_688173)_1(cpsJ)glycosyltransferaseCpsJ(V)[Capsule(VF0274)][Streptococcusagalactiae2603V/R]	22A_contigs_00044_1	34.981	263	163	4	4	261	274	533	1.05e-50	173	322	564	80	61.6	22A_contigs_00044_1
VFG000960(gb|NP_269464)_1(grab)proteinGRAB(proteinG-relatedalpha2M-bindingprotein)[GRAB(VF0254)][StreptococcuspyogenesM1GAS]	93A_contigs_01926_1	38.462	39	23	1	178	215	508	546	0.000187	38.5	218	549	17	61.54	93A_contigs_01926_1
VFG001333(gb|NP_689029)_1(cfa/cfb)cAMPfactor[CAMPfactor(VF0280)][Streptococcusagalactiae2603V/R]	107A_contigs_01345_1	38.462	26	16	0	130	155	82	107	9.3	24.3	256	496	10	61.54	107A_contigs_01345_1
VFG042974(gb|YP_002742501)_1(srtG1)sortase,SrtBfamily[PI-2(VF0530)][StreptococcuspneumoniaeTaiwan19F-14]	122A_contigs_00559_1	34.615	26	17	0	138	163	119	144	5.7	24.6	333	153	8	61.54	122A_contigs_00559_1
VFG000966(gb|NP_269179)_1(hylP)hyaluronidase,phageassociated[Hyaluronidase(VF0246)][StreptococcuspyogenesM1GAS]	107A_contigs_00099_1	46.154	26	13	1	30	55	215	239	5.7	25.4	373	285	7	61.54	107A_contigs_00099_1
VFG000967(gb|NP_269528)_1(hylP)hyaluronidase,phageassociated[Hyaluronidase(VF0246)][StreptococcuspyogenesM1GAS]	107A_contigs_00099_1	46.154	26	13	1	30	55	215	239	5.4	25.4	371	285	7	61.54	107A_contigs_00099_1
VFG001364(gb|NP_344851)_1(hysA)hyaluronatelyase[Hyaluronatelyase(VF0146)][StreptococcuspneumoniaeTIGR4]	22A_contigs_00812_1	44.803	991	511	12	40	996	117	1105	0	852	1067	1208	90	61.45	22A_contigs_00812_1
VFG005308(gb|NP_344987)_1(srtC-2/srtC)sortase[PI-1(VF0529)][StreptococcuspneumoniaeTIGR4]	122A_contigs_01524_1	38.306	248	144	5	1	242	30	274	1.02e-56	179	262	278	92	61.29	122A_contigs_01524_1
VFG001341(gb|NP_688173)_1(cpsJ)glycosyltransferaseCpsJ(V)[Capsule(VF0274)][Streptococcusagalactiae2603V/R]	44_contigs_01346_1	37.634	93	54	2	4	92	10	102	1.14e-13	66.6	322	272	28	61.29	44_contigs_01346_1
VFG001333(gb|NP_689029)_1(cfa/cfb)cAMPfactor[CAMPfactor(VF0280)][Streptococcusagalactiae2603V/R]	107A_contigs_00434_1	25.806	31	23	0	78	108	14	44	9.7	23.9	256	381	12	61.29	107A_contigs_00434_1
VFG005313(gb|NP_357715)_1(pspA)SurfaceproteinpspAprecursor[Choline-bindingproteins(CVF122)][StreptococcuspneumoniaeR6]	107A_contigs_01285_1	41.935	31	14	1	209	239	7	33	8.7	25.4	620	195	5	61.29	107A_contigs_01285_1
VFG000948(gb|NP_663908)_1(fbaB)fibronectin-bingproteinSfbII[FBPs(VF0243)][StreptococcuspyogenesMGAS315]	118A_contigs_01081_1	40	160	75	8	449	587	810	969	3.56e-20	92	657	1070	40	61.25	118A_contigs_01081_1
VFG001369(gb|NP_344883)_1(cps4E)capsularpolysaccharidebiosynthesisproteinCps4E[Capsule(VF0144)][StreptococcuspneumoniaeTIGR4]	46_contigs_00616_1	36.735	147	89	3	17	162	26	169	2.04e-19	79.7	212	226	69	61.22	46_contigs_00616_1
VFG005767(gb|NP_687682)_1(cylG)3-ketoacyl-ACP-reductaseCylG[Beta-hemolysin/cytolysin(CVF171)][Streptococcusagalactiae2603V/R]	107A_contigs_00971_1	43.373	249	115	7	2	237	6	241	2.94e-58	182	241	245	98	61.04	107A_contigs_00971_1
VFG005776(gb|NP_687685)_1(cylA)ABC(ATP-bindingcassette)transporterCylA[Beta-hemolysin/cytolysin(CVF171)][Streptococcusagalactiae2603V/R]	107A_contigs_01314_1	33.898	59	35	1	134	192	439	493	0.00046	38.1	310	540	61	61.02	107A_contigs_01314_1
VFG000970(gb|NP_268944)_1(mf2)deoxyribonuclease,phageassociated[DNase(VF0252)][StreptococcuspyogenesM1GAS]	45_contigs_01533_1	29.268	41	28	1	203	243	128	167	1.9	26.2	253	358	16	60.98	45_contigs_01533_1
VFG001341(gb|NP_688173)_1(cpsJ)glycosyltransferaseCpsJ(V)[Capsule(VF0274)][Streptococcusagalactiae2603V/R]	107A_contigs_01058_1	34.146	41	25	1	229	267	469	509	7.6	25	322	511	12	60.98	107A_contigs_01058_1
VFG001342(gb|NP_688174)_1(cpsO)glycosyltransferaseCpsO(V)[Capsule(VF0274)][Streptococcusagalactiae2603V/R]	122A_contigs_00679_1	34.783	46	29	1	6	51	6	50	0.72	27.7	328	232	14	60.87	122A_contigs_00679_1
VFG005283(gb|NP_735085)_1(gbs0630)classCsortase[PI-1(VF0527)][StreptococcusagalactiaeNEM316]	122A_contigs_01524_1	41.014	217	116	4	30	244	26	232	6.46e-49	161	306	278	70	60.83	122A_contigs_01524_1
VFG042967(gb|YP_281472)_1(lepA)signalpeptidaseI[pilus(VF0531)][StreptococcuspyogenesMGAS5005]	38B_contigs_01387_1	46.429	28	14	1	27	53	41	68	4	24.6	186	515	15	60.71	38B_contigs_01387_1
VFG000965(gb|NP_268936)_1(hylP)hyaluronidase,phageassociated[Hyaluronidase(VF0246)][StreptococcuspyogenesM1GAS]	114A_contigs_00136_1	46.429	28	12	1	38	62	221	248	3.2	25.8	338	274	7	60.71	114A_contigs_00136_1
VFG001335(gb|NP_688167)_1(neuA)CMP-N-acetylneuraminicacidsynthetaseNeuA[Capsule(VF0274)][Streptococcusagalactiae2603V/R]	107A_contigs_00076_1	42.857	28	16	0	103	130	718	745	0.11	31.6	414	1123	7	60.71	107A_contigs_00076_1
VFG005286(gb|NP_735086)_1(gbs0631)classCsortase[PI-1(VF0527)][StreptococcusagalactiaeNEM316]	122A_contigs_01524_1	38.996	259	142	6	31	283	27	275	2.48e-56	179	284	278	89	60.62	122A_contigs_01524_1
VFG005779(gb|NP_687686)_1(cylB)ABC(ATP-bindingcassette)transporterCylB[Beta-hemolysin/cytolysin(CVF171)][Streptococcusagalactiae2603V/R]	107A_contigs_01670_1	36.364	33	21	0	67	99	784	816	5.2	25.4	293	1243	11	60.61	107A_contigs_01670_1
VFG001340(gb|NP_688172)_1(cpsK)polysaccharidebiosynthesisproteinCpsK(V)[Capsule(VF0274)][Streptococcusagalactiae2603V/R]	56A_contigs_00854_1	33.333	33	22	0	176	208	74	106	1.6	26.6	319	210	10	60.61	56A_contigs_00854_1
VFG005299(gb|NP_735915)_1(pilA)tipadhesinPilA[PI-2a(VF0528)][StreptococcusagalactiaeNEM316]	38B_contigs_00920_1	30.303	33	23	0	705	737	64	96	8.1	25.4	902	110	4	60.61	38B_contigs_00920_1
VFG001334(gb|NP_688206)_1(hylB)hyaluronidase[Hyaluronatelyase(VF0281)][Streptococcusagalactiae2603V/R]	114A_contigs_01313_1	45.455	33	15	1	917	946	137	169	4.6	26.9	1073	171	3	60.61	114A_contigs_01313_1
VFG000950(gb|NP_665531)_1(emm)Mproteintype3[Mprotein(VF0242)][StreptococcuspyogenesMGAS315]	47_contigs_01240_1	36.842	38	21	1	10	47	20	54	2.1	27.7	582	2094	7	60.53	47_contigs_01240_1
VFG005303(gb|NP_344983)_1(rrgB)cellwallsurfaceanchorfamilyprotein,majorpilinRrgB[PI-1(VF0529)][StreptococcuspneumoniaeTIGR4]	45_contigs_00822_1	34.211	38	25	0	626	663	215	252	0.32	30.4	666	502	6	60.53	45_contigs_00822_1
VFG005301(gb|NP_344982)_1(rrgA)cellwallsurfaceanchorfamilyprotein,pilustipadhesinRrgA[PI-1(VF0529)][StreptococcuspneumoniaeTIGR4]	51_contigs_01102_1	36.842	38	24	0	723	760	457	494	7.4	26.6	894	610	4	60.53	51_contigs_01102_1
VFG005313(gb|NP_357715)_1(pspA)SurfaceproteinpspAprecursor[Choline-bindingproteins(CVF122)][StreptococcuspneumoniaeR6]	107A_contigs_01425_1	33.333	48	31	1	230	277	376	422	4.4	26.9	620	618	8	60.42	107A_contigs_01425_1
VFG001344(gb|NP_688176)_1(cpsM)polysaccharidebiosynthesisproteinCpsM(V)[Capsule(VF0274)][Streptococcusagalactiae2603V/R]	114A_contigs_00137_1	41.224	245	131	6	1	235	1	242	1.4e-57	181	242	259	97	60	114A_contigs_00137_1
VFG000955(gb|NP_608047)_1(emm)M18proteinprecursor[Mprotein(VF0242)][StreptococcuspyogenesMGAS8232]	44_contigs_00717_1	37.143	35	21	1	1	35	1	34	6.3	25.4	401	551	86	60	44_contigs_00717_1
VFG005770(gb|NP_687683)_1(acpC)acylcarrierproteinAcpC[Beta-hemolysin/cytolysin(CVF171)][Streptococcusagalactiae2603V/R]	47_contigs_00517_1	31.111	45	28	2	45	89	99	140	6.6	22.7	102	610	44	60	47_contigs_00517_1
VFG001341(gb|NP_688173)_1(cpsJ)glycosyltransferaseCpsJ(V)[Capsule(VF0274)][Streptococcusagalactiae2603V/R]	49_contigs_00191_1	35.789	95	57	2	2	92	8	102	4.24e-14	67.8	322	272	28	60	49_contigs_00191_1
VFG001336(gb|NP_688168)_1(neuD)neuDprotein[Capsule(VF0274)][Streptococcusagalactiae2603V/R]	38B_contigs_00565_1	42	50	29	0	160	209	132	181	0.000287	37	210	205	24	60	38B_contigs_00565_1
VFG005761(gb|NP_687680)_1(cylX)acetylcoenzymeA(CoA)carboxylaseCylX[Beta-hemolysin/cytolysin(CVF171)][Streptococcusagalactiae2603V/R]	22A_contigs_00812_1	50	20	10	0	71	90	723	742	1.6	24.3	102	1208	20	60	22A_contigs_00812_1
VFG001336(gb|NP_688168)_1(neuD)neuDprotein[Capsule(VF0274)][Streptococcusagalactiae2603V/R]	107A_contigs_00127_1	28.571	35	25	0	159	193	131	165	2.1	25.4	210	188	17	60	107A_contigs_00127_1
VFG000970(gb|NP_268944)_1(mf2)deoxyribonuclease,phageassociated[DNase(VF0252)][StreptococcuspyogenesM1GAS]	107A_contigs_00391_1	35	40	26	0	193	232	360	399	1.3	26.9	253	694	16	60	107A_contigs_00391_1
VFG042969(gb|YP_281474)_1(srtC1)sortase[pilus(VF0531)][StreptococcuspyogenesMGAS5005]	43_contigs_00801_1	40	35	21	0	184	218	405	439	1.1	26.9	238	444	15	60	43_contigs_00801_1
VFG000953(gb|NP_665009)_1(spek)streptococcalexotoxinSpeK-phageassociated[Spes(VF0248)][StreptococcuspyogenesMGAS315]	107A_contigs_00194_1	31.429	35	23	1	38	71	142	176	8.3	24.3	260	314	13	60	107A_contigs_00194_1
VFG000980(gb|NP_268735)_1(spej)streptococcalexotoxinJprecursor[Spes(VF0248)][StreptococcuspyogenesM1GAS]	107A_contigs_01628_1	36.667	30	19	0	105	134	232	261	2.8	25.8	233	473	13	60	107A_contigs_01628_1
VFG000981(gb|NP_269959)_1(smeZ)streptococcalmitogenicexotoxinZ[Spes(VF0248)][StreptococcuspyogenesM1GAS]	114A_contigs_00003_1	30	30	21	0	3	32	327	356	5.3	24.6	234	382	13	60	114A_contigs_00003_1
VFG042967(gb|YP_281472)_1(lepA)signalpeptidaseI[pilus(VF0531)][StreptococcuspyogenesMGAS5005]	114A_contigs_00006_1	40	25	15	0	116	140	28	52	4.7	23.9	186	153	13	60	114A_contigs_00006_1
VFG042975(gb|YP_002742502)_1(srtG2)surfaceproteincellwallanchor,sortase_Bfamily[PI-2(VF0530)][StreptococcuspneumoniaeTaiwan19F-14]	47_contigs_01339_1	48	25	7	1	19	43	123	141	6.5	23.9	212	221	12	60	47_contigs_01339_1
VFG000955(gb|NP_608047)_1(emm)M18proteinprecursor[Mprotein(VF0242)][StreptococcuspyogenesMGAS8232]	114A_contigs_00744_1	42.222	45	24	1	359	401	832	876	0.024	33.5	401	876	11	60	114A_contigs_00744_1
VFG000955(gb|NP_608047)_1(emm)M18proteinprecursor[Mprotein(VF0242)][StreptococcuspyogenesMGAS8232]	47_contigs_01187_1	40	45	25	1	359	401	816	860	0.095	31.6	401	860	11	60	47_contigs_01187_1
VFG042969(gb|YP_281474)_1(srtC1)sortase[pilus(VF0531)][StreptococcuspyogenesMGAS5005]	107A_contigs_00098_1	36	25	16	0	100	124	86	110	9.5	23.5	238	133	11	60	107A_contigs_00098_1
VFG001335(gb|NP_688167)_1(neuA)CMP-N-acetylneuraminicacidsynthetaseNeuA[Capsule(VF0274)][Streptococcusagalactiae2603V/R]	107A_contigs_01089_1	30	40	28	0	15	54	409	448	0.67	28.9	414	561	10	60	107A_contigs_01089_1
VFG001337(gb|NP_688169)_1(neuC)UDP-N-acetylglucosamine-2-epimeraseNeuC[Capsule(VF0274)][Streptococcusagalactiae2603V/R]	43_contigs_00464_1	40	30	18	0	21	50	10	39	8.5	24.3	385	119	8	60	43_contigs_00464_1
VFG001345(gb|NP_688177)_1(cpsH)polysaccharidebiosynthesisproteincpsH(V)[Capsule(VF0274)][Streptococcusagalactiae2603V/R]	107A_contigs_01546_1	33.333	30	20	0	273	302	11	40	7	24.6	365	142	8	60	107A_contigs_01546_1
VFG042974(gb|YP_002742501)_1(srtG1)sortase,SrtBfamily[PI-2(VF0530)][StreptococcuspneumoniaeTaiwan19F-14]	45_contigs_01740_1	32	25	17	0	268	292	479	503	6.3	25	333	522	8	60	45_contigs_01740_1
VFG005277(gb|NP_735083)_1(gbs0628)majorsubunitprotein[PI-1(VF0527)][StreptococcusagalactiaeNEM316]	114A_contigs_00744_1	45	40	20	2	517	555	838	876	0.36	30	555	876	7	60	114A_contigs_00744_1
VFG001355(gb|NP_346612)_1(cbpD)cholinebindingproteinD[CBPs(VF0145)][StreptococcuspneumoniaeTIGR4]	122A_contigs_00578_1	40	25	15	0	127	151	547	571	3.9	26.6	449	1667	6	60	122A_contigs_00578_1
VFG005277(gb|NP_735083)_1(gbs0628)majorsubunitprotein[PI-1(VF0527)][StreptococcusagalactiaeNEM316]	47_contigs_01189_1	45.714	35	13	2	521	551	717	749	2.7	27.3	555	751	6	60	47_contigs_01189_1
VFG000949(gb|NP_663902)_1(cpa)fibronectin-bingproteinSfbI[FBPs(VF0243)][StreptococcuspyogenesMGAS315]	49_contigs_01041_1	42.857	35	20	0	208	242	54	88	0.074	30.4	745	89	5	60	49_contigs_01041_1
VFG001339(gb|NP_688171)_1(cpsL)polysaccharidebiosynthesisproteinCpsL[Capsule(VF0274)][Streptococcusagalactiae2603V/R]	107A_contigs_01390_1	32	25	17	0	166	190	131	155	2.6	26.9	467	315	5	60	107A_contigs_01390_1
VFG001360(gb|NP_346126)_1(nanB)neuraminidaseB[Neuraminidase(VF0148)][StreptococcuspneumoniaeTIGR4]	107A_contigs_01452_1	40	35	18	1	4	35	96	130	6.2	26.2	698	359	5	60	107A_contigs_01452_1
VFG005289(gb|NP_735087)_1(gbs0632)tipadhesinprotein[PI-1(VF0527)][StreptococcusagalactiaeNEM316]	107A_contigs_01128_1	46.667	30	16	0	1	30	1	30	4.9	26.6	891	213	3	60	107A_contigs_01128_1
VFG001372(gb|NP_344886)_1(cps4H)capsularpolysaccharidebiosynthesisproteinCps4H[Capsule(VF0144)][StreptococcuspneumoniaeTIGR4]	118A_contigs_01241_1	37.662	77	45	2	225	299	245	320	8.36e-08	50.1	373	399	20	59.74	118A_contigs_01241_1
VFG001342(gb|NP_688174)_1(cpsO)glycosyltransferaseCpsO(V)[Capsule(VF0274)][Streptococcusagalactiae2603V/R]	118A_contigs_01567_1	39.516	124	73	1	2	123	10	133	3.53e-22	93.2	328	457	37	59.68	118A_contigs_01567_1
VFG001341(gb|NP_688173)_1(cpsJ)glycosyltransferaseCpsJ(V)[Capsule(VF0274)][Streptococcusagalactiae2603V/R]	118A_contigs_01567_1	39.474	114	66	2	4	115	12	124	1.65e-17	79.3	322	457	35	59.65	118A_contigs_01567_1
VFG001377(gb|NP_359024)_1(lytC)1,4-beta-N-acetylmuramidase[CBPs(VF0145)][StreptococcuspneumoniaeR6]	60A_contigs_00318_1	36.538	52	26	3	299	347	163	210	2.3	27.3	502	935	10	59.62	60A_contigs_00318_1
VFG001352(gb|NP_688184)_1(cpsA)CpsAresponsiblefortransferofCPSfromthemembranelipidtothecellwallpeptidoglycan[Capsule(VF0274)][Streptococcusagalactiae2603V/R]	44_contigs_01394_1	31.915	47	28	3	177	221	779	823	7.7	25.8	486	1122	9	59.57	44_contigs_01394_1
VFG001352(gb|NP_688184)_1(cpsA)CpsAresponsiblefortransferofCPSfromthemembranelipidtothecellwallpeptidoglycan[Capsule(VF0274)][Streptococcusagalactiae2603V/R]	107A_contigs_00076_1	31.915	47	28	3	177	221	779	823	8.4	25.4	486	1123	9	59.57	107A_contigs_00076_1
VFG001368(gb|NP_344882)_1(cps4D)capsularpolysaccharidebiosynthesisproteinCps4D[Capsule(VF0144)][StreptococcuspneumoniaeTIGR4]	107A_contigs_00915_1	42.857	42	17	3	46	81	37	77	2.8	25.4	228	247	16	59.52	107A_contigs_00915_1
VFG001352(gb|NP_688184)_1(cpsA)CpsAresponsiblefortransferofCPSfromthemembranelipidtothecellwallpeptidoglycan[Capsule(VF0274)][Streptococcusagalactiae2603V/R]	107A_contigs_00684_1	23.81	42	32	0	29	70	7	48	3.1	26.9	486	556	9	59.52	107A_contigs_00684_1
VFG001362(gb|NP_344620)_1(zmpC)immunoglobulinA1protease[IgA1protease(VF0147)][StreptococcuspneumoniaeTIGR4]	118A_contigs_01621_1	45.946	37	19	1	530	565	35	71	0.063	32	1857	94	2	59.46	118A_contigs_01621_1
VFG001367(gb|NP_344881)_1(cps4C)capsularpolysaccharidebiosynthesisproteinCps4C[Capsule(VF0144)][StreptococcuspneumoniaeTIGR4]	22A_contigs_00809_1	34.375	32	19	1	196	227	79	108	8.6	23.9	231	272	14	59.38	22A_contigs_00809_1
VFG001373(gb|NP_344890)_1(cps4I)UDP-N-acetylglucosamine-2-epimerase[Capsule(VF0144)][StreptococcuspneumoniaeTIGR4]	107A_contigs_01715_1	34.375	32	17	1	334	361	371	402	6.5	25.4	366	768	8	59.38	107A_contigs_01715_1
VFG000975(gb|NP_269944)_1(ska)streptokinaseAprecursor[Streptokinase(VF0247)][StreptococcuspyogenesM1GAS]	56A_contigs_01613_1	31.25	32	22	0	92	123	159	190	4.2	25.8	441	264	7	59.38	56A_contigs_01613_1
VFG000968(gb|NP_269973)_1(emm)Mproteintype1[Mprotein(VF0242)][StreptococcuspyogenesM1GAS]	118A_contigs_01393_1	46.875	32	14	1	6	34	5	36	0.11	31.6	485	1166	6	59.38	118A_contigs_01393_1
VFG001364(gb|NP_344851)_1(hysA)hyaluronatelyase[Hyaluronatelyase(VF0146)][StreptococcuspneumoniaeTIGR4]	51_contigs_00020_1	43.75	32	16	1	1036	1065	720	751	1.8	28.9	1067	752	3	59.38	51_contigs_00020_1
VFG001378(gb|NP_359129)_1(nanA)neuraminidaseA[Neuraminidase(VF0148)][StreptococcuspneumoniaeR6]	107A_contigs_00065_1	40.625	32	18	1	24	54	11	42	3.4	28.1	1036	588	3	59.38	107A_contigs_00065_1
VFG001348(gb|NP_688180)_1(cpsE)glycosyltransferaseCpsE[Capsule(VF0274)][Streptococcusagalactiae2603V/R]	122A_contigs_00098_1	39.683	189	99	4	269	456	12	186	1.36e-36	130	463	207	41	59.26	122A_contigs_00098_1
VFG000970(gb|NP_268944)_1(mf2)deoxyribonuclease,phageassociated[DNase(VF0252)][StreptococcuspyogenesM1GAS]	50_contigs_01196_1	40.741	27	16	0	225	251	35	61	1.7	25.8	253	154	11	59.26	50_contigs_01196_1
VFG001352(gb|NP_688184)_1(cpsA)CpsAresponsiblefortransferofCPSfromthemembranelipidtothecellwallpeptidoglycan[Capsule(VF0274)][Streptococcusagalactiae2603V/R]	31A_contigs_00375_1	27.778	54	38	1	73	125	172	225	4.2	26.2	486	227	11	59.26	31A_contigs_00375_1
VFG000958(gb|NP_607350)_1(spem)streptococcalexotoxinMprecursor[Spes(VF0248)][StreptococcuspyogenesMGAS8232]	49_contigs_01286_1	44.444	27	12	1	57	80	120	146	4.8	24.6	238	320	10	59.26	49_contigs_01286_1
VFG000964(gb|NP_270109)_1(hasC)UDP-glucosepyrophosphorylase[Hyaluronicacidcapsule(VF0244)][StreptococcuspyogenesM1GAS]	107A_contigs_01479_1	37.037	27	17	0	231	257	150	176	0.74	27.7	305	286	9	59.26	107A_contigs_01479_1
VFG000964(gb|NP_270109)_1(hasC)UDP-glucosepyrophosphorylase[Hyaluronicacidcapsule(VF0244)][StreptococcuspyogenesM1GAS]	47_contigs_01166_1	44.444	27	15	0	264	290	63	89	6	24.6	305	165	9	59.26	47_contigs_01166_1
VFG001335(gb|NP_688167)_1(neuA)CMP-N-acetylneuraminicacidsynthetaseNeuA[Capsule(VF0274)][Streptococcusagalactiae2603V/R]	107A_contigs_01587_1	37.037	27	17	0	104	130	164	190	7.8	25	414	335	7	59.26	107A_contigs_01587_1
VFG000948(gb|NP_663908)_1(fbaB)fibronectin-bingproteinSfbII[FBPs(VF0243)][StreptococcuspyogenesMGAS315]	47_contigs_01190_1	44.444	27	15	0	422	448	45	71	5.3	25.4	657	103	4	59.26	47_contigs_01190_1
VFG005289(gb|NP_735087)_1(gbs0632)tipadhesinprotein[PI-1(VF0527)][StreptococcusagalactiaeNEM316]	122A_contigs_01797_1	44.444	27	15	0	411	437	195	221	3.3	27.3	891	306	3	59.26	122A_contigs_01797_1
VFG005307(gb|NP_344986)_1(srtC-1/srtB)sortase[PI-1(VF0529)][StreptococcuspneumoniaeTIGR4]	122A_contigs_01524_1	38.431	255	147	5	5	254	26	275	2.17e-54	174	280	278	89	59.22	122A_contigs_01524_1
VFG001347(gb|NP_688179)_1(cpsF)polysaccharidebiosynthesisproteinCpsF[Capsule(VF0274)][Streptococcusagalactiae2603V/R]	43_contigs_00439_1	40.909	22	13	0	115	136	309	330	7.3	23.5	150	389	15	59.09	43_contigs_00439_1
VFG001341(gb|NP_688173)_1(cpsJ)glycosyltransferaseCpsJ(V)[Capsule(VF0274)][Streptococcusagalactiae2603V/R]	22A_contigs_01100_1	27.273	44	32	0	2	45	3	46	2.4	26.2	322	314	14	59.09	22A_contigs_01100_1
VFG001340(gb|NP_688172)_1(cpsK)polysaccharidebiosynthesisproteinCpsK(V)[Capsule(VF0274)][Streptococcusagalactiae2603V/R]	70A_contigs_00360_1	31.818	44	25	1	21	59	19	62	3.5	26.2	319	973	12	59.09	70A_contigs_00360_1
VFG001369(gb|NP_344883)_1(cps4E)capsularpolysaccharidebiosynthesisproteinCps4E[Capsule(VF0144)][StreptococcuspneumoniaeTIGR4]	44_contigs_01345_1	25.641	39	29	0	162	200	58	96	7.5	23.9	212	372	18	58.97	44_contigs_01345_1
VFG000960(gb|NP_269464)_1(grab)proteinGRAB(proteinG-relatedalpha2M-bindingprotein)[GRAB(VF0254)][StreptococcuspyogenesM1GAS]	118A_contigs_00815_1	35.897	39	23	1	177	213	281	319	0.71	27.3	218	325	17	58.97	118A_contigs_00815_1
VFG005776(gb|NP_687685)_1(cylA)ABC(ATP-bindingcassette)transporterCylA[Beta-hemolysin/cytolysin(CVF171)][Streptococcusagalactiae2603V/R]	118A_contigs_00750_1	28.205	39	28	0	154	192	450	488	5	25.4	310	753	13	58.97	118A_contigs_00750_1
VFG001357(gb|NP_346601)_1(cbpA)cholinebindingproteinA[CbpA/PspC(VF0150)][StreptococcuspneumoniaeTIGR4]	107A_contigs_01216_1	38.462	39	21	1	1	39	1	36	7.8	26.2	694	968	6	58.97	107A_contigs_01216_1
VFG001347(gb|NP_688179)_1(cpsF)polysaccharidebiosynthesisproteinCpsF[Capsule(VF0274)][Streptococcusagalactiae2603V/R]	122A_contigs_01638_1	38.235	34	16	2	26	54	102	135	8.1	23.5	150	1370	19	58.82	122A_contigs_01638_1
VFG005313(gb|NP_357715)_1(pspA)SurfaceproteinpspAprecursor[Choline-bindingproteins(CVF122)][StreptococcuspneumoniaeR6]	122A_contigs_00182_1	36.765	68	37	3	244	310	6	68	9.9	25	620	189	11	58.82	122A_contigs_00182_1
VFG001335(gb|NP_688167)_1(neuA)CMP-N-acetylneuraminicacidsynthetaseNeuA[Capsule(VF0274)][Streptococcusagalactiae2603V/R]	44_contigs_01394_1	38.235	34	21	0	103	136	718	751	0.082	31.6	414	1122	8	58.82	44_contigs_01394_1
VFG005215(gb|NP_735300)_1(fbsB)Fibrinogen-bindingsurfaceproteinB[FbsB(VF0523)][StreptococcusagalactiaeNEM316]	22A_contigs_00075_1	35.294	34	22	0	33	66	239	272	3.8	26.9	636	342	5	58.82	22A_contigs_00075_1
VFG043504(gb|NP_357669)_1(pavB/pfbB)cellwallsurfaceanchorfamilyprotein,Plasminogen-andFibronectin-bindingproteinB[PavB(VF0524)][StreptococcuspneumoniaeR6]	47_contigs_01240_1	50	34	15	1	12	45	20	51	0.48	31.2	1162	2094	3	58.82	47_contigs_01240_1
VFG001346(gb|NP_688178)_1(cpsG)glycosyltransferaseCpsG(V)[Capsule(VF0274)][Streptococcusagalactiae2603V/R]	107A_contigs_00359_1	37.931	29	18	0	126	154	1	29	3.2	23.5	164	83	18	58.62	107A_contigs_00359_1
VFG000958(gb|NP_607350)_1(spem)streptococcalexotoxinMprecursor[Spes(VF0248)][StreptococcuspyogenesMGAS8232]	49_contigs_01440_1	27.586	29	21	0	150	178	2	30	5.4	22.7	238	52	12	58.62	49_contigs_01440_1
VFG001344(gb|NP_688176)_1(cpsM)polysaccharidebiosynthesisproteinCpsM(V)[Capsule(VF0274)][Streptococcusagalactiae2603V/R]	48_contigs_01168_1	37.931	29	16	2	17	44	4	31	3.7	22.7	242	34	12	58.62	48_contigs_01168_1
VFG005767(gb|NP_687682)_1(cylG)3-ketoacyl-ACP-reductaseCylG[Beta-hemolysin/cytolysin(CVF171)][Streptococcusagalactiae2603V/R]	107A_contigs_01029_1	34.483	29	19	0	138	166	72	100	5	24.3	241	164	12	58.62	107A_contigs_01029_1
VFG005776(gb|NP_687685)_1(cylA)ABC(ATP-bindingcassette)transporterCylA[Beta-hemolysin/cytolysin(CVF171)][Streptococcusagalactiae2603V/R]	107A_contigs_01587_1	55.172	29	9	1	33	57	57	85	0.47	28.5	310	335	8	58.62	107A_contigs_01587_1
VFG001795(gb|BAC98831)_1(cba)cproteinbetaantigen[<beta>-Cprotein(VF0277)][StreptococcusagalactiaeFM027022]	107A_contigs_01096_1	27.586	58	42	0	131	188	41	98	0.19	30.4	1084	124	5	58.62	107A_contigs_01096_1
VFG005215(gb|NP_735300)_1(fbsB)Fibrinogen-bindingsurfaceproteinB[FbsB(VF0523)][StreptococcusagalactiaeNEM316]	42_contigs_00246_1	44.828	29	16	0	559	587	124	152	3.3	26.6	636	208	5	58.62	42_contigs_00246_1
VFG001368(gb|NP_344882)_1(cps4D)capsularpolysaccharidebiosynthesisproteinCps4D[Capsule(VF0144)][StreptococcuspneumoniaeTIGR4]	60A_contigs_00318_1	29.268	41	29	0	4	44	169	209	4.9	25	228	935	18	58.54	60A_contigs_00318_1
VFG005788(gb|NP_687689)_1(cylI)putative3-ketoacyl-ACPsynthaseCylI[Beta-hemolysin/cytolysin(CVF171)][Streptococcusagalactiae2603V/R]	107A_contigs_00479_1	34.146	41	24	1	161	198	100	140	2.5	27.7	732	424	5	58.54	107A_contigs_00479_1
VFG001342(gb|NP_688174)_1(cpsO)glycosyltransferaseCpsO(V)[Capsule(VF0274)][Streptococcusagalactiae2603V/R]	45_contigs_01413_1	36.139	202	119	4	3	196	286	485	9.65e-32	121	328	577	59	58.42	45_contigs_01413_1
VFG005770(gb|NP_687683)_1(acpC)acylcarrierproteinAcpC[Beta-hemolysin/cytolysin(CVF171)][Streptococcusagalactiae2603V/R]	93A_contigs_00262_1	29.167	48	27	2	45	87	583	628	3.1	23.5	102	670	42	58.33	93A_contigs_00262_1
VFG001342(gb|NP_688174)_1(cpsO)glycosyltransferaseCpsO(V)[Capsule(VF0274)][Streptococcusagalactiae2603V/R]	122A_contigs_01803_1	32.292	96	63	2	3	96	68	163	2.26e-09	54.7	328	446	29	58.33	122A_contigs_01803_1
VFG001358(gb|NP_346365)_1(lytA)autolysin[Autolysin(VF0143)][StreptococcuspneumoniaeTIGR4]	44_contigs_01490_1	41.667	24	14	0	231	254	310	333	7.7	25	319	616	8	58.33	44_contigs_01490_1
VFG005334(gb|NP_359346)_1(lytA)Autolysin(N-acetylmuramoyl-L-alanineamidase)[Choline-bindingproteins(CVF122)][StreptococcuspneumoniaeR6]	44_contigs_01490_1	41.667	24	14	0	231	254	310	333	7.5	25	319	616	8	58.33	44_contigs_01490_1
VFG042974(gb|YP_002742501)_1(srtG1)sortase,SrtBfamily[PI-2(VF0530)][StreptococcuspneumoniaeTaiwan19F-14]	107A_contigs_00803_1	45.833	24	13	0	182	205	552	575	4.2	25.8	333	826	7	58.33	107A_contigs_00803_1
VFG001354(gb|NP_345414)_1(pce)cholinebindingproteinE[CBPs(VF0145)][StreptococcuspneumoniaeTIGR4]	107A_contigs_01274_1	36.111	36	23	0	374	409	482	517	9.1	25.8	628	525	6	58.33	107A_contigs_01274_1
VFG001364(gb|NP_344851)_1(hysA)hyaluronatelyase[Hyaluronatelyase(VF0146)][StreptococcuspneumoniaeTIGR4]	107A_contigs_00888_1	50	24	12	0	815	838	213	236	6.6	26.9	1067	446	2	58.33	107A_contigs_00888_1
VFG005776(gb|NP_687685)_1(cylA)ABC(ATP-bindingcassette)transporterCylA[Beta-hemolysin/cytolysin(CVF171)][Streptococcusagalactiae2603V/R]	107A_contigs_01132_1	40.506	237	127	4	3	238	5	228	1.85e-48	160	310	285	76	58.23	107A_contigs_01132_1
VFG000953(gb|NP_665009)_1(spek)streptococcalexotoxinSpeK-phageassociated[Spes(VF0248)][StreptococcuspyogenesMGAS315]	22A_contigs_00803_1	30.909	55	33	2	150	203	144	194	5.8	24.6	260	214	21	58.18	22A_contigs_00803_1
VFG001341(gb|NP_688173)_1(cpsJ)glycosyltransferaseCpsJ(V)[Capsule(VF0274)][Streptococcusagalactiae2603V/R]	46_contigs_00622_1	34.694	98	59	3	2	97	3	97	3.88e-12	62.4	322	309	30	58.16	46_contigs_00622_1
VFG005776(gb|NP_687685)_1(cylA)ABC(ATP-bindingcassette)transporterCylA[Beta-hemolysin/cytolysin(CVF171)][Streptococcusagalactiae2603V/R]	107A_contigs_01303_1	33.333	222	133	5	3	214	5	221	4.65e-28	106	310	280	68	58.11	107A_contigs_01303_1
VFG000952(gb|NP_269185)_1(spei)streptococcalexotoxinIprecursor[Spes(VF0248)][StreptococcuspyogenesM1GAS]	86A_contigs_01749_1	25.806	31	23	0	194	224	594	624	9	23.9	226	1033	14	58.06	86A_contigs_01749_1
VFG000982(gb|NP_269186)_1(speh)streptococcalexotoxinHprecursor[Spes(VF0248)][StreptococcuspyogenesM1GAS]	22A_contigs_00072_1	29.032	31	22	0	25	55	1116	1146	7.5	24.3	237	1303	13	58.06	22A_contigs_00072_1
VFG001359(gb|NP_346089)_1(psaA)manganeseABCtransporter,manganese-bindingadhesionliprotein[PsaA(VF0151)][StreptococcuspneumoniaeTIGR4]	22A_contigs_00506_1	41.935	31	18	0	184	214	71	101	8.5	24.3	310	246	10	58.06	22A_contigs_00506_1
VFG000956(gb|NP_607775)_1(sda)streptodornase[DNase(VF0252)][StreptococcuspyogenesMGAS8232]	44_contigs_01339_1	32.258	31	21	0	133	163	170	200	4	25.8	333	410	9	58.06	44_contigs_01339_1
VFG001370(gb|NP_344884)_1(cps4F)capsularpolysaccharidebiosynthesisproteinCps4F[Capsule(VF0144)][StreptococcuspneumoniaeTIGR4]	107A_contigs_00666_1	41.935	31	18	0	304	334	40	70	2.9	26.6	410	278	8	58.06	107A_contigs_00666_1
VFG005776(gb|NP_687685)_1(cylA)ABC(ATP-bindingcassette)transporterCylA[Beta-hemolysin/cytolysin(CVF171)][Streptococcusagalactiae2603V/R]	107A_contigs_00173_1	37.824	193	118	2	3	194	2	193	1.27e-31	114	310	210	62	58.03	107A_contigs_00173_1
VFG001336(gb|NP_688168)_1(neuD)neuDprotein[Capsule(VF0274)][Streptococcusagalactiae2603V/R]	107A_contigs_00128_1	40	50	30	0	160	209	138	187	0.000146	37.7	210	193	24	58	107A_contigs_00128_1
VFG001368(gb|NP_344882)_1(cps4D)capsularpolysaccharidebiosynthesisproteinCps4D[Capsule(VF0144)][StreptococcuspneumoniaeTIGR4]	118A_contigs_00902_1	36.842	38	22	2	134	170	292	328	9.3	23.9	228	498	16	57.89	118A_contigs_00902_1
VFG001374(gb|NP_344891)_1(cps4J)capsularpolysaccharidebiosynthesisproteinCps4J[Capsule(VF0144)][StreptococcuspneumoniaeTIGR4]	38B_contigs_01390_1	28.07	57	39	2	289	344	12	67	6	25	352	221	16	57.89	38B_contigs_01390_1
VFG001333(gb|NP_689029)_1(cfa/cfb)cAMPfactor[CAMPfactor(VF0280)][Streptococcusagalactiae2603V/R]	60A_contigs_01942_1	36.842	38	18	1	94	125	280	317	1.2	26.9	256	439	13	57.89	60A_contigs_01942_1
VFG005776(gb|NP_687685)_1(cylA)ABC(ATP-bindingcassette)transporterCylA[Beta-hemolysin/cytolysin(CVF171)][Streptococcusagalactiae2603V/R]	51_contigs_01983_1	36.842	38	23	1	15	51	8	45	5.1	25.4	310	528	12	57.89	51_contigs_01983_1
VFG001797(gb|NP_735749)_1(scpB)streptococcalC5apeptidase[C5apeptidase(VF0278)][StreptococcusagalactiaeNEM316]	107A_contigs_00391_1	40.351	57	30	2	1061	1117	615	667	1.1	29.6	1151	694	5	57.89	107A_contigs_00391_1
VFG005773(gb|NP_687684)_1(cylZ)3R-hydroxymyristoylACPdehydrataseCylZ[Beta-hemolysin/cytolysin(CVF171)][Streptococcusagalactiae2603V/R]	107A_contigs_00968_1	42.276	123	57	1	7	129	5	113	8.79e-28	97.8	159	141	77	57.72	107A_contigs_00968_1
VFG005286(gb|NP_735086)_1(gbs0631)classCsortase[PI-1(VF0527)][StreptococcusagalactiaeNEM316]	107A_contigs_00287_1	35.385	130	79	4	107	233	93	220	1.24e-16	74.3	284	249	45	57.69	107A_contigs_00287_1
VFG001368(gb|NP_344882)_1(cps4D)capsularpolysaccharidebiosynthesisproteinCps4D[Capsule(VF0144)][StreptococcuspneumoniaeTIGR4]	44_contigs_00003_1	42.308	26	15	0	45	70	191	216	7.5	24.3	228	1570	11	57.69	44_contigs_00003_1
VFG001359(gb|NP_346089)_1(psaA)manganeseABCtransporter,manganese-bindingadhesionliprotein[PsaA(VF0151)][StreptococcuspneumoniaeTIGR4]	107A_contigs_00582_1	46.154	26	14	0	1	26	3	28	4.8	25.4	310	294	8	57.69	107A_contigs_00582_1
VFG005305(gb|NP_344984)_1(rrgC)cellwallsurfaceanchorfamilyprotein,minorpiliRrgC[PI-1(VF0529)][StreptococcuspneumoniaeTIGR4]	122A_contigs_00571_1	38.462	26	16	0	186	211	76	101	7.1	24.6	394	135	7	57.69	122A_contigs_00571_1
VFG000963(gb|NP_270108)_1(hasB)UDP-glucose6-dehydrogenase[Hyaluronicacidcapsule(VF0244)][StreptococcuspyogenesM1GAS]	22A_contigs_00046_1	42.308	26	15	0	251	276	153	178	2.8	26.6	403	408	6	57.69	22A_contigs_00046_1
VFG005289(gb|NP_735087)_1(gbs0632)tipadhesinprotein[PI-1(VF0527)][StreptococcusagalactiaeNEM316]	122A_contigs_01522_1	34.615	26	17	0	858	883	1452	1477	9.9	26.2	891	1490	3	57.69	122A_contigs_01522_1
VFG005776(gb|NP_687685)_1(cylA)ABC(ATP-bindingcassette)transporterCylA[Beta-hemolysin/cytolysin(CVF171)][Streptococcusagalactiae2603V/R]	107A_contigs_01639_1	31.818	198	129	4	3	195	6	202	5.77e-19	81.3	310	247	62	57.58	107A_contigs_01639_1
VFG042970(gb|YP_281475)_1(fctB)minorpilinFctB[pilus(VF0531)][StreptococcuspyogenesMGAS5005]	45_contigs_01694_1	39.394	33	18	1	92	124	305	335	8.2	23.9	216	562	15	57.58	45_contigs_01694_1
VFG042975(gb|YP_002742502)_1(srtG2)surfaceproteincellwallanchor,sortase_Bfamily[PI-2(VF0530)][StreptococcuspneumoniaeTaiwan19F-14]	124A_contigs_00284_1	36.364	33	19	1	3	33	73	105	0.56	27.3	212	219	15	57.58	124A_contigs_00284_1
VFG000979(gb|NP_268582)_1(speg)streptococcalexotoxinGprecursor[Spes(VF0248)][StreptococcuspyogenesM1GAS]	107A_contigs_01745_1	27.273	33	24	0	17	49	2	34	8.9	23.9	235	500	14	57.58	107A_contigs_01745_1
VFG005303(gb|NP_344983)_1(rrgB)cellwallsurfaceanchorfamilyprotein,majorpilinRrgB[PI-1(VF0529)][StreptococcuspneumoniaeTIGR4]	122A_contigs_01522_1	36.364	33	21	0	624	656	1449	1481	1	28.9	666	1490	14	57.58	122A_contigs_01522_1
VFG000964(gb|NP_270109)_1(hasC)UDP-glucosepyrophosphorylase[Hyaluronicacidcapsule(VF0244)][StreptococcuspyogenesM1GAS]	38B_contigs_00250_1	36.364	33	21	0	272	304	52	84	5.1	25.4	305	909	11	57.58	38B_contigs_00250_1
VFG001357(gb|NP_346601)_1(cbpA)cholinebindingproteinA[CbpA/PspC(VF0150)][StreptococcuspneumoniaeTIGR4]	118A_contigs_01081_1	36.364	33	19	1	8	40	2	32	1.7	28.5	694	1070	5	57.58	118A_contigs_01081_1
VFG005776(gb|NP_687685)_1(cylA)ABC(ATP-bindingcassette)transporterCylA[Beta-hemolysin/cytolysin(CVF171)][Streptococcusagalactiae2603V/R]	107A_contigs_01768_1	30.66	212	143	3	2	211	3	212	1.57e-28	109	310	368	68	57.55	107A_contigs_01768_1
VFG001343(gb|NP_688175)_1(cpsN)glycosyltransferaseCpsN(V)[Capsule(VF0274)][Streptococcusagalactiae2603V/R]	22A_contigs_00044_1	35.849	106	66	2	1	106	273	376	1.52e-13	67.4	296	564	36	57.55	22A_contigs_00044_1
VFG005794(gb|NP_687691)_1(cylK)putativephosphopantetheinyltransferaseCylK[Beta-hemolysin/cytolysin(CVF171)][Streptococcusagalactiae2603V/R]	114A_contigs_00759_1	27.5	40	29	0	30	69	294	333	1.3	26.6	192	834	21	57.5	114A_contigs_00759_1
VFG001376(gb|NP_344893)_1(cps4L)UDP-N-acetylglucosamine2-epimerase[Capsule(VF0144)][StreptococcuspneumoniaeTIGR4]	107A_contigs_01452_1	32.5	40	27	0	94	133	86	125	0.86	28.1	395	359	10	57.5	107A_contigs_01452_1
VFG001352(gb|NP_688184)_1(cpsA)CpsAresponsiblefortransferofCPSfromthemembranelipidtothecellwallpeptidoglycan[Capsule(VF0274)][Streptococcusagalactiae2603V/R]	122A_contigs_01806_1	32.5	40	27	0	50	89	16	55	9.1	25	486	359	8	57.5	122A_contigs_01806_1
VFG001374(gb|NP_344891)_1(cps4J)capsularpolysaccharidebiosynthesisproteinCps4J[Capsule(VF0144)][StreptococcuspneumoniaeTIGR4]	107A_contigs_00030_1	31.915	47	27	2	1	47	1	42	0.54	28.5	352	255	13	57.45	107A_contigs_00030_1
VFG001342(gb|NP_688174)_1(cpsO)glycosyltransferaseCpsO(V)[Capsule(VF0274)][Streptococcusagalactiae2603V/R]	49_contigs_00191_1	41.667	108	55	3	4	105	10	115	4.28e-17	76.6	328	272	31	57.41	49_contigs_00191_1
VFG001336(gb|NP_688168)_1(neuD)neuDprotein[Capsule(VF0274)][Streptococcusagalactiae2603V/R]	46_contigs_00625_1	33.333	54	35	1	156	208	72	125	0.023	31.2	210	165	25	57.41	46_contigs_00625_1
VFG005313(gb|NP_357715)_1(pspA)SurfaceproteinpspAprecursor[Choline-bindingproteins(CVF122)][StreptococcuspneumoniaeR6]	70A_contigs_00409_1	29.63	54	27	2	5	47	75	128	4.1	26.6	620	243	7	57.41	70A_contigs_00409_1
VFG001797(gb|NP_735749)_1(scpB)streptococcalC5apeptidase[C5apeptidase(VF0278)][StreptococcusagalactiaeNEM316]	124A_contigs_00567_1	37.705	61	34	3	229	289	74	130	0.48	30.4	1151	284	5	57.38	124A_contigs_00567_1
VFG005776(gb|NP_687685)_1(cylA)ABC(ATP-bindingcassette)transporterCylA[Beta-hemolysin/cytolysin(CVF171)][Streptococcusagalactiae2603V/R]	45_contigs_00838_1	33.824	204	125	4	17	213	23	223	3.61e-28	106	310	251	64	57.35	45_contigs_00838_1
VFG001336(gb|NP_688168)_1(neuD)neuDprotein[Capsule(VF0274)][Streptococcusagalactiae2603V/R]	122A_contigs_00099_1	33.654	208	129	5	4	210	3	202	9.81e-31	108	210	202	99	57.21	122A_contigs_00099_1
VFG000962(gb|NP_270107)_1(hasA)hyaluronatesynthase[Hyaluronicacidcapsule(VF0244)][StreptococcuspyogenesM1GAS]	122A_contigs_00684_1	26.531	98	65	4	65	162	2	92	2.35e-05	42.7	420	326	23	57.14	122A_contigs_00684_1
VFG042967(gb|YP_281472)_1(lepA)signalpeptidaseI[pilus(VF0531)][StreptococcuspyogenesMGAS5005]	107A_contigs_01264_1	47.619	42	19	2	35	73	10	51	0.93	26.6	186	295	21	57.14	107A_contigs_01264_1
VFG000968(gb|NP_269973)_1(emm)Mproteintype1[Mprotein(VF0242)][StreptococcuspyogenesM1GAS]	107A_contigs_00065_1	50	28	13	1	10	37	14	40	7	25.8	485	588	15	57.14	107A_contigs_00065_1
VFG005202(gb|NP_269969)_1(fbaA)proteinF2likefibronectin-bindingprotein[Fibronectin-bindingproteins(CVF113)][StreptococcuspyogenesM1GAS]	114A_contigs_00071_1	42.857	28	12	1	7	30	5	32	0.19	30.4	380	564	15	57.14	114A_contigs_00071_1
VFG005307(gb|NP_344986)_1(srtC-1/srtB)sortase[PI-1(VF0529)][StreptococcuspneumoniaeTIGR4]	45_contigs_01689_1	37.143	35	14	1	23	57	296	322	4.2	25.4	280	979	13	57.14	45_contigs_01689_1
VFG005308(gb|NP_344987)_1(srtC-2/srtC)sortase[PI-1(VF0529)][StreptococcuspneumoniaeTIGR4]	107A_contigs_01305_1	37.143	35	18	1	152	182	35	69	7.1	24.6	262	348	12	57.14	107A_contigs_01305_1
VFG042975(gb|YP_002742502)_1(srtG2)surfaceproteincellwallanchor,sortase_Bfamily[PI-2(VF0530)][StreptococcuspneumoniaeTaiwan19F-14]	107A_contigs_01150_1	42.857	21	12	0	182	202	64	84	3.5	24.6	212	201	10	57.14	107A_contigs_01150_1
VFG005776(gb|NP_687685)_1(cylA)ABC(ATP-bindingcassette)transporterCylA[Beta-hemolysin/cytolysin(CVF171)][Streptococcusagalactiae2603V/R]	107A_contigs_00120_1	42.857	28	16	0	203	230	73	100	1.1	26.9	310	244	9	57.14	107A_contigs_00120_1
VFG001796(gb|NP_735533)_1(fbsA)fibrinogenreceptorFbsA[FbsA(VF0282)][StreptococcusagalactiaeNEM316]	118A_contigs_01081_1	45.714	35	14	2	376	408	1030	1061	0.14	31.2	411	1070	8	57.14	118A_contigs_01081_1
VFG001796(gb|NP_735533)_1(fbsA)fibrinogenreceptorFbsA[FbsA(VF0282)][StreptococcusagalactiaeNEM316]	44_contigs_00698_1	45.714	35	14	2	376	408	896	927	0.14	30.8	411	936	8	57.14	44_contigs_00698_1
VFG000950(gb|NP_665531)_1(emm)Mproteintype3[Mprotein(VF0242)][StreptococcuspyogenesMGAS315]	38B_contigs_01398_1	35.714	28	18	0	63	90	1162	1189	3.9	26.9	582	1350	5	57.14	38B_contigs_01398_1
VFG005277(gb|NP_735083)_1(gbs0628)majorsubunitprotein[PI-1(VF0527)][StreptococcusagalactiaeNEM316]	45_contigs_01418_1	57.143	21	9	0	506	526	232	252	9.5	25	555	255	4	57.14	45_contigs_01418_1
VFG001331(gb|YP_329152)_1(bca)Cproteinalpha-antigen[<alpha>-Cprotein(VF0276)][StreptococcusagalactiaeA909]	47_contigs_01187_1	40	35	21	0	987	1021	826	860	9.7	26.6	1021	860	3	57.14	47_contigs_01187_1
VFG005776(gb|NP_687685)_1(cylA)ABC(ATP-bindingcassette)transporterCylA[Beta-hemolysin/cytolysin(CVF171)][Streptococcusagalactiae2603V/R]	107A_contigs_00345_1	33.937	221	132	5	3	215	6	220	7.21e-31	116	310	385	69	57.01	107A_contigs_00345_1
VFG001342(gb|NP_688174)_1(cpsO)glycosyltransferaseCpsO(V)[Capsule(VF0274)][Streptococcusagalactiae2603V/R]	46_contigs_00618_1	31.646	79	47	4	20	93	24	100	0.000241	38.9	328	277	23	56.96	46_contigs_00618_1
VFG001331(gb|YP_329152)_1(bca)Cproteinalpha-antigen[<alpha>-Cprotein(VF0276)][StreptococcusagalactiaeA909]	107A_contigs_00065_1	38.462	65	32	2	1	62	1	60	1.86e-06	48.1	1021	588	10	56.92	107A_contigs_00065_1
VFG001797(gb|NP_735749)_1(scpB)streptococcalC5apeptidase[C5apeptidase(VF0278)][StreptococcusagalactiaeNEM316]	107A_contigs_00006_1	36.308	986	596	19	62	1034	52	1018	0	616	1151	1147	85	56.9	107A_contigs_00006_1
VFG001341(gb|NP_688173)_1(cpsJ)glycosyltransferaseCpsJ(V)[Capsule(VF0274)][Streptococcusagalactiae2603V/R]	107A_contigs_00129_1	31.034	116	75	4	3	115	2	115	1.08e-07	48.9	322	297	35	56.9	107A_contigs_00129_1
VFG005301(gb|NP_344982)_1(rrgA)cellwallsurfaceanchorfamilyprotein,pilustipadhesinRrgA[PI-1(VF0529)][StreptococcuspneumoniaeTIGR4]	48_contigs_01137_1	34.483	58	31	3	320	375	139	191	6.6	26.2	894	195	6	56.9	48_contigs_01137_1
VFG001362(gb|NP_344620)_1(zmpC)immunoglobulinA1protease[IgA1protease(VF0147)][StreptococcuspneumoniaeTIGR4]	107A_contigs_00789_1	34.483	58	37	1	438	494	3	60	0.11	32	1857	128	3	56.9	107A_contigs_00789_1
VFG001336(gb|NP_688168)_1(neuD)neuDprotein[Capsule(VF0274)][Streptococcusagalactiae2603V/R]	93A_contigs_00177_1	34.804	204	124	5	4	206	3	198	2.59e-30	107	210	205	97	56.86	93A_contigs_00177_1
VFG000975(gb|NP_269944)_1(ska)streptokinaseAprecursor[Streptokinase(VF0247)][StreptococcuspyogenesM1GAS]	107A_contigs_01699_1	31.373	51	32	2	242	291	123	171	3.3	26.2	441	174	11	56.86	107A_contigs_01699_1
VFG005776(gb|NP_687685)_1(cylA)ABC(ATP-bindingcassette)transporterCylA[Beta-hemolysin/cytolysin(CVF171)][Streptococcusagalactiae2603V/R]	107A_contigs_00600_1	34.518	197	123	3	3	194	4	199	2.01e-29	109	310	260	62	56.85	107A_contigs_00600_1
VFG005776(gb|NP_687685)_1(cylA)ABC(ATP-bindingcassette)transporterCylA[Beta-hemolysin/cytolysin(CVF171)][Streptococcusagalactiae2603V/R]	107A_contigs_00531_1	34.01	197	120	4	3	192	4	197	6.82e-28	105	310	231	61	56.85	107A_contigs_00531_1
VFG005779(gb|NP_687686)_1(cylB)ABC(ATP-bindingcassette)transporterCylB[Beta-hemolysin/cytolysin(CVF171)][Streptococcusagalactiae2603V/R]	124A_contigs_00268_1	27.273	44	27	1	171	214	155	193	6.5	24.6	293	248	15	56.82	124A_contigs_00268_1
VFG001341(gb|NP_688173)_1(cpsJ)glycosyltransferaseCpsJ(V)[Capsule(VF0274)][Streptococcusagalactiae2603V/R]	45_contigs_00821_1	34.091	44	28	1	81	124	119	161	5.5	25.4	322	796	14	56.82	45_contigs_00821_1
VFG001341(gb|NP_688173)_1(cpsJ)glycosyltransferaseCpsJ(V)[Capsule(VF0274)][Streptococcusagalactiae2603V/R]	70A_contigs_00376_1	40.909	44	22	3	86	127	272	313	4	25.8	322	407	13	56.82	70A_contigs_00376_1
VFG000974(gb|NP_269970)_1(scpA)C5apeptidaseprecursor[C5apeptidase(VF0245)][StreptococcuspyogenesM1GAS]	107A_contigs_00006_1	36.207	986	597	19	62	1034	52	1018	0	611	1182	1147	82	56.8	107A_contigs_00006_1
VFG005794(gb|NP_687691)_1(cylK)putativephosphopantetheinyltransferaseCylK[Beta-hemolysin/cytolysin(CVF171)][Streptococcusagalactiae2603V/R]	118A_contigs_00228_1	35.135	37	20	1	60	92	270	306	0.82	26.9	192	483	17	56.76	118A_contigs_00228_1
VFG000963(gb|NP_270108)_1(hasB)UDP-glucose6-dehydrogenase[Hyaluronicacidcapsule(VF0244)][StreptococcuspyogenesM1GAS]	107A_contigs_00141_1	29.73	37	26	0	364	400	29	65	2.3	26.9	403	486	9	56.76	107A_contigs_00141_1
VFG001361(gb|NP_344663)_1(pspA)pneumococcalsurfaceproteinA[PspA(VF0152)][StreptococcuspneumoniaeTIGR4]	43_contigs_00439_1	26.866	67	49	0	214	280	18	84	2.8	27.7	745	389	24	56.72	43_contigs_00439_1
VFG001361(gb|NP_344663)_1(pspA)pneumococcalsurfaceproteinA[PspA(VF0152)][StreptococcuspneumoniaeTIGR4]	124A_contigs_00561_1	50	30	10	1	306	330	74	103	6.2	26.6	745	560	39	56.67	124A_contigs_00561_1
VFG001351(gb|NP_688183)_1(cpsB)CpsBphosphatase[Capsule(VF0274)][Streptococcusagalactiae2603V/R]	107A_contigs_00391_1	23.333	60	41	2	166	224	450	505	2.2	26.2	244	694	24	56.67	107A_contigs_00391_1
VFG042970(gb|YP_281475)_1(fctB)minorpilinFctB[pilus(VF0531)][StreptococcuspyogenesMGAS5005]	114A_contigs_00743_1	36.667	30	19	0	175	204	714	743	4.2	25	216	752	14	56.67	114A_contigs_00743_1
VFG001796(gb|NP_735533)_1(fbsA)fibrinogenreceptorFbsA[FbsA(VF0282)][StreptococcusagalactiaeNEM316]	75B_contigs_01878_1	36.667	30	19	0	378	407	219	248	9.1	24.6	411	255	7	56.67	75B_contigs_01878_1
VFG001334(gb|NP_688206)_1(hylB)hyaluronidase[Hyaluronatelyase(VF0281)][Streptococcusagalactiae2603V/R]	31A_contigs_00739_1	28.333	60	42	1	30	89	102	160	7.5	26.6	1073	279	6	56.67	31A_contigs_00739_1
VFG005776(gb|NP_687685)_1(cylA)ABC(ATP-bindingcassette)transporterCylA[Beta-hemolysin/cytolysin(CVF171)][Streptococcusagalactiae2603V/R]	70A_contigs_00812_1	35.514	214	131	5	1	213	1	208	3.47e-30	111	310	231	69	56.54	70A_contigs_00812_1
VFG042968(gb|YP_281473)_1(fctA)majorpilinFctA[pilus(VF0531)][StreptococcuspyogenesMGAS5005]	122A_contigs_00102_1	26.087	46	33	1	113	157	14	59	8.3	24.3	341	148	13	56.52	122A_contigs_00102_1
VFG000973(gb|NP_269985)_1(speB)pyrogenicexotoxinB[SpeB(VF0249)][StreptococcuspyogenesM1GAS]	107A_contigs_01259_1	30.435	46	27	1	237	277	588	633	3.2	26.6	399	848	10	56.52	107A_contigs_01259_1
VFG001361(gb|NP_344663)_1(pspA)pneumococcalsurfaceproteinA[PspA(VF0152)][StreptococcuspneumoniaeTIGR4]	38B_contigs_01409_1	52.174	23	11	0	522	544	62	84	9.8	24.3	745	91	3	56.52	38B_contigs_01409_1
VFG001359(gb|NP_346089)_1(psaA)manganeseABCtransporter,manganese-bindingadhesionliprotein[PsaA(VF0151)][StreptococcuspneumoniaeTIGR4]	114A_contigs_01601_1	32.258	62	39	2	139	198	125	185	3.3	25.8	310	551	19	56.45	114A_contigs_01601_1
VFG043465(gb|NP_359244)_1(pfbA)cellwallsurfaceanchorfamilyprotein,Plasminogen-andFibronectin-bindingproteinA[PfbA(VF0525)][StreptococcuspneumoniaeR6]	43_contigs_00428_1	33.871	62	32	1	151	203	175	236	0.002	37.7	720	578	7	56.45	43_contigs_00428_1
VFG001341(gb|NP_688173)_1(cpsJ)glycosyltransferaseCpsJ(V)[Capsule(VF0274)][Streptococcusagalactiae2603V/R]	122A_contigs_01803_1	31.683	101	66	3	4	102	69	168	3.06e-07	48.1	322	446	31	56.44	122A_contigs_01803_1
VFG005779(gb|NP_687686)_1(cylB)ABC(ATP-bindingcassette)transporterCylB[Beta-hemolysin/cytolysin(CVF171)][Streptococcusagalactiae2603V/R]	107A_contigs_01203_1	30.769	39	27	0	217	255	136	174	5.1	25	293	342	13	56.41	107A_contigs_01203_1
VFG005788(gb|NP_687689)_1(cylI)putative3-ketoacyl-ACPsynthaseCylI[Beta-hemolysin/cytolysin(CVF171)][Streptococcusagalactiae2603V/R]	107A_contigs_00767_1	38.462	39	21	1	689	727	175	210	2.2	28.1	732	459	5	56.41	107A_contigs_00767_1
VFG005776(gb|NP_687685)_1(cylA)ABC(ATP-bindingcassette)transporterCylA[Beta-hemolysin/cytolysin(CVF171)][Streptococcusagalactiae2603V/R]	107A_contigs_00306_1	32.864	213	139	4	3	211	2	214	5.86e-31	113	310	243	67	56.34	107A_contigs_00306_1
VFG001342(gb|NP_688174)_1(cpsO)glycosyltransferaseCpsO(V)[Capsule(VF0274)][Streptococcusagalactiae2603V/R]	44_contigs_01346_1	40.336	119	66	3	4	117	10	128	7.85e-18	79	328	272	35	56.3	44_contigs_01346_1
VFG001341(gb|NP_688173)_1(cpsJ)glycosyltransferaseCpsJ(V)[Capsule(VF0274)][Streptococcusagalactiae2603V/R]	42_contigs_01186_1	27.679	112	80	1	5	116	5	115	1.54e-08	51.2	322	236	35	56.25	42_contigs_01186_1
VFG001346(gb|NP_688178)_1(cpsG)glycosyltransferaseCpsG(V)[Capsule(VF0274)][Streptococcusagalactiae2603V/R]	45_contigs_01536_1	31.25	48	28	2	107	149	291	338	9	23.1	164	357	26	56.25	45_contigs_01536_1
VFG001373(gb|NP_344890)_1(cps4I)UDP-N-acetylglucosamine-2-epimerase[Capsule(VF0144)][StreptococcuspneumoniaeTIGR4]	107A_contigs_01670_1	35.417	48	30	1	28	74	616	663	0.19	30.4	366	1243	13	56.25	107A_contigs_01670_1
VFG000955(gb|NP_608047)_1(emm)M18proteinprecursor[Mprotein(VF0242)][StreptococcuspyogenesMGAS8232]	47_contigs_01189_1	31.25	48	33	0	350	397	700	747	0.061	32	401	751	12	56.25	47_contigs_01189_1
VFG005791(gb|NP_687690)_1(cylJ)glycosyltransferaseCylJ[Beta-hemolysin/cytolysin(CVF171)][Streptococcusagalactiae2603V/R]	107A_contigs_00187_1	31.25	48	28	2	158	204	113	156	5.4	25.4	404	183	12	56.25	107A_contigs_00187_1
VFG000966(gb|NP_269179)_1(hylP)hyaluronidase,phageassociated[Hyaluronidase(VF0246)][StreptococcuspyogenesM1GAS]	122A_contigs_00578_1	43.75	32	18	0	56	87	1046	1077	1.4	27.7	373	1667	11	56.25	122A_contigs_00578_1
VFG000967(gb|NP_269528)_1(hylP)hyaluronidase,phageassociated[Hyaluronidase(VF0246)][StreptococcuspyogenesM1GAS]	122A_contigs_00578_1	43.75	32	18	0	56	87	1046	1077	1.3	27.7	371	1667	11	56.25	122A_contigs_00578_1
VFG001370(gb|NP_344884)_1(cps4F)capsularpolysaccharidebiosynthesisproteinCps4F[Capsule(VF0144)][StreptococcuspneumoniaeTIGR4]	107A_contigs_00503_1	34.375	32	21	0	31	62	57	88	9.3	24.6	410	220	8	56.25	107A_contigs_00503_1
VFG001348(gb|NP_688180)_1(cpsE)glycosyltransferaseCpsE[Capsule(VF0274)][Streptococcusagalactiae2603V/R]	118A_contigs_01393_1	37.5	32	20	0	127	158	136	167	5.6	26.2	463	1166	7	56.25	118A_contigs_01393_1
VFG001365(gb|NP_344879)_1(cps4A)capsularpolysaccharidebiosynthesisproteinCps4A[Capsule(VF0144)][StreptococcuspneumoniaeTIGR4]	107A_contigs_01313_1	37.5	32	20	0	449	480	241	272	3.9	26.2	482	291	7	56.25	107A_contigs_01313_1
VFG043465(gb|NP_359244)_1(pfbA)cellwallsurfaceanchorfamilyprotein,Plasminogen-andFibronectin-bindingproteinA[PfbA(VF0525)][StreptococcuspneumoniaeR6]	107A_contigs_01178_1	29.167	48	31	1	274	318	92	139	1.2	28.9	720	381	6	56.25	107A_contigs_01178_1
VFG001360(gb|NP_346126)_1(nanB)neuraminidaseB[Neuraminidase(VF0148)][StreptococcuspneumoniaeTIGR4]	49_contigs_01026_1	31.25	32	22	0	664	695	9	40	5.1	23.9	698	46	5	56.25	49_contigs_01026_1
VFG001795(gb|BAC98831)_1(cba)cproteinbetaantigen[<beta>-Cprotein(VF0277)][StreptococcusagalactiaeFM027022]	47_contigs_01187_1	46.875	32	15	2	778	809	807	836	7.7	26.9	1084	860	5	56.25	47_contigs_01187_1
VFG001348(gb|NP_688180)_1(cpsE)glycosyltransferaseCpsE[Capsule(VF0274)][Streptococcusagalactiae2603V/R]	46_contigs_00616_1	38.843	121	63	1	297	417	57	166	9.09e-24	95.9	463	226	26	56.2	46_contigs_00616_1
VFG001341(gb|NP_688173)_1(cpsJ)glycosyltransferaseCpsJ(V)[Capsule(VF0274)][Streptococcusagalactiae2603V/R]	45_contigs_01411_1	36.066	244	149	5	1	239	1	242	9.92e-44	149	322	293	74	56.15	45_contigs_01411_1
VFG001349(gb|NP_688181)_1(cpsD)CpsDautokinase[Capsule(VF0274)][Streptococcusagalactiae2603V/R]	107A_contigs_00221_1	36.842	57	34	1	13	69	37	91	0.1	30	230	557	25	56.14	107A_contigs_00221_1
VFG000953(gb|NP_665009)_1(spek)streptococcalexotoxinSpeK-phageassociated[Spes(VF0248)][StreptococcuspyogenesMGAS315]	107A_contigs_01321_1	31.579	57	34	2	51	105	168	221	9.6	23.9	260	259	21	56.14	107A_contigs_01321_1
VFG001355(gb|NP_346612)_1(cbpD)cholinebindingproteinD[CBPs(VF0145)][StreptococcuspneumoniaeTIGR4]	107A_contigs_01677_1	36.842	57	35	1	95	150	340	396	0.000452	38.9	449	426	12	56.14	107A_contigs_01677_1
VFG000974(gb|NP_269970)_1(scpA)C5apeptidaseprecursor[C5apeptidase(VF0245)][StreptococcuspyogenesM1GAS]	107A_contigs_00391_1	40.351	57	30	2	1095	1151	615	667	3.5	28.1	1182	694	5	56.14	107A_contigs_00391_1
VFG001795(gb|BAC98831)_1(cba)cproteinbetaantigen[<beta>-Cprotein(VF0277)][StreptococcusagalactiaeFM027022]	47_contigs_01240_1	40.351	57	26	4	7	55	15	71	0.2	32.3	1084	2094	5	56.14	47_contigs_01240_1
VFG001372(gb|NP_344886)_1(cps4H)capsularpolysaccharidebiosynthesisproteinCps4H[Capsule(VF0144)][StreptococcuspneumoniaeTIGR4]	118A_contigs_01566_1	21.951	41	32	0	324	364	72	112	0.62	28.5	373	590	11	56.1	118A_contigs_01566_1
VFG005297(gb|NP_735914)_1(pilB)majorsubunitPilB[PI-2a(VF0528)][StreptococcusagalactiaeNEM316]	107A_contigs_01172_1	34.146	41	27	0	237	277	107	147	0.92	29.3	675	629	6	56.1	107A_contigs_01172_1
VFG042972(gb|YP_002742499)_1(sipA)signalpeptidaseI[PI-2(VF0530)][StreptococcuspneumoniaeTaiwan19F-14]	122A_contigs_01521_1	34.4	125	77	4	58	178	60	183	7.38e-15	66.2	184	194	66	56	122A_contigs_01521_1
VFG001336(gb|NP_688168)_1(neuD)neuDprotein[Capsule(VF0274)][Streptococcusagalactiae2603V/R]	42_contigs_01184_1	38	50	31	0	160	209	132	181	0.002	34.3	210	196	24	56	42_contigs_01184_1
VFG001377(gb|NP_359024)_1(lytC)1,4-beta-N-acetylmuramidase[CBPs(VF0145)][StreptococcuspneumoniaeR6]	118A_contigs_01626_1	34	50	21	2	423	471	195	233	0.49	29.3	502	388	10	56	118A_contigs_01626_1
VFG001363(gb|NP_346351)_1(ply)pneumolysin[Pneumolysin(VF0149)][StreptococcuspneumoniaeTIGR4]	107A_contigs_01288_1	44	25	14	0	316	340	701	725	2.1	27.3	472	760	5	56	107A_contigs_01288_1
VFG005316(gb|NP_359586)_1(pspC/cbpA)CholinebindingproteinA[Choline-bindingproteins(CVF122)][StreptococcuspneumoniaeR6]	107A_contigs_00930_1	52	25	11	1	421	445	209	232	8.6	25.8	702	242	4	56	107A_contigs_00930_1
VFG005313(gb|NP_357715)_1(pspA)SurfaceproteinpspAprecursor[Choline-bindingproteins(CVF122)][StreptococcuspneumoniaeR6]	107A_contigs_00595_1	28.44	109	66	5	155	257	868	970	9.9	25.8	620	1182	17	55.96	107A_contigs_00595_1
VFG000965(gb|NP_268936)_1(hylP)hyaluronidase,phageassociated[Hyaluronidase(VF0246)][StreptococcuspyogenesM1GAS]	49_contigs_01053_1	44.118	34	18	1	41	73	14	47	5.3	24.6	338	116	10	55.88	49_contigs_01053_1
VFG005305(gb|NP_344984)_1(rrgC)cellwallsurfaceanchorfamilyprotein,minorpiliRrgC[PI-1(VF0529)][StreptococcuspneumoniaeTIGR4]	118A_contigs_01393_1	29.412	34	24	0	287	320	434	467	7.7	25.4	394	1166	9	55.88	118A_contigs_01393_1
VFG005307(gb|NP_344986)_1(srtC-1/srtB)sortase[PI-1(VF0529)][StreptococcuspneumoniaeTIGR4]	118A_contigs_01401_1	27.907	129	88	4	82	207	97	223	4.14e-13	64.3	280	253	45	55.81	118A_contigs_01401_1
VFG005286(gb|NP_735086)_1(gbs0631)classCsortase[PI-1(VF0527)][StreptococcusagalactiaeNEM316]	118A_contigs_01401_1	31.783	129	83	4	107	232	97	223	1.11e-13	65.9	284	253	44	55.81	118A_contigs_01401_1
VFG001333(gb|NP_689029)_1(cfa/cfb)cAMPfactor[CAMPfactor(VF0280)][Streptococcusagalactiae2603V/R]	107A_contigs_00324_1	34.884	43	28	0	131	173	22	64	1.7	26.6	256	375	17	55.81	107A_contigs_00324_1
VFG005305(gb|NP_344984)_1(rrgC)cellwallsurfaceanchorfamilyprotein,minorpiliRrgC[PI-1(VF0529)][StreptococcuspneumoniaeTIGR4]	107A_contigs_01374_1	23.256	43	33	0	192	234	112	154	3.9	25.8	394	312	11	55.81	107A_contigs_01374_1
VFG005767(gb|NP_687682)_1(cylG)3-ketoacyl-ACP-reductaseCylG[Beta-hemolysin/cytolysin(CVF171)][Streptococcusagalactiae2603V/R]	122A_contigs_01361_1	35.857	251	146	4	2	238	3	252	1.17e-45	150	241	255	98	55.78	122A_contigs_01361_1
VFG001350(gb|NP_688182)_1(cpsC)CpsCprotein[Capsule(VF0274)][Streptococcusagalactiae2603V/R]	124A_contigs_00267_1	34.615	52	24	2	161	202	4	55	10	23.9	231	302	18	55.77	124A_contigs_00267_1
VFG001365(gb|NP_344879)_1(cps4A)capsularpolysaccharidebiosynthesisproteinCps4A[Capsule(VF0144)][StreptococcuspneumoniaeTIGR4]	107A_contigs_01801_1	28.846	52	32	1	39	85	7	58	1.7	27.3	482	352	10	55.77	107A_contigs_01801_1
VFG001377(gb|NP_359024)_1(lytC)1,4-beta-N-acetylmuramidase[CBPs(VF0145)][StreptococcuspneumoniaeR6]	107A_contigs_00027_1	25	52	37	1	311	360	63	114	4.7	26.2	502	415	10	55.77	107A_contigs_00027_1
VFG000974(gb|NP_269970)_1(scpA)C5apeptidaseprecursor[C5apeptidase(VF0245)][StreptococcuspyogenesM1GAS]	124A_contigs_00567_1	36.066	61	35	3	229	289	74	130	3.3	27.7	1182	284	5	55.74	124A_contigs_00567_1
VFG005776(gb|NP_687685)_1(cylA)ABC(ATP-bindingcassette)transporterCylA[Beta-hemolysin/cytolysin(CVF171)][Streptococcusagalactiae2603V/R]	107A_contigs_00418_1	34.826	201	117	5	3	192	9	206	1.23e-26	102	310	237	61	55.72	107A_contigs_00418_1
VFG001342(gb|NP_688174)_1(cpsO)glycosyltransferaseCpsO(V)[Capsule(VF0274)][Streptococcusagalactiae2603V/R]	22A_contigs_00044_1	35.849	212	106	4	3	196	273	472	1.2e-30	118	328	564	59	55.66	22A_contigs_00044_1
VFG001341(gb|NP_688173)_1(cpsJ)glycosyltransferaseCpsJ(V)[Capsule(VF0274)][Streptococcusagalactiae2603V/R]	45_contigs_01413_1	35.249	261	162	4	4	259	287	545	5.15e-41	147	322	577	80	55.56	45_contigs_01413_1
VFG001343(gb|NP_688175)_1(cpsN)glycosyltransferaseCpsN(V)[Capsule(VF0274)][Streptococcusagalactiae2603V/R]	122A_contigs_00683_1	27.778	108	74	3	1	106	3	108	3.02e-07	47.8	296	323	36	55.56	122A_contigs_00683_1
VFG042970(gb|YP_281475)_1(fctB)minorpilinFctB[pilus(VF0531)][StreptococcuspyogenesMGAS5005]	51_contigs_00020_1	33.333	36	24	0	175	210	714	749	1.8	26.2	216	752	17	55.56	51_contigs_00020_1
VFG001351(gb|NP_688183)_1(cpsB)CpsBphosphatase[Capsule(VF0274)][Streptococcusagalactiae2603V/R]	107A_contigs_00211_1	33.333	27	18	0	131	157	69	95	9.3	23.9	244	221	11	55.56	107A_contigs_00211_1
VFG001358(gb|NP_346365)_1(lytA)autolysin[Autolysin(VF0143)][StreptococcuspneumoniaeTIGR4]	47_contigs_01346_1	44.444	36	19	1	88	123	89	123	5.4	25	319	284	11	55.56	47_contigs_01346_1
VFG005334(gb|NP_359346)_1(lytA)Autolysin(N-acetylmuramoyl-L-alanineamidase)[Choline-bindingproteins(CVF122)][StreptococcuspneumoniaeR6]	47_contigs_01346_1	44.444	36	19	1	88	123	89	123	5.3	25	319	284	11	55.56	47_contigs_01346_1
VFG001795(gb|BAC98831)_1(cba)cproteinbetaantigen[<beta>-Cprotein(VF0277)][StreptococcusagalactiaeFM027022]	107A_contigs_01236_1	40.741	27	16	0	668	694	635	661	8.2	26.9	1084	662	2	55.56	107A_contigs_01236_1
VFG001333(gb|NP_689029)_1(cfa/cfb)cAMPfactor[CAMPfactor(VF0280)][Streptococcusagalactiae2603V/R]	51_contigs_01102_1	27.027	74	52	2	44	117	427	498	2.6	25.8	256	610	29	55.41	51_contigs_01102_1
VFG005286(gb|NP_735086)_1(gbs0631)classCsortase[PI-1(VF0527)][StreptococcusagalactiaeNEM316]	38B_contigs_00250_1	26.154	65	40	3	164	221	237	300	1.7	26.9	284	909	20	55.38	38B_contigs_00250_1
VFG005776(gb|NP_687685)_1(cylA)ABC(ATP-bindingcassette)transporterCylA[Beta-hemolysin/cytolysin(CVF171)][Streptococcusagalactiae2603V/R]	118A_contigs_00759_1	32.589	224	139	7	1	221	3	217	1.98e-28	107	310	288	71	55.36	118A_contigs_00759_1
VFG001342(gb|NP_688174)_1(cpsO)glycosyltransferaseCpsO(V)[Capsule(VF0274)][Streptococcusagalactiae2603V/R]	107A_contigs_00458_1	34.821	112	60	2	4	107	3	109	6.55e-14	68.2	328	318	32	55.36	107A_contigs_00458_1
VFG043465(gb|NP_359244)_1(pfbA)cellwallsurfaceanchorfamilyprotein,Plasminogen-andFibronectin-bindingproteinA[PfbA(VF0525)][StreptococcuspneumoniaeR6]	107A_contigs_01216_1	37.5	56	24	2	19	64	7	61	0.14	32	720	968	6	55.36	107A_contigs_01216_1
VFG005776(gb|NP_687685)_1(cylA)ABC(ATP-bindingcassette)transporterCylA[Beta-hemolysin/cytolysin(CVF171)][Streptococcusagalactiae2603V/R]	107A_contigs_00771_1	31.163	215	134	6	15	217	22	234	6.1e-25	99.8	310	355	65	55.35	107A_contigs_00771_1
VFG000981(gb|NP_269959)_1(smeZ)streptococcalmitogenicexotoxinZ[Spes(VF0248)][StreptococcuspyogenesM1GAS]	22A_contigs_00802_1	27.66	47	34	0	182	228	232	278	3.5	25	234	336	20	55.32	22A_contigs_00802_1
VFG001359(gb|NP_346089)_1(psaA)manganeseABCtransporter,manganese-bindingadhesionliprotein[PsaA(VF0151)][StreptococcuspneumoniaeTIGR4]	122A_contigs_01103_1	36.17	47	28	2	231	276	74	119	7	25	310	575	15	55.32	122A_contigs_01103_1
VFG005313(gb|NP_357715)_1(pspA)SurfaceproteinpspAprecursor[Choline-bindingproteins(CVF122)][StreptococcuspneumoniaeR6]	93A_contigs_01926_1	29.268	123	83	3	145	264	358	479	2.9	27.3	620	549	19	55.28	93A_contigs_01926_1
VFG001333(gb|NP_689029)_1(cfa/cfb)cAMPfactor[CAMPfactor(VF0280)][Streptococcusagalactiae2603V/R]	107A_contigs_01814_1	36.842	38	24	0	208	245	107	144	0.06	30.8	256	287	15	55.26	107A_contigs_01814_1
VFG001362(gb|NP_344620)_1(zmpC)immunoglobulinA1protease[IgA1protease(VF0147)][StreptococcuspneumoniaeTIGR4]	118A_contigs_01393_1	27.632	76	53	1	428	503	705	778	0.093	33.9	1857	1166	4	55.26	118A_contigs_01393_1
VFG005776(gb|NP_687685)_1(cylA)ABC(ATP-bindingcassette)transporterCylA[Beta-hemolysin/cytolysin(CVF171)][Streptococcusagalactiae2603V/R]	107A_contigs_00807_1	29.717	212	139	5	1	206	2	209	1.39e-21	90.5	310	378	66	55.19	107A_contigs_00807_1
VFG005770(gb|NP_687683)_1(acpC)acylcarrierproteinAcpC[Beta-hemolysin/cytolysin(CVF171)][Streptococcusagalactiae2603V/R]	107A_contigs_01672_1	25.862	58	43	0	32	89	18	75	0.016	28.9	102	82	57	55.17	107A_contigs_01672_1
VFG042975(gb|YP_002742502)_1(srtG2)surfaceproteincellwallanchor,sortase_Bfamily[PI-2(VF0530)][StreptococcuspneumoniaeTaiwan19F-14]	107A_contigs_01059_1	37.931	29	18	0	6	34	259	287	3.2	25	212	296	14	55.17	107A_contigs_01059_1
VFG001366(gb|NP_344880)_1(cps4B)capsularpolysaccharidebiosynthesisproteinCps4B[Capsule(VF0144)][StreptococcuspneumoniaeTIGR4]	107A_contigs_01059_1	48.276	29	15	0	56	84	131	159	4.8	25	244	296	12	55.17	107A_contigs_01059_1
VFG000961(gb|NP_269065)_1(ideS/mac)immunoglobulinG-degradingenzyme[IdeS(VF0284)][StreptococcuspyogenesM1GAS]	70A_contigs_00367_1	31.034	29	20	0	32	60	15	43	6.5	24.3	340	134	9	55.17	70A_contigs_00367_1
VFG005785(gb|NP_687688)_1(cylF)putativeaminomethyltransferaseCylF[Beta-hemolysin/cytolysin(CVF171)][Streptococcusagalactiae2603V/R]	124A_contigs_00271_1	37.931	29	18	0	64	92	190	218	2.3	26.2	318	228	9	55.17	124A_contigs_00271_1
VFG005785(gb|NP_687688)_1(cylF)putativeaminomethyltransferaseCylF[Beta-hemolysin/cytolysin(CVF171)][Streptococcusagalactiae2603V/R]	107A_contigs_00403_1	44.828	29	16	0	243	271	36	64	4	25.4	318	247	9	55.17	107A_contigs_00403_1
VFG001337(gb|NP_688169)_1(neuC)UDP-N-acetylglucosamine-2-epimeraseNeuC[Capsule(VF0274)][Streptococcusagalactiae2603V/R]	124A_contigs_00415_1	41.379	29	17	0	8	36	20	48	4.1	24.3	385	73	8	55.17	124A_contigs_00415_1
VFG005788(gb|NP_687689)_1(cylI)putative3-ketoacyl-ACPsynthaseCylI[Beta-hemolysin/cytolysin(CVF171)][Streptococcusagalactiae2603V/R]	107A_contigs_01169_1	37.931	29	18	0	336	364	217	245	7.5	26.2	732	624	4	55.17	107A_contigs_01169_1
VFG001372(gb|NP_344886)_1(cps4H)capsularpolysaccharidebiosynthesisproteinCps4H[Capsule(VF0144)][StreptococcuspneumoniaeTIGR4]	107A_contigs_00732_1	32.653	49	31	1	167	213	67	115	0.96	27.3	373	182	13	55.1	107A_contigs_00732_1
VFG000975(gb|NP_269944)_1(ska)streptokinaseAprecursor[Streptokinase(VF0247)][StreptococcuspyogenesM1GAS]	114A_contigs_00003_1	34.694	49	22	3	109	157	307	345	3.9	26.2	441	382	11	55.1	114A_contigs_00003_1
VFG000968(gb|NP_269973)_1(emm)Mproteintype1[Mprotein(VF0242)][StreptococcuspyogenesM1GAS]	47_contigs_01189_1	28.571	49	35	0	433	481	700	748	0.7	28.9	485	751	10	55.1	47_contigs_01189_1
VFG000950(gb|NP_665531)_1(emm)Mproteintype3[Mprotein(VF0242)][StreptococcuspyogenesMGAS315]	47_contigs_01189_1	28.571	49	35	0	530	578	700	748	0.47	29.6	582	751	8	55.1	47_contigs_01189_1
VFG001339(gb|NP_688171)_1(cpsL)polysaccharidebiosynthesisproteinCpsL[Capsule(VF0274)][Streptococcusagalactiae2603V/R]	107A_contigs_00798_1	30.612	49	21	2	36	74	270	315	1.9	27.7	467	728	8	55.1	107A_contigs_00798_1
VFG001341(gb|NP_688173)_1(cpsJ)glycosyltransferaseCpsJ(V)[Capsule(VF0274)][Streptococcusagalactiae2603V/R]	114A_contigs_00138_1	23.853	109	76	3	4	108	5	110	0.000253	38.9	322	308	33	55.05	114A_contigs_00138_1
VFG001341(gb|NP_688173)_1(cpsJ)glycosyltransferaseCpsJ(V)[Capsule(VF0274)][Streptococcusagalactiae2603V/R]	107A_contigs_01162_1	33.945	109	65	5	3	105	66	173	5.38e-09	53.5	322	418	32	55.05	107A_contigs_01162_1
VFG005776(gb|NP_687685)_1(cylA)ABC(ATP-bindingcassette)transporterCylA[Beta-hemolysin/cytolysin(CVF171)][Streptococcusagalactiae2603V/R]	107A_contigs_00007_1	34	200	123	4	1	194	4	200	6.42e-25	97.4	310	247	63	55	107A_contigs_00007_1
VFG005764(gb|NP_687681)_1(cylD)malonyl-CoA-ACPtransacylaseCylD[Beta-hemolysin/cytolysin(CVF171)][Streptococcusagalactiae2603V/R]	38B_contigs_00960_1	25	80	53	4	161	235	2	79	5.6	24.3	283	143	27	55	38B_contigs_00960_1
VFG001368(gb|NP_344882)_1(cps4D)capsularpolysaccharidebiosynthesisproteinCps4D[Capsule(VF0144)][StreptococcuspneumoniaeTIGR4]	107A_contigs_00592_1	37.5	40	24	1	35	74	281	319	2.9	25.4	228	486	18	55	107A_contigs_00592_1
VFG000968(gb|NP_269973)_1(emm)Mproteintype1[Mprotein(VF0242)][StreptococcuspyogenesM1GAS]	122A_contigs_01169_1	27.5	80	55	2	129	205	568	647	0.4	29.6	485	663	16	55	122A_contigs_01169_1
VFG001353(gb|NP_344916)_1(cbpG)cholinebindingproteinG[CBPs(VF0145)][StreptococcuspneumoniaeTIGR4]	107A_contigs_00804_1	32.5	40	26	1	197	236	278	316	4.3	25.4	286	740	14	55	107A_contigs_00804_1
VFG001343(gb|NP_688175)_1(cpsN)glycosyltransferaseCpsN(V)[Capsule(VF0274)][Streptococcusagalactiae2603V/R]	122A_contigs_00684_1	32.967	91	57	3	4	93	5	92	5.01e-09	53.1	296	326	30	54.95	122A_contigs_00684_1
VFG001342(gb|NP_688174)_1(cpsO)glycosyltransferaseCpsO(V)[Capsule(VF0274)][Streptococcusagalactiae2603V/R]	45_contigs_00825_1	30.738	244	156	6	3	238	6	244	2.48e-31	116	328	292	72	54.92	45_contigs_00825_1
VFG001334(gb|NP_688206)_1(hylB)hyaluronidase[Hyaluronatelyase(VF0281)][Streptococcusagalactiae2603V/R]	22A_contigs_00077_1	31.373	51	35	0	285	335	734	784	0.085	33.1	1073	838	5	54.9	22A_contigs_00077_1
VFG001348(gb|NP_688180)_1(cpsE)glycosyltransferaseCpsE[Capsule(VF0274)][Streptococcusagalactiae2603V/R]	107A_contigs_00124_1	38.35	206	90	9	278	462	8	197	2.56e-32	119	463	201	40	54.85	107A_contigs_00124_1
VFG001371(gb|NP_344885)_1(cps4G)capsularpolysaccharidebiosynthesisproteinCps4G[Capsule(VF0144)][StreptococcuspneumoniaeTIGR4]	36A_contigs_01763_1	37.097	62	31	3	26	84	492	548	1.8	26.9	359	718	16	54.84	36A_contigs_01763_1
VFG000970(gb|NP_268944)_1(mf2)deoxyribonuclease,phageassociated[DNase(VF0252)][StreptococcuspyogenesM1GAS]	38B_contigs_00953_1	32.258	31	21	0	181	211	109	139	7.9	24.6	253	1127	12	54.84	38B_contigs_00953_1
VFG005197(gb|NP_358462)_1(pavA)Fibronectin-bindingprotein-likeproteinA[PavA(VF0283)][StreptococcuspneumoniaeR6]	107A_contigs_01412_1	27.419	62	41	2	136	195	86	145	4	26.6	561	532	11	54.84	107A_contigs_01412_1
VFG001359(gb|NP_346089)_1(psaA)manganeseABCtransporter,manganese-bindingadhesionliprotein[PsaA(VF0151)][StreptococcuspneumoniaeTIGR4]	107A_contigs_00164_1	41.935	31	17	1	106	135	317	347	6.9	25	310	501	10	54.84	107A_contigs_00164_1
VFG001376(gb|NP_344893)_1(cps4L)UDP-N-acetylglucosamine2-epimerase[Capsule(VF0144)][StreptococcuspneumoniaeTIGR4]	118A_contigs_01815_1	35.484	31	20	0	66	96	268	298	8.5	25	395	495	8	54.84	118A_contigs_01815_1
VFG000948(gb|NP_663908)_1(fbaB)fibronectin-bingproteinSfbII[FBPs(VF0243)][StreptococcuspyogenesMGAS315]	107A_contigs_00670_1	38.71	31	19	0	593	623	119	149	9.8	25.4	657	231	5	54.84	107A_contigs_00670_1
VFG005767(gb|NP_687682)_1(cylG)3-ketoacyl-ACP-reductaseCylG[Beta-hemolysin/cytolysin(CVF171)][Streptococcusagalactiae2603V/R]	22A_contigs_00804_1	34.4	250	149	5	2	238	16	263	1.49e-37	129	241	272	98	54.8	22A_contigs_00804_1
VFG001347(gb|NP_688179)_1(cpsF)polysaccharidebiosynthesisproteinCpsF[Capsule(VF0274)][Streptococcusagalactiae2603V/R]	107A_contigs_00543_1	26.19	42	30	1	51	92	228	268	10	23.1	150	434	28	54.76	107A_contigs_00543_1
VFG000966(gb|NP_269179)_1(hylP)hyaluronidase,phageassociated[Hyaluronidase(VF0246)][StreptococcuspyogenesM1GAS]	107A_contigs_00065_1	38.095	42	26	0	45	86	169	210	4.8	25.8	373	588	20	54.76	107A_contigs_00065_1
VFG000967(gb|NP_269528)_1(hylP)hyaluronidase,phageassociated[Hyaluronidase(VF0246)][StreptococcuspyogenesM1GAS]	107A_contigs_00065_1	38.095	42	26	0	45	86	169	210	4.4	25.8	371	588	20	54.76	107A_contigs_00065_1
VFG001351(gb|NP_688183)_1(cpsB)CpsBphosphatase[Capsule(VF0274)][Streptococcusagalactiae2603V/R]	47_contigs_01163_1	38.095	42	26	0	149	190	108	149	9.4	23.9	244	446	17	54.76	47_contigs_01163_1
VFG000952(gb|NP_269185)_1(spei)streptococcalexotoxinIprecursor[Spes(VF0248)][StreptococcuspyogenesM1GAS]	36A_contigs_01247_1	42.857	42	19	2	40	76	74	115	2.8	25.4	226	407	16	54.76	36A_contigs_01247_1
VFG001374(gb|NP_344891)_1(cps4J)capsularpolysaccharidebiosynthesisproteinCps4J[Capsule(VF0144)][StreptococcuspneumoniaeTIGR4]	107A_contigs_00063_1	35.714	42	27	0	199	240	208	249	0.69	28.1	352	330	12	54.76	107A_contigs_00063_1
VFG005776(gb|NP_687685)_1(cylA)ABC(ATP-bindingcassette)transporterCylA[Beta-hemolysin/cytolysin(CVF171)][Streptococcusagalactiae2603V/R]	107A_contigs_01347_1	31.053	190	111	7	16	196	17	195	2.28e-18	79	310	219	58	54.74	107A_contigs_01347_1
VFG001373(gb|NP_344890)_1(cps4I)UDP-N-acetylglucosamine-2-epimerase[Capsule(VF0144)][StreptococcuspneumoniaeTIGR4]	38B_contigs_00251_1	32.075	53	32	2	140	192	401	449	1.5	27.3	366	654	14	54.72	38B_contigs_00251_1
VFG005776(gb|NP_687685)_1(cylA)ABC(ATP-bindingcassette)transporterCylA[Beta-hemolysin/cytolysin(CVF171)][Streptococcusagalactiae2603V/R]	107A_contigs_01437_1	33.163	196	126	3	3	194	6	200	3.23e-25	98.2	310	245	62	54.59	107A_contigs_01437_1
VFG005776(gb|NP_687685)_1(cylA)ABC(ATP-bindingcassette)transporterCylA[Beta-hemolysin/cytolysin(CVF171)][Streptococcusagalactiae2603V/R]	45_contigs_01418_1	31.579	209	122	4	3	192	4	210	1.29e-27	105	310	255	61	54.55	45_contigs_01418_1
VFG000979(gb|NP_268582)_1(speg)streptococcalexotoxinGprecursor[Spes(VF0248)][StreptococcuspyogenesM1GAS]	122A_contigs_00175_1	29.545	44	30	1	150	193	35	77	1.9	25.4	235	113	19	54.55	122A_contigs_00175_1
VFG000982(gb|NP_269186)_1(speh)streptococcalexotoxinHprecursor[Spes(VF0248)][StreptococcuspyogenesM1GAS]	107A_contigs_00785_1	29.545	44	31	0	37	80	195	238	8.2	24.3	237	373	19	54.55	107A_contigs_00785_1
VFG000951(gb|NP_665105)_1(spea)streptococcalexotoxinAprecursor-phageassociated[Spes(VF0248)][StreptococcuspyogenesMGAS315]	118A_contigs_01814_1	31.818	44	26	1	56	99	160	199	8.5	24.3	252	295	17	54.55	118A_contigs_01814_1
VFG001374(gb|NP_344891)_1(cps4J)capsularpolysaccharidebiosynthesisproteinCps4J[Capsule(VF0144)][StreptococcuspneumoniaeTIGR4]	45_contigs_00666_1	29.091	55	34	1	262	311	90	144	1.3	27.3	352	292	14	54.55	45_contigs_00666_1
VFG001365(gb|NP_344879)_1(cps4A)capsularpolysaccharidebiosynthesisproteinCps4A[Capsule(VF0144)][StreptococcuspneumoniaeTIGR4]	107A_contigs_01637_1	27.273	55	40	0	9	63	437	491	1.1	28.5	482	634	11	54.55	107A_contigs_01637_1
VFG001376(gb|NP_344893)_1(cps4L)UDP-N-acetylglucosamine2-epimerase[Capsule(VF0144)][StreptococcuspneumoniaeTIGR4]	107A_contigs_01360_1	27.273	44	32	0	20	63	209	252	1.1	27.7	395	453	11	54.55	107A_contigs_01360_1
VFG005277(gb|NP_735083)_1(gbs0628)majorsubunitprotein[PI-1(VF0527)][StreptococcusagalactiaeNEM316]	118A_contigs_00812_1	29.091	55	30	1	379	424	147	201	1.3	27.7	555	204	8	54.55	118A_contigs_00812_1
VFG001795(gb|BAC98831)_1(cba)cproteinbetaantigen[<beta>-Cprotein(VF0277)][StreptococcusagalactiaeFM027022]	47_contigs_01187_1	45.455	33	16	2	801	833	806	836	1.6	29.3	1084	860	5	54.55	47_contigs_01187_1
VFG001334(gb|NP_688206)_1(hylB)hyaluronidase[Hyaluronatelyase(VF0281)][Streptococcusagalactiae2603V/R]	124A_contigs_00424_1	39.394	33	20	0	425	457	54	86	8.6	25.4	1073	108	3	54.55	124A_contigs_00424_1
VFG001343(gb|NP_688175)_1(cpsN)glycosyltransferaseCpsN(V)[Capsule(VF0274)][Streptococcusagalactiae2603V/R]	114A_contigs_00138_1	32.353	68	40	3	33	99	36	98	5	25	296	308	23	54.41	114A_contigs_00138_1
VFG005776(gb|NP_687685)_1(cylA)ABC(ATP-bindingcassette)transporterCylA[Beta-hemolysin/cytolysin(CVF171)][Streptococcusagalactiae2603V/R]	51_contigs_01098_1	33.333	228	146	4	3	225	4	230	1.88e-35	127	310	313	72	54.39	51_contigs_01098_1
VFG000950(gb|NP_665531)_1(emm)Mproteintype3[Mprotein(VF0242)][StreptococcuspyogenesMGAS315]	31A_contigs_01771_1	28.261	92	59	1	131	222	228	312	5.1	26.6	582	551	76	54.35	31A_contigs_01771_1
VFG001345(gb|NP_688177)_1(cpsH)polysaccharidebiosynthesisproteincpsH(V)[Capsule(VF0274)][Streptococcusagalactiae2603V/R]	107A_contigs_00016_1	28.261	46	25	1	260	305	81	118	1.9	26.9	365	454	13	54.35	107A_contigs_00016_1
VFG001371(gb|NP_344885)_1(cps4G)capsularpolysaccharidebiosynthesisproteinCps4G[Capsule(VF0144)][StreptococcuspneumoniaeTIGR4]	107A_contigs_01328_1	30.435	46	27	1	267	307	917	962	3.4	26.2	359	1167	11	54.35	107A_contigs_01328_1
VFG001796(gb|NP_735533)_1(fbsA)fibrinogenreceptorFbsA[FbsA(VF0282)][StreptococcusagalactiaeNEM316]	107A_contigs_01328_1	34.783	46	26	1	27	72	969	1010	8.6	25.4	411	1167	11	54.35	107A_contigs_01328_1
VFG005776(gb|NP_687685)_1(cylA)ABC(ATP-bindingcassette)transporterCylA[Beta-hemolysin/cytolysin(CVF171)][Streptococcusagalactiae2603V/R]	93A_contigs_01493_1	32.42	219	137	6	3	218	4	214	8.73e-27	103	310	301	70	54.34	93A_contigs_01493_1
VFG001346(gb|NP_688178)_1(cpsG)glycosyltransferaseCpsG(V)[Capsule(VF0274)][Streptococcusagalactiae2603V/R]	45_contigs_01425_1	25.714	35	26	0	2	36	27	61	2.6	23.9	164	78	21	54.29	45_contigs_01425_1
VFG042972(gb|YP_002742499)_1(sipA)signalpeptidaseI[PI-2(VF0530)][StreptococcuspneumoniaeTaiwan19F-14]	107A_contigs_01283_1	25.714	35	26	0	23	57	94	128	5.1	23.9	184	211	19	54.29	107A_contigs_01283_1
VFG000950(gb|NP_665531)_1(emm)Mproteintype3[Mprotein(VF0242)][StreptococcuspyogenesMGAS315]	93A_contigs_00121_1	45.714	35	12	2	4	31	5	39	4.7	26.6	582	540	13	54.29	93A_contigs_00121_1
VFG001359(gb|NP_346089)_1(psaA)manganeseABCtransporter,manganese-bindingadhesionliprotein[PsaA(VF0151)][StreptococcuspneumoniaeTIGR4]	118A_contigs_00613_1	37.143	35	22	0	184	218	71	105	7.3	24.6	310	220	11	54.29	118A_contigs_00613_1
VFG001358(gb|NP_346365)_1(lytA)autolysin[Autolysin(VF0143)][StreptococcuspneumoniaeTIGR4]	122A_contigs_01372_1	40	35	19	1	193	225	173	207	1.9	26.9	319	1009	10	54.29	122A_contigs_01372_1
VFG005334(gb|NP_359346)_1(lytA)Autolysin(N-acetylmuramoyl-L-alanineamidase)[Choline-bindingproteins(CVF122)][StreptococcuspneumoniaeR6]	122A_contigs_01372_1	40	35	19	1	193	225	173	207	1.8	26.9	319	1009	10	54.29	122A_contigs_01372_1
VFG001354(gb|NP_345414)_1(pce)cholinebindingproteinE[CBPs(VF0145)][StreptococcuspneumoniaeTIGR4]	107A_contigs_00977_1	37.143	35	22	0	204	238	42	76	7.1	25.8	628	264	6	54.29	107A_contigs_00977_1
VFG005788(gb|NP_687689)_1(cylI)putative3-ketoacyl-ACPsynthaseCylI[Beta-hemolysin/cytolysin(CVF171)][Streptococcusagalactiae2603V/R]	107A_contigs_01611_1	34.286	35	23	0	483	517	120	154	6.5	25.8	732	179	5	54.29	107A_contigs_01611_1
VFG043465(gb|NP_359244)_1(pfbA)cellwallsurfaceanchorfamilyprotein,Plasminogen-andFibronectin-bindingproteinA[PfbA(VF0525)][StreptococcuspneumoniaeR6]	93A_contigs_00121_1	42.857	35	19	1	19	52	12	46	1.8	28.1	720	540	5	54.29	93A_contigs_00121_1
VFG001343(gb|NP_688175)_1(cpsN)glycosyltransferaseCpsN(V)[Capsule(VF0274)][Streptococcusagalactiae2603V/R]	45_contigs_00825_1	32.979	94	61	2	1	94	6	97	7.19e-09	52.4	296	292	32	54.26	45_contigs_00825_1
VFG001376(gb|NP_344893)_1(cps4L)UDP-N-acetylglucosamine2-epimerase[Capsule(VF0144)][StreptococcuspneumoniaeTIGR4]	107A_contigs_00768_1	26.506	83	56	2	65	142	28	110	0.011	33.9	395	224	20	54.22	107A_contigs_00768_1
VFG000962(gb|NP_270107)_1(hasA)hyaluronatesynthase[Hyaluronicacidcapsule(VF0244)][StreptococcuspyogenesM1GAS]	45_contigs_01411_1	32.71	107	66	4	65	171	3	103	2.37e-07	48.5	420	293	25	54.21	45_contigs_01411_1
VFG001346(gb|NP_688178)_1(cpsG)glycosyltransferaseCpsG(V)[Capsule(VF0274)][Streptococcusagalactiae2603V/R]	107A_contigs_01421_1	37.5	24	15	0	50	73	71	94	9.8	22.7	164	173	15	54.17	107A_contigs_01421_1
VFG001349(gb|NP_688181)_1(cpsD)CpsDautokinase[Capsule(VF0274)][Streptococcusagalactiae2603V/R]	45_contigs_00819_1	41.667	24	14	0	113	136	109	132	9.5	23.9	230	526	10	54.17	45_contigs_00819_1
VFG000973(gb|NP_269985)_1(speB)pyrogenicexotoxinB[SpeB(VF0249)][StreptococcuspyogenesM1GAS]	107A_contigs_00436_1	45.833	24	13	0	359	382	152	175	8.3	25	399	450	6	54.17	107A_contigs_00436_1
VFG000948(gb|NP_663908)_1(fbaB)fibronectin-bingproteinSfbII[FBPs(VF0243)][StreptococcuspyogenesMGAS315]	47_contigs_00930_1	41.667	24	14	0	627	650	8	31	9.7	25.4	657	199	4	54.17	47_contigs_00930_1
VFG001370(gb|NP_344884)_1(cps4F)capsularpolysaccharidebiosynthesisproteinCps4F[Capsule(VF0144)][StreptococcuspneumoniaeTIGR4]	36A_contigs_01247_1	35.768	397	235	9	3	395	7	387	1.29e-75	238	410	407	96	54.16	36A_contigs_01247_1
VFG005313(gb|NP_357715)_1(pspA)SurfaceproteinpspAprecursor[Choline-bindingproteins(CVF122)][StreptococcuspneumoniaeR6]	43_contigs_01463_1	33.607	122	72	4	145	264	360	474	2.8	27.3	620	551	29	54.1	43_contigs_01463_1
VFG005303(gb|NP_344983)_1(rrgB)cellwallsurfaceanchorfamilyprotein,majorpilinRrgB[PI-1(VF0529)][StreptococcuspneumoniaeTIGR4]	43_contigs_00428_1	37.705	61	29	4	228	284	120	175	2	28.1	666	578	9	54.1	43_contigs_00428_1
VFG001347(gb|NP_688179)_1(cpsF)polysaccharidebiosynthesisproteinCpsF[Capsule(VF0274)][Streptococcusagalactiae2603V/R]	118A_contigs_00282_1	35.135	37	24	0	101	137	267	303	5.1	23.9	150	326	25	54.05	118A_contigs_00282_1
VFG000952(gb|NP_269185)_1(spei)streptococcalexotoxinIprecursor[Spes(VF0248)][StreptococcuspyogenesM1GAS]	56A_contigs_00070_1	35.135	37	22	1	7	41	329	365	9.3	23.9	226	646	15	54.05	56A_contigs_00070_1
VFG001344(gb|NP_688176)_1(cpsM)polysaccharidebiosynthesisproteinCpsM(V)[Capsule(VF0274)][Streptococcusagalactiae2603V/R]	122A_contigs_01108_1	40.541	37	20	1	60	94	104	140	1.6	26.6	242	349	14	54.05	122A_contigs_01108_1
VFG005785(gb|NP_687688)_1(cylF)putativeaminomethyltransferaseCylF[Beta-hemolysin/cytolysin(CVF171)][Streptococcusagalactiae2603V/R]	56A_contigs_00690_1	37.838	37	23	0	161	197	11	47	2.3	25.4	318	105	12	54.05	56A_contigs_00690_1
VFG005299(gb|NP_735915)_1(pilA)tipadhesinPilA[PI-2a(VF0528)][StreptococcusagalactiaeNEM316]	107A_contigs_01267_1	25.676	74	45	3	795	862	18	87	0.5	30.4	902	426	8	54.05	107A_contigs_01267_1
VFG005215(gb|NP_735300)_1(fbsB)Fibrinogen-bindingsurfaceproteinB[FbsB(VF0523)][StreptococcusagalactiaeNEM316]	107A_contigs_00874_1	32.432	37	25	0	500	536	131	167	9.9	25.4	636	232	6	54.05	107A_contigs_00874_1
VFG000978(gb|NP_268943)_1(spec)streptococcalexotoxinCprecursor,phageassociated[Spes(VF0248)][StreptococcuspyogenesM1GAS]	107A_contigs_01430_1	36	50	32	0	39	88	322	371	0.25	28.9	236	554	21	54	107A_contigs_01430_1
VFG001351(gb|NP_688183)_1(cpsB)CpsBphosphatase[Capsule(VF0274)][Streptococcusagalactiae2603V/R]	107A_contigs_01464_1	32	50	33	1	137	185	84	133	9.6	23.9	244	206	20	54	107A_contigs_01464_1
VFG000976(gb|NP_268546)_1(slo)streptolysinOprecursor[SLO(VF0250)][StreptococcuspyogenesM1GAS]	107A_contigs_00545_1	30	50	34	1	408	456	81	130	3.1	26.9	572	408	9	54	107A_contigs_00545_1
VFG005316(gb|NP_359586)_1(pspC/cbpA)CholinebindingproteinA[Choline-bindingproteins(CVF122)][StreptococcuspneumoniaeR6]	47_contigs_01240_1	28	50	35	1	7	55	15	64	3	27.7	702	2094	7	54	47_contigs_01240_1
VFG005767(gb|NP_687682)_1(cylG)3-ketoacyl-ACP-reductaseCylG[Beta-hemolysin/cytolysin(CVF171)][Streptococcusagalactiae2603V/R]	107A_contigs_00887_1	33.333	252	149	5	2	236	6	255	5.03e-37	127	241	260	98	53.97	107A_contigs_00887_1
VFG005303(gb|NP_344983)_1(rrgB)cellwallsurfaceanchorfamilyprotein,majorpilinRrgB[PI-1(VF0529)][StreptococcuspneumoniaeTIGR4]	107A_contigs_01677_1	38.158	76	38	4	454	525	127	197	1.5	28.1	666	426	11	53.95	107A_contigs_01677_1
VFG005293(gb|NP_735912)_1(srtC4)classCsortase[PI-2a(VF0528)][StreptococcusagalactiaeNEM316]	118A_contigs_01401_1	27.692	130	89	4	110	236	96	223	2.87e-10	56.2	295	253	43	53.85	118A_contigs_01401_1
VFG001376(gb|NP_344893)_1(cps4L)UDP-N-acetylglucosamine2-epimerase[Capsule(VF0144)][StreptococcuspneumoniaeTIGR4]	107A_contigs_00126_1	38.462	39	24	0	90	128	70	108	0.53	28.9	395	365	29	53.85	107A_contigs_00126_1
VFG001351(gb|NP_688183)_1(cpsB)CpsBphosphatase[Capsule(VF0274)][Streptococcusagalactiae2603V/R]	107A_contigs_01159_1	23.077	65	46	2	6	67	42	105	4.2	24.6	244	176	25	53.85	107A_contigs_01159_1
VFG001361(gb|NP_344663)_1(pspA)pneumococcalsurfaceproteinA[PspA(VF0152)][StreptococcuspneumoniaeTIGR4]	43_contigs_00439_1	29.487	78	36	3	256	320	9	80	7.7	26.2	745	389	24	53.85	43_contigs_00439_1
VFG000954(gb|NP_664724)_1(ssa)streptococcalsuperantigenSSA-phageassociated[Spes(VF0248)][StreptococcuspyogenesMGAS315]	36A_contigs_00552_1	28.205	39	28	0	1	39	1	39	0.73	26.9	261	131	15	53.85	36A_contigs_00552_1
VFG000954(gb|NP_664724)_1(ssa)streptococcalsuperantigenSSA-phageassociated[Spes(VF0248)][StreptococcuspyogenesMGAS315]	114A_contigs_00720_1	25.641	39	29	0	1	39	1	39	2.8	25	261	129	15	53.85	114A_contigs_00720_1
VFG000954(gb|NP_664724)_1(ssa)streptococcalsuperantigenSSA-phageassociated[Spes(VF0248)][StreptococcuspyogenesMGAS315]	107A_contigs_01569_1	25.641	39	29	0	1	39	1	39	4.4	24.6	261	130	15	53.85	107A_contigs_01569_1
VFG001359(gb|NP_346089)_1(psaA)manganeseABCtransporter,manganese-bindingadhesionliprotein[PsaA(VF0151)][StreptococcuspneumoniaeTIGR4]	56A_contigs_00849_1	33.333	39	24	1	243	279	141	179	3.5	25.8	310	282	12	53.85	56A_contigs_00849_1
VFG001374(gb|NP_344891)_1(cps4J)capsularpolysaccharidebiosynthesisproteinCps4J[Capsule(VF0144)][StreptococcuspneumoniaeTIGR4]	118A_contigs_00263_1	30.769	39	27	0	1	39	219	257	8	25	352	479	11	53.85	118A_contigs_00263_1
VFG001341(gb|NP_688173)_1(cpsJ)glycosyltransferaseCpsJ(V)[Capsule(VF0274)][Streptococcusagalactiae2603V/R]	22A_contigs_00072_1	38.462	26	16	0	8	33	586	611	8.4	25	322	1303	8	53.85	22A_contigs_00072_1
VFG005313(gb|NP_357715)_1(pspA)SurfaceproteinpspAprecursor[Choline-bindingproteins(CVF122)][StreptococcuspneumoniaeR6]	107A_contigs_01647_1	28.846	52	35	1	1	50	6	57	4	26.6	620	308	8	53.85	107A_contigs_01647_1
VFG001341(gb|NP_688173)_1(cpsJ)glycosyltransferaseCpsJ(V)[Capsule(VF0274)][Streptococcusagalactiae2603V/R]	45_contigs_00825_1	33.865	251	136	5	4	239	7	242	1.12e-39	138	322	292	73	53.78	45_contigs_00825_1
VFG005313(gb|NP_357715)_1(pspA)SurfaceproteinpspAprecursor[Choline-bindingproteins(CVF122)][StreptococcuspneumoniaeR6]	43_contigs_00439_1	33.75	80	36	3	207	269	9	88	4.2	26.6	620	389	21	53.75	43_contigs_00439_1
VFG005776(gb|NP_687685)_1(cylA)ABC(ATP-bindingcassette)transporterCylA[Beta-hemolysin/cytolysin(CVF171)][Streptococcusagalactiae2603V/R]	107A_contigs_00579_1	30.396	227	139	9	5	216	6	228	4.81e-23	92.4	310	251	68	53.74	107A_contigs_00579_1
VFG000960(gb|NP_269464)_1(grab)proteinGRAB(proteinG-relatedalpha2M-bindingprotein)[GRAB(VF0254)][StreptococcuspyogenesM1GAS]	22A_contigs_00812_1	22.222	54	38	1	124	173	124	177	3.2	25.4	218	1208	23	53.7	22A_contigs_00812_1
VFG005776(gb|NP_687685)_1(cylA)ABC(ATP-bindingcassette)transporterCylA[Beta-hemolysin/cytolysin(CVF171)][Streptococcusagalactiae2603V/R]	107A_contigs_00231_1	29.63	54	34	1	121	170	103	156	3.6	25.8	310	301	16	53.7	107A_contigs_00231_1
VFG000975(gb|NP_269944)_1(ska)streptokinaseAprecursor[Streptokinase(VF0247)][StreptococcuspyogenesM1GAS]	47_contigs_00516_1	36.585	41	25	1	232	271	197	237	3.1	26.6	441	429	9	53.66	47_contigs_00516_1
VFG005215(gb|NP_735300)_1(fbsB)Fibrinogen-bindingsurfaceproteinB[FbsB(VF0523)][StreptococcusagalactiaeNEM316]	107A_contigs_00359_1	36.585	41	24	1	546	586	16	54	7.3	24.3	636	83	6	53.66	107A_contigs_00359_1
VFG005776(gb|NP_687685)_1(cylA)ABC(ATP-bindingcassette)transporterCylA[Beta-hemolysin/cytolysin(CVF171)][Streptococcusagalactiae2603V/R]	107A_contigs_00705_1	32.727	220	136	7	3	215	4	218	5.42e-23	92	310	237	69	53.64	107A_contigs_00705_1
VFG005776(gb|NP_687685)_1(cylA)ABC(ATP-bindingcassette)transporterCylA[Beta-hemolysin/cytolysin(CVF171)][Streptococcusagalactiae2603V/R]	107A_contigs_00706_1	32.057	209	121	4	3	192	4	210	5.31e-28	105	310	255	61	53.59	107A_contigs_00706_1
VFG042967(gb|YP_281472)_1(lepA)signalpeptidaseI[pilus(VF0531)][StreptococcuspyogenesMGAS5005]	107A_contigs_00341_1	28.571	56	40	0	124	179	129	184	1.9	25.4	186	228	30	53.57	107A_contigs_00341_1
VFG001369(gb|NP_344883)_1(cps4E)capsularpolysaccharidebiosynthesisproteinCps4E[Capsule(VF0144)][StreptococcuspneumoniaeTIGR4]	107A_contigs_00612_1	42.857	28	16	0	40	67	341	368	4.2	25	212	445	13	53.57	107A_contigs_00612_1
VFG001350(gb|NP_688182)_1(cpsC)CpsCprotein[Capsule(VF0274)][Streptococcusagalactiae2603V/R]	122A_contigs_00193_1	32.143	28	19	0	61	88	11	38	2.2	25.4	231	143	12	53.57	122A_contigs_00193_1
VFG000976(gb|NP_268546)_1(slo)streptolysinOprecursor[SLO(VF0250)][StreptococcuspyogenesM1GAS]	114A_contigs_00759_1	30.357	56	38	1	350	404	362	417	0.98	28.9	572	834	10	53.57	114A_contigs_00759_1
VFG005791(gb|NP_687690)_1(cylJ)glycosyltransferaseCylJ[Beta-hemolysin/cytolysin(CVF171)][Streptococcusagalactiae2603V/R]	50_contigs_01385_1	39.286	28	9	1	229	256	73	92	9.7	24.6	404	342	7	53.57	50_contigs_01385_1
VFG005313(gb|NP_357715)_1(pspA)SurfaceproteinpspAprecursor[Choline-bindingproteins(CVF122)][StreptococcuspneumoniaeR6]	122A_contigs_01456_1	32.258	155	95	5	120	272	328	474	1.1	28.9	620	545	33	53.55	122A_contigs_01456_1
VFG005794(gb|NP_687691)_1(cylK)putativephosphopantetheinyltransferaseCylK[Beta-hemolysin/cytolysin(CVF171)][Streptococcusagalactiae2603V/R]	51_contigs_00007_1	30.233	43	23	1	14	56	79	114	2.9	24.6	192	178	22	53.49	51_contigs_00007_1
VFG000978(gb|NP_268943)_1(spec)streptococcalexotoxinCprecursor,phageassociated[Spes(VF0248)][StreptococcuspyogenesM1GAS]	107A_contigs_00204_1	30.233	43	20	1	131	173	31	63	9.6	23.9	236	846	18	53.49	107A_contigs_00204_1
VFG005308(gb|NP_344987)_1(srtC-2/srtC)sortase[PI-1(VF0529)][StreptococcuspneumoniaeTIGR4]	107A_contigs_01095_1	32.558	43	26	1	172	214	282	321	0.84	27.3	262	449	16	53.49	107A_contigs_01095_1
VFG001372(gb|NP_344886)_1(cps4H)capsularpolysaccharidebiosynthesisproteinCps4H[Capsule(VF0144)][StreptococcuspneumoniaeTIGR4]	107A_contigs_01328_1	30.233	43	30	0	11	53	817	859	1.9	27.3	373	1167	12	53.49	107A_contigs_01328_1
VFG000959(gb|NP_269190)_1(fbp54)fibronectin-bingproteinFbp54[FBPs(VF0243)][StreptococcuspyogenesM1GAS]	107A_contigs_00383_1	30.233	43	30	0	122	164	99	141	7.6	25	551	166	8	53.49	107A_contigs_00383_1
VFG000968(gb|NP_269973)_1(emm)Mproteintype1[Mprotein(VF0242)][StreptococcuspyogenesM1GAS]	47_contigs_01187_1	34.884	43	26	1	442	482	816	858	8.8	25.4	485	860	8	53.49	47_contigs_01187_1
VFG005177(gb|NP_664456)_1(fbp54)fibronectin-bingproteinFbaA[Fibronectin-bindingproteins(CVF113)][StreptococcuspyogenesMGAS315]	107A_contigs_00383_1	30.233	43	30	0	122	164	99	141	7.6	25	551	166	8	53.49	107A_contigs_00383_1
VFG000950(gb|NP_665531)_1(emm)Mproteintype3[Mprotein(VF0242)][StreptococcuspyogenesMGAS315]	47_contigs_01187_1	34.884	43	26	1	539	579	816	858	9.1	25.8	582	860	7	53.49	47_contigs_01187_1
VFG001374(gb|NP_344891)_1(cps4J)capsularpolysaccharidebiosynthesisproteinCps4J[Capsule(VF0144)][StreptococcuspneumoniaeTIGR4]	107A_contigs_00123_1	38.276	290	153	7	1	276	258	535	2.39e-47	165	352	585	78	53.45	107A_contigs_00123_1
VFG000962(gb|NP_270107)_1(hasA)hyaluronatesynthase[Hyaluronicacidcapsule(VF0244)][StreptococcuspyogenesM1GAS]	122A_contigs_00100_1	25.287	174	115	6	16	187	3	163	3.5e-08	51.6	420	384	41	53.45	122A_contigs_00100_1
VFG042970(gb|YP_281475)_1(fctB)minorpilinFctB[pilus(VF0531)][StreptococcuspyogenesMGAS5005]	118A_contigs_00902_1	32.759	58	32	2	103	160	4	54	7.5	24.3	216	498	27	53.45	118A_contigs_00902_1
VFG001342(gb|NP_688174)_1(cpsO)glycosyltransferaseCpsO(V)[Capsule(VF0274)][Streptococcusagalactiae2603V/R]	43_contigs_01526_1	28.767	73	49	2	5	76	4	74	0.006	34.7	328	355	22	53.42	43_contigs_01526_1
VFG005767(gb|NP_687682)_1(cylG)3-ketoacyl-ACP-reductaseCylG[Beta-hemolysin/cytolysin(CVF171)][Streptococcusagalactiae2603V/R]	31A_contigs_00156_1	33.333	249	153	4	2	238	14	261	9.8e-35	122	241	269	98	53.41	31A_contigs_00156_1
VFG005297(gb|NP_735914)_1(pilB)majorsubunitPilB[PI-2a(VF0528)][StreptococcusagalactiaeNEM316]	122A_contigs_01523_1	33.898	118	61	5	571	673	359	474	3.18e-09	56.2	675	476	41	53.39	122A_contigs_01523_1
VFG001342(gb|NP_688174)_1(cpsO)glycosyltransferaseCpsO(V)[Capsule(VF0274)][Streptococcusagalactiae2603V/R]	42_contigs_01186_1	32.203	118	80	0	5	122	5	122	7.58e-12	60.8	328	236	36	53.39	42_contigs_01186_1
VFG005776(gb|NP_687685)_1(cylA)ABC(ATP-bindingcassette)transporterCylA[Beta-hemolysin/cytolysin(CVF171)][Streptococcusagalactiae2603V/R]	124A_contigs_01709_1	31.556	225	152	2	2	225	3	226	2.08e-29	112	310	360	72	53.33	124A_contigs_01709_1
VFG005776(gb|NP_687685)_1(cylA)ABC(ATP-bindingcassette)transporterCylA[Beta-hemolysin/cytolysin(CVF171)][Streptococcusagalactiae2603V/R]	107A_contigs_00244_1	32.857	210	128	5	17	216	23	229	2.76e-26	101	310	251	65	53.33	107A_contigs_00244_1
VFG001342(gb|NP_688174)_1(cpsO)glycosyltransferaseCpsO(V)[Capsule(VF0274)][Streptococcusagalactiae2603V/R]	122A_contigs_01801_1	32	75	44	3	5	76	4	74	0.004	34.3	328	161	22	53.33	122A_contigs_01801_1
VFG001343(gb|NP_688175)_1(cpsN)glycosyltransferaseCpsN(V)[Capsule(VF0274)][Streptococcusagalactiae2603V/R]	43_contigs_00437_1	26.667	60	43	1	124	183	17	75	4.7	24.3	296	93	20	53.33	43_contigs_00437_1
VFG000970(gb|NP_268944)_1(mf2)deoxyribonuclease,phageassociated[DNase(VF0252)][StreptococcuspyogenesM1GAS]	48_contigs_00053_1	33.333	45	26	2	136	178	284	326	1.7	26.6	253	619	17	53.33	48_contigs_00053_1
VFG005313(gb|NP_357715)_1(pspA)SurfaceproteinpspAprecursor[Choline-bindingproteins(CVF122)][StreptococcuspneumoniaeR6]	107A_contigs_00665_1	43.333	30	15	1	450	477	160	189	9.6	25.4	620	271	14	53.33	107A_contigs_00665_1
VFG005313(gb|NP_357715)_1(pspA)SurfaceproteinpspAprecursor[Choline-bindingproteins(CVF122)][StreptococcuspneumoniaeR6]	107A_contigs_00665_1	43.333	30	15	1	490	517	160	189	9.6	25.4	620	271	14	53.33	107A_contigs_00665_1
VFG005313(gb|NP_357715)_1(pspA)SurfaceproteinpspAprecursor[Choline-bindingproteins(CVF122)][StreptococcuspneumoniaeR6]	107A_contigs_00665_1	43.333	30	15	1	530	557	160	189	9.6	25.4	620	271	14	53.33	107A_contigs_00665_1
VFG001375(gb|NP_344892)_1(cps4K)capsularpolysaccharidebiosynthesisproteinCps4K[Capsule(VF0144)][StreptococcuspneumoniaeTIGR4]	107A_contigs_00135_1	35	60	29	4	194	248	12	66	1.7	26.9	410	187	13	53.33	107A_contigs_00135_1
VFG000966(gb|NP_269179)_1(hylP)hyaluronidase,phageassociated[Hyaluronidase(VF0246)][StreptococcuspyogenesM1GAS]	107A_contigs_01226_1	31.111	45	29	1	241	285	242	284	0.44	28.9	373	511	12	53.33	107A_contigs_01226_1
VFG000967(gb|NP_269528)_1(hylP)hyaluronidase,phageassociated[Hyaluronidase(VF0246)][StreptococcuspyogenesM1GAS]	107A_contigs_01226_1	31.111	45	29	1	241	285	242	284	0.47	28.9	371	511	12	53.33	107A_contigs_01226_1
VFG001345(gb|NP_688177)_1(cpsH)polysaccharidebiosynthesisproteincpsH(V)[Capsule(VF0274)][Streptococcusagalactiae2603V/R]	114A_contigs_00003_1	35.556	45	29	0	100	144	304	348	5.4	25.4	365	382	12	53.33	114A_contigs_00003_1
VFG005767(gb|NP_687682)_1(cylG)3-ketoacyl-ACP-reductaseCylG[Beta-hemolysin/cytolysin(CVF171)][Streptococcusagalactiae2603V/R]	38B_contigs_00955_1	40	30	18	0	17	46	2	31	4.7	25	241	487	12	53.33	38B_contigs_00955_1
VFG000959(gb|NP_269190)_1(fbp54)fibronectin-bingproteinFbp54[FBPs(VF0243)][StreptococcuspyogenesM1GAS]	43_contigs_00794_1	31.111	45	29	1	349	393	265	307	3.5	26.9	551	935	8	53.33	43_contigs_00794_1
VFG005177(gb|NP_664456)_1(fbp54)fibronectin-bingproteinFbaA[Fibronectin-bindingproteins(CVF113)][StreptococcuspyogenesMGAS315]	43_contigs_00794_1	31.111	45	29	1	349	393	265	307	3.5	26.9	551	935	8	53.33	43_contigs_00794_1
VFG005776(gb|NP_687685)_1(cylA)ABC(ATP-bindingcassette)transporterCylA[Beta-hemolysin/cytolysin(CVF171)][Streptococcusagalactiae2603V/R]	124A_contigs_00282_1	29.442	197	130	3	1	197	1	188	3.48e-19	81.6	310	232	64	53.3	124A_contigs_00282_1
VFG000960(gb|NP_269464)_1(grab)proteinGRAB(proteinG-relatedalpha2M-bindingprotein)[GRAB(VF0254)][StreptococcuspyogenesM1GAS]	118A_contigs_01081_1	29.907	107	57	6	121	216	968	1067	0.011	33.1	218	1070	44	53.27	118A_contigs_01081_1
VFG005794(gb|NP_687691)_1(cylK)putativephosphopantetheinyltransferaseCylK[Beta-hemolysin/cytolysin(CVF171)][Streptococcusagalactiae2603V/R]	107A_contigs_00325_1	24.675	77	57	1	62	137	149	225	0.29	28.1	192	477	40	53.25	107A_contigs_00325_1
VFG001362(gb|NP_344620)_1(zmpC)immunoglobulinA1protease[IgA1protease(VF0147)][StreptococcuspneumoniaeTIGR4]	70A_contigs_00362_1	29.87	77	51	2	1007	1083	47	120	1.9	29.6	1857	718	4	53.25	70A_contigs_00362_1
VFG005215(gb|NP_735300)_1(fbsB)Fibrinogen-bindingsurfaceproteinB[FbsB(VF0523)][StreptococcusagalactiaeNEM316]	107A_contigs_00489_1	29.032	62	33	2	312	365	741	799	3.2	27.3	636	802	8	53.23	107A_contigs_00489_1
VFG001342(gb|NP_688174)_1(cpsO)glycosyltransferaseCpsO(V)[Capsule(VF0274)][Streptococcusagalactiae2603V/R]	22A_contigs_01101_1	35.193	233	125	9	4	223	5	224	4.47e-28	107	328	316	67	53.22	22A_contigs_01101_1
VFG005776(gb|NP_687685)_1(cylA)ABC(ATP-bindingcassette)transporterCylA[Beta-hemolysin/cytolysin(CVF171)][Streptococcusagalactiae2603V/R]	107A_contigs_01468_1	30.734	218	139	6	1	209	1	215	1.14e-20	88.6	310	493	68	53.21	107A_contigs_01468_1
VFG005313(gb|NP_357715)_1(pspA)SurfaceproteinpspAprecursor[Choline-bindingproteins(CVF122)][StreptococcuspneumoniaeR6]	122A_contigs_01456_1	32.979	94	49	1	247	326	318	411	1.1	28.9	620	545	33	53.19	122A_contigs_01456_1
VFG001348(gb|NP_688180)_1(cpsE)glycosyltransferaseCpsE[Capsule(VF0274)][Streptococcusagalactiae2603V/R]	107A_contigs_00334_1	38.298	47	24	2	251	292	407	453	3.4	26.6	463	637	9	53.19	107A_contigs_00334_1
VFG000948(gb|NP_663908)_1(fbaB)fibronectin-bingproteinSfbII[FBPs(VF0243)][StreptococcuspyogenesMGAS315]	107A_contigs_00812_1	31.915	47	28	2	64	108	29	73	0.79	27.7	657	119	7	53.19	107A_contigs_00812_1
VFG001342(gb|NP_688174)_1(cpsO)glycosyltransferaseCpsO(V)[Capsule(VF0274)][Streptococcusagalactiae2603V/R]	56A_contigs_00851_1	31.22	205	131	5	3	200	2	203	1.57e-22	92.8	328	330	60	53.17	56A_contigs_00851_1
VFG005776(gb|NP_687685)_1(cylA)ABC(ATP-bindingcassette)transporterCylA[Beta-hemolysin/cytolysin(CVF171)][Streptococcusagalactiae2603V/R]	107A_contigs_00951_1	30.38	237	147	9	3	228	2	231	1.09e-20	85.9	310	242	73	53.16	107A_contigs_00951_1
VFG001373(gb|NP_344890)_1(cps4I)UDP-N-acetylglucosamine-2-epimerase[Capsule(VF0144)][StreptococcuspneumoniaeTIGR4]	36A_contigs_01255_1	30.861	337	200	15	3	321	16	337	9.11e-34	125	366	392	87	53.12	36A_contigs_01255_1
VFG001372(gb|NP_344886)_1(cps4H)capsularpolysaccharidebiosynthesisproteinCps4H[Capsule(VF0144)][StreptococcuspneumoniaeTIGR4]	107A_contigs_00126_1	37.5	64	39	1	237	299	228	291	0.003	35.8	373	365	17	53.12	107A_contigs_00126_1
VFG001369(gb|NP_344883)_1(cps4E)capsularpolysaccharidebiosynthesisproteinCps4E[Capsule(VF0144)][StreptococcuspneumoniaeTIGR4]	22A_contigs_00045_1	40.625	32	16	1	170	198	78	109	2.1	25.8	212	334	14	53.12	22A_contigs_00045_1
VFG001373(gb|NP_344890)_1(cps4I)UDP-N-acetylglucosamine-2-epimerase[Capsule(VF0144)][StreptococcuspneumoniaeTIGR4]	107A_contigs_00807_1	43.75	32	18	0	6	37	291	322	1.7	26.9	366	378	9	53.12	107A_contigs_00807_1
VFG001796(gb|NP_735533)_1(fbsA)fibrinogenreceptorFbsA[FbsA(VF0282)][StreptococcusagalactiaeNEM316]	75B_contigs_01864_1	37.5	32	20	0	376	407	718	749	0.48	29.3	411	754	8	53.12	75B_contigs_01864_1
VFG005776(gb|NP_687685)_1(cylA)ABC(ATP-bindingcassette)transporterCylA[Beta-hemolysin/cytolysin(CVF171)][Streptococcusagalactiae2603V/R]	36A_contigs_00550_1	34.123	211	132	4	3	212	4	208	3.74e-29	110	310	301	68	53.08	36A_contigs_00550_1
VFG000981(gb|NP_269959)_1(smeZ)streptococcalmitogenicexotoxinZ[Spes(VF0248)][StreptococcuspyogenesM1GAS]	107A_contigs_01163_1	24.49	49	37	0	113	161	132	180	2	26.2	234	377	21	53.06	107A_contigs_01163_1
VFG005767(gb|NP_687682)_1(cylG)3-ketoacyl-ACP-reductaseCylG[Beta-hemolysin/cytolysin(CVF171)][Streptococcusagalactiae2603V/R]	107A_contigs_01047_1	28.571	49	31	1	11	59	201	245	0.9	27.3	241	759	20	53.06	107A_contigs_01047_1
VFG042974(gb|YP_002742501)_1(srtG1)sortase,SrtBfamily[PI-2(VF0530)][StreptococcuspneumoniaeTaiwan19F-14]	42_contigs_01186_1	36.735	49	20	3	135	183	105	142	6.4	25	333	236	15	53.06	42_contigs_01186_1
VFG001334(gb|NP_688206)_1(hylB)hyaluronidase[Hyaluronatelyase(VF0281)][Streptococcusagalactiae2603V/R]	56A_contigs_01643_1	26.531	49	36	0	694	742	508	556	7.1	26.9	1073	652	5	53.06	56A_contigs_01643_1
VFG005776(gb|NP_687685)_1(cylA)ABC(ATP-bindingcassette)transporterCylA[Beta-hemolysin/cytolysin(CVF171)][Streptococcusagalactiae2603V/R]	107A_contigs_00861_1	30.516	213	135	5	14	215	18	228	1.29e-17	79.7	310	568	65	53.05	107A_contigs_00861_1
VFG001341(gb|NP_688173)_1(cpsJ)glycosyltransferaseCpsJ(V)[Capsule(VF0274)][Streptococcusagalactiae2603V/R]	56A_contigs_00851_1	31.174	247	149	7	5	241	4	239	3.91e-30	113	322	330	74	53.04	56A_contigs_00851_1
VFG001337(gb|NP_688169)_1(neuC)UDP-N-acetylglucosamine-2-epimeraseNeuC[Capsule(VF0274)][Streptococcusagalactiae2603V/R]	45_contigs_01689_1	30.303	66	41	2	42	102	728	793	0.029	33.1	385	979	16	53.03	45_contigs_01689_1
VFG000950(gb|NP_665531)_1(emm)Mproteintype3[Mprotein(VF0242)][StreptococcuspyogenesMGAS315]	70A_contigs_00806_1	25.758	66	48	1	202	267	418	482	0.66	29.3	582	603	11	53.03	70A_contigs_00806_1
VFG005313(gb|NP_357715)_1(pspA)SurfaceproteinpspAprecursor[Choline-bindingproteins(CVF122)][StreptococcuspneumoniaeR6]	107A_contigs_01257_1	37.879	66	37	2	169	234	93	154	0.032	32.7	620	170	11	53.03	107A_contigs_01257_1
VFG005301(gb|NP_344982)_1(rrgA)cellwallsurfaceanchorfamilyprotein,pilustipadhesinRrgA[PI-1(VF0529)][StreptococcuspneumoniaeTIGR4]	38B_contigs_00933_1	31.818	66	38	3	312	375	135	195	5.5	26.6	894	199	7	53.03	38B_contigs_00933_1
VFG000974(gb|NP_269970)_1(scpA)C5apeptidaseprecursor[C5apeptidase(VF0245)][StreptococcuspyogenesM1GAS]	118A_contigs_00982_1	36.364	66	36	3	11	76	23	82	0.38	31.2	1182	617	6	53.03	118A_contigs_00982_1
VFG005776(gb|NP_687685)_1(cylA)ABC(ATP-bindingcassette)transporterCylA[Beta-hemolysin/cytolysin(CVF171)][Streptococcusagalactiae2603V/R]	107A_contigs_00394_1	33.333	234	138	8	2	224	348	574	3.57e-22	93.2	310	590	72	52.99	107A_contigs_00394_1
VFG005776(gb|NP_687685)_1(cylA)ABC(ATP-bindingcassette)transporterCylA[Beta-hemolysin/cytolysin(CVF171)][Streptococcusagalactiae2603V/R]	107A_contigs_01302_1	32.627	236	129	10	1	215	1	227	9.63e-26	100	310	281	69	52.97	107A_contigs_01302_1
VFG005761(gb|NP_687680)_1(cylX)acetylcoenzymeA(CoA)carboxylaseCylX[Beta-hemolysin/cytolysin(CVF171)][Streptococcusagalactiae2603V/R]	107A_contigs_00466_1	41.176	34	20	0	13	46	22	55	0.21	26.9	102	271	33	52.94	107A_contigs_00466_1
VFG001336(gb|NP_688168)_1(neuD)neuDprotein[Capsule(VF0274)][Streptococcusagalactiae2603V/R]	48_contigs_00193_1	39.216	51	29	2	160	209	119	168	0.35	27.7	210	213	24	52.94	48_contigs_00193_1
VFG000970(gb|NP_268944)_1(mf2)deoxyribonuclease,phageassociated[DNase(VF0252)][StreptococcuspyogenesM1GAS]	107A_contigs_00948_1	27.451	51	24	1	198	248	62	99	4.3	25	253	212	20	52.94	107A_contigs_00948_1
VFG000962(gb|NP_270107)_1(hasA)hyaluronatesynthase[Hyaluronicacidcapsule(VF0244)][StreptococcuspyogenesM1GAS]	45_contigs_00825_1	28.099	121	76	5	61	177	2	115	0.000411	38.5	420	292	28	52.89	45_contigs_00825_1
VFG005776(gb|NP_687685)_1(cylA)ABC(ATP-bindingcassette)transporterCylA[Beta-hemolysin/cytolysin(CVF171)][Streptococcusagalactiae2603V/R]	107A_contigs_01468_1	29.524	210	129	8	17	211	265	470	6.26e-13	65.5	310	493	68	52.86	107A_contigs_01468_1
VFG000962(gb|NP_270107)_1(hasA)hyaluronatesynthase[Hyaluronicacidcapsule(VF0244)][StreptococcuspyogenesM1GAS]	45_contigs_01413_1	30.189	106	67	4	66	171	287	385	1.18e-06	47	420	577	25	52.83	45_contigs_01413_1
VFG001345(gb|NP_688177)_1(cpsH)polysaccharidebiosynthesisproteincpsH(V)[Capsule(VF0274)][Streptococcusagalactiae2603V/R]	86A_contigs_01742_1	33.962	53	26	3	96	146	109	154	1.2	27.7	365	601	14	52.83	86A_contigs_01742_1
VFG005764(gb|NP_687681)_1(cylD)malonyl-CoA-ACPtransacylaseCylD[Beta-hemolysin/cytolysin(CVF171)][Streptococcusagalactiae2603V/R]	31A_contigs_00648_1	30.189	53	25	2	143	183	80	132	1.9	26.2	283	310	14	52.83	31A_contigs_00648_1
VFG001378(gb|NP_359129)_1(nanA)neuraminidaseA[Neuraminidase(VF0148)][StreptococcuspneumoniaeR6]	22A_contigs_00077_1	35.849	53	34	0	980	1032	782	834	0.62	30.4	1036	838	5	52.83	22A_contigs_00077_1
VFG001368(gb|NP_344882)_1(cps4D)capsularpolysaccharidebiosynthesisproteinCps4D[Capsule(VF0144)][StreptococcuspneumoniaeTIGR4]	43_contigs_00431_1	33.333	36	24	0	4	39	169	204	4.2	25	228	935	16	52.78	43_contigs_00431_1
VFG000982(gb|NP_269186)_1(speh)streptococcalexotoxinHprecursor[Spes(VF0248)][StreptococcuspyogenesM1GAS]	107A_contigs_00351_1	33.333	36	22	1	70	105	368	401	9.8	23.9	237	421	15	52.78	107A_contigs_00351_1
VFG001344(gb|NP_688176)_1(cpsM)polysaccharidebiosynthesisproteinCpsM(V)[Capsule(VF0274)][Streptococcusagalactiae2603V/R]	70A_contigs_00806_1	36.111	36	23	0	31	66	566	601	6.2	24.6	242	603	15	52.78	70A_contigs_00806_1
VFG000972(gb|NP_269972)_1(sic)inhibitorofcomplement-mediatedlysis[SIC(VF0255)][StreptococcuspyogenesM1GAS]	75B_contigs_01874_1	33.333	36	23	1	12	47	205	239	4.8	25.4	309	836	12	52.78	75B_contigs_01874_1
VFG001356(gb|NP_345446)_1(lytB)endo-beta-N-acetylglucosaminidase[CBPs(VF0145)][StreptococcuspneumoniaeTIGR4]	56A_contigs_00488_1	30.556	36	24	1	370	404	29	64	4.5	25.4	659	98	5	52.78	56A_contigs_00488_1
VFG001356(gb|NP_345446)_1(lytB)endo-beta-N-acetylglucosaminidase[CBPs(VF0145)][StreptococcuspneumoniaeTIGR4]	107A_contigs_00341_1	36.111	36	23	0	501	536	174	209	7	25.8	659	228	5	52.78	107A_contigs_00341_1
VFG005776(gb|NP_687685)_1(cylA)ABC(ATP-bindingcassette)transporterCylA[Beta-hemolysin/cytolysin(CVF171)][Streptococcusagalactiae2603V/R]	107A_contigs_01090_1	23.616	271	182	11	3	251	9	276	3.08e-16	74.3	310	312	80	52.77	107A_contigs_01090_1
VFG005776(gb|NP_687685)_1(cylA)ABC(ATP-bindingcassette)transporterCylA[Beta-hemolysin/cytolysin(CVF171)][Streptococcusagalactiae2603V/R]	107A_contigs_00471_1	28.141	199	119	4	16	201	21	208	2.26e-20	84.7	310	223	60	52.76	107A_contigs_00471_1
VFG005776(gb|NP_687685)_1(cylA)ABC(ATP-bindingcassette)transporterCylA[Beta-hemolysin/cytolysin(CVF171)][Streptococcusagalactiae2603V/R]	107A_contigs_00214_1	32.569	218	130	6	3	209	6	217	1.09e-22	94.7	310	511	67	52.75	107A_contigs_00214_1
VFG001343(gb|NP_688175)_1(cpsN)glycosyltransferaseCpsN(V)[Capsule(VF0274)][Streptococcusagalactiae2603V/R]	22A_contigs_01101_1	32.967	91	59	2	4	94	7	95	2.32e-07	47.8	296	316	31	52.75	22A_contigs_01101_1
VFG001346(gb|NP_688178)_1(cpsG)glycosyltransferaseCpsG(V)[Capsule(VF0274)][Streptococcusagalactiae2603V/R]	107A_contigs_01451_1	34.545	55	35	1	23	76	303	357	0.19	28.5	164	393	33	52.73	107A_contigs_01451_1
VFG000955(gb|NP_608047)_1(emm)M18proteinprecursor[Mprotein(VF0242)][StreptococcuspyogenesMGAS8232]	114A_contigs_01643_1	36.364	55	30	2	106	160	208	257	5.8	25.4	401	445	14	52.73	114A_contigs_01643_1
VFG005308(gb|NP_344987)_1(srtC-2/srtC)sortase[PI-1(VF0529)][StreptococcuspneumoniaeTIGR4]	118A_contigs_01401_1	27.132	129	89	4	74	199	97	223	1.17e-08	51.2	262	253	48	52.71	118A_contigs_01401_1
VFG005283(gb|NP_735085)_1(gbs0630)classCsortase[PI-1(VF0527)][StreptococcusagalactiaeNEM316]	118A_contigs_01401_1	24.806	129	92	4	114	239	97	223	2.8e-09	53.5	306	253	41	52.71	118A_contigs_01401_1
VFG005313(gb|NP_357715)_1(pspA)SurfaceproteinpspAprecursor[Choline-bindingproteins(CVF122)][StreptococcuspneumoniaeR6]	43_contigs_00439_1	32.258	93	58	2	251	338	12	104	0.069	32.3	620	389	21	52.69	43_contigs_00439_1
VFG005293(gb|NP_735912)_1(srtC4)classCsortase[PI-2a(VF0528)][StreptococcusagalactiaeNEM316]	107A_contigs_00287_1	29.771	131	87	4	110	237	92	220	1.07e-10	57.4	295	249	43	52.67	107A_contigs_00287_1
VFG000960(gb|NP_269464)_1(grab)proteinGRAB(proteinG-relatedalpha2M-bindingprotein)[GRAB(VF0254)][StreptococcuspyogenesM1GAS]	122A_contigs_00578_1	33.333	57	34	1	92	144	1503	1559	3.4	25.4	218	1667	39	52.63	122A_contigs_00578_1
VFG001334(gb|NP_688206)_1(hylB)hyaluronidase[Hyaluronatelyase(VF0281)][Streptococcusagalactiae2603V/R]	70A_contigs_00728_1	29.825	57	36	3	241	294	26	81	3.8	26.2	1073	96	5	52.63	70A_contigs_00728_1
VFG043504(gb|NP_357669)_1(pavB/pfbB)cellwallsurfaceanchorfamilyprotein,Plasminogen-andFibronectin-bindingproteinB[PavB(VF0524)][StreptococcuspneumoniaeR6]	118A_contigs_00815_1	36.842	38	21	1	1117	1154	279	313	8.5	26.6	1162	325	3	52.63	118A_contigs_00815_1
VFG005776(gb|NP_687685)_1(cylA)ABC(ATP-bindingcassette)transporterCylA[Beta-hemolysin/cytolysin(CVF171)][Streptococcusagalactiae2603V/R]	107A_contigs_00861_1	29.592	196	135	3	18	211	311	505	7.73e-18	80.5	310	568	65	52.55	107A_contigs_00861_1
VFG042972(gb|YP_002742499)_1(sipA)signalpeptidaseI[PI-2(VF0530)][StreptococcuspneumoniaeTaiwan19F-14]	107A_contigs_00831_1	40.678	59	29	3	89	141	574	632	0.19	28.9	184	733	29	52.54	107A_contigs_00831_1
VFG001368(gb|NP_344882)_1(cps4D)capsularpolysaccharidebiosynthesisproteinCps4D[Capsule(VF0144)][StreptococcuspneumoniaeTIGR4]	118A_contigs_00225_1	28.814	59	36	3	34	91	239	292	1.5	26.2	228	312	25	52.54	118A_contigs_00225_1
VFG001356(gb|NP_345446)_1(lytB)endo-beta-N-acetylglucosaminidase[CBPs(VF0145)][StreptococcuspneumoniaeTIGR4]	93A_contigs_00261_1	33.898	59	29	3	396	453	60	109	3.3	26.2	659	124	9	52.54	93A_contigs_00261_1
VFG005788(gb|NP_687689)_1(cylI)putative3-ketoacyl-ACPsynthaseCylI[Beta-hemolysin/cytolysin(CVF171)][Streptococcusagalactiae2603V/R]	43_contigs_01716_1	28.814	59	41	1	62	120	482	539	7.1	26.2	732	696	8	52.54	43_contigs_01716_1
VFG000968(gb|NP_269973)_1(emm)Mproteintype1[Mprotein(VF0242)][StreptococcuspyogenesM1GAS]	124A_contigs_00561_1	42.5	40	21	2	10	48	10	48	2.2	27.3	485	560	75	52.5	124A_contigs_00561_1
VFG001342(gb|NP_688174)_1(cpsO)glycosyltransferaseCpsO(V)[Capsule(VF0274)][Streptococcusagalactiae2603V/R]	122A_contigs_00684_1	32	200	129	4	5	200	4	200	3.33e-24	97.4	328	326	60	52.5	122A_contigs_00684_1
VFG000957(gb|NP_607349)_1(spel)streptococcalexotoxinLprecursor[Spes(VF0248)][StreptococcuspyogenesMGAS8232]	107A_contigs_00347_1	25	40	30	0	139	178	74	113	7.1	24.3	263	169	15	52.5	107A_contigs_00347_1
VFG001374(gb|NP_344891)_1(cps4J)capsularpolysaccharidebiosynthesisproteinCps4J[Capsule(VF0144)][StreptococcuspneumoniaeTIGR4]	107A_contigs_00357_1	42.5	40	17	2	261	298	263	298	4.3	25.8	352	464	11	52.5	107A_contigs_00357_1
VFG005233(gb|YP_281471)_1(cpa)fibronectin-bindingprotein,GASpilustipadhesin[pilus(VF0531)][StreptococcuspyogenesMGAS5005]	56A_contigs_00477_1	27.5	80	43	5	547	623	714	781	6.9	26.6	763	838	10	52.5	56A_contigs_00477_1
VFG043504(gb|NP_357669)_1(pavB/pfbB)cellwallsurfaceanchorfamilyprotein,Plasminogen-andFibronectin-bindingproteinB[PavB(VF0524)][StreptococcuspneumoniaeR6]	107A_contigs_00287_1	23.75	80	58	2	81	157	144	223	4.5	27.3	1162	249	7	52.5	107A_contigs_00287_1
VFG000955(gb|NP_608047)_1(emm)M18proteinprecursor[Mprotein(VF0242)][StreptococcuspyogenesMGAS8232]	49_contigs_01288_1	34.426	61	38	2	1	60	1	60	2.3	26.9	401	558	79	52.46	49_contigs_01288_1
VFG001335(gb|NP_688167)_1(neuA)CMP-N-acetylneuraminicacidsynthetaseNeuA[Capsule(VF0274)][Streptococcusagalactiae2603V/R]	107A_contigs_01776_1	31.148	61	36	2	57	116	79	134	0.23	30	414	329	14	52.46	107A_contigs_01776_1
VFG001354(gb|NP_345414)_1(pce)cholinebindingproteinE[CBPs(VF0145)][StreptococcuspneumoniaeTIGR4]	107A_contigs_01176_1	32.787	61	30	2	73	122	12	72	0.035	33.1	628	260	8	52.46	107A_contigs_01176_1
VFG001797(gb|NP_735749)_1(scpB)streptococcalC5apeptidase[C5apeptidase(VF0278)][StreptococcusagalactiaeNEM316]	118A_contigs_00982_1	32.787	61	37	2	11	71	23	79	1.4	29.3	1151	617	5	52.46	118A_contigs_00982_1
VFG001341(gb|NP_688173)_1(cpsJ)glycosyltransferaseCpsJ(V)[Capsule(VF0274)][Streptococcusagalactiae2603V/R]	122A_contigs_00100_1	23.81	105	76	3	4	105	47	150	0.012	33.5	322	384	32	52.38	122A_contigs_00100_1
VFG005767(gb|NP_687682)_1(cylG)3-ketoacyl-ACP-reductaseCylG[Beta-hemolysin/cytolysin(CVF171)][Streptococcusagalactiae2603V/R]	107A_contigs_00595_1	30.159	63	32	2	184	234	952	1014	3.6	25.4	241	1182	21	52.38	107A_contigs_00595_1
VFG000953(gb|NP_665009)_1(spek)streptococcalexotoxinSpeK-phageassociated[Spes(VF0248)][StreptococcuspyogenesMGAS315]	107A_contigs_01779_1	28.571	42	30	0	71	112	569	610	0.98	27.3	260	648	16	52.38	107A_contigs_01779_1
VFG001359(gb|NP_346089)_1(psaA)manganeseABCtransporter,manganese-bindingadhesionliprotein[PsaA(VF0151)][StreptococcuspneumoniaeTIGR4]	124A_contigs_01708_1	38.095	42	23	1	2	40	3	44	3.7	25.8	310	345	13	52.38	124A_contigs_01708_1
VFG005283(gb|NP_735085)_1(gbs0630)classCsortase[PI-1(VF0527)][StreptococcusagalactiaeNEM316]	107A_contigs_00287_1	26.154	130	91	4	114	240	93	220	3.59e-09	53.1	306	249	42	52.31	107A_contigs_00287_1
VFG005308(gb|NP_344987)_1(srtC-2/srtC)sortase[PI-1(VF0529)][StreptococcuspneumoniaeTIGR4]	107A_contigs_00819_1	18.462	65	50	1	77	141	1188	1249	5.9	25	262	1466	25	52.31	107A_contigs_00819_1
VFG005299(gb|NP_735915)_1(pilA)tipadhesinPilA[PI-2a(VF0528)][StreptococcusagalactiaeNEM316]	46_contigs_00308_1	30.769	65	40	3	48	108	286	349	1.3	28.9	902	607	7	52.31	46_contigs_00308_1
VFG000962(gb|NP_270107)_1(hasA)hyaluronatesynthase[Hyaluronicacidcapsule(VF0244)][StreptococcuspyogenesM1GAS]	118A_contigs_01567_1	29.358	109	72	3	66	174	12	115	7.04e-07	47.8	420	457	26	52.29	118A_contigs_01567_1
VFG001342(gb|NP_688174)_1(cpsO)glycosyltransferaseCpsO(V)[Capsule(VF0274)][Streptococcusagalactiae2603V/R]	122A_contigs_00683_1	30.909	220	135	5	1	216	1	207	7.55e-27	104	328	323	66	52.27	122A_contigs_00683_1
VFG001338(gb|NP_688170)_1(neuB)N-acetylneuramicacidsynthetaseNeuB[Capsule(VF0274)][Streptococcusagalactiae2603V/R]	31A_contigs_01288_1	34.091	44	27	1	185	226	180	223	9.8	24.6	342	316	12	52.27	31A_contigs_01288_1
VFG000950(gb|NP_665531)_1(emm)Mproteintype3[Mprotein(VF0242)][StreptococcuspyogenesMGAS315]	118A_contigs_01393_1	36.364	44	22	2	6	49	5	42	3.7	26.9	582	1166	8	52.27	118A_contigs_01393_1
VFG005277(gb|NP_735083)_1(gbs0628)majorsubunitprotein[PI-1(VF0527)][StreptococcusagalactiaeNEM316]	107A_contigs_01047_1	29.545	44	28	1	97	140	224	264	9.3	25.4	555	759	8	52.27	107A_contigs_01047_1
VFG005313(gb|NP_357715)_1(pspA)SurfaceproteinpspAprecursor[Choline-bindingproteins(CVF122)][StreptococcuspneumoniaeR6]	48_contigs_01497_1	31.613	155	90	4	173	326	285	424	3.3	26.9	620	556	25	52.26	48_contigs_01497_1
VFG005776(gb|NP_687685)_1(cylA)ABC(ATP-bindingcassette)transporterCylA[Beta-hemolysin/cytolysin(CVF171)][Streptococcusagalactiae2603V/R]	45_contigs_01417_1	29.464	224	152	4	3	222	4	225	1.55e-22	90.9	310	237	71	52.23	45_contigs_01417_1
VFG005776(gb|NP_687685)_1(cylA)ABC(ATP-bindingcassette)transporterCylA[Beta-hemolysin/cytolysin(CVF171)][Streptococcusagalactiae2603V/R]	107A_contigs_01362_1	43.478	46	23	2	33	78	5	47	3.2	25.4	310	164	15	52.17	107A_contigs_01362_1
VFG001342(gb|NP_688174)_1(cpsO)glycosyltransferaseCpsO(V)[Capsule(VF0274)][Streptococcusagalactiae2603V/R]	107A_contigs_01231_1	32.609	46	26	2	10	50	149	194	1.6	26.9	328	286	13	52.17	107A_contigs_01231_1
VFG000948(gb|NP_663908)_1(fbaB)fibronectin-bingproteinSfbII[FBPs(VF0243)][StreptococcuspyogenesMGAS315]	118A_contigs_00982_1	32.609	46	31	0	607	652	569	614	0.19	31.2	657	617	7	52.17	118A_contigs_00982_1
VFG000974(gb|NP_269970)_1(scpA)C5apeptidaseprecursor[C5apeptidase(VF0245)][StreptococcuspyogenesM1GAS]	107A_contigs_01214_1	30.435	46	32	0	905	950	118	163	4.5	27.7	1182	546	4	52.17	107A_contigs_01214_1
VFG001797(gb|NP_735749)_1(scpB)streptococcalC5apeptidase[C5apeptidase(VF0278)][StreptococcusagalactiaeNEM316]	107A_contigs_01214_1	30.435	46	32	0	905	950	118	163	4.2	27.7	1151	546	4	52.17	107A_contigs_01214_1
VFG005313(gb|NP_357715)_1(pspA)SurfaceproteinpspAprecursor[Choline-bindingproteins(CVF122)][StreptococcuspneumoniaeR6]	114A_contigs_01601_1	31.915	94	50	1	247	326	326	419	3.8	26.9	620	551	13	52.13	114A_contigs_01601_1
VFG005776(gb|NP_687685)_1(cylA)ABC(ATP-bindingcassette)transporterCylA[Beta-hemolysin/cytolysin(CVF171)][Streptococcusagalactiae2603V/R]	118A_contigs_01796_1	31.579	190	114	10	16	197	16	197	3.7e-15	70.5	310	241	59	52.11	118A_contigs_01796_1
VFG042970(gb|YP_281475)_1(fctB)minorpilinFctB[pilus(VF0531)][StreptococcuspyogenesMGAS5005]	107A_contigs_01654_1	37.5	48	20	3	61	102	216	259	0.74	26.9	216	281	19	52.08	107A_contigs_01654_1
VFG000965(gb|NP_268936)_1(hylP)hyaluronidase,phageassociated[Hyaluronidase(VF0246)][StreptococcuspyogenesM1GAS]	107A_contigs_00615_1	31.25	48	32	1	223	270	150	196	3.8	25.8	338	334	14	52.08	107A_contigs_00615_1
VFG000955(gb|NP_608047)_1(emm)M18proteinprecursor[Mprotein(VF0242)][StreptococcuspyogenesMGAS8232]	122A_contigs_01456_1	28.049	246	144	8	82	317	151	373	1.4	27.7	401	545	79	52.03	122A_contigs_01456_1
VFG001365(gb|NP_344879)_1(cps4A)capsularpolysaccharidebiosynthesisproteinCps4A[Capsule(VF0144)][StreptococcuspneumoniaeTIGR4]	107A_contigs_00954_1	30.4	250	156	7	181	413	4	252	9.12e-22	94	482	430	48	52	107A_contigs_00954_1
VFG000978(gb|NP_268943)_1(spec)streptococcalexotoxinCprecursor,phageassociated[Spes(VF0248)][StreptococcuspyogenesM1GAS]	50_contigs_01391_1	26.667	75	50	3	73	144	42	114	1.2	25.8	236	116	31	52	50_contigs_01391_1
VFG001365(gb|NP_344879)_1(cps4A)capsularpolysaccharidebiosynthesisproteinCps4A[Capsule(VF0144)][StreptococcuspneumoniaeTIGR4]	75B_contigs_01207_1	22	50	39	0	69	118	2	51	8	24.6	482	128	23	52	75B_contigs_01207_1
VFG000979(gb|NP_268582)_1(speg)streptococcalexotoxinGprecursor[Spes(VF0248)][StreptococcuspyogenesM1GAS]	107A_contigs_00819_1	34	50	32	1	171	219	574	623	2.7	25.8	235	1466	21	52	107A_contigs_00819_1
VFG001343(gb|NP_688175)_1(cpsN)glycosyltransferaseCpsN(V)[Capsule(VF0274)][Streptococcusagalactiae2603V/R]	107A_contigs_00847_1	30	50	30	2	90	139	502	546	3	26.2	296	1022	17	52	107A_contigs_00847_1
VFG000953(gb|NP_665009)_1(spek)streptococcalexotoxinSpeK-phageassociated[Spes(VF0248)][StreptococcuspyogenesMGAS315]	38B_contigs_01378_1	40	25	15	0	5	29	18	42	9.6	23.1	260	103	10	52	38B_contigs_01378_1
VFG005776(gb|NP_687685)_1(cylA)ABC(ATP-bindingcassette)transporterCylA[Beta-hemolysin/cytolysin(CVF171)][Streptococcusagalactiae2603V/R]	107A_contigs_00915_1	33.476	233	149	4	3	232	2	231	1.3e-32	118	310	247	74	51.93	107A_contigs_00915_1
VFG001371(gb|NP_344885)_1(cps4G)capsularpolysaccharidebiosynthesisproteinCps4G[Capsule(VF0144)][StreptococcuspneumoniaeTIGR4]	48_contigs_01136_1	36.538	52	23	2	57	100	13	62	4.5	25.4	359	178	12	51.92	48_contigs_01136_1
VFG000955(gb|NP_608047)_1(emm)M18proteinprecursor[Mprotein(VF0242)][StreptococcuspyogenesMGAS8232]	49_contigs_01288_1	31.875	160	89	5	176	320	213	367	0.93	28.1	401	558	79	51.88	49_contigs_01288_1
VFG000950(gb|NP_665531)_1(emm)Mproteintype3[Mprotein(VF0242)][StreptococcuspyogenesMGAS315]	118A_contigs_01081_1	51.852	27	10	1	7	30	3	29	5.4	26.6	582	1070	19	51.85	118A_contigs_01081_1
VFG000968(gb|NP_269973)_1(emm)Mproteintype1[Mprotein(VF0242)][StreptococcuspyogenesM1GAS]	107A_contigs_01402_1	29.63	54	34	1	279	328	217	270	6.1	25.8	485	347	19	51.85	107A_contigs_01402_1
VFG000968(gb|NP_269973)_1(emm)Mproteintype1[Mprotein(VF0242)][StreptococcuspyogenesM1GAS]	107A_contigs_01402_1	29.63	54	34	1	237	286	217	270	7.1	25.4	485	347	19	51.85	107A_contigs_01402_1
VFG000968(gb|NP_269973)_1(emm)Mproteintype1[Mprotein(VF0242)][StreptococcuspyogenesM1GAS]	118A_contigs_01081_1	51.852	27	10	1	7	30	3	29	4	26.6	485	1070	10	51.85	118A_contigs_01081_1
VFG001364(gb|NP_344851)_1(hysA)hyaluronatelyase[Hyaluronatelyase(VF0146)][StreptococcuspneumoniaeTIGR4]	107A_contigs_00904_1	29.63	54	38	0	231	284	157	210	6.9	26.6	1067	248	5	51.85	107A_contigs_00904_1
VFG001364(gb|NP_344851)_1(hysA)hyaluronatelyase[Hyaluronatelyase(VF0146)][StreptococcuspneumoniaeTIGR4]	107A_contigs_00494_1	29.63	54	38	0	917	970	354	407	7.5	26.9	1067	767	5	51.85	107A_contigs_00494_1
VFG000979(gb|NP_268582)_1(speg)streptococcalexotoxinGprecursor[Spes(VF0248)][StreptococcuspyogenesM1GAS]	107A_contigs_00546_1	37.5	56	28	2	141	192	269	321	5.1	24.6	235	411	22	51.79	107A_contigs_00546_1
VFG001365(gb|NP_344879)_1(cps4A)capsularpolysaccharidebiosynthesisproteinCps4A[Capsule(VF0144)][StreptococcuspneumoniaeTIGR4]	107A_contigs_01245_1	25	56	35	1	119	174	204	252	3.8	26.6	482	732	12	51.79	107A_contigs_01245_1
VFG005316(gb|NP_359586)_1(pspC/cbpA)CholinebindingproteinA[Choline-bindingproteins(CVF122)][StreptococcuspneumoniaeR6]	118A_contigs_01081_1	35.714	56	25	2	8	54	2	55	1	29.3	702	1070	7	51.79	118A_contigs_01081_1
VFG001368(gb|NP_344882)_1(cps4D)capsularpolysaccharidebiosynthesisproteinCps4D[Capsule(VF0144)][StreptococcuspneumoniaeTIGR4]	107A_contigs_01410_1	29.31	58	37	2	137	194	114	167	1.8	25.8	228	259	25	51.72	107A_contigs_01410_1
VFG000980(gb|NP_268735)_1(spej)streptococcalexotoxinJprecursor[Spes(VF0248)][StreptococcuspyogenesM1GAS]	56A_contigs_00688_1	29.31	58	32	2	121	169	117	174	7.1	24.3	233	534	21	51.72	56A_contigs_00688_1
VFG000980(gb|NP_268735)_1(spej)streptococcalexotoxinJprecursor[Spes(VF0248)][StreptococcuspyogenesM1GAS]	114A_contigs_00137_1	32.759	58	29	3	63	112	24	79	7.9	23.9	233	259	21	51.72	114A_contigs_00137_1
VFG042975(gb|YP_002742502)_1(srtG2)surfaceproteincellwallanchor,sortase_Bfamily[PI-2(VF0530)][StreptococcuspneumoniaeTaiwan19F-14]	122A_contigs_00559_1	34.483	29	19	0	53	81	116	144	5.3	24.3	212	153	14	51.72	122A_contigs_00559_1
VFG005305(gb|NP_344984)_1(rrgC)cellwallsurfaceanchorfamilyprotein,minorpiliRrgC[PI-1(VF0529)][StreptococcuspneumoniaeTIGR4]	107A_contigs_01461_1	37.931	29	18	0	201	229	385	413	4	26.2	394	583	7	51.72	107A_contigs_01461_1
VFG005215(gb|NP_735300)_1(fbsB)Fibrinogen-bindingsurfaceproteinB[FbsB(VF0523)][StreptococcusagalactiaeNEM316]	22A_contigs_00066_1	37.931	29	18	0	141	169	677	705	7.5	26.2	636	954	5	51.72	22A_contigs_00066_1
VFG005767(gb|NP_687682)_1(cylG)3-ketoacyl-ACP-reductaseCylG[Beta-hemolysin/cytolysin(CVF171)][Streptococcusagalactiae2603V/R]	107A_contigs_00675_1	30	240	149	7	2	236	3	228	1.95e-22	89	241	233	98	51.67	107A_contigs_00675_1
VFG000955(gb|NP_608047)_1(emm)M18proteinprecursor[Mprotein(VF0242)][StreptococcuspyogenesMGAS8232]	107A_contigs_01402_1	28.333	60	39	1	190	245	211	270	2.2	26.9	401	347	14	51.67	107A_contigs_01402_1
VFG005297(gb|NP_735914)_1(pilB)majorsubunitPilB[PI-2a(VF0528)][StreptococcusagalactiaeNEM316]	107A_contigs_00245_1	35	60	34	2	616	673	497	553	5.4	26.6	675	652	9	51.67	107A_contigs_00245_1
VFG005767(gb|NP_687682)_1(cylG)3-ketoacyl-ACP-reductaseCylG[Beta-hemolysin/cytolysin(CVF171)][Streptococcusagalactiae2603V/R]	107A_contigs_01563_1	27.236	246	165	5	2	237	11	252	1.42e-27	103	241	286	98	51.63	107A_contigs_01563_1
VFG000980(gb|NP_268735)_1(spej)streptococcalexotoxinJprecursor[Spes(VF0248)][StreptococcuspyogenesM1GAS]	118A_contigs_00223_1	24.194	62	44	2	171	231	189	248	9.9	23.9	233	299	26	51.61	118A_contigs_00223_1
VFG000978(gb|NP_268943)_1(spec)streptococcalexotoxinCprecursor,phageassociated[Spes(VF0248)][StreptococcuspyogenesM1GAS]	107A_contigs_00499_1	25.806	31	23	0	172	202	24	54	9.6	23.9	236	436	13	51.61	107A_contigs_00499_1
VFG001367(gb|NP_344881)_1(cps4C)capsularpolysaccharidebiosynthesisproteinCps4C[Capsule(VF0144)][StreptococcuspneumoniaeTIGR4]	118A_contigs_00142_1	41.935	31	18	0	78	108	252	282	0.42	28.1	231	452	13	51.61	118A_contigs_00142_1
VFG000956(gb|NP_607775)_1(sda)streptodornase[DNase(VF0252)][StreptococcuspyogenesMGAS8232]	107A_contigs_00204_1	38.71	31	9	1	51	71	102	132	9.1	24.6	333	846	6	51.61	107A_contigs_00204_1
VFG001341(gb|NP_688173)_1(cpsJ)glycosyltransferaseCpsJ(V)[Capsule(VF0274)][Streptococcusagalactiae2603V/R]	60A_contigs_01215_1	30.526	95	66	0	3	97	2	96	1.75e-07	48.1	322	246	30	51.58	60A_contigs_01215_1
VFG005776(gb|NP_687685)_1(cylA)ABC(ATP-bindingcassette)transporterCylA[Beta-hemolysin/cytolysin(CVF171)][Streptococcusagalactiae2603V/R]	107A_contigs_00201_1	25.984	254	158	9	6	243	24	263	4.33e-20	84.7	310	268	77	51.57	107A_contigs_00201_1
VFG001361(gb|NP_344663)_1(pspA)pneumococcalsurfaceproteinA[PspA(VF0152)][StreptococcuspneumoniaeTIGR4]	49_contigs_01288_1	33.077	130	72	6	196	312	357	484	6.4	26.6	745	558	16	51.54	49_contigs_01288_1
VFG005776(gb|NP_687685)_1(cylA)ABC(ATP-bindingcassette)transporterCylA[Beta-hemolysin/cytolysin(CVF171)][Streptococcusagalactiae2603V/R]	70A_contigs_00806_1	26.638	229	149	9	2	216	353	576	6.39e-16	74.7	310	603	69	51.53	70A_contigs_00806_1
VFG001343(gb|NP_688175)_1(cpsN)glycosyltransferaseCpsN(V)[Capsule(VF0274)][Streptococcusagalactiae2603V/R]	107A_contigs_00458_1	29.293	99	67	3	4	100	5	102	0.000207	38.9	296	318	33	51.52	107A_contigs_00458_1
VFG001341(gb|NP_688173)_1(cpsJ)glycosyltransferaseCpsJ(V)[Capsule(VF0274)][Streptococcusagalactiae2603V/R]	107A_contigs_00458_1	29.293	99	55	3	3	92	2	94	4.55e-07	47.4	322	318	28	51.52	107A_contigs_00458_1
VFG005761(gb|NP_687680)_1(cylX)acetylcoenzymeA(CoA)carboxylaseCylX[Beta-hemolysin/cytolysin(CVF171)][Streptococcusagalactiae2603V/R]	107A_contigs_01086_1	39.394	33	13	1	74	99	66	98	1.5	24.3	102	142	25	51.52	107A_contigs_01086_1
VFG001374(gb|NP_344891)_1(cps4J)capsularpolysaccharidebiosynthesisproteinCps4J[Capsule(VF0144)][StreptococcuspneumoniaeTIGR4]	107A_contigs_00007_1	33.333	66	34	3	99	163	104	160	0.56	28.1	352	247	18	51.52	107A_contigs_00007_1
VFG001350(gb|NP_688182)_1(cpsC)CpsCprotein[Capsule(VF0274)][Streptococcusagalactiae2603V/R]	107A_contigs_00191_1	33.333	33	22	0	168	200	41	73	8	23.9	231	318	14	51.52	107A_contigs_00191_1
VFG001373(gb|NP_344890)_1(cps4I)UDP-N-acetylglucosamine-2-epimerase[Capsule(VF0144)][StreptococcuspneumoniaeTIGR4]	114A_contigs_00819_1	36.364	33	21	0	91	123	655	687	6.5	25.4	366	1457	9	51.52	114A_contigs_00819_1
VFG001368(gb|NP_344882)_1(cps4D)capsularpolysaccharidebiosynthesisproteinCps4D[Capsule(VF0144)][StreptococcuspneumoniaeTIGR4]	22A_contigs_00047_1	29.412	68	40	2	67	129	242	306	0.058	30.8	228	515	28	51.47	22A_contigs_00047_1
VFG001370(gb|NP_344884)_1(cps4F)capsularpolysaccharidebiosynthesisproteinCps4F[Capsule(VF0144)][StreptococcuspneumoniaeTIGR4]	22A_contigs_00045_1	20.588	68	49	1	315	377	245	312	2.4	26.6	410	334	15	51.47	22A_contigs_00045_1
VFG005313(gb|NP_357715)_1(pspA)SurfaceproteinpspAprecursor[Choline-bindingproteins(CVF122)][StreptococcuspneumoniaeR6]	49_contigs_01288_1	34.286	105	52	3	239	326	322	426	2.6	27.3	620	558	14	51.43	49_contigs_01288_1
VFG000957(gb|NP_607349)_1(spel)streptococcalexotoxinLprecursor[Spes(VF0248)][StreptococcuspyogenesMGAS8232]	43_contigs_01048_1	34.286	35	23	0	114	148	101	135	0.94	27.3	263	320	13	51.43	43_contigs_01048_1
VFG005289(gb|NP_735087)_1(gbs0632)tipadhesinprotein[PI-1(VF0527)][StreptococcusagalactiaeNEM316]	75B_contigs_01870_1	37.143	35	22	0	598	632	65	99	8.8	26.2	891	247	4	51.43	75B_contigs_01870_1
VFG001340(gb|NP_688172)_1(cpsK)polysaccharidebiosynthesisproteinCpsK(V)[Capsule(VF0274)][Streptococcusagalactiae2603V/R]	69B_contigs_00439_1	31.944	72	39	4	67	136	68	131	2.2	25.8	319	142	22	51.39	69B_contigs_00439_1
VFG001352(gb|NP_688184)_1(cpsA)CpsAresponsiblefortransferofCPSfromthemembranelipidtothecellwallpeptidoglycan[Capsule(VF0274)][Streptococcusagalactiae2603V/R]	107A_contigs_00970_1	29.73	37	26	0	168	204	169	205	6.6	25.8	486	411	8	51.35	107A_contigs_00970_1
VFG005776(gb|NP_687685)_1(cylA)ABC(ATP-bindingcassette)transporterCylA[Beta-hemolysin/cytolysin(CVF171)][Streptococcusagalactiae2603V/R]	124A_contigs_00267_1	27.679	224	151	3	3	222	6	222	8.69e-22	90.1	310	302	71	51.34	124A_contigs_00267_1
VFG000962(gb|NP_270107)_1(hasA)hyaluronatesynthase[Hyaluronicacidcapsule(VF0244)][StreptococcuspyogenesM1GAS]	31A_contigs_01288_1	30.973	113	57	8	65	173	4	99	0.004	35.8	420	316	26	51.33	31A_contigs_01288_1
VFG005776(gb|NP_687685)_1(cylA)ABC(ATP-bindingcassette)transporterCylA[Beta-hemolysin/cytolysin(CVF171)][Streptococcusagalactiae2603V/R]	107A_contigs_01025_1	31.579	76	48	2	129	201	825	899	0.011	33.9	310	941	56	51.32	107A_contigs_01025_1
VFG001342(gb|NP_688174)_1(cpsO)glycosyltransferaseCpsO(V)[Capsule(VF0274)][Streptococcusagalactiae2603V/R]	22A_contigs_01100_1	23.932	117	84	2	5	117	6	121	0.000185	39.3	328	314	34	51.28	22A_contigs_01100_1
VFG001343(gb|NP_688175)_1(cpsN)glycosyltransferaseCpsN(V)[Capsule(VF0274)][Streptococcusagalactiae2603V/R]	60A_contigs_01218_1	29.487	78	52	3	20	96	28	103	0.2	29.6	296	337	26	51.28	60A_contigs_01218_1
VFG042967(gb|YP_281472)_1(lepA)signalpeptidaseI[pilus(VF0531)][StreptococcuspyogenesMGAS5005]	107A_contigs_00381_1	33.333	39	23	1	128	163	123	161	5	24.3	186	410	19	51.28	107A_contigs_00381_1
VFG000951(gb|NP_665105)_1(spea)streptococcalexotoxinAprecursor-phageassociated[Spes(VF0248)][StreptococcuspyogenesMGAS315]	118A_contigs_00293_1	38.462	39	23	1	158	196	71	108	7.1	24.3	252	242	15	51.28	118A_contigs_00293_1
VFG005283(gb|NP_735085)_1(gbs0630)classCsortase[PI-1(VF0527)][StreptococcusagalactiaeNEM316]	107A_contigs_01556_1	30.769	39	26	1	235	273	123	160	9	24.3	306	202	13	51.28	107A_contigs_01556_1
VFG001372(gb|NP_344886)_1(cps4H)capsularpolysaccharidebiosynthesisproteinCps4H[Capsule(VF0144)][StreptococcuspneumoniaeTIGR4]	107A_contigs_00476_1	30.769	39	26	1	65	103	190	227	7.2	25	373	348	10	51.28	107A_contigs_00476_1
VFG005776(gb|NP_687685)_1(cylA)ABC(ATP-bindingcassette)transporterCylA[Beta-hemolysin/cytolysin(CVF171)][Streptococcusagalactiae2603V/R]	107A_contigs_00188_1	31.034	203	118	6	3	192	4	197	9.05e-18	77.8	310	234	61	51.23	107A_contigs_00188_1
VFG005313(gb|NP_357715)_1(pspA)SurfaceproteinpspAprecursor[Choline-bindingproteins(CVF122)][StreptococcuspneumoniaeR6]	43_contigs_01463_1	30.864	162	98	2	165	326	272	419	2.5	27.3	620	551	29	51.23	43_contigs_01463_1
VFG005776(gb|NP_687685)_1(cylA)ABC(ATP-bindingcassette)transporterCylA[Beta-hemolysin/cytolysin(CVF171)][Streptococcusagalactiae2603V/R]	43_contigs_01716_1	29.268	205	120	8	2	192	482	675	3.26e-15	72.8	310	696	62	51.22	43_contigs_01716_1
VFG000962(gb|NP_270107)_1(hasA)hyaluronatesynthase[Hyaluronicacidcapsule(VF0244)][StreptococcuspyogenesM1GAS]	22A_contigs_00044_1	26.016	123	82	5	66	187	274	388	0.000177	40	420	564	29	51.22	22A_contigs_00044_1
VFG000979(gb|NP_268582)_1(speg)streptococcalexotoxinGprecursor[Spes(VF0248)][StreptococcuspyogenesM1GAS]	107A_contigs_00009_1	26.829	41	25	1	2	42	138	173	6.6	24.6	235	664	17	51.22	107A_contigs_00009_1
VFG005764(gb|NP_687681)_1(cylD)malonyl-CoA-ACPtransacylaseCylD[Beta-hemolysin/cytolysin(CVF171)][Streptococcusagalactiae2603V/R]	114A_contigs_00660_1	39.024	41	22	1	103	143	109	146	7.2	24.3	283	185	14	51.22	114A_contigs_00660_1
VFG001374(gb|NP_344891)_1(cps4J)capsularpolysaccharidebiosynthesisproteinCps4J[Capsule(VF0144)][StreptococcuspneumoniaeTIGR4]	31A_contigs_00358_1	34.146	41	23	1	241	277	168	208	4.6	25.4	352	225	11	51.22	31A_contigs_00358_1
VFG001376(gb|NP_344893)_1(cps4L)UDP-N-acetylglucosamine2-epimerase[Capsule(VF0144)][StreptococcuspneumoniaeTIGR4]	45_contigs_01531_1	26.647	334	224	11	19	343	3	324	1.09e-25	103	395	366	82	51.2	45_contigs_01531_1
VFG001349(gb|NP_688181)_1(cpsD)CpsDautokinase[Capsule(VF0274)][Streptococcusagalactiae2603V/R]	107A_contigs_01563_1	32.558	43	24	1	29	71	4	41	6.6	24.3	230	286	19	51.16	107A_contigs_01563_1
VFG000954(gb|NP_664724)_1(ssa)streptococcalsuperantigenSSA-phageassociated[Spes(VF0248)][StreptococcuspyogenesMGAS315]	38B_contigs_00948_1	27.907	43	31	0	137	179	17	59	4.1	24.3	261	115	16	51.16	38B_contigs_00948_1
VFG001333(gb|NP_689029)_1(cfa/cfb)cAMPfactor[CAMPfactor(VF0280)][Streptococcusagalactiae2603V/R]	107A_contigs_00300_1	37.209	43	19	2	180	220	246	282	0.98	26.9	256	313	16	51.16	107A_contigs_00300_1
VFG005776(gb|NP_687685)_1(cylA)ABC(ATP-bindingcassette)transporterCylA[Beta-hemolysin/cytolysin(CVF171)][Streptococcusagalactiae2603V/R]	107A_contigs_01033_1	37.209	43	27	0	153	195	403	445	0.46	28.9	310	778	14	51.16	107A_contigs_01033_1
VFG005767(gb|NP_687682)_1(cylG)3-ketoacyl-ACP-reductaseCylG[Beta-hemolysin/cytolysin(CVF171)][Streptococcusagalactiae2603V/R]	107A_contigs_01170_1	31.923	260	145	6	2	236	10	262	1.17e-30	111	241	267	98	51.15	107A_contigs_01170_1
VFG001361(gb|NP_344663)_1(pspA)pneumococcalsurfaceproteinA[PspA(VF0152)][StreptococcuspneumoniaeTIGR4]	43_contigs_00439_1	34.091	88	40	4	307	393	16	86	4.8	26.9	745	389	24	51.14	43_contigs_00439_1
VFG001346(gb|NP_688178)_1(cpsG)glycosyltransferaseCpsG(V)[Capsule(VF0274)][Streptococcusagalactiae2603V/R]	107A_contigs_00378_1	33.333	45	27	2	92	136	360	401	4.3	24.3	164	701	27	51.11	107A_contigs_00378_1
VFG005215(gb|NP_735300)_1(fbsB)Fibrinogen-bindingsurfaceproteinB[FbsB(VF0523)][StreptococcusagalactiaeNEM316]	38B_contigs_00566_1	33.333	45	26	1	15	55	205	249	6	26.2	636	282	6	51.11	38B_contigs_00566_1
VFG005301(gb|NP_344982)_1(rrgA)cellwallsurfaceanchorfamilyprotein,pilustipadhesinRrgA[PI-1(VF0529)][StreptococcuspneumoniaeTIGR4]	50_contigs_01185_1	37.778	45	27	1	719	763	327	370	4	27.3	894	541	5	51.11	50_contigs_01185_1
VFG005767(gb|NP_687682)_1(cylG)3-ketoacyl-ACP-reductaseCylG[Beta-hemolysin/cytolysin(CVF171)][Streptococcusagalactiae2603V/R]	107A_contigs_00311_1	29.694	229	152	7	2	224	3	228	7.23e-23	90.5	241	252	93	51.09	107A_contigs_00311_1
VFG001343(gb|NP_688175)_1(cpsN)glycosyltransferaseCpsN(V)[Capsule(VF0274)][Streptococcusagalactiae2603V/R]	49_contigs_00191_1	31.915	94	60	3	2	92	10	102	6.93e-07	46.2	296	272	31	51.06	49_contigs_00191_1
VFG005286(gb|NP_735086)_1(gbs0631)classCsortase[PI-1(VF0527)][StreptococcusagalactiaeNEM316]	107A_contigs_00580_1	29.787	47	33	0	17	63	57	103	0.83	27.3	284	272	17	51.06	107A_contigs_00580_1
VFG042971(gb|YP_002742498)_1(pitA)minorpilinPitA[PI-2(VF0530)][StreptococcuspneumoniaeTaiwan19F-14]	107A_contigs_01008_1	31.915	47	30	1	43	87	291	337	0.48	29.6	587	672	8	51.06	107A_contigs_01008_1
VFG001331(gb|YP_329152)_1(bca)Cproteinalpha-antigen[<alpha>-Cprotein(VF0276)][StreptococcusagalactiaeA909]	118A_contigs_01393_1	27.66	47	20	2	1	43	1	37	5.1	27.3	1021	1166	4	51.06	118A_contigs_01393_1
VFG001346(gb|NP_688178)_1(cpsG)glycosyltransferaseCpsG(V)[Capsule(VF0274)][Streptococcusagalactiae2603V/R]	107A_contigs_01452_1	28.571	49	33	1	56	102	242	290	1.3	25.8	164	359	29	51.02	107A_contigs_01452_1
VFG000962(gb|NP_270107)_1(hasA)hyaluronatesynthase[Hyaluronicacidcapsule(VF0244)][StreptococcuspyogenesM1GAS]	60A_contigs_01218_1	30.612	98	63	2	66	163	9	101	9.16e-07	47	420	337	23	51.02	60A_contigs_01218_1
VFG042975(gb|YP_002742502)_1(srtG2)surfaceproteincellwallanchor,sortase_Bfamily[PI-2(VF0530)][StreptococcuspneumoniaeTaiwan19F-14]	107A_contigs_00434_1	32.653	49	29	1	147	195	70	114	2	25.8	212	381	23	51.02	107A_contigs_00434_1
VFG005293(gb|NP_735912)_1(srtC4)classCsortase[PI-2a(VF0528)][StreptococcusagalactiaeNEM316]	22A_contigs_00312_1	32.653	49	28	1	34	82	841	884	3.4	25.8	295	1032	17	51.02	22A_contigs_00312_1
VFG005785(gb|NP_687688)_1(cylF)putativeaminomethyltransferaseCylF[Beta-hemolysin/cytolysin(CVF171)][Streptococcusagalactiae2603V/R]	107A_contigs_00612_1	28.571	49	25	1	231	269	288	336	9.7	24.6	318	445	12	51.02	107A_contigs_00612_1
VFG000950(gb|NP_665531)_1(emm)Mproteintype3[Mprotein(VF0242)][StreptococcuspyogenesMGAS315]	43_contigs_01463_1	28.758	153	97	3	349	495	213	359	6.9	26.2	582	551	79	50.98	43_contigs_01463_1
VFG042967(gb|YP_281472)_1(lepA)signalpeptidaseI[pilus(VF0531)][StreptococcuspyogenesMGAS5005]	46_contigs_01906_1	23.529	51	34	1	60	110	112	157	8.9	23.5	186	234	27	50.98	46_contigs_01906_1
VFG001341(gb|NP_688173)_1(cpsJ)glycosyltransferaseCpsJ(V)[Capsule(VF0274)][Streptococcusagalactiae2603V/R]	107A_contigs_00942_1	33.333	51	33	1	134	183	603	653	1.8	26.9	322	950	16	50.98	107A_contigs_00942_1
VFG001342(gb|NP_688174)_1(cpsO)glycosyltransferaseCpsO(V)[Capsule(VF0274)][Streptococcusagalactiae2603V/R]	45_contigs_01411_1	33.074	257	140	6	1	238	1	244	1.45e-32	119	328	293	73	50.97	45_contigs_01411_1
VFG005776(gb|NP_687685)_1(cylA)ABC(ATP-bindingcassette)transporterCylA[Beta-hemolysin/cytolysin(CVF171)][Streptococcusagalactiae2603V/R]	107A_contigs_00053_1	32.692	208	124	6	18	211	25	230	1.56e-15	71.6	310	253	63	50.96	107A_contigs_00053_1
VFG001370(gb|NP_344884)_1(cps4F)capsularpolysaccharidebiosynthesisproteinCps4F[Capsule(VF0144)][StreptococcuspneumoniaeTIGR4]	107A_contigs_01488_1	26.415	53	34	2	295	342	78	130	2.9	25.8	410	158	12	50.94	107A_contigs_01488_1
VFG001377(gb|NP_359024)_1(lytC)1,4-beta-N-acetylmuramidase[CBPs(VF0145)][StreptococcuspneumoniaeR6]	107A_contigs_00437_1	28.302	53	36	1	398	450	4	54	6.5	24.6	502	113	11	50.94	107A_contigs_00437_1
VFG005776(gb|NP_687685)_1(cylA)ABC(ATP-bindingcassette)transporterCylA[Beta-hemolysin/cytolysin(CVF171)][Streptococcusagalactiae2603V/R]	107A_contigs_01184_1	28.625	269	166	7	5	265	35	285	5.64e-24	97.8	310	426	84	50.93	107A_contigs_01184_1
VFG001366(gb|NP_344880)_1(cps4B)capsularpolysaccharidebiosynthesisproteinCps4B[Capsule(VF0144)][StreptococcuspneumoniaeTIGR4]	38B_contigs_01380_1	32.727	55	37	0	16	70	127	181	0.082	30	244	183	23	50.91	38B_contigs_01380_1
VFG000950(gb|NP_665531)_1(emm)Mproteintype3[Mprotein(VF0242)][StreptococcuspyogenesMGAS315]	107A_contigs_00065_1	38.182	55	29	2	10	60	14	67	0.21	30.8	582	588	17	50.91	107A_contigs_00065_1
VFG005776(gb|NP_687685)_1(cylA)ABC(ATP-bindingcassette)transporterCylA[Beta-hemolysin/cytolysin(CVF171)][Streptococcusagalactiae2603V/R]	107A_contigs_01461_1	29.73	222	139	6	11	222	344	558	1.27e-18	82.8	310	583	68	50.9	107A_contigs_01461_1
VFG001344(gb|NP_688176)_1(cpsM)polysaccharidebiosynthesisproteinCpsM(V)[Capsule(VF0274)][Streptococcusagalactiae2603V/R]	75B_contigs_01863_1	28.07	57	36	1	119	175	164	215	7.3	24.3	242	286	24	50.88	75B_contigs_01863_1
VFG000961(gb|NP_269065)_1(ideS/mac)immunoglobulinG-degradingenzyme[IdeS(VF0284)][StreptococcuspyogenesM1GAS]	107A_contigs_00321_1	36.842	57	22	4	80	122	66	122	4.6	25.4	340	214	13	50.88	107A_contigs_00321_1
VFG001340(gb|NP_688172)_1(cpsK)polysaccharidebiosynthesisproteinCpsK(V)[Capsule(VF0274)][Streptococcusagalactiae2603V/R]	107A_contigs_01389_1	30.508	59	34	2	191	248	394	446	3.8	25.8	319	874	18	50.85	107A_contigs_01389_1
VFG001344(gb|NP_688176)_1(cpsM)polysaccharidebiosynthesisproteinCpsM(V)[Capsule(VF0274)][Streptococcusagalactiae2603V/R]	45_contigs_00839_1	29.508	61	40	1	126	186	383	440	4.6	25	242	655	25	50.82	45_contigs_00839_1
VFG001335(gb|NP_688167)_1(neuA)CMP-N-acetylneuraminicacidsynthetaseNeuA[Capsule(VF0274)][Streptococcusagalactiae2603V/R]	107A_contigs_00768_1	32.787	61	39	1	323	381	129	189	4.6	25.8	414	224	14	50.82	107A_contigs_00768_1
VFG001339(gb|NP_688171)_1(cpsL)polysaccharidebiosynthesisproteinCpsL[Capsule(VF0274)][Streptococcusagalactiae2603V/R]	42_contigs_01191_1	27.869	61	36	1	347	399	344	404	0.18	30.8	467	478	11	50.82	42_contigs_01191_1
VFG005767(gb|NP_687682)_1(cylG)3-ketoacyl-ACP-reductaseCylG[Beta-hemolysin/cytolysin(CVF171)][Streptococcusagalactiae2603V/R]	107A_contigs_00030_1	27.273	187	133	2	2	188	4	187	1.76e-20	84	241	255	78	50.8	107A_contigs_00030_1
VFG001347(gb|NP_688179)_1(cpsF)polysaccharidebiosynthesisproteinCpsF[Capsule(VF0274)][Streptococcusagalactiae2603V/R]	107A_contigs_01673_1	26.154	65	32	3	66	127	81	132	0.67	26.6	150	336	41	50.77	107A_contigs_01673_1
VFG005293(gb|NP_735912)_1(srtC4)classCsortase[PI-2a(VF0528)][StreptococcusagalactiaeNEM316]	75B_contigs_01883_1	26.154	65	45	1	163	227	507	568	2.6	26.2	295	1277	22	50.77	75B_contigs_01883_1
VFG005313(gb|NP_357715)_1(pspA)SurfaceproteinpspAprecursor[Choline-bindingproteins(CVF122)][StreptococcuspneumoniaeR6]	44_contigs_00717_1	33.846	130	62	4	211	326	300	419	1.8	28.1	620	551	19	50.77	44_contigs_00717_1
VFG001359(gb|NP_346089)_1(psaA)manganeseABCtransporter,manganese-bindingadhesionliprotein[PsaA(VF0151)][StreptococcuspneumoniaeTIGR4]	107A_contigs_00565_1	31.343	67	36	3	1	63	4	64	1.5	26.9	310	550	20	50.75	107A_contigs_00565_1
VFG005286(gb|NP_735086)_1(gbs0631)classCsortase[PI-1(VF0527)][StreptococcusagalactiaeNEM316]	107A_contigs_00189_1	23.288	73	47	2	36	106	184	249	4.4	25.4	284	877	25	50.68	107A_contigs_00189_1
VFG005764(gb|NP_687681)_1(cylD)malonyl-CoA-ACPtransacylaseCylD[Beta-hemolysin/cytolysin(CVF171)][Streptococcusagalactiae2603V/R]	107A_contigs_00906_1	28.767	73	35	4	93	161	165	224	3.9	25.4	283	273	24	50.68	107A_contigs_00906_1
VFG001369(gb|NP_344883)_1(cps4E)capsularpolysaccharidebiosynthesisproteinCps4E[Capsule(VF0144)][StreptococcuspneumoniaeTIGR4]	122A_contigs_00101_1	30.667	75	41	4	83	146	72	146	1	26.6	212	272	30	50.67	122A_contigs_00101_1
VFG001333(gb|NP_689029)_1(cfa/cfb)cAMPfactor[CAMPfactor(VF0280)][Streptococcusagalactiae2603V/R]	46_contigs_00308_1	28	75	48	3	44	113	514	587	7.8	24.3	256	607	27	50.67	46_contigs_00308_1
VFG005283(gb|NP_735085)_1(gbs0630)classCsortase[PI-1(VF0527)][StreptococcusagalactiaeNEM316]	43_contigs_01716_1	33.333	75	37	5	75	142	513	581	3.3	25.8	306	696	22	50.67	43_contigs_01716_1
VFG001343(gb|NP_688175)_1(cpsN)glycosyltransferaseCpsN(V)[Capsule(VF0274)][Streptococcusagalactiae2603V/R]	107A_contigs_00129_1	32.035	231	142	4	4	226	5	228	1.87e-24	97.1	296	297	75	50.65	107A_contigs_00129_1
VFG001371(gb|NP_344885)_1(cps4G)capsularpolysaccharidebiosynthesisproteinCps4G[Capsule(VF0144)][StreptococcuspneumoniaeTIGR4]	44_contigs_01492_1	31.169	77	39	4	11	73	35	111	5.1	25.4	359	250	18	50.65	44_contigs_01492_1
VFG001348(gb|NP_688180)_1(cpsE)glycosyltransferaseCpsE[Capsule(VF0274)][Streptococcusagalactiae2603V/R]	107A_contigs_01071_1	29.87	77	38	4	396	460	211	283	5.9	25.8	463	453	14	50.65	107A_contigs_01071_1
VFG001362(gb|NP_344620)_1(zmpC)immunoglobulinA1protease[IgA1protease(VF0147)][StreptococcuspneumoniaeTIGR4]	107A_contigs_00276_1	31.169	77	48	2	420	493	103	177	0.27	32	1857	279	4	50.65	107A_contigs_00276_1
VFG001372(gb|NP_344886)_1(cps4H)capsularpolysaccharidebiosynthesisproteinCps4H[Capsule(VF0144)][StreptococcuspneumoniaeTIGR4]	38B_contigs_00567_1	30.769	156	93	5	153	299	173	322	5.28e-11	60.1	373	397	39	50.64	38B_contigs_00567_1
VFG005313(gb|NP_357715)_1(pspA)SurfaceproteinpspAprecursor[Choline-bindingproteins(CVF122)][StreptococcuspneumoniaeR6]	124A_contigs_00561_1	30.247	162	99	2	165	326	281	428	4.3	26.9	620	560	26	50.62	124A_contigs_00561_1
VFG005313(gb|NP_357715)_1(pspA)SurfaceproteinpspAprecursor[Choline-bindingproteins(CVF122)][StreptococcuspneumoniaeR6]	60A_contigs_01801_1	30.247	162	99	2	165	326	272	419	6.1	26.2	620	551	26	50.62	60A_contigs_01801_1
VFG000980(gb|NP_268735)_1(spej)streptococcalexotoxinJprecursor[Spes(VF0248)][StreptococcuspyogenesM1GAS]	107A_contigs_01486_1	32.53	83	39	6	86	158	184	259	0.46	28.1	233	411	31	50.6	107A_contigs_01486_1
VFG005305(gb|NP_344984)_1(rrgC)cellwallsurfaceanchorfamilyprotein,minorpiliRrgC[PI-1(VF0529)][StreptococcuspneumoniaeTIGR4]	122A_contigs_01523_1	33.735	83	42	5	264	343	324	396	0.008	34.7	394	476	20	50.6	122A_contigs_01523_1
VFG005767(gb|NP_687682)_1(cylG)3-ketoacyl-ACP-reductaseCylG[Beta-hemolysin/cytolysin(CVF171)][Streptococcusagalactiae2603V/R]	38B_contigs_00566_1	33.333	93	39	5	1	90	1	73	5.39e-05	40	241	282	37	50.54	38B_contigs_00566_1
VFG005767(gb|NP_687682)_1(cylG)3-ketoacyl-ACP-reductaseCylG[Beta-hemolysin/cytolysin(CVF171)][Streptococcusagalactiae2603V/R]	60A_contigs_01214_1	33.333	93	39	5	1	90	1	73	5.46e-05	40	241	280	37	50.54	60A_contigs_01214_1
VFG001339(gb|NP_688171)_1(cpsL)polysaccharidebiosynthesisproteinCpsL[Capsule(VF0274)][Streptococcusagalactiae2603V/R]	44_contigs_01340_1	28.571	406	261	9	13	403	13	404	2.32e-45	161	467	467	84	50.49	44_contigs_01340_1
VFG001343(gb|NP_688175)_1(cpsN)glycosyltransferaseCpsN(V)[Capsule(VF0274)][Streptococcusagalactiae2603V/R]	44_contigs_01346_1	29.126	103	69	3	2	101	10	111	5.04e-06	43.5	296	272	34	50.49	44_contigs_01346_1
VFG005776(gb|NP_687685)_1(cylA)ABC(ATP-bindingcassette)transporterCylA[Beta-hemolysin/cytolysin(CVF171)][Streptococcusagalactiae2603V/R]	107A_contigs_00717_1	29.808	208	134	6	18	216	19	223	9.47e-16	72.4	310	261	64	50.48	107A_contigs_00717_1
VFG005776(gb|NP_687685)_1(cylA)ABC(ATP-bindingcassette)transporterCylA[Beta-hemolysin/cytolysin(CVF171)][Streptococcusagalactiae2603V/R]	107A_contigs_00728_1	31.132	212	135	5	3	211	6	209	1.03e-21	89.4	310	279	67	50.47	107A_contigs_00728_1
VFG001797(gb|NP_735749)_1(scpB)streptococcalC5apeptidase[C5apeptidase(VF0278)][StreptococcusagalactiaeNEM316]	118A_contigs_00142_1	24.779	113	70	5	549	647	173	284	0.5	30.8	1151	452	9	50.44	118A_contigs_00142_1
VFG005776(gb|NP_687685)_1(cylA)ABC(ATP-bindingcassette)transporterCylA[Beta-hemolysin/cytolysin(CVF171)][Streptococcusagalactiae2603V/R]	107A_contigs_00642_1	32.4	250	152	7	2	241	3	245	5.32e-27	103	310	286	77	50.4	107A_contigs_00642_1
VFG005308(gb|NP_344987)_1(srtC-2/srtC)sortase[PI-1(VF0529)][StreptococcuspneumoniaeTIGR4]	107A_contigs_00287_1	30.233	129	85	4	74	199	93	219	3.58e-09	52.8	262	249	48	50.39	107A_contigs_00287_1
VFG001372(gb|NP_344886)_1(cps4H)capsularpolysaccharidebiosynthesisproteinCps4H[Capsule(VF0144)][StreptococcuspneumoniaeTIGR4]	107A_contigs_00455_1	28.682	129	89	2	173	300	178	304	1.03e-06	47	373	591	34	50.39	107A_contigs_00455_1
VFG001376(gb|NP_344893)_1(cps4L)UDP-N-acetylglucosamine2-epimerase[Capsule(VF0144)][StreptococcuspneumoniaeTIGR4]	36A_contigs_01253_1	26.923	338	222	12	19	345	3	326	2.56e-26	105	395	366	83	50.3	36A_contigs_01253_1
VFG001341(gb|NP_688173)_1(cpsJ)glycosyltransferaseCpsJ(V)[Capsule(VF0274)][Streptococcusagalactiae2603V/R]	122A_contigs_00684_1	32.719	217	139	3	3	216	2	214	2.54e-27	105	322	326	66	50.23	122A_contigs_00684_1
VFG005779(gb|NP_687686)_1(cylB)ABC(ATP-bindingcassette)transporterCylB[Beta-hemolysin/cytolysin(CVF171)][Streptococcusagalactiae2603V/R]	107A_contigs_01131_1	25.256	293	205	6	1	292	1	280	7.45e-24	95.1	293	282	99	50.17	107A_contigs_01131_1
VFG005776(gb|NP_687685)_1(cylA)ABC(ATP-bindingcassette)transporterCylA[Beta-hemolysin/cytolysin(CVF171)][Streptococcusagalactiae2603V/R]	107A_contigs_01632_1	25.439	228	154	8	3	216	4	229	4.73e-13	64.7	310	257	69	50	107A_contigs_01632_1
VFG005776(gb|NP_687685)_1(cylA)ABC(ATP-bindingcassette)transporterCylA[Beta-hemolysin/cytolysin(CVF171)][Streptococcusagalactiae2603V/R]	22A_contigs_00081_1	26.705	176	104	7	18	192	310	461	1.2e-06	46.2	310	486	66	50	22A_contigs_00081_1
VFG005776(gb|NP_687685)_1(cylA)ABC(ATP-bindingcassette)transporterCylA[Beta-hemolysin/cytolysin(CVF171)][Streptococcusagalactiae2603V/R]	107A_contigs_01708_1	27.778	216	126	7	17	216	359	560	6.21e-16	74.7	310	582	65	50	107A_contigs_01708_1
VFG042967(gb|YP_281472)_1(lepA)signalpeptidaseI[pilus(VF0531)][StreptococcuspyogenesMGAS5005]	122A_contigs_01521_1	25.397	126	84	4	62	180	61	183	1.31e-06	43.5	186	194	64	50	122A_contigs_01521_1
VFG005776(gb|NP_687685)_1(cylA)ABC(ATP-bindingcassette)transporterCylA[Beta-hemolysin/cytolysin(CVF171)][Streptococcusagalactiae2603V/R]	107A_contigs_00397_1	29.518	166	102	5	3	165	317	470	8.98e-10	56.2	310	624	61	50	107A_contigs_00397_1
VFG005761(gb|NP_687680)_1(cylX)acetylcoenzymeA(CoA)carboxylaseCylX[Beta-hemolysin/cytolysin(CVF171)][Streptococcusagalactiae2603V/R]	122A_contigs_01362_1	27.778	54	39	0	44	97	23	76	0.45	25.8	102	419	53	50	122A_contigs_01362_1
VFG001333(gb|NP_689029)_1(cfa/cfb)cAMPfactor[CAMPfactor(VF0280)][Streptococcusagalactiae2603V/R]	48_contigs_01136_1	28.889	90	55	2	108	197	20	100	8.62e-05	38.9	256	178	35	50	48_contigs_01136_1
VFG001343(gb|NP_688175)_1(cpsN)glycosyltransferaseCpsN(V)[Capsule(VF0274)][Streptococcusagalactiae2603V/R]	45_contigs_01413_1	32	100	66	2	1	100	286	383	1.81e-08	52	296	577	34	50	45_contigs_01413_1
VFG000981(gb|NP_269959)_1(smeZ)streptococcalmitogenicexotoxinZ[Spes(VF0248)][StreptococcuspyogenesM1GAS]	56A_contigs_01647_1	25	64	47	1	153	216	198	260	3.7	25	234	278	27	50	56A_contigs_01647_1
VFG001342(gb|NP_688174)_1(cpsO)glycosyltransferaseCpsO(V)[Capsule(VF0274)][Streptococcusagalactiae2603V/R]	107A_contigs_00451_1	29.787	94	60	3	4	91	5	98	3.14e-05	41.6	328	315	27	50	107A_contigs_00451_1
VFG000960(gb|NP_269464)_1(grab)proteinGRAB(proteinG-relatedalpha2M-bindingprotein)[GRAB(VF0254)][StreptococcuspyogenesM1GAS]	114A_contigs_00744_1	40.385	52	30	1	167	218	826	876	5.2	24.6	218	876	24	50	114A_contigs_00744_1
VFG042975(gb|YP_002742502)_1(srtG2)surfaceproteincellwallanchor,sortase_Bfamily[PI-2(VF0530)][StreptococcuspneumoniaeTaiwan19F-14]	38B_contigs_01400_1	37.037	54	29	3	13	63	720	771	6.9	24.3	212	1114	24	50	38B_contigs_01400_1
VFG001344(gb|NP_688176)_1(cpsM)polysaccharidebiosynthesisproteinCpsM(V)[Capsule(VF0274)][Streptococcusagalactiae2603V/R]	60A_contigs_00318_1	30.357	56	37	1	152	207	82	135	8.8	24.3	242	935	23	50	60A_contigs_00318_1
VFG001365(gb|NP_344879)_1(cps4A)capsularpolysaccharidebiosynthesisproteinCps4A[Capsule(VF0144)][StreptococcuspneumoniaeTIGR4]	75B_contigs_01207_1	30	80	52	2	9	86	3	80	5.3	25	482	128	23	50	75B_contigs_01207_1
VFG000956(gb|NP_607775)_1(sda)streptodornase[DNase(VF0252)][StreptococcuspyogenesMGAS8232]	107A_contigs_00477_1	30.556	72	48	1	220	291	214	283	0.000808	37.4	333	293	22	50	107A_contigs_00477_1
VFG001371(gb|NP_344885)_1(cps4G)capsularpolysaccharidebiosynthesisproteinCps4G[Capsule(VF0144)][StreptococcuspneumoniaeTIGR4]	70A_contigs_00805_1	21.795	78	61	0	66	143	15	92	0.36	29.3	359	426	22	50	70A_contigs_00805_1
VFG000952(gb|NP_269185)_1(spei)streptococcalexotoxinIprecursor[Spes(VF0248)][StreptococcuspyogenesM1GAS]	60A_contigs_00294_1	34	50	28	2	14	58	7	56	1.1	25	226	61	20	50	60A_contigs_00294_1
VFG042972(gb|YP_002742499)_1(sipA)signalpeptidaseI[PI-2(VF0530)][StreptococcuspneumoniaeTaiwan19F-14]	107A_contigs_01142_1	30.952	42	23	1	17	52	25	66	2.4	25.4	184	439	20	50	107A_contigs_01142_1
VFG000979(gb|NP_268582)_1(speg)streptococcalexotoxinGprecursor[Spes(VF0248)][StreptococcuspyogenesM1GAS]	107A_contigs_00529_1	22.917	48	33	1	169	212	111	158	6.4	24.3	235	212	19	50	107A_contigs_00529_1
VFG000952(gb|NP_269185)_1(spei)streptococcalexotoxinIprecursor[Spes(VF0248)][StreptococcuspyogenesM1GAS]	107A_contigs_00006_1	32.5	40	27	0	178	217	102	141	6.6	24.6	226	1147	18	50	107A_contigs_00006_1
VFG005310(gb|NP_344988)_1(srtC-3/srtD)sortase[PI-1(VF0529)][StreptococcuspneumoniaeTIGR4]	86A_contigs_01749_1	26.923	52	35	1	37	88	758	806	8.9	24.6	284	1033	18	50	86A_contigs_01749_1
VFG043504(gb|NP_357669)_1(pavB/pfbB)cellwallsurfaceanchorfamilyprotein,Plasminogen-andFibronectin-bindingproteinB[PavB(VF0524)][StreptococcuspneumoniaeR6]	70A_contigs_00373_1	30.769	52	29	2	263	314	16	60	7.7	25	1162	77	18	50	70A_contigs_00373_1
VFG001345(gb|NP_688177)_1(cpsH)polysaccharidebiosynthesisproteincpsH(V)[Capsule(VF0274)][Streptococcusagalactiae2603V/R]	107A_contigs_00684_1	30.303	66	37	3	97	158	188	248	7.9	25	365	556	17	50	107A_contigs_00684_1
VFG005313(gb|NP_357715)_1(pspA)SurfaceproteinpspAprecursor[Choline-bindingproteins(CVF122)][StreptococcuspneumoniaeR6]	107A_contigs_00930_1	32.407	108	62	4	44	150	53	150	3.4	26.9	620	242	17	50	107A_contigs_00930_1
VFG000970(gb|NP_268944)_1(mf2)deoxyribonuclease,phageassociated[DNase(VF0252)][StreptococcuspyogenesM1GAS]	107A_contigs_01386_1	36.957	46	24	2	60	100	200	245	1.2	26.9	253	320	16	50	107A_contigs_01386_1
VFG005291(gb|NP_735911)_1(pilC)minorsubunitPilC[PI-2a(VF0528)][StreptococcusagalactiaeNEM316]	107A_contigs_00041_1	25	48	36	0	34	81	203	250	3.4	25.8	309	349	16	50	107A_contigs_00041_1
VFG005764(gb|NP_687681)_1(cylD)malonyl-CoA-ACPtransacylaseCylD[Beta-hemolysin/cytolysin(CVF171)][Streptococcusagalactiae2603V/R]	45_contigs_01726_1	31.818	44	30	0	210	253	56	99	2.7	25	283	125	16	50	45_contigs_01726_1
VFG005764(gb|NP_687681)_1(cylD)malonyl-CoA-ACPtransacylaseCylD[Beta-hemolysin/cytolysin(CVF171)][Streptococcusagalactiae2603V/R]	107A_contigs_00668_1	28.261	46	33	0	186	231	157	202	4.3	25.4	283	311	16	50	107A_contigs_00668_1
VFG000961(gb|NP_269065)_1(ideS/mac)immunoglobulinG-degradingenzyme[IdeS(VF0284)][StreptococcuspyogenesM1GAS]	51_contigs_01974_1	32	50	33	1	149	198	23	71	1.6	26.6	340	186	15	50	51_contigs_01974_1
VFG000965(gb|NP_268936)_1(hylP)hyaluronidase,phageassociated[Hyaluronidase(VF0246)][StreptococcuspyogenesM1GAS]	50_contigs_01200_1	32	50	34	0	226	275	116	165	0.74	28.1	338	481	15	50	50_contigs_01200_1
VFG000961(gb|NP_269065)_1(ideS/mac)immunoglobulinG-degradingenzyme[IdeS(VF0284)][StreptococcuspyogenesM1GAS]	107A_contigs_00877_1	30.769	52	31	2	93	139	365	416	3.5	25.8	340	441	14	50	107A_contigs_00877_1
VFG001341(gb|NP_688173)_1(cpsJ)glycosyltransferaseCpsJ(V)[Capsule(VF0274)][Streptococcusagalactiae2603V/R]	107A_contigs_01416_1	28.261	46	33	0	217	262	176	221	1.4	26.9	322	349	14	50	107A_contigs_01416_1
VFG042973(gb|YP_002742500)_1(pitB)majorpilinPitB[PI-2(VF0530)][StreptococcuspneumoniaeTaiwan19F-14]	107A_contigs_00602_1	32.143	56	35	1	265	320	149	201	4.5	25.8	414	234	14	50	107A_contigs_00602_1
VFG000971(gb|NP_269520)_1(mf3)deoxyribonuclease[DNase(VF0252)][StreptococcuspyogenesM1GAS]	107A_contigs_00875_1	38.889	36	19	1	95	130	485	517	8.5	24.3	269	629	13	50	107A_contigs_00875_1
VFG001335(gb|NP_688167)_1(neuA)CMP-N-acetylneuraminicacidsynthetaseNeuA[Capsule(VF0274)][Streptococcusagalactiae2603V/R]	107A_contigs_01591_1	30.645	62	35	1	278	331	651	712	0.47	29.3	414	883	13	50	107A_contigs_01591_1
VFG001342(gb|NP_688174)_1(cpsO)glycosyltransferaseCpsO(V)[Capsule(VF0274)][Streptococcusagalactiae2603V/R]	107A_contigs_00394_1	30.435	46	29	1	260	302	400	445	5.9	25.4	328	590	13	50	107A_contigs_00394_1
VFG001345(gb|NP_688177)_1(cpsH)polysaccharidebiosynthesisproteincpsH(V)[Capsule(VF0274)][Streptococcusagalactiae2603V/R]	107A_contigs_01724_1	36	50	30	2	102	150	68	116	0.83	27.3	365	152	13	50	107A_contigs_01724_1
VFG005785(gb|NP_687688)_1(cylF)putativeaminomethyltransferaseCylF[Beta-hemolysin/cytolysin(CVF171)][Streptococcusagalactiae2603V/R]	45_contigs_00590_1	30.952	42	29	0	31	72	28	69	7.3	24.6	318	321	13	50	45_contigs_00590_1
VFG000979(gb|NP_268582)_1(speg)streptococcalexotoxinGprecursor[Spes(VF0248)][StreptococcuspyogenesM1GAS]	75B_contigs_01892_1	41.176	34	15	1	82	110	111	144	5.3	24.3	235	203	12	50	75B_contigs_01892_1
VFG001340(gb|NP_688172)_1(cpsK)polysaccharidebiosynthesisproteinCpsK(V)[Capsule(VF0274)][Streptococcusagalactiae2603V/R]	43_contigs_00794_1	35.294	34	22	0	17	50	831	864	3.4	26.2	319	935	11	50	43_contigs_00794_1
VFG001372(gb|NP_344886)_1(cps4H)capsularpolysaccharidebiosynthesisproteinCps4H[Capsule(VF0144)][StreptococcuspneumoniaeTIGR4]	107A_contigs_00113_1	38.095	42	26	0	212	253	39	80	9.6	24.6	373	404	11	50	107A_contigs_00113_1
VFG001375(gb|NP_344892)_1(cps4K)capsularpolysaccharidebiosynthesisproteinCps4K[Capsule(VF0144)][StreptococcuspneumoniaeTIGR4]	22A_contigs_00072_1	31.818	44	30	0	138	181	71	114	0.89	28.5	410	1303	11	50	22A_contigs_00072_1
VFG000972(gb|NP_269972)_1(sic)inhibitorofcomplement-mediatedlysis[SIC(VF0255)][StreptococcuspyogenesM1GAS]	107A_contigs_00629_1	43.75	32	16	1	251	282	24	53	0.13	28.5	309	79	10	50	107A_contigs_00629_1
VFG001358(gb|NP_346365)_1(lytA)autolysin[Autolysin(VF0143)][StreptococcuspneumoniaeTIGR4]	47_contigs_00931_1	26.316	38	22	1	210	241	74	111	9.1	23.9	319	125	10	50	47_contigs_00931_1
VFG005334(gb|NP_359346)_1(lytA)Autolysin(N-acetylmuramoyl-L-alanineamidase)[Choline-bindingproteins(CVF122)][StreptococcuspneumoniaeR6]	47_contigs_00931_1	26.316	38	22	1	210	241	74	111	9.2	23.9	319	125	10	50	47_contigs_00931_1
VFG000975(gb|NP_269944)_1(ska)streptokinaseAprecursor[Streptokinase(VF0247)][StreptococcuspyogenesM1GAS]	107A_contigs_00514_1	34.091	44	24	1	59	97	9	52	5.8	25.4	441	260	9	50	107A_contigs_00514_1
VFG001361(gb|NP_344663)_1(pspA)pneumococcalsurfaceproteinA[PspA(VF0152)][StreptococcuspneumoniaeTIGR4]	22A_contigs_00309_1	27.941	68	46	1	199	266	71	135	7.5	26.2	745	847	9	50	22A_contigs_00309_1
VFG005197(gb|NP_358462)_1(pavA)Fibronectin-bindingprotein-likeproteinA[PavA(VF0283)][StreptococcuspneumoniaeR6]	107A_contigs_01598_1	32	50	31	1	505	554	44	90	9.5	24.3	561	99	9	50	107A_contigs_01598_1
VFG005277(gb|NP_735083)_1(gbs0628)majorsubunitprotein[PI-1(VF0527)][StreptococcusagalactiaeNEM316]	107A_contigs_01276_1	26.923	52	38	0	247	298	611	662	8.1	25.8	555	683	9	50	107A_contigs_01276_1
VFG001357(gb|NP_346601)_1(cbpA)cholinebindingproteinA[CbpA/PspC(VF0150)][StreptococcuspneumoniaeTIGR4]	22A_contigs_00045_1	27.778	54	39	0	317	370	261	314	5	26.6	694	334	8	50	22A_contigs_00045_1
VFG005313(gb|NP_357715)_1(pspA)SurfaceproteinpspAprecursor[Choline-bindingproteins(CVF122)][StreptococcuspneumoniaeR6]	45_contigs_01720_1	35.417	48	31	0	175	222	12	59	1.6	28.1	620	394	8	50	45_contigs_01720_1
VFG000950(gb|NP_665531)_1(emm)Mproteintype3[Mprotein(VF0242)][StreptococcuspyogenesMGAS315]	22A_contigs_01581_1	34.211	38	25	0	10	47	10	47	9.8	25.4	582	556	7	50	22A_contigs_01581_1
VFG001357(gb|NP_346601)_1(cbpA)cholinebindingproteinA[CbpA/PspC(VF0150)][StreptococcuspneumoniaeTIGR4]	107A_contigs_01499_1	30	50	28	2	618	665	5	49	4.3	26.2	694	172	7	50	107A_contigs_01499_1
VFG005316(gb|NP_359586)_1(pspC/cbpA)CholinebindingproteinA[Choline-bindingproteins(CVF122)][StreptococcuspneumoniaeR6]	107A_contigs_01499_1	30	50	28	2	626	673	5	49	8	25.4	702	172	7	50	107A_contigs_01499_1
VFG042971(gb|YP_002742498)_1(pitA)minorpilinPitA[PI-2(VF0530)][StreptococcuspneumoniaeTaiwan19F-14]	69B_contigs_00454_1	34.091	44	29	0	301	344	113	156	6.9	25.8	587	219	7	50	69B_contigs_00454_1
VFG043465(gb|NP_359244)_1(pfbA)cellwallsurfaceanchorfamilyprotein,Plasminogen-andFibronectin-bindingproteinA[PfbA(VF0525)][StreptococcuspneumoniaeR6]	42_contigs_00241_1	37.5	48	28	1	559	606	64	109	1.3	28.5	720	383	7	50	42_contigs_00241_1
VFG000950(gb|NP_665531)_1(emm)Mproteintype3[Mprotein(VF0242)][StreptococcuspyogenesMGAS315]	118A_contigs_00982_1	42.105	38	17	1	10	42	7	44	5.4	26.2	582	617	6	50	118A_contigs_00982_1
VFG042973(gb|YP_002742500)_1(pitB)majorpilinPitB[PI-2(VF0530)][StreptococcuspneumoniaeTaiwan19F-14]	45_contigs_01716_1	38.462	26	16	0	318	343	9	34	6.5	23.9	414	81	6	50	45_contigs_01716_1
VFG001795(gb|BAC98831)_1(cba)cproteinbetaantigen[<beta>-Cprotein(VF0277)][StreptococcusagalactiaeFM027022]	22A_contigs_01521_1	32.759	58	28	1	663	720	37	83	1.2	28.1	1084	113	5	50	22A_contigs_01521_1
VFG005289(gb|NP_735087)_1(gbs0632)tipadhesinprotein[PI-1(VF0527)][StreptococcusagalactiaeNEM316]	31A_contigs_01766_1	38.095	42	22	1	371	412	189	226	7.3	26.6	891	356	5	50	31A_contigs_01766_1
VFG043504(gb|NP_357669)_1(pavB/pfbB)cellwallsurfaceanchorfamilyprotein,Plasminogen-andFibronectin-bindingproteinB[PavB(VF0524)][StreptococcuspneumoniaeR6]	107A_contigs_00789_1	30.357	56	35	2	1106	1159	72	125	3.7	26.9	1162	128	5	50	107A_contigs_00789_1
VFG001334(gb|NP_688206)_1(hylB)hyaluronidase[Hyaluronatelyase(VF0281)][Streptococcusagalactiae2603V/R]	118A_contigs_00812_1	35.714	42	27	0	546	587	63	104	0.83	29.3	1073	204	4	50	118A_contigs_00812_1
VFG001364(gb|NP_344851)_1(hysA)hyaluronatelyase[Hyaluronatelyase(VF0146)][StreptococcuspneumoniaeTIGR4]	107A_contigs_01027_1	34.211	38	23	1	678	713	129	166	2.4	28.1	1067	222	3	50	107A_contigs_01027_1
VFG000950(gb|NP_665531)_1(emm)Mproteintype3[Mprotein(VF0242)][StreptococcuspyogenesMGAS315]	50_contigs_01234_1	28.634	227	124	7	120	333	265	466	0.013	34.7	582	546	77	49.78	50_contigs_01234_1
VFG005776(gb|NP_687685)_1(cylA)ABC(ATP-bindingcassette)transporterCylA[Beta-hemolysin/cytolysin(CVF171)][Streptococcusagalactiae2603V/R]	107A_contigs_01554_1	30.303	231	155	5	10	239	9	234	8.54e-23	92.8	310	298	74	49.78	107A_contigs_01554_1
VFG005776(gb|NP_687685)_1(cylA)ABC(ATP-bindingcassette)transporterCylA[Beta-hemolysin/cytolysin(CVF171)][Streptococcusagalactiae2603V/R]	107A_contigs_01803_1	27.751	209	127	4	18	211	23	222	4.34e-18	78.2	310	227	63	49.76	107A_contigs_01803_1
VFG005776(gb|NP_687685)_1(cylA)ABC(ATP-bindingcassette)transporterCylA[Beta-hemolysin/cytolysin(CVF171)][Streptococcusagalactiae2603V/R]	122A_contigs_00675_1	27.638	199	132	4	10	208	39	225	3.1e-16	75.1	310	403	64	49.75	122A_contigs_00675_1
VFG000955(gb|NP_608047)_1(emm)M18proteinprecursor[Mprotein(VF0242)][StreptococcuspyogenesMGAS8232]	44_contigs_00717_1	30.618	356	178	20	89	397	215	548	0.000186	40	401	551	86	49.72	44_contigs_00717_1
VFG005307(gb|NP_344986)_1(srtC-1/srtB)sortase[PI-1(VF0529)][StreptococcuspneumoniaeTIGR4]	107A_contigs_00287_1	27.451	153	106	5	82	231	93	243	8.14e-11	57.8	280	249	54	49.67	107A_contigs_00287_1
VFG000962(gb|NP_270107)_1(hasA)hyaluronatesynthase[Hyaluronicacidcapsule(VF0244)][StreptococcuspyogenesM1GAS]	107A_contigs_00129_1	28.188	149	95	7	65	209	2	142	1.84e-05	42.7	420	297	35	49.66	107A_contigs_00129_1
VFG000968(gb|NP_269973)_1(emm)Mproteintype1[Mprotein(VF0242)][StreptococcuspyogenesM1GAS]	47_contigs_01356_1	27.099	262	147	8	216	473	320	541	0.001	38.1	485	553	53	49.62	47_contigs_01356_1
VFG001342(gb|NP_688174)_1(cpsO)glycosyltransferaseCpsO(V)[Capsule(VF0274)][Streptococcusagalactiae2603V/R]	60A_contigs_01215_1	32.8	125	83	1	5	128	4	128	6.11e-11	58.5	328	246	38	49.6	60A_contigs_01215_1
VFG001361(gb|NP_344663)_1(pspA)pneumococcalsurfaceproteinA[PspA(VF0152)][StreptococcuspneumoniaeTIGR4]	47_contigs_01189_1	23.554	242	167	6	124	364	435	659	0.09	32.7	745	751	37	49.59	47_contigs_01189_1
VFG000968(gb|NP_269973)_1(emm)Mproteintype1[Mprotein(VF0242)][StreptococcuspyogenesM1GAS]	22A_contigs_00077_1	27.731	119	83	3	185	302	199	315	9.4	25.4	485	838	24	49.58	22A_contigs_00077_1
VFG001361(gb|NP_344663)_1(pspA)pneumococcalsurfaceproteinA[PspA(VF0152)][StreptococcuspneumoniaeTIGR4]	51_contigs_00020_1	25.51	196	130	7	171	364	481	662	4.5	26.9	745	752	26	49.49	51_contigs_00020_1
VFG001343(gb|NP_688175)_1(cpsN)glycosyltransferaseCpsN(V)[Capsule(VF0274)][Streptococcusagalactiae2603V/R]	45_contigs_01411_1	26.316	95	61	3	4	94	6	95	0.000117	39.7	296	293	31	49.47	45_contigs_01411_1
VFG005297(gb|NP_735914)_1(pilB)majorsubunitPilB[PI-2a(VF0528)][StreptococcusagalactiaeNEM316]	122A_contigs_01523_1	29.348	184	109	9	237	407	194	369	5.13e-07	49.3	675	476	41	49.46	122A_contigs_01523_1
VFG005794(gb|NP_687691)_1(cylK)putativephosphopantetheinyltransferaseCylK[Beta-hemolysin/cytolysin(CVF171)][Streptococcusagalactiae2603V/R]	43_contigs_00441_1	23.529	85	58	3	23	100	62	146	1	26.6	192	400	41	49.41	43_contigs_00441_1
VFG000968(gb|NP_269973)_1(emm)Mproteintype1[Mprotein(VF0242)][StreptococcuspyogenesM1GAS]	107A_contigs_01276_1	28.235	85	46	2	249	321	33	114	9.5	25.4	485	683	15	49.41	107A_contigs_01276_1
VFG001359(gb|NP_346089)_1(psaA)manganeseABCtransporter,manganese-bindingadhesionliprotein[PsaA(VF0151)][StreptococcuspneumoniaeTIGR4]	31A_contigs_00366_1	23.377	77	53	2	99	175	11	81	3.3	25	310	117	25	49.35	31A_contigs_00366_1
VFG000955(gb|NP_608047)_1(emm)M18proteinprecursor[Mprotein(VF0242)][StreptococcuspyogenesMGAS8232]	107A_contigs_01267_1	33.766	77	30	4	116	173	146	220	3.7	26.2	401	426	14	49.35	107A_contigs_01267_1
VFG005776(gb|NP_687685)_1(cylA)ABC(ATP-bindingcassette)transporterCylA[Beta-hemolysin/cytolysin(CVF171)][Streptococcusagalactiae2603V/R]	107A_contigs_01025_1	23.649	148	104	5	76	217	429	573	0.057	31.6	310	941	56	49.32	107A_contigs_01025_1
VFG042973(gb|YP_002742500)_1(pitB)majorpilinPitB[PI-2(VF0530)][StreptococcuspneumoniaeTaiwan19F-14]	107A_contigs_01716_1	31.507	73	44	3	137	206	982	1051	1.1	28.1	414	1189	17	49.32	107A_contigs_01716_1
VFG001361(gb|NP_344663)_1(pspA)pneumococcalsurfaceproteinA[PspA(VF0152)][StreptococcuspneumoniaeTIGR4]	50_contigs_01234_1	28.571	217	115	8	206	393	267	472	9.2	26.2	745	546	25	49.31	50_contigs_01234_1
VFG001365(gb|NP_344879)_1(cps4A)capsularpolysaccharidebiosynthesisproteinCps4A[Capsule(VF0144)][StreptococcuspneumoniaeTIGR4]	107A_contigs_01707_1	32.394	71	40	3	46	114	127	191	1.7	27.7	482	573	14	49.3	107A_contigs_01707_1
VFG000958(gb|NP_607350)_1(spem)streptococcalexotoxinMprecursor[Spes(VF0248)][StreptococcuspyogenesMGAS8232]	56A_contigs_01643_1	33.333	69	42	3	37	104	560	625	5.7	24.6	238	652	29	49.28	56A_contigs_01643_1
VFG005779(gb|NP_687686)_1(cylB)ABC(ATP-bindingcassette)transporterCylB[Beta-hemolysin/cytolysin(CVF171)][Streptococcusagalactiae2603V/R]	107A_contigs_01781_1	36.232	69	36	2	162	223	11	78	9	24.3	293	445	21	49.28	107A_contigs_01781_1
VFG001342(gb|NP_688174)_1(cpsO)glycosyltransferaseCpsO(V)[Capsule(VF0274)][Streptococcusagalactiae2603V/R]	47_contigs_01345_1	31.343	67	45	1	35	100	91	157	0.27	29.3	328	302	20	49.25	47_contigs_01345_1
VFG005299(gb|NP_735915)_1(pilA)tipadhesinPilA[PI-2a(VF0528)][StreptococcusagalactiaeNEM316]	122A_contigs_01523_1	36.923	65	39	2	41	103	319	383	0.14	32.3	902	476	23	49.23	122A_contigs_01523_1
VFG005764(gb|NP_687681)_1(cylD)malonyl-CoA-ACPtransacylaseCylD[Beta-hemolysin/cytolysin(CVF171)][Streptococcusagalactiae2603V/R]	45_contigs_01725_1	26.154	65	45	1	178	239	63	127	5.6	24.6	283	192	22	49.23	45_contigs_01725_1
VFG000975(gb|NP_269944)_1(ska)streptokinaseAprecursor[Streptokinase(VF0247)][StreptococcuspyogenesM1GAS]	107A_contigs_01258_1	28.527	319	185	13	1	309	1	286	5.09e-23	95.1	441	287	70	49.22	107A_contigs_01258_1
VFG001344(gb|NP_688176)_1(cpsM)polysaccharidebiosynthesisproteinCpsM(V)[Capsule(VF0274)][Streptococcusagalactiae2603V/R]	107A_contigs_00234_1	30.159	63	40	2	116	176	154	214	0.68	27.3	242	285	25	49.21	107A_contigs_00234_1
VFG005788(gb|NP_687689)_1(cylI)putative3-ketoacyl-ACPsynthaseCylI[Beta-hemolysin/cytolysin(CVF171)][Streptococcusagalactiae2603V/R]	107A_contigs_01486_1	30.159	63	35	2	664	722	147	204	4.6	26.9	732	411	8	49.21	107A_contigs_01486_1
VFG000952(gb|NP_269185)_1(spei)streptococcalexotoxinIprecursor[Spes(VF0248)][StreptococcuspyogenesM1GAS]	107A_contigs_00079_1	26.23	61	38	2	108	168	41	94	0.8	27.3	226	350	27	49.18	107A_contigs_00079_1
VFG005764(gb|NP_687681)_1(cylD)malonyl-CoA-ACPtransacylaseCylD[Beta-hemolysin/cytolysin(CVF171)][Streptococcusagalactiae2603V/R]	47_contigs_00517_1	27.869	61	42	2	15	74	236	295	3.3	25.8	283	610	21	49.18	47_contigs_00517_1
VFG000969(gb|NP_269989)_1(mf/spd)deoxyribonuclease[DNase(VF0252)][StreptococcuspyogenesM1GAS]	49_contigs_01286_1	32.787	61	27	3	51	102	122	177	5.9	24.6	272	320	19	49.18	49_contigs_01286_1
VFG001348(gb|NP_688180)_1(cpsE)glycosyltransferaseCpsE[Capsule(VF0274)][Streptococcusagalactiae2603V/R]	107A_contigs_01460_1	31.148	61	37	2	113	169	70	129	6.6	25.8	463	582	12	49.18	107A_contigs_01460_1
VFG000980(gb|NP_268735)_1(spej)streptococcalexotoxinJprecursor[Spes(VF0248)][StreptococcuspyogenesM1GAS]	107A_contigs_01319_1	22.034	59	43	1	100	155	30	88	6.4	23.9	233	160	24	49.15	107A_contigs_01319_1
VFG001352(gb|NP_688184)_1(cpsA)CpsAresponsiblefortransferofCPSfromthemembranelipidtothecellwallpeptidoglycan[Capsule(VF0274)][Streptococcusagalactiae2603V/R]	114A_contigs_00819_1	28.814	59	40	2	202	260	141	197	9.6	25.4	486	1457	12	49.15	114A_contigs_00819_1
VFG005297(gb|NP_735914)_1(pilB)majorsubunitPilB[PI-2a(VF0528)][StreptococcusagalactiaeNEM316]	107A_contigs_00701_1	37.288	59	33	2	248	302	1	59	0.92	28.9	675	267	8	49.15	107A_contigs_00701_1
VFG005776(gb|NP_687685)_1(cylA)ABC(ATP-bindingcassette)transporterCylA[Beta-hemolysin/cytolysin(CVF171)][Streptococcusagalactiae2603V/R]	51_contigs_00834_1	26.316	114	82	1	10	123	12	123	0.000106	39.3	310	203	37	49.12	51_contigs_00834_1
VFG005308(gb|NP_344987)_1(srtC-2/srtC)sortase[PI-1(VF0529)][StreptococcuspneumoniaeTIGR4]	107A_contigs_00220_1	24.561	57	40	1	155	208	41	97	5.9	24.6	262	229	21	49.12	107A_contigs_00220_1
VFG005307(gb|NP_344986)_1(srtC-1/srtB)sortase[PI-1(VF0529)][StreptococcuspneumoniaeTIGR4]	124A_contigs_00288_1	29.825	57	30	2	37	89	239	289	4.5	25.4	280	359	19	49.12	124A_contigs_00288_1
VFG001356(gb|NP_345446)_1(lytB)endo-beta-N-acetylglucosaminidase[CBPs(VF0145)][StreptococcuspneumoniaeTIGR4]	38B_contigs_00946_1	28.07	57	40	1	318	373	29	85	5.3	25.4	659	118	8	49.12	38B_contigs_00946_1
VFG000962(gb|NP_270107)_1(hasA)hyaluronatesynthase[Hyaluronicacidcapsule(VF0244)][StreptococcuspyogenesM1GAS]	22A_contigs_01101_1	34.821	112	58	4	65	172	4	104	1.01e-07	50.1	420	316	26	49.11	22A_contigs_01101_1
VFG000962(gb|NP_270107)_1(hasA)hyaluronatesynthase[Hyaluronicacidcapsule(VF0244)][StreptococcuspyogenesM1GAS]	46_contigs_00622_1	27.273	110	72	4	65	174	4	105	0.002	37	420	309	26	49.09	46_contigs_00622_1
VFG000981(gb|NP_269959)_1(smeZ)streptococcalmitogenicexotoxinZ[Spes(VF0248)][StreptococcuspyogenesM1GAS]	107A_contigs_00716_1	29.091	55	39	0	60	114	229	283	4.4	25	234	483	24	49.09	107A_contigs_00716_1
VFG001367(gb|NP_344881)_1(cps4C)capsularpolysaccharidebiosynthesisproteinCps4C[Capsule(VF0144)][StreptococcuspneumoniaeTIGR4]	107A_contigs_00470_1	34.545	55	31	2	14	65	37	89	0.074	30.4	231	305	23	49.09	107A_contigs_00470_1
VFG000976(gb|NP_268546)_1(slo)streptolysinOprecursor[SLO(VF0250)][StreptococcuspyogenesM1GAS]	43_contigs_00794_1	25.455	55	38	1	416	467	253	307	4.6	26.6	572	935	9	49.09	43_contigs_00794_1
VFG001330(gb|NP_688239)_1(lmb)laminin-bindingsurfaceprotein[Lmb(VF0275)][Streptococcusagalactiae2603V/R]	107A_contigs_00520_1	30.938	320	200	4	1	301	1	318	4.59e-47	162	307	519	98	49.06	107A_contigs_00520_1
VFG001344(gb|NP_688176)_1(cpsM)polysaccharidebiosynthesisproteinCpsM(V)[Capsule(VF0274)][Streptococcusagalactiae2603V/R]	45_contigs_01420_1	32.075	53	35	1	114	165	56	108	0.79	27.3	242	305	21	49.06	45_contigs_01420_1
VFG000950(gb|NP_665531)_1(emm)Mproteintype3[Mprotein(VF0242)][StreptococcuspyogenesMGAS315]	38B_contigs_01372_1	33.962	53	31	2	238	290	306	354	9.8	25.4	582	800	9	49.06	38B_contigs_01372_1
VFG000948(gb|NP_663908)_1(fbaB)fibronectin-bingproteinSfbII[FBPs(VF0243)][StreptococcuspyogenesMGAS315]	107A_contigs_00018_1	33.962	53	30	2	392	441	139	189	5.5	26.2	657	340	8	49.06	107A_contigs_00018_1
VFG001362(gb|NP_344620)_1(zmpC)immunoglobulinA1protease[IgA1protease(VF0147)][StreptococcuspneumoniaeTIGR4]	107A_contigs_00779_1	35.849	53	28	1	1291	1337	297	349	5.4	28.1	1857	367	3	49.06	107A_contigs_00779_1
VFG001342(gb|NP_688174)_1(cpsO)glycosyltransferaseCpsO(V)[Capsule(VF0274)][Streptococcusagalactiae2603V/R]	107A_contigs_00129_1	27.097	155	110	3	4	155	3	157	2.59e-08	50.8	328	297	46	49.03	107A_contigs_00129_1
VFG001338(gb|NP_688170)_1(neuB)N-acetylneuramicacidsynthetaseNeuB[Capsule(VF0274)][Streptococcusagalactiae2603V/R]	107A_contigs_00390_1	31.373	51	23	2	90	132	152	198	6.5	25	342	293	13	49.02	107A_contigs_00390_1
VFG005761(gb|NP_687680)_1(cylX)acetylcoenzymeA(CoA)carboxylaseCylX[Beta-hemolysin/cytolysin(CVF171)][Streptococcusagalactiae2603V/R]	107A_contigs_00896_1	24.49	49	32	2	44	91	45	89	4.2	23.1	102	203	47	48.98	107A_contigs_00896_1
VFG001347(gb|NP_688179)_1(cpsF)polysaccharidebiosynthesisproteinCpsF[Capsule(VF0274)][Streptococcusagalactiae2603V/R]	107A_contigs_00123_1	28.571	49	28	1	62	103	325	373	1.5	25.4	150	585	28	48.98	107A_contigs_00123_1
VFG042967(gb|YP_281472)_1(lepA)signalpeptidaseI[pilus(VF0531)][StreptococcuspyogenesMGAS5005]	93A_contigs_01926_1	36.735	49	30	1	6	53	63	111	8.1	23.9	186	549	26	48.98	93A_contigs_01926_1
VFG001361(gb|NP_344663)_1(pspA)pneumococcalsurfaceproteinA[PspA(VF0152)][StreptococcuspneumoniaeTIGR4]	51_contigs_01083_1	29.592	98	53	2	344	437	160	245	1.9	28.1	745	523	23	48.98	51_contigs_01083_1
VFG042974(gb|YP_002742501)_1(srtG1)sortase,SrtBfamily[PI-2(VF0530)][StreptococcuspneumoniaeTaiwan19F-14]	45_contigs_01795_1	32.653	49	31	1	152	198	106	154	5.2	25	333	248	14	48.98	45_contigs_01795_1
VFG001370(gb|NP_344884)_1(cps4F)capsularpolysaccharidebiosynthesisproteinCps4F[Capsule(VF0144)][StreptococcuspneumoniaeTIGR4]	42_contigs_01191_1	32.653	49	27	1	45	93	136	178	3.1	26.6	410	478	12	48.98	42_contigs_01191_1
VFG001352(gb|NP_688184)_1(cpsA)CpsAresponsiblefortransferofCPSfromthemembranelipidtothecellwallpeptidoglycan[Capsule(VF0274)][Streptococcusagalactiae2603V/R]	114A_contigs_00820_1	30.612	49	34	0	22	70	146	194	6.2	25.8	486	1017	10	48.98	114A_contigs_00820_1
VFG005277(gb|NP_735083)_1(gbs0628)majorsubunitprotein[PI-1(VF0527)][StreptococcusagalactiaeNEM316]	122A_contigs_01362_1	30.612	49	34	0	210	258	299	347	8.3	25.4	555	419	9	48.98	122A_contigs_01362_1
VFG005310(gb|NP_344988)_1(srtC-3/srtD)sortase[PI-1(VF0529)][StreptococcuspneumoniaeTIGR4]	122A_contigs_01524_1	26.141	241	162	6	44	281	50	277	4.91e-22	89.7	284	278	84	48.96	122A_contigs_01524_1
VFG005776(gb|NP_687685)_1(cylA)ABC(ATP-bindingcassette)transporterCylA[Beta-hemolysin/cytolysin(CVF171)][Streptococcusagalactiae2603V/R]	107A_contigs_00904_1	28.631	241	139	9	3	223	2	229	2.62e-16	73.9	310	248	71	48.96	107A_contigs_00904_1
VFG001347(gb|NP_688179)_1(cpsF)polysaccharidebiosynthesisproteinCpsF[Capsule(VF0274)][Streptococcusagalactiae2603V/R]	122A_contigs_00097_1	40.426	47	21	2	5	49	191	232	2.3	25	150	409	30	48.94	122A_contigs_00097_1
VFG005291(gb|NP_735911)_1(pilC)minorsubunitPilC[PI-2a(VF0528)][StreptococcusagalactiaeNEM316]	47_contigs_01187_1	38.298	47	27	1	244	290	804	848	0.036	32.3	309	860	15	48.94	47_contigs_01187_1
VFG005291(gb|NP_735911)_1(pilC)minorsubunitPilC[PI-2a(VF0528)][StreptococcusagalactiaeNEM316]	107A_contigs_01223_1	36.17	47	26	1	266	308	169	215	4.9	25.4	309	690	14	48.94	107A_contigs_01223_1
VFG001377(gb|NP_359024)_1(lytC)1,4-beta-N-acetylmuramidase[CBPs(VF0145)][StreptococcuspneumoniaeR6]	107A_contigs_00834_1	31.915	47	31	1	439	485	167	212	5.4	26.2	502	447	9	48.94	107A_contigs_00834_1
VFG001795(gb|BAC98831)_1(cba)cproteinbetaantigen[<beta>-Cprotein(VF0277)][StreptococcusagalactiaeFM027022]	107A_contigs_00917_1	34.043	47	28	1	360	406	364	407	4.6	27.7	1084	662	4	48.94	107A_contigs_00917_1
VFG005776(gb|NP_687685)_1(cylA)ABC(ATP-bindingcassette)transporterCylA[Beta-hemolysin/cytolysin(CVF171)][Streptococcusagalactiae2603V/R]	36A_contigs_01763_1	31.004	229	145	7	3	223	484	707	1.45e-16	76.6	310	718	71	48.91	36A_contigs_01763_1
VFG005776(gb|NP_687685)_1(cylA)ABC(ATP-bindingcassette)transporterCylA[Beta-hemolysin/cytolysin(CVF171)][Streptococcusagalactiae2603V/R]	107A_contigs_00160_1	28.194	227	151	6	3	227	5	221	6.29e-18	78.2	310	233	73	48.9	107A_contigs_00160_1
VFG001372(gb|NP_344886)_1(cps4H)capsularpolysaccharidebiosynthesisproteinCps4H[Capsule(VF0144)][StreptococcuspneumoniaeTIGR4]	38B_contigs_01358_1	28.889	90	51	3	151	237	42	121	2.3	25.8	373	122	23	48.89	38B_contigs_01358_1
VFG005310(gb|NP_344988)_1(srtC-3/srtD)sortase[PI-1(VF0529)][StreptococcuspneumoniaeTIGR4]	38B_contigs_00534_1	31.111	45	29	1	69	113	226	268	2.3	26.2	284	317	16	48.89	38B_contigs_00534_1
VFG000949(gb|NP_663902)_1(cpa)fibronectin-bingproteinSfbI[FBPs(VF0243)][StreptococcuspyogenesMGAS315]	107A_contigs_00275_1	28.889	45	32	0	501	545	30	74	6	26.6	745	493	6	48.89	107A_contigs_00275_1
VFG005776(gb|NP_687685)_1(cylA)ABC(ATP-bindingcassette)transporterCylA[Beta-hemolysin/cytolysin(CVF171)][Streptococcusagalactiae2603V/R]	118A_contigs_00756_1	27.354	223	150	5	3	217	326	544	8.65e-14	68.2	310	560	69	48.88	118A_contigs_00756_1
VFG005776(gb|NP_687685)_1(cylA)ABC(ATP-bindingcassette)transporterCylA[Beta-hemolysin/cytolysin(CVF171)][Streptococcusagalactiae2603V/R]	107A_contigs_00228_1	26.744	172	107	6	21	192	343	495	1.06e-05	43.1	310	515	80	48.84	107A_contigs_00228_1
VFG001341(gb|NP_688173)_1(cpsJ)glycosyltransferaseCpsJ(V)[Capsule(VF0274)][Streptococcusagalactiae2603V/R]	122A_contigs_00683_1	27.778	252	155	7	1	244	1	233	5.74e-23	94	322	323	76	48.81	122A_contigs_00683_1
VFG005776(gb|NP_687685)_1(cylA)ABC(ATP-bindingcassette)transporterCylA[Beta-hemolysin/cytolysin(CVF171)][Streptococcusagalactiae2603V/R]	107A_contigs_00647_1	27.536	207	129	8	13	211	12	205	6.56e-12	60.5	310	210	64	48.79	107A_contigs_00647_1
VFG001372(gb|NP_344886)_1(cps4H)capsularpolysaccharidebiosynthesisproteinCps4H[Capsule(VF0144)][StreptococcuspneumoniaeTIGR4]	107A_contigs_00612_1	26.016	246	156	12	71	297	74	312	1.16e-06	46.6	373	445	61	48.78	107A_contigs_00612_1
VFG001351(gb|NP_688183)_1(cpsB)CpsBphosphatase[Capsule(VF0274)][Streptococcusagalactiae2603V/R]	107A_contigs_00460_1	26.829	41	30	0	172	212	3	43	2.2	25.8	244	285	17	48.78	107A_contigs_00460_1
VFG001348(gb|NP_688180)_1(cpsE)glycosyltransferaseCpsE[Capsule(VF0274)][Streptococcusagalactiae2603V/R]	107A_contigs_00802_1	29.268	41	29	0	194	234	108	148	5.7	25	463	153	9	48.78	107A_contigs_00802_1
VFG000976(gb|NP_268546)_1(slo)streptolysinOprecursor[SLO(VF0250)][StreptococcuspyogenesM1GAS]	118A_contigs_00225_1	34.146	41	18	1	372	412	100	131	5.4	26.2	572	312	7	48.78	118A_contigs_00225_1
VFG001341(gb|NP_688173)_1(cpsJ)glycosyltransferaseCpsJ(V)[Capsule(VF0274)][Streptococcusagalactiae2603V/R]	60A_contigs_01218_1	29.918	244	144	9	4	232	9	240	6.4e-17	77	322	337	71	48.77	60A_contigs_01218_1
VFG000955(gb|NP_608047)_1(emm)M18proteinprecursor[Mprotein(VF0242)][StreptococcuspyogenesMGAS8232]	122A_contigs_01456_1	28.169	355	193	15	84	397	209	542	0.008	35	401	545	79	48.73	122A_contigs_01456_1
VFG042969(gb|YP_281474)_1(srtC1)sortase[pilus(VF0531)][StreptococcuspyogenesMGAS5005]	22A_contigs_00048_1	21.795	78	49	2	38	109	210	281	9.7	23.9	238	523	30	48.72	22A_contigs_00048_1
VFG042971(gb|YP_002742498)_1(pitA)minorpilinPitA[PI-2(VF0530)][StreptococcuspneumoniaeTaiwan19F-14]	107A_contigs_01656_1	28.205	78	53	2	29	104	41	117	0.044	32	587	156	13	48.72	107A_contigs_01656_1
VFG001372(gb|NP_344886)_1(cps4H)capsularpolysaccharidebiosynthesisproteinCps4H[Capsule(VF0144)][StreptococcuspneumoniaeTIGR4]	56A_contigs_00488_1	28.205	39	28	0	21	59	35	73	6.3	24.3	373	98	10	48.72	56A_contigs_00488_1
VFG001378(gb|NP_359129)_1(nanA)neuraminidaseA[Neuraminidase(VF0148)][StreptococcuspneumoniaeR6]	122A_contigs_01790_1	32.051	78	41	4	653	724	109	180	4.1	26.9	1036	182	7	48.72	122A_contigs_01790_1
VFG000955(gb|NP_608047)_1(emm)M18proteinprecursor[Mprotein(VF0242)][StreptococcuspyogenesMGAS8232]	107A_contigs_01746_1	30.603	232	118	14	190	397	336	548	1.6	27.3	401	551	75	48.71	107A_contigs_01746_1
VFG000968(gb|NP_269973)_1(emm)Mproteintype1[Mprotein(VF0242)][StreptococcuspyogenesM1GAS]	124A_contigs_00561_1	30.145	345	174	15	151	473	249	548	4.91e-06	45.4	485	560	75	48.7	124A_contigs_00561_1
VFG000968(gb|NP_269973)_1(emm)Mproteintype1[Mprotein(VF0242)][StreptococcuspyogenesM1GAS]	60A_contigs_01801_1	30.145	345	174	15	151	473	240	539	5.6e-06	45.4	485	551	67	48.7	60A_contigs_01801_1
VFG001342(gb|NP_688174)_1(cpsO)glycosyltransferaseCpsO(V)[Capsule(VF0274)][Streptococcusagalactiae2603V/R]	107A_contigs_00626_1	33.913	115	69	4	1	108	1	115	1.13e-08	52	328	309	33	48.7	107A_contigs_00626_1
VFG001344(gb|NP_688176)_1(cpsM)polysaccharidebiosynthesisproteinCpsM(V)[Capsule(VF0274)][Streptococcusagalactiae2603V/R]	107A_contigs_01767_1	22.973	74	42	3	165	232	32	96	2.8	25.4	242	243	28	48.65	107A_contigs_01767_1
VFG005776(gb|NP_687685)_1(cylA)ABC(ATP-bindingcassette)transporterCylA[Beta-hemolysin/cytolysin(CVF171)][Streptococcusagalactiae2603V/R]	118A_contigs_01568_1	27.727	220	146	5	10	228	39	246	8.77e-17	77	310	408	71	48.64	118A_contigs_01568_1
VFG005779(gb|NP_687686)_1(cylB)ABC(ATP-bindingcassette)transporterCylB[Beta-hemolysin/cytolysin(CVF171)][Streptococcusagalactiae2603V/R]	70A_contigs_00473_1	33.333	72	45	2	52	123	311	379	3.4	25.8	293	457	25	48.61	70A_contigs_00473_1
VFG005791(gb|NP_687690)_1(cylJ)glycosyltransferaseCylJ[Beta-hemolysin/cytolysin(CVF171)][Streptococcusagalactiae2603V/R]	47_contigs_01163_1	27.778	72	44	5	194	263	11	76	2.1	26.9	404	446	17	48.61	47_contigs_01163_1
VFG005776(gb|NP_687685)_1(cylA)ABC(ATP-bindingcassette)transporterCylA[Beta-hemolysin/cytolysin(CVF171)][Streptococcusagalactiae2603V/R]	107A_contigs_00395_1	23.333	210	140	5	18	215	350	550	3.58e-10	57.4	310	582	64	48.57	107A_contigs_00395_1
VFG000982(gb|NP_269186)_1(speh)streptococcalexotoxinHprecursor[Spes(VF0248)][StreptococcuspyogenesM1GAS]	107A_contigs_00616_1	40	35	20	1	154	187	262	296	5.8	24.6	237	362	14	48.57	107A_contigs_00616_1
VFG001355(gb|NP_346612)_1(cbpD)cholinebindingproteinD[CBPs(VF0145)][StreptococcuspneumoniaeTIGR4]	114A_contigs_00723_1	25.714	70	39	2	206	262	15	84	0.43	28.1	449	126	13	48.57	114A_contigs_00723_1
VFG001361(gb|NP_344663)_1(pspA)pneumococcalsurfaceproteinA[PspA(VF0152)][StreptococcuspneumoniaeTIGR4]	114A_contigs_00743_1	26.442	208	117	7	169	364	479	662	0.41	30.4	745	752	26	48.56	114A_contigs_00743_1
VFG001342(gb|NP_688174)_1(cpsO)glycosyltransferaseCpsO(V)[Capsule(VF0274)][Streptococcusagalactiae2603V/R]	114A_contigs_00736_1	22.059	68	47	1	232	299	124	185	3.5	25.8	328	287	21	48.53	114A_contigs_00736_1
VFG001357(gb|NP_346601)_1(cbpA)cholinebindingproteinA[CbpA/PspC(VF0150)][StreptococcuspneumoniaeTIGR4]	124A_contigs_01708_1	29.412	68	47	1	531	597	161	228	1.3	28.5	694	345	18	48.53	124A_contigs_01708_1
VFG000959(gb|NP_269190)_1(fbp54)fibronectin-bingproteinFbp54[FBPs(VF0243)][StreptococcuspyogenesM1GAS]	107A_contigs_00897_1	26.471	68	44	1	391	458	115	176	7.8	25.8	551	740	12	48.53	107A_contigs_00897_1
VFG005177(gb|NP_664456)_1(fbp54)fibronectin-bingproteinFbaA[Fibronectin-bindingproteins(CVF113)][StreptococcuspyogenesMGAS315]	107A_contigs_00897_1	26.471	68	44	1	391	458	115	176	8.1	25.8	551	740	12	48.53	107A_contigs_00897_1
VFG000955(gb|NP_608047)_1(emm)M18proteinprecursor[Mprotein(VF0242)][StreptococcuspyogenesMGAS8232]	31A_contigs_01771_1	30.736	231	118	13	190	397	337	548	0.023	33.5	401	551	52	48.48	31A_contigs_01771_1
VFG005788(gb|NP_687689)_1(cylI)putative3-ketoacyl-ACPsynthaseCylI[Beta-hemolysin/cytolysin(CVF171)][Streptococcusagalactiae2603V/R]	107A_contigs_00970_1	29.545	396	260	8	3	379	6	401	1.16e-37	142	732	411	52	48.48	107A_contigs_00970_1
VFG005767(gb|NP_687682)_1(cylG)3-ketoacyl-ACP-reductaseCylG[Beta-hemolysin/cytolysin(CVF171)][Streptococcusagalactiae2603V/R]	107A_contigs_00132_1	24.242	66	42	1	120	177	28	93	6.8	24.6	241	489	24	48.48	107A_contigs_00132_1
VFG000982(gb|NP_269186)_1(speh)streptococcalexotoxinHprecursor[Spes(VF0248)][StreptococcuspyogenesM1GAS]	70A_contigs_00474_1	25	64	47	1	62	125	45	107	6.1	24.6	237	314	27	48.44	70A_contigs_00474_1
VFG000949(gb|NP_663902)_1(cpa)fibronectin-bingproteinSfbI[FBPs(VF0243)][StreptococcuspyogenesMGAS315]	46_contigs_01911_1	29.688	64	25	3	105	168	32	75	2.8	27.7	745	437	9	48.44	46_contigs_01911_1
VFG005776(gb|NP_687685)_1(cylA)ABC(ATP-bindingcassette)transporterCylA[Beta-hemolysin/cytolysin(CVF171)][Streptococcusagalactiae2603V/R]	107A_contigs_01154_1	28.959	221	136	8	18	226	344	555	2.58e-14	69.7	310	570	73	48.42	107A_contigs_01154_1
VFG000950(gb|NP_665531)_1(emm)Mproteintype3[Mprotein(VF0242)][StreptococcuspyogenesMGAS315]	49_contigs_01288_1	25.682	440	251	15	163	570	151	546	0.021	34.3	582	558	76	48.41	49_contigs_01288_1
VFG000958(gb|NP_607350)_1(spem)streptococcalexotoxinMprecursor[Spes(VF0248)][StreptococcuspyogenesMGAS8232]	45_contigs_01419_1	22.581	62	43	1	1	62	1	57	2.6	25.8	238	317	26	48.39	45_contigs_01419_1
VFG001367(gb|NP_344881)_1(cps4C)capsularpolysaccharidebiosynthesisproteinCps4C[Capsule(VF0144)][StreptococcuspneumoniaeTIGR4]	45_contigs_00665_1	30.645	62	34	3	141	194	20	80	0.97	26.6	231	206	23	48.39	45_contigs_00665_1
VFG005286(gb|NP_735086)_1(gbs0631)classCsortase[PI-1(VF0527)][StreptococcusagalactiaeNEM316]	107A_contigs_00703_1	30.645	62	36	3	26	84	132	189	9.7	23.9	284	212	21	48.39	107A_contigs_00703_1
VFG001361(gb|NP_344663)_1(pspA)pneumococcalsurfaceproteinA[PspA(VF0152)][StreptococcuspneumoniaeTIGR4]	107A_contigs_01561_1	38.71	31	19	0	502	532	184	214	2.6	27.7	745	411	4	48.39	107A_contigs_01561_1
VFG001342(gb|NP_688174)_1(cpsO)glycosyltransferaseCpsO(V)[Capsule(VF0274)][Streptococcusagalactiae2603V/R]	43_contigs_01715_1	27.869	122	76	5	3	116	40	157	0.12	30.4	328	417	35	48.36	43_contigs_01715_1
VFG000968(gb|NP_269973)_1(emm)Mproteintype1[Mprotein(VF0242)][StreptococcuspyogenesM1GAS]	49_contigs_01288_1	28.608	395	208	18	98	473	207	546	0.004	36.2	485	558	78	48.35	49_contigs_01288_1
VFG000961(gb|NP_269065)_1(ideS/mac)immunoglobulinG-degradingenzyme[IdeS(VF0284)][StreptococcuspyogenesM1GAS]	107A_contigs_01008_1	30	60	41	1	102	160	437	496	1.2	27.7	340	672	17	48.33	107A_contigs_01008_1
VFG005776(gb|NP_687685)_1(cylA)ABC(ATP-bindingcassette)transporterCylA[Beta-hemolysin/cytolysin(CVF171)][Streptococcusagalactiae2603V/R]	107A_contigs_00644_1	31.401	207	126	7	18	215	505	704	2.8e-13	67	310	724	64	48.31	107A_contigs_00644_1
VFG001342(gb|NP_688174)_1(cpsO)glycosyltransferaseCpsO(V)[Capsule(VF0274)][Streptococcusagalactiae2603V/R]	114A_contigs_00136_1	22.881	118	85	4	5	117	6	122	0.004	35	328	274	34	48.31	114A_contigs_00136_1
VFG001352(gb|NP_688184)_1(cpsA)CpsAresponsiblefortransferofCPSfromthemembranelipidtothecellwallpeptidoglycan[Capsule(VF0274)][Streptococcusagalactiae2603V/R]	107A_contigs_00028_1	26.966	89	55	3	233	311	4	92	0.39	29.3	486	211	16	48.31	107A_contigs_00028_1
VFG001358(gb|NP_346365)_1(lytA)autolysin[Autolysin(VF0143)][StreptococcuspneumoniaeTIGR4]	122A_contigs_01523_1	24.138	87	59	4	210	292	163	246	9.2	24.6	319	476	26	48.28	122A_contigs_01523_1
VFG042969(gb|YP_281474)_1(srtC1)sortase[pilus(VF0531)][StreptococcuspyogenesMGAS5005]	107A_contigs_01219_1	31.034	58	28	2	101	158	42	87	5.8	24.6	238	814	24	48.28	107A_contigs_01219_1
VFG001374(gb|NP_344891)_1(cps4J)capsularpolysaccharidebiosynthesisproteinCps4J[Capsule(VF0144)][StreptococcuspneumoniaeTIGR4]	107A_contigs_01070_1	25.862	58	35	2	172	229	8	57	5.9	25	352	302	16	48.28	107A_contigs_01070_1
VFG005316(gb|NP_359586)_1(pspC/cbpA)CholinebindingproteinA[Choline-bindingproteins(CVF122)][StreptococcuspneumoniaeR6]	36A_contigs_01765_1	29.412	85	42	5	146	230	198	264	7.1	26.2	702	404	29	48.24	36A_contigs_01765_1
VFG000955(gb|NP_608047)_1(emm)M18proteinprecursor[Mprotein(VF0242)][StreptococcuspyogenesMGAS8232]	60A_contigs_01801_1	28.316	392	188	19	51	397	205	548	2.19e-06	46.2	401	551	87	48.21	60A_contigs_01801_1
VFG001335(gb|NP_688167)_1(neuA)CMP-N-acetylneuraminicacidsynthetaseNeuA[Capsule(VF0274)][Streptococcusagalactiae2603V/R]	107A_contigs_00039_1	28.571	112	63	6	1	101	1	106	3.4	26.2	414	290	24	48.21	107A_contigs_00039_1
VFG005299(gb|NP_735915)_1(pilA)tipadhesinPilA[PI-2a(VF0528)][StreptococcusagalactiaeNEM316]	107A_contigs_00405_1	25.893	112	70	4	781	881	204	313	5.4	26.9	902	648	11	48.21	107A_contigs_00405_1
VFG005299(gb|NP_735915)_1(pilA)tipadhesinPilA[PI-2a(VF0528)][StreptococcusagalactiaeNEM316]	107A_contigs_00469_1	37.5	56	23	3	78	124	257	309	5.2	27.3	902	1087	5	48.21	107A_contigs_00469_1
VFG001341(gb|NP_688173)_1(cpsJ)glycosyltransferaseCpsJ(V)[Capsule(VF0274)][Streptococcusagalactiae2603V/R]	122A_contigs_00676_1	27.027	222	144	8	3	215	2	214	8.73e-13	64.7	322	339	66	48.2	122A_contigs_00676_1
VFG000960(gb|NP_269464)_1(grab)proteinGRAB(proteinG-relatedalpha2M-bindingprotein)[GRAB(VF0254)][StreptococcuspyogenesM1GAS]	122A_contigs_00578_1	31.325	83	54	2	94	176	1480	1559	7.4	24.3	218	1667	39	48.19	122A_contigs_00578_1
VFG000961(gb|NP_269065)_1(ideS/mac)immunoglobulinG-degradingenzyme[IdeS(VF0284)][StreptococcuspyogenesM1GAS]	22A_contigs_00314_1	26.506	83	50	2	141	221	134	207	2.5	26.6	340	517	24	48.19	22A_contigs_00314_1
VFG005289(gb|NP_735087)_1(gbs0632)tipadhesinprotein[PI-1(VF0527)][StreptococcusagalactiaeNEM316]	118A_contigs_01081_1	26.506	83	46	2	206	279	187	263	2.7	28.1	891	1070	8	48.19	118A_contigs_01081_1
VFG042975(gb|YP_002742502)_1(srtG2)surfaceproteincellwallanchor,sortase_Bfamily[PI-2(VF0530)][StreptococcuspneumoniaeTaiwan19F-14]	56A_contigs_01846_1	27.778	54	28	2	25	74	171	217	8.9	23.9	212	382	24	48.15	56A_contigs_01846_1
VFG000953(gb|NP_665009)_1(spek)streptococcalexotoxinSpeK-phageassociated[Spes(VF0248)][StreptococcuspyogenesMGAS315]	56A_contigs_00490_1	27.778	54	31	1	64	109	496	549	7.8	24.3	260	556	18	48.15	56A_contigs_00490_1
VFG005788(gb|NP_687689)_1(cylI)putative3-ketoacyl-ACPsynthaseCylI[Beta-hemolysin/cytolysin(CVF171)][Streptococcusagalactiae2603V/R]	122A_contigs_01372_1	31.481	54	35	1	163	216	574	625	7.7	26.2	732	1009	7	48.15	122A_contigs_01372_1
VFG001352(gb|NP_688184)_1(cpsA)CpsAresponsiblefortransferofCPSfromthemembranelipidtothecellwallpeptidoglycan[Capsule(VF0274)][Streptococcusagalactiae2603V/R]	107A_contigs_00954_1	31.308	214	113	6	230	419	51	254	1.35e-19	87.4	486	430	39	48.13	107A_contigs_00954_1
VFG001359(gb|NP_346089)_1(psaA)manganeseABCtransporter,manganese-bindingadhesionliprotein[PsaA(VF0151)][StreptococcuspneumoniaeTIGR4]	107A_contigs_00520_1	25.472	318	207	7	6	300	5	315	1.22e-24	100	310	519	95	48.11	107A_contigs_00520_1
VFG001795(gb|BAC98831)_1(cba)cproteinbetaantigen[<beta>-Cprotein(VF0277)][StreptococcusagalactiaeFM027022]	122A_contigs_01168_1	29.245	106	61	6	624	726	51	145	3.5	27.7	1084	497	10	48.11	122A_contigs_01168_1
VFG043504(gb|NP_357669)_1(pavB/pfbB)cellwallsurfaceanchorfamilyprotein,Plasminogen-andFibronectin-bindingproteinB[PavB(VF0524)][StreptococcuspneumoniaeR6]	70A_contigs_00373_1	30.769	52	29	2	415	466	16	60	9.8	24.6	1162	77	18	48.08	70A_contigs_00373_1
VFG043504(gb|NP_357669)_1(pavB/pfbB)cellwallsurfaceanchorfamilyprotein,Plasminogen-andFibronectin-bindingproteinB[PavB(VF0524)][StreptococcuspneumoniaeR6]	70A_contigs_00373_1	30.769	52	29	2	567	618	16	60	9.8	24.6	1162	77	18	48.08	70A_contigs_00373_1
VFG043504(gb|NP_357669)_1(pavB/pfbB)cellwallsurfaceanchorfamilyprotein,Plasminogen-andFibronectin-bindingproteinB[PavB(VF0524)][StreptococcuspneumoniaeR6]	70A_contigs_00373_1	30.769	52	29	2	719	770	16	60	9.8	24.6	1162	77	18	48.08	70A_contigs_00373_1
VFG000950(gb|NP_665531)_1(emm)Mproteintype3[Mprotein(VF0242)][StreptococcuspyogenesMGAS315]	118A_contigs_00250_1	32.692	52	32	1	180	228	818	869	3.6	26.9	582	1325	8	48.08	118A_contigs_00250_1
VFG000968(gb|NP_269973)_1(emm)Mproteintype1[Mprotein(VF0242)][StreptococcuspyogenesM1GAS]	22A_contigs_01581_1	26.699	206	110	5	293	473	355	544	0.011	34.7	485	556	37	48.06	22A_contigs_01581_1
VFG001343(gb|NP_688175)_1(cpsN)glycosyltransferaseCpsN(V)[Capsule(VF0274)][Streptococcusagalactiae2603V/R]	60A_contigs_01216_1	29.412	102	63	4	1	99	1	96	0.12	30	296	260	33	48.04	60A_contigs_01216_1
VFG005776(gb|NP_687685)_1(cylA)ABC(ATP-bindingcassette)transporterCylA[Beta-hemolysin/cytolysin(CVF171)][Streptococcusagalactiae2603V/R]	107A_contigs_00054_1	28.431	102	59	5	189	282	130	225	3.4	25.8	310	555	30	48.04	107A_contigs_00054_1
VFG001361(gb|NP_344663)_1(pspA)pneumococcalsurfaceproteinA[PspA(VF0152)][StreptococcuspneumoniaeTIGR4]	44_contigs_00717_1	27.778	252	144	10	95	312	230	477	4.1	26.9	745	551	29	48.02	44_contigs_00717_1
VFG001342(gb|NP_688174)_1(cpsO)glycosyltransferaseCpsO(V)[Capsule(VF0274)][Streptococcusagalactiae2603V/R]	107A_contigs_01162_1	31.2	125	77	4	4	122	67	188	1.45e-07	49.3	328	418	36	48	107A_contigs_01162_1
VFG001343(gb|NP_688175)_1(cpsN)glycosyltransferaseCpsN(V)[Capsule(VF0274)][Streptococcusagalactiae2603V/R]	122A_contigs_01803_1	27	100	71	2	1	99	68	166	0.000267	38.9	296	446	33	48	122A_contigs_01803_1
VFG001343(gb|NP_688175)_1(cpsN)glycosyltransferaseCpsN(V)[Capsule(VF0274)][Streptococcusagalactiae2603V/R]	107A_contigs_00451_1	30.667	75	48	2	30	104	38	108	0.43	28.5	296	315	25	48	107A_contigs_00451_1
VFG001336(gb|NP_688168)_1(neuD)neuDprotein[Capsule(VF0274)][Streptococcusagalactiae2603V/R]	107A_contigs_00673_1	30	50	35	0	160	209	396	445	2	25.8	210	459	24	48	107A_contigs_00673_1
VFG001336(gb|NP_688168)_1(neuD)neuDprotein[Capsule(VF0274)][Streptococcusagalactiae2603V/R]	107A_contigs_00294_1	34	50	32	1	8	56	121	170	2	25.8	210	420	23	48	107A_contigs_00294_1
VFG000966(gb|NP_269179)_1(hylP)hyaluronidase,phageassociated[Hyaluronidase(VF0246)][StreptococcuspyogenesM1GAS]	107A_contigs_00065_1	38	50	31	0	39	88	97	146	0.096	31.2	373	588	20	48	107A_contigs_00065_1
VFG000967(gb|NP_269528)_1(hylP)hyaluronidase,phageassociated[Hyaluronidase(VF0246)][StreptococcuspyogenesM1GAS]	107A_contigs_00065_1	38	50	31	0	39	88	97	146	0.087	31.2	371	588	20	48	107A_contigs_00065_1
VFG000961(gb|NP_269065)_1(ideS/mac)immunoglobulinG-degradingenzyme[IdeS(VF0284)][StreptococcuspyogenesM1GAS]	107A_contigs_01658_1	32	50	27	1	70	112	23	72	3.8	25.8	340	251	13	48	107A_contigs_01658_1
VFG001345(gb|NP_688177)_1(cpsH)polysaccharidebiosynthesisproteincpsH(V)[Capsule(VF0274)][Streptococcusagalactiae2603V/R]	107A_contigs_01252_1	32	50	27	1	228	270	81	130	0.037	32.3	365	424	12	48	107A_contigs_01252_1
VFG001360(gb|NP_346126)_1(nanB)neuraminidaseB[Neuraminidase(VF0148)][StreptococcuspneumoniaeTIGR4]	107A_contigs_00670_1	28	75	49	3	586	660	47	116	9.1	25.4	698	231	11	48	107A_contigs_00670_1
VFG005788(gb|NP_687689)_1(cylI)putative3-ketoacyl-ACPsynthaseCylI[Beta-hemolysin/cytolysin(CVF171)][Streptococcusagalactiae2603V/R]	107A_contigs_01533_1	32	50	28	2	669	715	173	219	4.7	26.6	732	227	6	48	107A_contigs_01533_1
VFG000950(gb|NP_665531)_1(emm)Mproteintype3[Mprotein(VF0242)][StreptococcuspyogenesMGAS315]	43_contigs_01463_1	27.011	348	193	11	248	570	228	539	0.000103	41.6	582	551	79	47.99	43_contigs_01463_1
VFG001361(gb|NP_344663)_1(pspA)pneumococcalsurfaceproteinA[PspA(VF0152)][StreptococcuspneumoniaeTIGR4]	47_contigs_01356_1	26.879	346	202	12	83	393	150	479	6	26.6	745	553	42	47.98	47_contigs_01356_1
VFG005776(gb|NP_687685)_1(cylA)ABC(ATP-bindingcassette)transporterCylA[Beta-hemolysin/cytolysin(CVF171)][Streptococcusagalactiae2603V/R]	22A_contigs_00304_1	25.51	98	68	3	92	187	186	280	0.18	30	310	573	31	47.96	22A_contigs_00304_1
VFG001349(gb|NP_688181)_1(cpsD)CpsDautokinase[Capsule(VF0274)][Streptococcusagalactiae2603V/R]	49_contigs_01048_1	35.616	73	42	2	129	201	150	217	0.084	30	230	269	32	47.95	49_contigs_01048_1
VFG042972(gb|YP_002742499)_1(sipA)signalpeptidaseI[PI-2(VF0530)][StreptococcuspneumoniaeTaiwan19F-14]	107A_contigs_00150_1	37.5	48	25	2	9	51	104	151	7.7	23.9	184	341	23	47.92	107A_contigs_00150_1
VFG001336(gb|NP_688168)_1(neuD)neuDprotein[Capsule(VF0274)][Streptococcusagalactiae2603V/R]	46_contigs_00308_1	27.083	48	31	1	9	52	229	276	6.9	24.3	210	607	21	47.92	46_contigs_00308_1
VFG005215(gb|NP_735300)_1(fbsB)Fibrinogen-bindingsurfaceproteinB[FbsB(VF0523)][StreptococcusagalactiaeNEM316]	31A_contigs_00649_1	32.292	96	50	4	302	393	336	420	0.46	30	636	760	14	47.92	31A_contigs_00649_1
VFG001795(gb|BAC98831)_1(cba)cproteinbetaantigen[<beta>-Cprotein(VF0277)][StreptococcusagalactiaeFM027022]	107A_contigs_01725_1	35.417	48	28	1	591	638	36	80	9.6	25.4	1084	120	4	47.92	107A_contigs_01725_1
VFG000948(gb|NP_663908)_1(fbaB)fibronectin-bingproteinSfbII[FBPs(VF0243)][StreptococcuspyogenesMGAS315]	49_contigs_00837_1	19.718	71	54	1	370	440	376	443	8.6	25.8	657	465	11	47.89	49_contigs_00837_1
VFG005301(gb|NP_344982)_1(rrgA)cellwallsurfaceanchorfamilyprotein,pilustipadhesinRrgA[PI-1(VF0529)][StreptococcuspneumoniaeTIGR4]	107A_contigs_01747_1	28.169	71	50	1	702	772	102	171	5.9	26.9	894	754	8	47.89	107A_contigs_01747_1
VFG000964(gb|NP_270109)_1(hasC)UDP-glucosepyrophosphorylase[Hyaluronicacidcapsule(VF0244)][StreptococcuspyogenesM1GAS]	107A_contigs_01524_1	23.404	94	64	4	213	304	6	93	0.83	26.6	305	97	30	47.87	107A_contigs_01524_1
VFG001341(gb|NP_688173)_1(cpsJ)glycosyltransferaseCpsJ(V)[Capsule(VF0274)][Streptococcusagalactiae2603V/R]	114A_contigs_00136_1	27.66	94	61	4	5	92	6	98	0.15	30	322	274	27	47.87	114A_contigs_00136_1
VFG001797(gb|NP_735749)_1(scpB)streptococcalC5apeptidase[C5apeptidase(VF0278)][StreptococcusagalactiaeNEM316]	118A_contigs_00250_1	28.723	94	55	4	19	102	528	619	6.4	27.3	1151	1325	7	47.87	118A_contigs_00250_1
VFG005289(gb|NP_735087)_1(gbs0632)tipadhesinprotein[PI-1(VF0527)][StreptococcusagalactiaeNEM316]	44_contigs_00698_1	27.857	140	70	7	172	298	12	133	1.6	28.9	891	936	14	47.86	44_contigs_00698_1
VFG000955(gb|NP_608047)_1(emm)M18proteinprecursor[Mprotein(VF0242)][StreptococcuspyogenesMGAS8232]	118A_contigs_01054_1	30.363	303	155	16	132	397	220	503	0.01	34.7	401	506	66	47.85	118A_contigs_01054_1
VFG005776(gb|NP_687685)_1(cylA)ABC(ATP-bindingcassette)transporterCylA[Beta-hemolysin/cytolysin(CVF171)][Streptococcusagalactiae2603V/R]	107A_contigs_00057_1	27.536	207	130	7	21	225	345	533	8.39e-11	59.3	310	636	75	47.83	107A_contigs_00057_1
VFG000978(gb|NP_268943)_1(spec)streptococcalexotoxinCprecursor,phageassociated[Spes(VF0248)][StreptococcuspyogenesM1GAS]	107A_contigs_01041_1	26.087	46	30	1	145	186	7	52	6.9	24.6	236	776	18	47.83	107A_contigs_01041_1
VFG000966(gb|NP_269179)_1(hylP)hyaluronidase,phageassociated[Hyaluronidase(VF0246)][StreptococcuspyogenesM1GAS]	107A_contigs_01799_1	30.435	46	29	1	181	226	151	193	0.78	28.1	373	476	12	47.83	107A_contigs_01799_1
VFG000967(gb|NP_269528)_1(hylP)hyaluronidase,phageassociated[Hyaluronidase(VF0246)][StreptococcuspyogenesM1GAS]	107A_contigs_01799_1	30.435	46	29	1	181	226	151	193	1	27.7	371	476	12	47.83	107A_contigs_01799_1
VFG000950(gb|NP_665531)_1(emm)Mproteintype3[Mprotein(VF0242)][StreptococcuspyogenesMGAS315]	114A_contigs_01549_1	28.986	69	33	2	90	147	67	130	7.6	25	582	152	10	47.83	114A_contigs_01549_1
VFG000976(gb|NP_268546)_1(slo)streptolysinOprecursor[SLO(VF0250)][StreptococcuspyogenesM1GAS]	107A_contigs_00246_1	26.549	113	65	6	385	489	82	184	7.2	25.4	572	218	18	47.79	107A_contigs_00246_1
VFG000955(gb|NP_608047)_1(emm)M18proteinprecursor[Mprotein(VF0242)][StreptococcuspyogenesMGAS8232]	22A_contigs_01581_1	28.46	383	214	17	61	397	185	553	0.66	28.5	401	556	84	47.78	22A_contigs_01581_1
VFG001361(gb|NP_344663)_1(pspA)pneumococcalsurfaceproteinA[PspA(VF0152)][StreptococcuspneumoniaeTIGR4]	47_contigs_01189_1	26.601	203	120	6	204	400	436	615	5	26.9	745	751	37	47.78	47_contigs_01189_1
VFG005767(gb|NP_687682)_1(cylG)3-ketoacyl-ACP-reductaseCylG[Beta-hemolysin/cytolysin(CVF171)][Streptococcusagalactiae2603V/R]	42_contigs_01185_1	26.667	90	49	4	1	90	1	73	0.85	26.9	241	280	37	47.78	42_contigs_01185_1
VFG000959(gb|NP_269190)_1(fbp54)fibronectin-bingproteinFbp54[FBPs(VF0243)][StreptococcuspyogenesM1GAS]	107A_contigs_00548_1	28.358	67	39	2	425	482	267	333	4.8	26.2	551	399	11	47.76	107A_contigs_00548_1
VFG005177(gb|NP_664456)_1(fbp54)fibronectin-bingproteinFbaA[Fibronectin-bindingproteins(CVF113)][StreptococcuspyogenesMGAS315]	107A_contigs_00548_1	28.358	67	39	2	425	482	267	333	8.8	25.4	551	399	11	47.76	107A_contigs_00548_1
VFG001330(gb|NP_688239)_1(lmb)laminin-bindingsurfaceprotein[Lmb(VF0275)][Streptococcusagalactiae2603V/R]	107A_contigs_01727_1	29.545	44	31	0	144	187	97	140	4.3	25.4	307	397	14	47.73	107A_contigs_01727_1
VFG005303(gb|NP_344983)_1(rrgB)cellwallsurfaceanchorfamilyprotein,majorpilinRrgB[PI-1(VF0529)][StreptococcuspneumoniaeTIGR4]	122A_contigs_01523_1	31.193	109	61	4	555	649	353	461	0.000323	40	666	476	48	47.71	122A_contigs_01523_1
VFG001341(gb|NP_688173)_1(cpsJ)glycosyltransferaseCpsJ(V)[Capsule(VF0274)][Streptococcusagalactiae2603V/R]	60A_contigs_01216_1	27.451	153	98	7	4	153	2	144	0.011	33.5	322	260	47	47.71	60A_contigs_01216_1
VFG005776(gb|NP_687685)_1(cylA)ABC(ATP-bindingcassette)transporterCylA[Beta-hemolysin/cytolysin(CVF171)][Streptococcusagalactiae2603V/R]	107A_contigs_01314_1	26.389	216	126	6	3	192	2	210	2.09e-14	70.1	310	540	61	47.69	107A_contigs_01314_1
VFG000982(gb|NP_269186)_1(speh)streptococcalexotoxinHprecursor[Spes(VF0248)][StreptococcuspyogenesM1GAS]	47_contigs_01192_1	27.692	65	39	2	28	92	5	61	4	25	237	289	27	47.69	47_contigs_01192_1
VFG005313(gb|NP_357715)_1(pspA)SurfaceproteinpspAprecursor[Choline-bindingproteins(CVF122)][StreptococcuspneumoniaeR6]	51_contigs_01083_1	30.769	130	73	5	222	347	153	269	0.088	32.3	620	523	20	47.69	51_contigs_01083_1
VFG001377(gb|NP_359024)_1(lytC)1,4-beta-N-acetylmuramidase[CBPs(VF0145)][StreptococcuspneumoniaeR6]	114A_contigs_00659_1	29.231	65	45	1	348	412	44	107	4.1	25.4	502	110	13	47.69	114A_contigs_00659_1
VFG001795(gb|BAC98831)_1(cba)cproteinbetaantigen[<beta>-Cprotein(VF0277)][StreptococcusagalactiaeFM027022]	107A_contigs_00065_1	30.769	65	39	2	5	63	7	71	0.069	33.5	1084	588	5	47.69	107A_contigs_00065_1
VFG000955(gb|NP_608047)_1(emm)M18proteinprecursor[Mprotein(VF0242)][StreptococcuspyogenesMGAS8232]	47_contigs_01356_1	30.233	258	117	9	99	317	150	383	0.012	34.3	401	553	78	47.67	47_contigs_01356_1
VFG001352(gb|NP_688184)_1(cpsA)CpsAresponsiblefortransferofCPSfromthemembranelipidtothecellwallpeptidoglycan[Capsule(VF0274)][Streptococcusagalactiae2603V/R]	45_contigs_01728_1	30.233	86	48	4	410	484	115	199	3.7	26.6	486	1062	15	47.67	45_contigs_01728_1
VFG001364(gb|NP_344851)_1(hysA)hyaluronatelyase[Hyaluronatelyase(VF0146)][StreptococcuspneumoniaeTIGR4]	107A_contigs_01375_1	30.233	86	49	3	254	331	136	218	0.78	30	1067	556	7	47.67	107A_contigs_01375_1
VFG000962(gb|NP_270107)_1(hasA)hyaluronatesynthase[Hyaluronicacidcapsule(VF0244)][StreptococcuspyogenesM1GAS]	44_contigs_01346_1	23.438	128	89	5	66	189	10	132	0.014	33.5	420	272	30	47.66	44_contigs_01346_1
VFG005776(gb|NP_687685)_1(cylA)ABC(ATP-bindingcassette)transporterCylA[Beta-hemolysin/cytolysin(CVF171)][Streptococcusagalactiae2603V/R]	107A_contigs_00202_1	23.176	233	162	6	3	221	6	235	1.79e-13	65.9	310	253	71	47.64	107A_contigs_00202_1
VFG005773(gb|NP_687684)_1(cylZ)3R-hydroxymyristoylACPdehydrataseCylZ[Beta-hemolysin/cytolysin(CVF171)][Streptococcusagalactiae2603V/R]	50_contigs_01163_1	28.571	63	44	1	56	117	15	77	4.5	23.5	159	101	39	47.62	50_contigs_01163_1
VFG001341(gb|NP_688173)_1(cpsJ)glycosyltransferaseCpsJ(V)[Capsule(VF0274)][Streptococcusagalactiae2603V/R]	107A_contigs_00626_1	29.524	105	52	4	1	91	1	97	0.000168	39.3	322	309	28	47.62	107A_contigs_00626_1
VFG001347(gb|NP_688179)_1(cpsF)polysaccharidebiosynthesisproteinCpsF[Capsule(VF0274)][Streptococcusagalactiae2603V/R]	45_contigs_01534_1	33.333	42	28	0	87	128	76	117	8.4	23.1	150	486	28	47.62	45_contigs_01534_1
VFG042969(gb|YP_281474)_1(srtC1)sortase[pilus(VF0531)][StreptococcuspyogenesMGAS5005]	22A_contigs_00075_1	30.952	42	29	0	85	126	58	99	3.2	25.4	238	342	18	47.62	22A_contigs_00075_1
VFG001365(gb|NP_344879)_1(cps4A)capsularpolysaccharidebiosynthesisproteinCps4A[Capsule(VF0144)][StreptococcuspneumoniaeTIGR4]	107A_contigs_01374_1	27.381	84	54	3	251	329	84	165	6.8	25.4	482	312	16	47.62	107A_contigs_01374_1
VFG001362(gb|NP_344620)_1(zmpC)immunoglobulinA1protease[IgA1protease(VF0147)][StreptococcuspneumoniaeTIGR4]	122A_contigs_01365_1	31.746	63	35	2	1422	1484	244	298	9.2	27.3	1857	447	3	47.62	122A_contigs_01365_1
VFG001343(gb|NP_688175)_1(cpsN)glycosyltransferaseCpsN(V)[Capsule(VF0274)][Streptococcusagalactiae2603V/R]	107A_contigs_01162_1	32.039	103	64	4	7	104	72	173	0.000232	38.9	296	418	33	47.57	107A_contigs_01162_1
VFG005202(gb|NP_269969)_1(fbaA)proteinF2likefibronectin-bindingprotein[Fibronectin-bindingproteins(CVF113)][StreptococcuspyogenesM1GAS]	44_contigs_00698_1	28.049	82	49	3	243	324	864	935	8.8	25	380	936	22	47.56	44_contigs_00698_1
VFG000976(gb|NP_268546)_1(slo)streptolysinOprecursor[SLO(VF0250)][StreptococcuspyogenesM1GAS]	22A_contigs_01104_1	27.869	61	39	1	452	507	20	80	1.1	28.5	572	485	10	47.54	22A_contigs_01104_1
VFG001361(gb|NP_344663)_1(pspA)pneumococcalsurfaceproteinA[PspA(VF0152)][StreptococcuspneumoniaeTIGR4]	31A_contigs_01771_1	28.736	261	142	10	88	312	225	477	0.085	32.7	745	551	30	47.51	31A_contigs_01771_1
VFG001336(gb|NP_688168)_1(neuD)neuDprotein[Capsule(VF0274)][Streptococcusagalactiae2603V/R]	107A_contigs_01360_1	26.25	80	45	3	50	125	151	220	1.5	26.2	210	453	36	47.5	107A_contigs_01360_1
VFG001376(gb|NP_344893)_1(cps4L)UDP-N-acetylglucosamine2-epimerase[Capsule(VF0144)][StreptococcuspneumoniaeTIGR4]	107A_contigs_00126_1	30	80	41	4	283	357	261	330	4	26.2	395	365	29	47.5	107A_contigs_00126_1
VFG005301(gb|NP_344982)_1(rrgA)cellwallsurfaceanchorfamilyprotein,pilustipadhesinRrgA[PI-1(VF0529)][StreptococcuspneumoniaeTIGR4]	122A_contigs_01523_1	32.5	80	45	4	38	110	306	383	8.3	26.6	894	476	25	47.5	122A_contigs_01523_1
VFG001343(gb|NP_688175)_1(cpsN)glycosyltransferaseCpsN(V)[Capsule(VF0274)][Streptococcusagalactiae2603V/R]	56A_contigs_00851_1	29.293	99	59	5	1	93	2	95	0.007	33.9	296	330	31	47.47	56A_contigs_00851_1
VFG001795(gb|BAC98831)_1(cba)cproteinbetaantigen[<beta>-Cprotein(VF0277)][StreptococcusagalactiaeFM027022]	107A_contigs_01216_1	34.343	99	50	5	1	96	1	87	1.3	29.3	1084	968	9	47.47	107A_contigs_01216_1
VFG005776(gb|NP_687685)_1(cylA)ABC(ATP-bindingcassette)transporterCylA[Beta-hemolysin/cytolysin(CVF171)][Streptococcusagalactiae2603V/R]	107A_contigs_00456_1	27.174	276	177	8	10	275	39	300	1.47e-16	76.3	310	404	86	47.46	107A_contigs_00456_1
VFG001346(gb|NP_688178)_1(cpsG)glycosyltransferaseCpsG(V)[Capsule(VF0274)][Streptococcusagalactiae2603V/R]	107A_contigs_00358_1	25.424	59	43	1	84	142	33	90	2.8	24.6	164	402	36	47.46	107A_contigs_00358_1
VFG001373(gb|NP_344890)_1(cps4I)UDP-N-acetylglucosamine-2-epimerase[Capsule(VF0144)][StreptococcuspneumoniaeTIGR4]	107A_contigs_01462_1	22.034	59	45	1	179	237	38	95	7.4	24.6	366	170	16	47.46	107A_contigs_01462_1
VFG000974(gb|NP_269970)_1(scpA)C5apeptidaseprecursor[C5apeptidase(VF0245)][StreptococcuspyogenesM1GAS]	107A_contigs_01259_1	27.119	59	30	2	388	445	735	781	4.2	27.7	1182	848	5	47.46	107A_contigs_01259_1
VFG001361(gb|NP_344663)_1(pspA)pneumococcalsurfaceproteinA[PspA(VF0152)][StreptococcuspneumoniaeTIGR4]	51_contigs_01083_1	28.866	97	53	2	263	355	160	244	8.8	26.2	745	523	23	47.42	51_contigs_01083_1
VFG000955(gb|NP_608047)_1(emm)M18proteinprecursor[Mprotein(VF0242)][StreptococcuspyogenesMGAS8232]	48_contigs_01497_1	28.883	367	177	16	82	397	220	553	1.18e-05	43.9	401	556	79	47.41	48_contigs_01497_1
VFG001373(gb|NP_344890)_1(cps4I)UDP-N-acetylglucosamine-2-epimerase[Capsule(VF0144)][StreptococcuspneumoniaeTIGR4]	107A_contigs_00750_1	31.579	76	47	3	118	189	58	132	7.2	25	366	590	20	47.37	107A_contigs_00750_1
VFG005785(gb|NP_687688)_1(cylF)putativeaminomethyltransferaseCylF[Beta-hemolysin/cytolysin(CVF171)][Streptococcusagalactiae2603V/R]	107A_contigs_01247_1	34.211	38	25	0	50	87	60	97	6.4	23.9	318	100	12	47.37	107A_contigs_01247_1
VFG000972(gb|NP_269972)_1(sic)inhibitorofcomplement-mediatedlysis[SIC(VF0255)][StreptococcuspyogenesM1GAS]	38B_contigs_00918_1	31.579	38	19	1	263	293	94	131	5.9	25	309	257	10	47.37	38B_contigs_00918_1
VFG005299(gb|NP_735915)_1(pilA)tipadhesinPilA[PI-2a(VF0528)][StreptococcusagalactiaeNEM316]	107A_contigs_00044_1	26.316	57	39	1	66	119	191	247	4.3	27.3	902	336	6	47.37	107A_contigs_00044_1
VFG000974(gb|NP_269970)_1(scpA)C5apeptidaseprecursor[C5apeptidase(VF0245)][StreptococcuspyogenesM1GAS]	118A_contigs_00250_1	27.957	93	57	3	19	102	528	619	1.6	29.3	1182	1325	7	47.31	118A_contigs_00250_1
VFG005776(gb|NP_687685)_1(cylA)ABC(ATP-bindingcassette)transporterCylA[Beta-hemolysin/cytolysin(CVF171)][Streptococcusagalactiae2603V/R]	107A_contigs_01091_1	27.234	235	148	10	13	227	21	252	1.41e-09	55.1	310	349	69	47.23	107A_contigs_01091_1
VFG001343(gb|NP_688175)_1(cpsN)glycosyltransferaseCpsN(V)[Capsule(VF0274)][Streptococcusagalactiae2603V/R]	107A_contigs_00726_1	27.778	36	26	0	191	226	35	70	4	25	296	182	12	47.22	107A_contigs_00726_1
VFG000968(gb|NP_269973)_1(emm)Mproteintype1[Mprotein(VF0242)][StreptococcuspyogenesM1GAS]	93A_contigs_01926_1	28.426	197	98	7	300	473	361	537	9.26e-05	41.2	485	549	36	47.21	93A_contigs_01926_1
VFG000968(gb|NP_269973)_1(emm)Mproteintype1[Mprotein(VF0242)][StreptococcuspyogenesM1GAS]	31A_contigs_01771_1	26.904	197	101	5	300	473	363	539	0.082	32	485	551	36	47.21	31A_contigs_01771_1
VFG000955(gb|NP_608047)_1(emm)M18proteinprecursor[Mprotein(VF0242)][StreptococcuspyogenesMGAS8232]	93A_contigs_01926_1	31.308	214	86	13	217	397	361	546	0.000113	40.8	401	549	45	47.2	93A_contigs_01926_1
VFG000968(gb|NP_269973)_1(emm)Mproteintype1[Mprotein(VF0242)][StreptococcuspyogenesM1GAS]	86A_contigs_01605_1	27.419	248	132	8	227	473	313	513	0.023	33.5	485	525	51	47.18	86A_contigs_01605_1
VFG001372(gb|NP_344886)_1(cps4H)capsularpolysaccharidebiosynthesisproteinCps4H[Capsule(VF0144)][StreptococcuspneumoniaeTIGR4]	122A_contigs_00689_1	25.352	142	101	3	162	301	168	306	0.003	35.8	373	419	38	47.18	122A_contigs_00689_1
VFG001337(gb|NP_688169)_1(neuC)UDP-N-acetylglucosamine-2-epimeraseNeuC[Capsule(VF0274)][Streptococcusagalactiae2603V/R]	107A_contigs_00311_1	31.132	106	52	7	1	93	1	98	0.43	28.9	385	252	24	47.17	107A_contigs_00311_1
VFG000949(gb|NP_663902)_1(cpa)fibronectin-bingproteinSfbI[FBPs(VF0243)][StreptococcuspyogenesMGAS315]	107A_contigs_01261_1	30.189	53	34	1	347	399	14	63	1.9	27.3	745	146	7	47.17	107A_contigs_01261_1
VFG001341(gb|NP_688173)_1(cpsJ)glycosyltransferaseCpsJ(V)[Capsule(VF0274)][Streptococcusagalactiae2603V/R]	46_contigs_00618_1	26.829	123	84	4	5	122	7	128	0.008	33.9	322	277	37	47.15	46_contigs_00618_1
VFG001361(gb|NP_344663)_1(pspA)pneumococcalsurfaceproteinA[PspA(VF0152)][StreptococcuspneumoniaeTIGR4]	93A_contigs_01926_1	25	280	169	8	44	312	226	475	2.2	28.1	745	549	36	47.14	93A_contigs_01926_1
VFG000979(gb|NP_268582)_1(speg)streptococcalexotoxinGprecursor[Spes(VF0248)][StreptococcuspyogenesM1GAS]	107A_contigs_01671_1	27.143	70	44	2	137	200	162	230	3.1	25.4	235	249	27	47.14	107A_contigs_01671_1
VFG001336(gb|NP_688168)_1(neuD)neuDprotein[Capsule(VF0274)][Streptococcusagalactiae2603V/R]	45_contigs_01537_1	26.923	104	72	1	106	209	37	136	0.002	34.7	210	158	50	47.12	45_contigs_01537_1
VFG001354(gb|NP_345414)_1(pce)cholinebindingproteinE[CBPs(VF0145)][StreptococcuspneumoniaeTIGR4]	107A_contigs_01403_1	23.81	189	94	11	95	271	482	632	0.043	33.5	628	692	28	47.09	107A_contigs_01403_1
VFG005767(gb|NP_687682)_1(cylG)3-ketoacyl-ACP-reductaseCylG[Beta-hemolysin/cytolysin(CVF171)][Streptococcusagalactiae2603V/R]	107A_contigs_00087_1	24.088	274	155	12	2	236	9	268	1.2e-08	50.8	241	286	98	47.08	107A_contigs_00087_1
VFG001333(gb|NP_689029)_1(cfa/cfb)cAMPfactor[CAMPfactor(VF0280)][Streptococcusagalactiae2603V/R]	107A_contigs_01565_1	24.51	102	68	3	1	102	1	93	1.2	26.9	256	302	40	47.06	107A_contigs_01565_1
VFG001336(gb|NP_688168)_1(neuD)neuDprotein[Capsule(VF0274)][Streptococcusagalactiae2603V/R]	22A_contigs_00005_1	30.588	85	40	5	41	107	53	136	0.42	27.7	210	255	32	47.06	22A_contigs_00005_1
VFG001343(gb|NP_688175)_1(cpsN)glycosyltransferaseCpsN(V)[Capsule(VF0274)][Streptococcusagalactiae2603V/R]	31A_contigs_01288_1	25.882	85	52	4	34	114	36	113	2.2	26.2	296	316	27	47.06	31A_contigs_01288_1
VFG000979(gb|NP_268582)_1(speg)streptococcalexotoxinGprecursor[Spes(VF0248)][StreptococcuspyogenesM1GAS]	107A_contigs_00485_1	27.451	51	37	0	63	113	2	52	2.4	25.4	235	179	22	47.06	107A_contigs_00485_1
VFG000962(gb|NP_270107)_1(hasA)hyaluronatesynthase[Hyaluronicacidcapsule(VF0244)][StreptococcuspyogenesM1GAS]	46_contigs_00618_1	21.176	85	62	1	73	152	14	98	0.21	30	420	277	19	47.06	46_contigs_00618_1
VFG001343(gb|NP_688175)_1(cpsN)glycosyltransferaseCpsN(V)[Capsule(VF0274)][Streptococcusagalactiae2603V/R]	47_contigs_01174_1	33.333	51	33	1	82	132	277	326	5.2	25.4	296	656	17	47.06	47_contigs_01174_1
VFG005291(gb|NP_735911)_1(pilC)minorsubunitPilC[PI-2a(VF0528)][StreptococcusagalactiaeNEM316]	107A_contigs_01560_1	29.412	51	27	1	148	189	244	294	2.6	26.2	309	296	14	47.06	107A_contigs_01560_1
VFG005277(gb|NP_735083)_1(gbs0628)majorsubunitprotein[PI-1(VF0527)][StreptococcusagalactiaeNEM316]	107A_contigs_00405_1	30.882	68	44	2	108	175	42	106	7.7	25.8	555	648	12	47.06	107A_contigs_00405_1
VFG005215(gb|NP_735300)_1(fbsB)Fibrinogen-bindingsurfaceproteinB[FbsB(VF0523)][StreptococcusagalactiaeNEM316]	107A_contigs_00847_1	25.373	134	88	4	108	233	588	717	0.51	30	636	1022	20	47.01	107A_contigs_00847_1
VFG005776(gb|NP_687685)_1(cylA)ABC(ATP-bindingcassette)transporterCylA[Beta-hemolysin/cytolysin(CVF171)][Streptococcusagalactiae2603V/R]	107A_contigs_01153_1	26.267	217	145	5	16	223	369	579	1.6e-14	70.5	310	595	67	47	107A_contigs_01153_1
VFG000968(gb|NP_269973)_1(emm)Mproteintype1[Mprotein(VF0242)][StreptococcuspyogenesM1GAS]	48_contigs_01497_1	25.346	217	144	3	177	378	125	338	4.1	26.6	485	556	42	47	48_contigs_01497_1
VFG000951(gb|NP_665105)_1(spea)streptococcalexotoxinAprecursor-phageassociated[Spes(VF0248)][StreptococcuspyogenesMGAS315]	51_contigs_01974_1	25.301	83	54	2	121	201	73	149	0.8	26.9	252	186	32	46.99	51_contigs_01974_1
VFG005202(gb|NP_269969)_1(fbaA)proteinF2likefibronectin-bindingprotein[Fibronectin-bindingproteins(CVF113)][StreptococcuspyogenesM1GAS]	107A_contigs_00930_1	40.964	83	31	3	160	239	174	241	0.042	32	380	242	21	46.99	107A_contigs_00930_1
VFG005316(gb|NP_359586)_1(pspC/cbpA)CholinebindingproteinA[Choline-bindingproteins(CVF122)][StreptococcuspneumoniaeR6]	124A_contigs_01708_1	30.12	83	56	2	499	580	161	242	0.68	29.3	702	345	15	46.99	124A_contigs_01708_1
VFG000968(gb|NP_269973)_1(emm)Mproteintype1[Mprotein(VF0242)][StreptococcuspyogenesM1GAS]	43_contigs_01463_1	29.293	396	195	17	92	473	215	539	1.28e-05	44.3	485	551	79	46.97	43_contigs_01463_1
VFG005767(gb|NP_687682)_1(cylG)3-ketoacyl-ACP-reductaseCylG[Beta-hemolysin/cytolysin(CVF171)][Streptococcusagalactiae2603V/R]	93A_contigs_00259_1	33.333	66	36	2	130	194	2	60	5.9	24.3	241	188	27	46.97	93A_contigs_00259_1
VFG001354(gb|NP_345414)_1(pce)cholinebindingproteinE[CBPs(VF0145)][StreptococcuspneumoniaeTIGR4]	49_contigs_00841_1	27.273	66	47	1	246	311	56	120	5.1	26.2	628	297	11	46.97	49_contigs_00841_1
VFG000950(gb|NP_665531)_1(emm)Mproteintype3[Mprotein(VF0242)][StreptococcuspyogenesMGAS315]	49_contigs_01288_1	24.92	313	173	9	129	435	219	475	0.098	32	582	558	76	46.96	49_contigs_01288_1
VFG005776(gb|NP_687685)_1(cylA)ABC(ATP-bindingcassette)transporterCylA[Beta-hemolysin/cytolysin(CVF171)][Streptococcusagalactiae2603V/R]	107A_contigs_01577_1	22.959	196	138	5	3	192	2	190	2.16e-07	47.4	310	214	61	46.94	107A_contigs_01577_1
VFG000968(gb|NP_269973)_1(emm)Mproteintype1[Mprotein(VF0242)][StreptococcuspyogenesM1GAS]	93A_contigs_00121_1	36.735	49	12	3	4	33	5	53	5.4	26.2	485	540	16	46.94	93A_contigs_00121_1
VFG001361(gb|NP_344663)_1(pspA)pneumococcalsurfaceproteinA[PspA(VF0152)][StreptococcuspneumoniaeTIGR4]	22A_contigs_01581_1	27.273	275	159	8	70	312	217	482	7.2	26.2	745	556	33	46.91	22A_contigs_01581_1
VFG001335(gb|NP_688167)_1(neuA)CMP-N-acetylneuraminicacidsynthetaseNeuA[Capsule(VF0274)][Streptococcusagalactiae2603V/R]	107A_contigs_00387_1	30.864	81	44	3	109	188	4	73	5.9	25.4	414	331	19	46.91	107A_contigs_00387_1
VFG001335(gb|NP_688167)_1(neuA)CMP-N-acetylneuraminicacidsynthetaseNeuA[Capsule(VF0274)][Streptococcusagalactiae2603V/R]	107A_contigs_01266_1	25.926	81	49	2	64	134	263	342	1.7	27.3	414	583	17	46.91	107A_contigs_01266_1
VFG043465(gb|NP_359244)_1(pfbA)cellwallsurfaceanchorfamilyprotein,Plasminogen-andFibronectin-bindingproteinA[PfbA(VF0525)][StreptococcuspneumoniaeR6]	107A_contigs_00539_1	30.864	81	52	2	31	111	286	362	1.7	28.5	720	898	11	46.91	107A_contigs_00539_1
VFG005307(gb|NP_344986)_1(srtC-1/srtB)sortase[PI-1(VF0529)][StreptococcuspneumoniaeTIGR4]	70A_contigs_00813_1	26.562	64	43	1	194	257	113	172	4.7	25.4	280	449	23	46.88	70A_contigs_00813_1
VFG001355(gb|NP_346612)_1(cbpD)cholinebindingproteinD[CBPs(VF0145)][StreptococcuspneumoniaeTIGR4]	107A_contigs_01183_1	31.25	32	22	0	96	127	336	367	2.4	26.9	449	576	7	46.88	107A_contigs_01183_1
VFG000968(gb|NP_269973)_1(emm)Mproteintype1[Mprotein(VF0242)][StreptococcuspyogenesM1GAS]	122A_contigs_01456_1	28.861	395	203	17	101	473	195	533	2.1e-05	43.5	485	545	77	46.84	122A_contigs_01456_1
VFG043465(gb|NP_359244)_1(pfbA)cellwallsurfaceanchorfamilyprotein,Plasminogen-andFibronectin-bindingproteinA[PfbA(VF0525)][StreptococcuspneumoniaeR6]	107A_contigs_01602_1	27.848	79	51	3	488	566	26	98	3.9	26.6	720	218	11	46.84	107A_contigs_01602_1
VFG005776(gb|NP_687685)_1(cylA)ABC(ATP-bindingcassette)transporterCylA[Beta-hemolysin/cytolysin(CVF171)][Streptococcusagalactiae2603V/R]	107A_contigs_01712_1	28.78	205	129	5	3	197	4	201	1.21e-15	71.6	310	234	63	46.83	107A_contigs_01712_1
VFG005291(gb|NP_735911)_1(pilC)minorsubunitPilC[PI-2a(VF0528)][StreptococcusagalactiaeNEM316]	114A_contigs_00744_1	36.17	47	28	1	244	290	820	864	0.19	30	309	876	15	46.81	114A_contigs_00744_1
VFG001342(gb|NP_688174)_1(cpsO)glycosyltransferaseCpsO(V)[Capsule(VF0274)][Streptococcusagalactiae2603V/R]	107A_contigs_00691_1	34.043	47	24	1	183	229	39	78	1.1	27.3	328	301	14	46.81	107A_contigs_00691_1
VFG001359(gb|NP_346089)_1(psaA)manganeseABCtransporter,manganese-bindingadhesionliprotein[PsaA(VF0151)][StreptococcuspneumoniaeTIGR4]	107A_contigs_00284_1	28.846	312	190	11	7	307	11	301	1.99e-23	94.7	310	310	97	46.79	107A_contigs_00284_1
VFG001364(gb|NP_344851)_1(hysA)hyaluronatelyase[Hyaluronatelyase(VF0146)][StreptococcuspneumoniaeTIGR4]	107A_contigs_00147_1	28.44	109	68	3	40	147	258	357	5	27.3	1067	651	10	46.79	107A_contigs_00147_1
VFG000968(gb|NP_269973)_1(emm)Mproteintype1[Mprotein(VF0242)][StreptococcuspyogenesM1GAS]	118A_contigs_01054_1	26.613	248	132	7	256	473	267	494	0.42	29.6	485	506	45	46.77	118A_contigs_01054_1
VFG000979(gb|NP_268582)_1(speg)streptococcalexotoxinGprecursor[Spes(VF0248)][StreptococcuspyogenesM1GAS]	45_contigs_01699_1	33.871	62	33	2	141	198	42	99	3.1	24.6	235	108	25	46.77	45_contigs_01699_1
VFG001361(gb|NP_344663)_1(pspA)pneumococcalsurfaceproteinA[PspA(VF0152)][StreptococcuspneumoniaeTIGR4]	107A_contigs_00665_1	30.645	62	38	2	622	682	132	189	5.7	26.6	745	271	8	46.77	107A_contigs_00665_1
VFG000960(gb|NP_269464)_1(grab)proteinGRAB(proteinG-relatedalpha2M-bindingprotein)[GRAB(VF0254)][StreptococcuspyogenesM1GAS]	44_contigs_00698_1	28.777	139	64	7	78	207	812	924	0.009	33.5	218	936	60	46.76	44_contigs_00698_1
VFG001336(gb|NP_688168)_1(neuD)neuDprotein[Capsule(VF0274)][Streptococcusagalactiae2603V/R]	44_contigs_01341_1	33.766	77	37	3	133	208	114	177	0.029	31.2	210	227	36	46.75	44_contigs_01341_1
VFG001359(gb|NP_346089)_1(psaA)manganeseABCtransporter,manganese-bindingadhesionliprotein[PsaA(VF0151)][StreptococcuspneumoniaeTIGR4]	107A_contigs_01251_1	31.169	77	48	3	154	225	1	77	9.1	24.6	310	380	23	46.75	107A_contigs_01251_1
VFG001343(gb|NP_688175)_1(cpsN)glycosyltransferaseCpsN(V)[Capsule(VF0274)][Streptococcusagalactiae2603V/R]	118A_contigs_01567_1	23.77	122	91	2	1	121	11	131	0.000583	37.7	296	457	41	46.72	118A_contigs_01567_1
VFG001361(gb|NP_344663)_1(pspA)pneumococcalsurfaceproteinA[PspA(VF0152)][StreptococcuspneumoniaeTIGR4]	114A_contigs_01601_1	30.175	285	148	13	44	312	228	477	0.042	33.5	745	551	36	46.67	114A_contigs_01601_1
VFG001370(gb|NP_344884)_1(cps4F)capsularpolysaccharidebiosynthesisproteinCps4F[Capsule(VF0144)][StreptococcuspneumoniaeTIGR4]	22A_contigs_01102_1	25.556	90	53	3	253	334	219	302	0.29	29.6	410	373	20	46.67	22A_contigs_01102_1
VFG005313(gb|NP_357715)_1(pspA)SurfaceproteinpspAprecursor[Choline-bindingproteins(CVF122)][StreptococcuspneumoniaeR6]	107A_contigs_00798_1	35	60	25	3	462	516	61	111	8.3	25.8	620	728	15	46.67	107A_contigs_00798_1
VFG005313(gb|NP_357715)_1(pspA)SurfaceproteinpspAprecursor[Choline-bindingproteins(CVF122)][StreptococcuspneumoniaeR6]	107A_contigs_00798_1	35	60	25	3	502	556	61	111	8.3	25.8	620	728	15	46.67	107A_contigs_00798_1
VFG001355(gb|NP_346612)_1(cbpD)cholinebindingproteinD[CBPs(VF0145)][StreptococcuspneumoniaeTIGR4]	60A_contigs_00307_1	37.778	45	27	1	291	335	118	161	2.2	26.9	449	411	10	46.67	60A_contigs_00307_1
VFG000955(gb|NP_608047)_1(emm)M18proteinprecursor[Mprotein(VF0242)][StreptococcuspyogenesMGAS8232]	49_contigs_01288_1	27.852	298	146	13	142	397	285	555	0.002	37	401	558	79	46.64	49_contigs_01288_1
VFG000955(gb|NP_608047)_1(emm)M18proteinprecursor[Mprotein(VF0242)][StreptococcuspyogenesMGAS8232]	50_contigs_01234_1	27.852	298	146	13	142	397	273	543	0.002	36.6	401	546	64	46.64	50_contigs_01234_1
VFG001361(gb|NP_344663)_1(pspA)pneumococcalsurfaceproteinA[PspA(VF0152)][StreptococcuspneumoniaeTIGR4]	107A_contigs_01103_1	27.068	133	88	3	301	429	535	662	2.7	27.7	745	879	17	46.62	107A_contigs_01103_1
VFG005767(gb|NP_687682)_1(cylG)3-ketoacyl-ACP-reductaseCylG[Beta-hemolysin/cytolysin(CVF171)][Streptococcusagalactiae2603V/R]	122A_contigs_01107_1	27.49	251	150	9	17	237	25	273	1.32e-17	76.6	241	280	92	46.61	122A_contigs_01107_1
VFG005776(gb|NP_687685)_1(cylA)ABC(ATP-bindingcassette)transporterCylA[Beta-hemolysin/cytolysin(CVF171)][Streptococcusagalactiae2603V/R]	107A_contigs_01460_1	23.729	236	161	7	2	226	339	566	2.34e-10	57.8	310	582	73	46.61	107A_contigs_01460_1
VFG001343(gb|NP_688175)_1(cpsN)glycosyltransferaseCpsN(V)[Capsule(VF0274)][Streptococcusagalactiae2603V/R]	43_contigs_01526_1	29.126	103	64	5	4	100	5	104	0.039	32	296	355	33	46.6	43_contigs_01526_1
VFG001337(gb|NP_688169)_1(neuC)UDP-N-acetylglucosamine-2-epimeraseNeuC[Capsule(VF0274)][Streptococcusagalactiae2603V/R]	107A_contigs_01710_1	28.409	88	58	4	89	175	63	146	6.2	25.4	385	284	23	46.59	107A_contigs_01710_1
VFG000978(gb|NP_268943)_1(spec)streptococcalexotoxinCprecursor,phageassociated[Spes(VF0248)][StreptococcuspyogenesM1GAS]	31A_contigs_00817_1	23.288	73	55	1	145	217	143	214	6.8	24.3	236	302	31	46.58	31A_contigs_00817_1
VFG000960(gb|NP_269464)_1(grab)proteinGRAB(proteinG-relatedalpha2M-bindingprotein)[GRAB(VF0254)][StreptococcuspyogenesM1GAS]	124A_contigs_01706_1	34.247	73	34	3	81	141	283	353	0.23	28.9	218	554	28	46.58	124A_contigs_01706_1
VFG005305(gb|NP_344984)_1(rrgC)cellwallsurfaceanchorfamilyprotein,minorpiliRrgC[PI-1(VF0529)][StreptococcuspneumoniaeTIGR4]	122A_contigs_01522_1	28.767	73	32	3	278	330	1204	1276	0.12	31.2	394	1490	13	46.58	122A_contigs_01522_1
VFG005776(gb|NP_687685)_1(cylA)ABC(ATP-bindingcassette)transporterCylA[Beta-hemolysin/cytolysin(CVF171)][Streptococcusagalactiae2603V/R]	107A_contigs_01707_1	25.862	232	156	5	2	223	331	556	6.21e-10	56.6	310	573	72	46.55	107A_contigs_01707_1
VFG005776(gb|NP_687685)_1(cylA)ABC(ATP-bindingcassette)transporterCylA[Beta-hemolysin/cytolysin(CVF171)][Streptococcusagalactiae2603V/R]	107A_contigs_01741_1	30.603	232	135	8	16	231	23	244	4.39e-17	76.3	310	268	70	46.55	107A_contigs_01741_1
VFG001341(gb|NP_688173)_1(cpsJ)glycosyltransferaseCpsJ(V)[Capsule(VF0274)][Streptococcusagalactiae2603V/R]	31A_contigs_01288_1	23.276	116	82	4	2	117	3	111	0.69	28.1	322	316	36	46.55	31A_contigs_01288_1
VFG005297(gb|NP_735914)_1(pilB)majorsubunitPilB[PI-2a(VF0528)][StreptococcusagalactiaeNEM316]	42_contigs_01183_1	27.586	58	38	1	604	657	213	270	9.2	25.8	675	335	8	46.55	42_contigs_01183_1
VFG001339(gb|NP_688171)_1(cpsL)polysaccharidebiosynthesisproteinCpsL[Capsule(VF0274)][Streptococcusagalactiae2603V/R]	114A_contigs_00140_1	21.212	462	327	13	21	466	22	462	1.24e-05	43.9	467	464	96	46.54	114A_contigs_00140_1
VFG000955(gb|NP_608047)_1(emm)M18proteinprecursor[Mprotein(VF0242)][StreptococcuspyogenesMGAS8232]	107A_contigs_01206_1	29.703	202	95	9	225	394	170	356	9.69e-06	43.9	401	366	42	46.53	107A_contigs_01206_1
VFG001368(gb|NP_344882)_1(cps4D)capsularpolysaccharidebiosynthesisproteinCps4D[Capsule(VF0144)][StreptococcuspneumoniaeTIGR4]	51_contigs_01088_1	27.907	43	31	0	136	178	48	90	5.8	24.3	228	220	19	46.51	51_contigs_01088_1
VFG001344(gb|NP_688176)_1(cpsM)polysaccharidebiosynthesisproteinCpsM(V)[Capsule(VF0274)][Streptococcusagalactiae2603V/R]	118A_contigs_00986_1	25.581	43	32	0	35	77	35	77	7	23.1	242	84	18	46.51	118A_contigs_00986_1
VFG005776(gb|NP_687685)_1(cylA)ABC(ATP-bindingcassette)transporterCylA[Beta-hemolysin/cytolysin(CVF171)][Streptococcusagalactiae2603V/R]	107A_contigs_00667_1	27.027	185	118	7	17	193	17	192	1.66e-13	65.9	310	241	57	46.49	107A_contigs_00667_1
VFG000969(gb|NP_269989)_1(mf/spd)deoxyribonuclease[DNase(VF0252)][StreptococcuspyogenesM1GAS]	107A_contigs_00477_1	29.577	71	48	1	197	267	214	282	0.004	34.7	272	293	26	46.48	107A_contigs_00477_1
VFG005289(gb|NP_735087)_1(gbs0632)tipadhesinprotein[PI-1(VF0527)][StreptococcusagalactiaeNEM316]	122A_contigs_01523_1	34.343	99	56	6	28	118	305	402	1.5	28.9	891	476	27	46.46	122A_contigs_01523_1
VFG001366(gb|NP_344880)_1(cps4B)capsularpolysaccharidebiosynthesisproteinCps4B[Capsule(VF0144)][StreptococcuspneumoniaeTIGR4]	107A_contigs_01717_1	26.804	97	60	3	99	186	245	339	0.37	28.5	244	1213	36	46.39	107A_contigs_01717_1
VFG000950(gb|NP_665531)_1(emm)Mproteintype3[Mprotein(VF0242)][StreptococcuspyogenesMGAS315]	118A_contigs_01081_1	30.928	97	52	4	486	571	966	1058	0.031	33.9	582	1070	19	46.39	118A_contigs_01081_1
VFG000950(gb|NP_665531)_1(emm)Mproteintype3[Mprotein(VF0242)][StreptococcuspyogenesMGAS315]	44_contigs_00698_1	30.928	97	52	4	486	571	832	924	0.031	33.9	582	936	15	46.39	44_contigs_00698_1
VFG005286(gb|NP_735086)_1(gbs0631)classCsortase[PI-1(VF0527)][StreptococcusagalactiaeNEM316]	107A_contigs_01443_1	24.638	69	45	2	176	237	183	251	1.9	26.6	284	932	35	46.38	107A_contigs_01443_1
VFG005779(gb|NP_687686)_1(cylB)ABC(ATP-bindingcassette)transporterCylB[Beta-hemolysin/cytolysin(CVF171)][Streptococcusagalactiae2603V/R]	107A_contigs_01459_1	24.638	69	52	0	75	143	8	76	5.3	25	293	217	24	46.38	107A_contigs_01459_1
VFG001376(gb|NP_344893)_1(cps4L)UDP-N-acetylglucosamine2-epimerase[Capsule(VF0144)][StreptococcuspneumoniaeTIGR4]	107A_contigs_00020_1	30.435	69	41	3	257	318	471	539	2.8	26.6	395	755	16	46.38	107A_contigs_00020_1
VFG000955(gb|NP_608047)_1(emm)M18proteinprecursor[Mprotein(VF0242)][StreptococcuspyogenesMGAS8232]	43_contigs_01463_1	31.76	233	103	14	188	397	349	548	0.11	31.2	401	551	52	46.35	43_contigs_01463_1
VFG001361(gb|NP_344663)_1(pspA)pneumococcalsurfaceproteinA[PspA(VF0152)][StreptococcuspneumoniaeTIGR4]	43_contigs_01463_1	27.273	231	122	8	121	312	254	477	4.4	26.9	745	551	26	46.32	43_contigs_01463_1
VFG001343(gb|NP_688175)_1(cpsN)glycosyltransferaseCpsN(V)[Capsule(VF0274)][Streptococcusagalactiae2603V/R]	107A_contigs_00626_1	27.778	108	67	5	1	102	3	105	0.000738	37	296	309	34	46.3	107A_contigs_00626_1
VFG001366(gb|NP_344880)_1(cps4B)capsularpolysaccharidebiosynthesisproteinCps4B[Capsule(VF0144)][StreptococcuspneumoniaeTIGR4]	107A_contigs_00496_1	25.373	67	45	2	29	95	118	179	7.4	24.3	244	653	27	46.27	107A_contigs_00496_1
VFG005277(gb|NP_735083)_1(gbs0628)majorsubunitprotein[PI-1(VF0527)][StreptococcusagalactiaeNEM316]	45_contigs_01794_1	29.032	93	42	5	206	291	107	182	8.8	25.4	555	591	15	46.24	45_contigs_01794_1
VFG001360(gb|NP_346126)_1(nanB)neuraminidaseB[Neuraminidase(VF0148)][StreptococcuspneumoniaeTIGR4]	118A_contigs_00756_1	30.189	106	62	4	180	284	349	443	0.56	29.6	698	560	15	46.23	118A_contigs_00756_1
VFG005313(gb|NP_357715)_1(pspA)SurfaceproteinpspAprecursor[Choline-bindingproteins(CVF122)][StreptococcuspneumoniaeR6]	56A_contigs_00079_1	27.273	132	66	6	218	321	310	439	7.3	26.2	620	611	17	46.21	56A_contigs_00079_1
VFG001342(gb|NP_688174)_1(cpsO)glycosyltransferaseCpsO(V)[Capsule(VF0274)][Streptococcusagalactiae2603V/R]	46_contigs_00622_1	29.744	195	121	6	2	188	3	189	5.09e-15	71.2	328	309	57	46.15	46_contigs_00622_1
VFG005794(gb|NP_687691)_1(cylK)putativephosphopantetheinyltransferaseCylK[Beta-hemolysin/cytolysin(CVF171)][Streptococcusagalactiae2603V/R]	31A_contigs_01287_1	23.077	65	50	0	113	177	198	262	7.6	23.9	192	674	34	46.15	31A_contigs_01287_1
VFG001363(gb|NP_346351)_1(ply)pneumolysin[Pneumolysin(VF0149)][StreptococcuspneumoniaeTIGR4]	107A_contigs_01094_1	26.154	130	79	8	91	210	408	530	4.7	26.2	472	553	25	46.15	107A_contigs_01094_1
VFG001343(gb|NP_688175)_1(cpsN)glycosyltransferaseCpsN(V)[Capsule(VF0274)][Streptococcusagalactiae2603V/R]	22A_contigs_00503_1	32.308	65	43	1	125	188	253	317	8.9	24.3	296	356	22	46.15	22A_contigs_00503_1
VFG001365(gb|NP_344879)_1(cps4A)capsularpolysaccharidebiosynthesisproteinCps4A[Capsule(VF0144)][StreptococcuspneumoniaeTIGR4]	107A_contigs_00504_1	25.641	78	52	1	138	209	167	244	0.65	28.9	482	575	15	46.15	107A_contigs_00504_1
VFG001377(gb|NP_359024)_1(lytC)1,4-beta-N-acetylmuramidase[CBPs(VF0145)][StreptococcuspneumoniaeR6]	107A_contigs_01779_1	23.077	78	56	1	1	74	385	462	4.7	26.2	502	648	15	46.15	107A_contigs_01779_1
VFG005794(gb|NP_687691)_1(cylK)putativephosphopantetheinyltransferaseCylK[Beta-hemolysin/cytolysin(CVF171)][Streptococcusagalactiae2603V/R]	122A_contigs_00176_1	38.462	26	16	0	142	167	2	27	7.8	22.7	192	90	14	46.15	122A_contigs_00176_1
VFG005301(gb|NP_344982)_1(rrgA)cellwallsurfaceanchorfamilyprotein,pilustipadhesinRrgA[PI-1(VF0529)][StreptococcuspneumoniaeTIGR4]	43_contigs_00794_1	28.571	91	52	4	584	663	483	571	4.1	27.3	894	935	9	46.15	43_contigs_00794_1
VFG001797(gb|NP_735749)_1(scpB)streptococcalC5apeptidase[C5apeptidase(VF0278)][StreptococcusagalactiaeNEM316]	107A_contigs_01259_1	25.641	78	34	3	388	453	735	800	1.3	29.6	1151	848	6	46.15	107A_contigs_01259_1
VFG001795(gb|BAC98831)_1(cba)cproteinbetaantigen[<beta>-Cprotein(VF0277)][StreptococcusagalactiaeFM027022]	118A_contigs_01393_1	41.026	39	21	2	818	854	1066	1104	4.1	27.7	1084	1166	3	46.15	118A_contigs_01393_1
VFG000968(gb|NP_269973)_1(emm)Mproteintype1[Mprotein(VF0242)][StreptococcuspyogenesM1GAS]	107A_contigs_01206_1	28.311	219	110	9	290	476	152	355	1.67e-05	43.5	485	366	39	46.12	107A_contigs_01206_1
VFG000955(gb|NP_608047)_1(emm)M18proteinprecursor[Mprotein(VF0242)][StreptococcuspyogenesMGAS8232]	114A_contigs_01601_1	28.242	347	165	15	102	397	235	548	0.002	36.6	401	551	74	46.11	114A_contigs_01601_1
VFG043504(gb|NP_357669)_1(pavB/pfbB)cellwallsurfaceanchorfamilyprotein,Plasminogen-andFibronectin-bindingproteinB[PavB(VF0524)][StreptococcuspneumoniaeR6]	45_contigs_01724_1	31.579	76	47	2	313	387	11	82	1.8	27.3	1162	106	26	46.05	45_contigs_01724_1
VFG043504(gb|NP_357669)_1(pavB/pfbB)cellwallsurfaceanchorfamilyprotein,Plasminogen-andFibronectin-bindingproteinB[PavB(VF0524)][StreptococcuspneumoniaeR6]	45_contigs_01724_1	31.579	76	47	2	465	539	11	82	1.8	27.3	1162	106	26	46.05	45_contigs_01724_1
VFG043504(gb|NP_357669)_1(pavB/pfbB)cellwallsurfaceanchorfamilyprotein,Plasminogen-andFibronectin-bindingproteinB[PavB(VF0524)][StreptococcuspneumoniaeR6]	45_contigs_01724_1	31.579	76	47	2	617	691	11	82	1.8	27.3	1162	106	26	46.05	45_contigs_01724_1
VFG043504(gb|NP_357669)_1(pavB/pfbB)cellwallsurfaceanchorfamilyprotein,Plasminogen-andFibronectin-bindingproteinB[PavB(VF0524)][StreptococcuspneumoniaeR6]	45_contigs_01724_1	31.579	76	47	2	921	995	11	82	1.8	27.3	1162	106	26	46.05	45_contigs_01724_1
VFG005791(gb|NP_687690)_1(cylJ)glycosyltransferaseCylJ[Beta-hemolysin/cytolysin(CVF171)][Streptococcusagalactiae2603V/R]	107A_contigs_01148_1	25	76	46	2	164	228	8	83	2.3	26.2	404	149	16	46.05	107A_contigs_01148_1
VFG001339(gb|NP_688171)_1(cpsL)polysaccharidebiosynthesisproteinCpsL[Capsule(VF0274)][Streptococcusagalactiae2603V/R]	47_contigs_00951_1	25	76	50	2	372	441	3	77	9.8	24.3	467	130	15	46.05	47_contigs_00951_1
VFG001357(gb|NP_346601)_1(cbpA)cholinebindingproteinA[CbpA/PspC(VF0150)][StreptococcuspneumoniaeTIGR4]	38B_contigs_00254_1	28.947	76	46	3	327	398	149	220	8.1	25.8	694	312	10	46.05	38B_contigs_00254_1
VFG000979(gb|NP_268582)_1(speg)streptococcalexotoxinGprecursor[Spes(VF0248)][StreptococcuspyogenesM1GAS]	122A_contigs_00579_1	31.746	63	35	4	79	140	53	108	7.3	24.3	235	665	26	46.03	122A_contigs_00579_1
VFG005233(gb|YP_281471)_1(cpa)fibronectin-bindingprotein,GASpilustipadhesin[pilus(VF0531)][StreptococcuspyogenesMGAS5005]	107A_contigs_00859_1	28.571	63	38	2	532	593	159	215	3.9	26.9	763	234	8	46.03	107A_contigs_00859_1
VFG005301(gb|NP_344982)_1(rrgA)cellwallsurfaceanchorfamilyprotein,pilustipadhesinRrgA[PI-1(VF0529)][StreptococcuspneumoniaeTIGR4]	122A_contigs_01523_1	30.061	163	92	9	741	892	320	471	6.44e-09	55.8	894	476	25	46.01	122A_contigs_01523_1
VFG000979(gb|NP_268582)_1(speg)streptococcalexotoxinGprecursor[Spes(VF0248)][StreptococcuspyogenesM1GAS]	107A_contigs_00521_1	28	50	34	1	177	224	376	425	7	24.3	235	466	20	46	107A_contigs_00521_1
VFG000980(gb|NP_268735)_1(spej)streptococcalexotoxinJprecursor[Spes(VF0248)][StreptococcuspyogenesM1GAS]	22A_contigs_00079_1	30	50	25	2	38	84	9	51	3.8	25.4	233	871	20	46	22A_contigs_00079_1
VFG000962(gb|NP_270107)_1(hasA)hyaluronatesynthase[Hyaluronicacidcapsule(VF0244)][StreptococcuspyogenesM1GAS]	38B_contigs_00396_1	26	50	37	0	193	242	540	589	5.5	25.8	420	623	12	46	38B_contigs_00396_1
VFG001354(gb|NP_345414)_1(pce)cholinebindingproteinE[CBPs(VF0145)][StreptococcuspneumoniaeTIGR4]	56A_contigs_00695_1	34	50	28	1	74	118	324	373	4.4	26.6	628	422	7	46	56A_contigs_00695_1
VFG001372(gb|NP_344886)_1(cps4H)capsularpolysaccharidebiosynthesisproteinCps4H[Capsule(VF0144)][StreptococcuspneumoniaeTIGR4]	45_contigs_00822_1	25.225	111	82	1	189	299	315	424	3.98e-05	42	373	502	30	45.95	45_contigs_00822_1
VFG000958(gb|NP_607350)_1(spem)streptococcalexotoxinMprecursor[Spes(VF0248)][StreptococcuspyogenesMGAS8232]	107A_contigs_00217_1	25.676	74	47	2	29	94	216	289	9.7	23.9	238	572	28	45.95	107A_contigs_00217_1
VFG001378(gb|NP_359129)_1(nanA)neuraminidaseA[Neuraminidase(VF0148)][StreptococcuspneumoniaeR6]	107A_contigs_01397_1	35.135	74	38	4	922	990	116	184	3.5	27.3	1036	239	7	45.95	107A_contigs_01397_1
VFG000955(gb|NP_608047)_1(emm)M18proteinprecursor[Mprotein(VF0242)][StreptococcuspyogenesMGAS8232]	86A_contigs_01605_1	27.236	246	108	12	190	397	310	522	0.25	30	401	525	52	45.93	86A_contigs_01605_1
VFG005776(gb|NP_687685)_1(cylA)ABC(ATP-bindingcassette)transporterCylA[Beta-hemolysin/cytolysin(CVF171)][Streptococcusagalactiae2603V/R]	107A_contigs_00397_1	29.091	220	109	7	5	192	6	210	1.84e-09	55.1	310	624	61	45.91	107A_contigs_00397_1
VFG042972(gb|YP_002742499)_1(sipA)signalpeptidaseI[PI-2(VF0530)][StreptococcuspneumoniaeTaiwan19F-14]	107A_contigs_01433_1	31.148	61	40	1	73	133	166	224	6.7	23.9	184	290	33	45.9	107A_contigs_01433_1
VFG005289(gb|NP_735087)_1(gbs0632)tipadhesinprotein[PI-1(VF0527)][StreptococcusagalactiaeNEM316]	107A_contigs_00391_1	28.235	85	50	3	567	640	458	542	1.5	28.9	891	694	8	45.88	107A_contigs_00391_1
VFG005779(gb|NP_687686)_1(cylB)ABC(ATP-bindingcassette)transporterCylB[Beta-hemolysin/cytolysin(CVF171)][Streptococcusagalactiae2603V/R]	51_contigs_01099_1	22.018	218	142	9	24	232	19	217	0.76	27.7	293	252	71	45.87	51_contigs_01099_1
VFG001371(gb|NP_344885)_1(cps4G)capsularpolysaccharidebiosynthesisproteinCps4G[Capsule(VF0144)][StreptococcuspneumoniaeTIGR4]	93A_contigs_00178_1	20.833	144	106	3	192	333	246	383	4.7	25.8	359	404	40	45.83	93A_contigs_00178_1
VFG001336(gb|NP_688168)_1(neuD)neuDprotein[Capsule(VF0274)][Streptococcusagalactiae2603V/R]	107A_contigs_00520_1	29.167	72	47	1	17	88	329	396	0.006	33.5	210	519	34	45.83	107A_contigs_00520_1
VFG001367(gb|NP_344881)_1(cps4C)capsularpolysaccharidebiosynthesisproteinCps4C[Capsule(VF0144)][StreptococcuspneumoniaeTIGR4]	107A_contigs_00293_1	30.556	72	40	3	161	224	114	183	6.5	24.3	231	326	28	45.83	107A_contigs_00293_1
VFG000980(gb|NP_268735)_1(spej)streptococcalexotoxinJprecursor[Spes(VF0248)][StreptococcuspyogenesM1GAS]	118A_contigs_01245_1	23.611	72	44	1	4	64	37	108	5	24.6	233	373	26	45.83	118A_contigs_01245_1
VFG001343(gb|NP_688175)_1(cpsN)glycosyltransferaseCpsN(V)[Capsule(VF0274)][Streptococcusagalactiae2603V/R]	42_contigs_01186_1	29.167	72	49	2	37	108	39	108	5.8	24.6	296	236	24	45.83	42_contigs_01186_1
VFG000970(gb|NP_268944)_1(mf2)deoxyribonuclease,phageassociated[DNase(VF0252)][StreptococcuspyogenesM1GAS]	45_contigs_01537_1	39.583	48	10	3	147	192	61	91	4.3	24.6	253	158	18	45.83	45_contigs_01537_1
VFG001373(gb|NP_344890)_1(cps4I)UDP-N-acetylglucosamine-2-epimerase[Capsule(VF0144)][StreptococcuspneumoniaeTIGR4]	107A_contigs_00539_1	29.167	48	29	1	11	58	529	571	3.1	26.6	366	898	13	45.83	107A_contigs_00539_1
VFG001352(gb|NP_688184)_1(cpsA)CpsAresponsiblefortransferofCPSfromthemembranelipidtothecellwallpeptidoglycan[Capsule(VF0274)][Streptococcusagalactiae2603V/R]	43_contigs_01355_1	33.333	48	21	1	367	403	525	572	3	26.9	486	631	8	45.83	43_contigs_01355_1
VFG000949(gb|NP_663902)_1(cpa)fibronectin-bingproteinSfbI[FBPs(VF0243)][StreptococcuspyogenesMGAS315]	107A_contigs_01027_1	33.333	48	32	0	118	165	3	50	9.9	25.4	745	222	6	45.83	107A_contigs_01027_1
VFG001370(gb|NP_344884)_1(cps4F)capsularpolysaccharidebiosynthesisproteinCps4F[Capsule(VF0144)][StreptococcuspneumoniaeTIGR4]	43_contigs_01050_1	23.631	347	235	10	3	340	9	334	2.34e-25	103	410	396	82	45.82	43_contigs_01050_1
VFG000950(gb|NP_665531)_1(emm)Mproteintype3[Mprotein(VF0242)][StreptococcuspyogenesMGAS315]	47_contigs_01356_1	24.793	605	344	22	7	570	7	541	2.43e-07	50.1	582	553	97	45.79	47_contigs_01356_1
VFG005334(gb|NP_359346)_1(lytA)Autolysin(N-acetylmuramoyl-L-alanineamidase)[Choline-bindingproteins(CVF122)][StreptococcuspneumoniaeR6]	122A_contigs_01523_1	23.364	107	73	5	210	310	163	266	8.2	24.6	319	476	32	45.79	122A_contigs_01523_1
VFG005301(gb|NP_344982)_1(rrgA)cellwallsurfaceanchorfamilyprotein,pilustipadhesinRrgA[PI-1(VF0529)][StreptococcuspneumoniaeTIGR4]	122A_contigs_01522_1	26.506	83	51	3	802	882	1398	1472	1	29.6	894	1490	9	45.78	122A_contigs_01522_1
VFG001330(gb|NP_688239)_1(lmb)laminin-bindingsurfaceprotein[Lmb(VF0275)][Streptococcusagalactiae2603V/R]	107A_contigs_00668_1	27.9	319	205	10	1	305	1	308	1.61e-23	95.1	307	311	99	45.77	107A_contigs_00668_1
VFG001359(gb|NP_346089)_1(psaA)manganeseABCtransporter,manganese-bindingadhesionliprotein[PsaA(VF0151)][StreptococcuspneumoniaeTIGR4]	122A_contigs_01456_1	26.357	129	74	4	141	255	126	247	7.6	24.6	310	545	37	45.74	122A_contigs_01456_1
VFG000976(gb|NP_268546)_1(slo)streptolysinOprecursor[SLO(VF0250)][StreptococcuspyogenesM1GAS]	51_contigs_01983_1	25.532	94	66	2	374	467	241	330	0.48	29.6	572	528	16	45.74	51_contigs_01983_1
VFG000955(gb|NP_608047)_1(emm)M18proteinprecursor[Mprotein(VF0242)][StreptococcuspyogenesMGAS8232]	124A_contigs_00561_1	28.03	396	180	16	74	397	195	557	1.28e-05	43.5	401	560	81	45.71	124A_contigs_00561_1
VFG001350(gb|NP_688182)_1(cpsC)CpsCprotein[Capsule(VF0274)][Streptococcusagalactiae2603V/R]	122A_contigs_01638_1	30	70	47	1	1	70	1288	1355	2.9	25.8	231	1370	30	45.71	122A_contigs_01638_1
VFG000968(gb|NP_269973)_1(emm)Mproteintype1[Mprotein(VF0242)][StreptococcuspyogenesM1GAS]	50_contigs_01234_1	27.151	372	203	12	106	473	227	534	0.056	32.3	485	546	76	45.7	50_contigs_01234_1
VFG000950(gb|NP_665531)_1(emm)Mproteintype3[Mprotein(VF0242)][StreptococcuspyogenesMGAS315]	43_contigs_01463_1	26.837	313	168	10	112	415	209	469	0.24	30.8	582	551	79	45.69	43_contigs_01463_1
VFG000950(gb|NP_665531)_1(emm)Mproteintype3[Mprotein(VF0242)][StreptococcuspyogenesMGAS315]	107A_contigs_01206_1	28.311	219	110	9	387	573	152	355	5.52e-05	42	582	366	32	45.66	107A_contigs_01206_1
VFG000950(gb|NP_665531)_1(emm)Mproteintype3[Mprotein(VF0242)][StreptococcuspyogenesMGAS315]	31A_contigs_01771_1	26.267	434	228	14	168	570	167	539	0.002	37.4	582	551	76	45.62	31A_contigs_01771_1
VFG042967(gb|YP_281472)_1(lepA)signalpeptidaseI[pilus(VF0531)][StreptococcuspyogenesMGAS5005]	36A_contigs_01250_1	29.825	57	35	1	89	140	298	354	0.9	26.6	186	467	28	45.61	36A_contigs_01250_1
VFG000954(gb|NP_664724)_1(ssa)streptococcalsuperantigenSSA-phageassociated[Spes(VF0248)][StreptococcuspyogenesMGAS315]	107A_contigs_00527_1	28.07	57	41	0	35	91	76	132	7.5	24.6	261	832	22	45.61	107A_contigs_00527_1
VFG000954(gb|NP_664724)_1(ssa)streptococcalsuperantigenSSA-phageassociated[Spes(VF0248)][StreptococcuspyogenesMGAS315]	107A_contigs_00756_1	31.579	57	31	1	140	196	265	313	8.4	24.3	261	1030	22	45.61	107A_contigs_00756_1
VFG001354(gb|NP_345414)_1(pce)cholinebindingproteinE[CBPs(VF0145)][StreptococcuspneumoniaeTIGR4]	22A_contigs_00045_1	33.333	57	31	1	150	206	7	56	4.5	26.6	628	334	9	45.61	22A_contigs_00045_1
VFG005767(gb|NP_687682)_1(cylG)3-ketoacyl-ACP-reductaseCylG[Beta-hemolysin/cytolysin(CVF171)][Streptococcusagalactiae2603V/R]	36A_contigs_00002_1	22.059	68	53	0	114	181	148	215	0.18	29.3	241	500	28	45.59	36A_contigs_00002_1
VFG000951(gb|NP_665105)_1(spea)streptococcalexotoxinAprecursor-phageassociated[Spes(VF0248)][StreptococcuspyogenesMGAS315]	107A_contigs_00050_1	25	68	46	1	148	215	271	333	6.1	24.6	252	551	27	45.59	107A_contigs_00050_1
VFG005316(gb|NP_359586)_1(pspC/cbpA)CholinebindingproteinA[Choline-bindingproteins(CVF122)][StreptococcuspneumoniaeR6]	124A_contigs_01708_1	29.412	68	47	1	539	605	161	228	3.2	27.3	702	345	15	45.59	124A_contigs_01708_1
VFG000962(gb|NP_270107)_1(hasA)hyaluronatesynthase[Hyaluronicacidcapsule(VF0244)][StreptococcuspyogenesM1GAS]	122A_contigs_00683_1	23.333	180	111	8	66	240	4	161	0.002	36.6	420	323	42	45.56	122A_contigs_00683_1
VFG001343(gb|NP_688175)_1(cpsN)glycosyltransferaseCpsN(V)[Capsule(VF0274)][Streptococcusagalactiae2603V/R]	118A_contigs_01242_1	28.889	90	39	4	86	174	124	189	1.4	26.9	296	301	30	45.56	118A_contigs_01242_1
VFG001337(gb|NP_688169)_1(neuC)UDP-N-acetylglucosamine-2-epimeraseNeuC[Capsule(VF0274)][Streptococcusagalactiae2603V/R]	43_contigs_01049_1	25.556	90	55	3	31	110	179	266	0.75	28.5	385	406	21	45.56	43_contigs_01049_1
VFG005313(gb|NP_357715)_1(pspA)SurfaceproteinpspAprecursor[Choline-bindingproteins(CVF122)][StreptococcuspneumoniaeR6]	114A_contigs_00732_1	27.778	90	57	1	203	292	30	111	1.5	27.3	620	134	15	45.56	114A_contigs_00732_1
VFG001372(gb|NP_344886)_1(cps4H)capsularpolysaccharidebiosynthesisproteinCps4H[Capsule(VF0144)][StreptococcuspneumoniaeTIGR4]	44_contigs_01345_1	24.658	292	179	13	56	335	74	336	1.59e-08	52.4	373	372	75	45.55	44_contigs_01345_1
VFG000979(gb|NP_268582)_1(speg)streptococcalexotoxinGprecursor[Spes(VF0248)][StreptococcuspyogenesM1GAS]	107A_contigs_00452_1	23.762	101	58	3	123	223	18	99	1.4	26.6	235	412	43	45.54	107A_contigs_00452_1
VFG005215(gb|NP_735300)_1(fbsB)Fibrinogen-bindingsurfaceproteinB[FbsB(VF0523)][StreptococcusagalactiaeNEM316]	118A_contigs_01393_1	25	112	67	3	175	283	287	384	7.5	26.2	636	1166	17	45.54	118A_contigs_01393_1
VFG005303(gb|NP_344983)_1(rrgB)cellwallsurfaceanchorfamilyprotein,majorpilinRrgB[PI-1(VF0529)][StreptococcuspneumoniaeTIGR4]	107A_contigs_00757_1	25.893	112	74	5	472	580	229	334	1.1	28.5	666	437	16	45.54	107A_contigs_00757_1
VFG000964(gb|NP_270109)_1(hasC)UDP-glucosepyrophosphorylase[Hyaluronicacidcapsule(VF0244)][StreptococcuspyogenesM1GAS]	107A_contigs_00039_1	26.383	235	132	8	6	236	2	199	1.89e-14	68.9	305	290	76	45.53	107A_contigs_00039_1
VFG001372(gb|NP_344886)_1(cps4H)capsularpolysaccharidebiosynthesisproteinCps4H[Capsule(VF0144)][StreptococcuspneumoniaeTIGR4]	22A_contigs_00051_1	22.727	132	98	2	190	318	314	444	0.002	36.6	373	506	35	45.45	22A_contigs_00051_1
VFG000954(gb|NP_664724)_1(ssa)streptococcalsuperantigenSSA-phageassociated[Spes(VF0248)][StreptococcuspyogenesMGAS315]	107A_contigs_00410_1	28.409	88	60	2	165	251	243	328	0.68	27.7	261	332	33	45.45	107A_contigs_00410_1
VFG001344(gb|NP_688176)_1(cpsM)polysaccharidebiosynthesisproteinCpsM(V)[Capsule(VF0274)][Streptococcusagalactiae2603V/R]	107A_contigs_01410_1	27.273	66	44	1	27	92	159	220	2.3	25.8	242	259	27	45.45	107A_contigs_01410_1
VFG005286(gb|NP_735086)_1(gbs0631)classCsortase[PI-1(VF0527)][StreptococcusagalactiaeNEM316]	124A_contigs_01704_1	26.136	88	52	4	138	212	76	163	1.8	26.6	284	407	26	45.45	124A_contigs_01704_1
VFG042974(gb|YP_002742501)_1(srtG1)sortase,SrtBfamily[PI-2(VF0530)][StreptococcuspneumoniaeTaiwan19F-14]	107A_contigs_00047_1	28.283	99	51	4	11	98	155	244	1.9	26.9	333	414	26	45.45	107A_contigs_00047_1
VFG005310(gb|NP_344988)_1(srtC-3/srtD)sortase[PI-1(VF0529)][StreptococcuspneumoniaeTIGR4]	107A_contigs_00126_1	34.848	66	26	5	57	121	9	58	0.98	27.3	284	365	23	45.45	107A_contigs_00126_1
VFG000964(gb|NP_270109)_1(hasC)UDP-glucosepyrophosphorylase[Hyaluronicacidcapsule(VF0244)][StreptococcuspyogenesM1GAS]	122A_contigs_00676_1	36.364	44	26	1	66	109	180	221	7.8	24.6	305	339	14	45.45	122A_contigs_00676_1
VFG001364(gb|NP_344851)_1(hysA)hyaluronatelyase[Hyaluronatelyase(VF0146)][StreptococcuspneumoniaeTIGR4]	107A_contigs_00789_1	23.967	121	72	5	954	1059	2	117	3.3	26.9	1067	128	10	45.45	107A_contigs_00789_1
VFG000948(gb|NP_663908)_1(fbaB)fibronectin-bingproteinSfbII[FBPs(VF0243)][StreptococcuspyogenesMGAS315]	107A_contigs_00489_1	29.091	55	38	1	390	444	563	616	0.16	31.6	657	802	8	45.45	107A_contigs_00489_1
VFG001334(gb|NP_688206)_1(hylB)hyaluronidase[Hyaluronatelyase(VF0281)][Streptococcusagalactiae2603V/R]	107A_contigs_00520_1	25	88	51	2	926	1009	261	337	2.4	28.5	1073	519	8	45.45	107A_contigs_00520_1
VFG000971(gb|NP_269520)_1(mf3)deoxyribonuclease[DNase(VF0252)][StreptococcuspyogenesM1GAS]	107A_contigs_00477_1	28.571	119	67	7	83	192	137	246	7.34e-05	40	269	293	41	45.38	107A_contigs_00477_1
VFG000950(gb|NP_665531)_1(emm)Mproteintype3[Mprotein(VF0242)][StreptococcuspyogenesMGAS315]	44_contigs_00717_1	26.045	311	154	10	131	435	228	468	0.008	35.4	582	551	76	45.34	44_contigs_00717_1
VFG001346(gb|NP_688178)_1(cpsG)glycosyltransferaseCpsG(V)[Capsule(VF0274)][Streptococcusagalactiae2603V/R]	107A_contigs_00119_1	22.667	75	41	2	57	128	168	228	2.6	25	164	489	44	45.33	107A_contigs_00119_1
VFG001346(gb|NP_688178)_1(cpsG)glycosyltransferaseCpsG(V)[Capsule(VF0274)][Streptococcusagalactiae2603V/R]	50_contigs_01385_1	32.075	53	23	2	114	161	120	164	8.7	23.1	164	342	29	45.28	50_contigs_01385_1
VFG005313(gb|NP_357715)_1(pspA)SurfaceproteinpspAprecursor[Choline-bindingproteins(CVF122)][StreptococcuspneumoniaeR6]	107A_contigs_01215_1	29.245	106	46	4	105	185	385	486	3.9	26.9	620	499	13	45.28	107A_contigs_01215_1
VFG001352(gb|NP_688184)_1(cpsA)CpsAresponsiblefortransferofCPSfromthemembranelipidtothecellwallpeptidoglycan[Capsule(VF0274)][Streptococcusagalactiae2603V/R]	107A_contigs_01047_1	32.075	53	31	1	228	275	282	334	5.2	26.2	486	759	10	45.28	107A_contigs_01047_1
VFG005773(gb|NP_687684)_1(cylZ)3R-hydroxymyristoylACPdehydrataseCylZ[Beta-hemolysin/cytolysin(CVF171)][Streptococcusagalactiae2603V/R]	122A_contigs_00185_1	22.619	84	56	2	52	134	56	131	3.5	23.9	159	140	52	45.24	122A_contigs_00185_1
VFG043465(gb|NP_359244)_1(pfbA)cellwallsurfaceanchorfamilyprotein,Plasminogen-andFibronectin-bindingproteinA[PfbA(VF0525)][StreptococcuspneumoniaeR6]	22A_contigs_00812_1	23.81	126	69	4	581	679	60	185	2.1	28.1	720	1208	14	45.24	22A_contigs_00812_1
VFG005307(gb|NP_344986)_1(srtC-1/srtB)sortase[PI-1(VF0529)][StreptococcuspneumoniaeTIGR4]	118A_contigs_00618_1	26.027	73	50	2	19	89	221	291	0.34	28.9	280	361	25	45.21	118A_contigs_00618_1
VFG001357(gb|NP_346601)_1(cbpA)cholinebindingproteinA[CbpA/PspC(VF0150)][StreptococcuspneumoniaeTIGR4]	124A_contigs_01708_1	25.962	104	74	2	551	653	161	262	1.9	28.1	694	345	18	45.19	124A_contigs_01708_1
VFG001370(gb|NP_344884)_1(cps4F)capsularpolysaccharidebiosynthesisproteinCps4F[Capsule(VF0144)][StreptococcuspneumoniaeTIGR4]	47_contigs_01346_1	24.699	166	100	7	213	356	73	235	1.3	27.3	410	284	35	45.18	47_contigs_01346_1
VFG001366(gb|NP_344880)_1(cps4B)capsularpolysaccharidebiosynthesisproteinCps4B[Capsule(VF0144)][StreptococcuspneumoniaeTIGR4]	31A_contigs_01287_1	24.194	62	39	1	73	134	462	515	7.7	24.3	244	674	25	45.16	31A_contigs_01287_1
VFG005286(gb|NP_735086)_1(gbs0631)classCsortase[PI-1(VF0527)][StreptococcusagalactiaeNEM316]	107A_contigs_00909_1	25.806	62	39	1	85	139	505	566	0.72	28.1	284	751	19	45.16	107A_contigs_00909_1
VFG005764(gb|NP_687681)_1(cylD)malonyl-CoA-ACPtransacylaseCylD[Beta-hemolysin/cytolysin(CVF171)][Streptococcusagalactiae2603V/R]	107A_contigs_00972_1	22.33	206	135	9	88	276	90	287	2.47e-05	41.6	283	311	67	45.15	107A_contigs_00972_1
VFG001336(gb|NP_688168)_1(neuD)neuDprotein[Capsule(VF0274)][Streptococcusagalactiae2603V/R]	107A_contigs_00491_1	25.694	144	90	7	66	197	224	362	4.9	24.6	210	378	63	45.14	107A_contigs_00491_1
VFG000968(gb|NP_269973)_1(emm)Mproteintype1[Mprotein(VF0242)][StreptococcuspyogenesM1GAS]	51_contigs_01088_1	30.769	91	51	3	228	318	23	101	4.4	25.8	485	220	19	45.05	51_contigs_01088_1
VFG001361(gb|NP_344663)_1(pspA)pneumococcalsurfaceproteinA[PspA(VF0152)][StreptococcuspneumoniaeTIGR4]	22A_contigs_00077_1	28.571	91	63	1	118	208	669	757	6.4	26.6	745	838	12	45.05	22A_contigs_00077_1
VFG001361(gb|NP_344663)_1(pspA)pneumococcalsurfaceproteinA[PspA(VF0152)][StreptococcuspneumoniaeTIGR4]	124A_contigs_00561_1	28.369	282	157	11	44	312	237	486	2.7	27.7	745	560	39	45.04	124A_contigs_00561_1
VFG001361(gb|NP_344663)_1(pspA)pneumococcalsurfaceproteinA[PspA(VF0152)][StreptococcuspneumoniaeTIGR4]	60A_contigs_01801_1	28.369	282	157	11	44	312	228	477	3.7	27.3	745	551	36	45.04	60A_contigs_01801_1
VFG000966(gb|NP_269179)_1(hylP)hyaluronidase,phageassociated[Hyaluronidase(VF0246)][StreptococcuspyogenesM1GAS]	107A_contigs_00065_1	38.333	60	35	1	55	114	194	251	2.3	26.9	373	588	20	45	107A_contigs_00065_1
VFG000967(gb|NP_269528)_1(hylP)hyaluronidase,phageassociated[Hyaluronidase(VF0246)][StreptococcuspyogenesM1GAS]	107A_contigs_00065_1	38.333	60	35	1	55	114	194	251	2.1	26.9	371	588	20	45	107A_contigs_00065_1
VFG000957(gb|NP_607349)_1(spel)streptococcalexotoxinLprecursor[Spes(VF0248)][StreptococcuspyogenesMGAS8232]	48_contigs_00191_1	29.213	89	53	4	132	219	26	105	3.3	25.8	263	488	33	44.94	48_contigs_00191_1
VFG001354(gb|NP_345414)_1(pce)cholinebindingproteinE[CBPs(VF0145)][StreptococcuspneumoniaeTIGR4]	22A_contigs_00392_1	34.783	69	31	4	61	120	21	84	1.1	28.5	628	238	10	44.93	22A_contigs_00392_1
VFG001359(gb|NP_346089)_1(psaA)manganeseABCtransporter,manganese-bindingadhesionliprotein[PsaA(VF0151)][StreptococcuspneumoniaeTIGR4]	107A_contigs_00806_1	24.576	118	83	2	122	239	3	114	0.027	32.3	310	283	38	44.92	107A_contigs_00806_1
VFG005776(gb|NP_687685)_1(cylA)ABC(ATP-bindingcassette)transporterCylA[Beta-hemolysin/cytolysin(CVF171)][Streptococcusagalactiae2603V/R]	107A_contigs_00057_1	27.376	263	158	7	18	250	19	278	2.47e-12	63.9	310	636	75	44.87	107A_contigs_00057_1
VFG005197(gb|NP_358462)_1(pavA)Fibronectin-bindingprotein-likeproteinA[PavA(VF0283)][StreptococcuspneumoniaeR6]	122A_contigs_00576_1	24.359	78	57	1	236	311	16	93	2.4	27.3	561	691	14	44.87	122A_contigs_00576_1
VFG001362(gb|NP_344620)_1(zmpC)immunoglobulinA1protease[IgA1protease(VF0147)][StreptococcuspneumoniaeTIGR4]	107A_contigs_00902_1	25.641	156	85	9	979	1105	76	229	9.1	27.3	1857	305	7	44.87	107A_contigs_00902_1
VFG005308(gb|NP_344987)_1(srtC-2/srtC)sortase[PI-1(VF0529)][StreptococcuspneumoniaeTIGR4]	36A_contigs_01205_1	27.103	107	72	3	99	203	10	112	0.15	30	262	606	40	44.86	36A_contigs_01205_1
VFG005776(gb|NP_687685)_1(cylA)ABC(ATP-bindingcassette)transporterCylA[Beta-hemolysin/cytolysin(CVF171)][Streptococcusagalactiae2603V/R]	48_contigs_00191_1	30.147	136	55	7	32	165	34	131	0.003	35.4	310	488	52	44.85	48_contigs_00191_1
VFG000950(gb|NP_665531)_1(emm)Mproteintype3[Mprotein(VF0242)][StreptococcuspyogenesMGAS315]	107A_contigs_01746_1	26.023	611	327	23	7	570	7	539	1.82e-05	43.9	582	551	97	44.84	107A_contigs_01746_1
VFG000950(gb|NP_665531)_1(emm)Mproteintype3[Mprotein(VF0242)][StreptococcuspyogenesMGAS315]	50_contigs_01234_1	25.895	475	233	14	156	570	119	534	0.01	35	582	546	77	44.84	50_contigs_01234_1
VFG005310(gb|NP_344988)_1(srtC-3/srtD)sortase[PI-1(VF0529)][StreptococcuspneumoniaeTIGR4]	118A_contigs_01401_1	24.138	116	84	2	94	206	96	210	0.000335	37.7	284	253	40	44.83	118A_contigs_01401_1
VFG000966(gb|NP_269179)_1(hylP)hyaluronidase,phageassociated[Hyaluronidase(VF0246)][StreptococcuspyogenesM1GAS]	43_contigs_00803_1	25.287	87	62	2	166	252	22	105	1.8	26.2	373	122	23	44.83	43_contigs_00803_1
VFG000967(gb|NP_269528)_1(hylP)hyaluronidase,phageassociated[Hyaluronidase(VF0246)][StreptococcuspyogenesM1GAS]	43_contigs_00803_1	25.287	87	62	2	166	252	22	105	1.5	26.2	371	122	23	44.83	43_contigs_00803_1
VFG000956(gb|NP_607775)_1(sda)streptodornase[DNase(VF0252)][StreptococcuspyogenesMGAS8232]	38B_contigs_00918_1	27.586	58	42	0	78	135	128	185	6.3	25	333	257	17	44.83	38B_contigs_00918_1
VFG005197(gb|NP_358462)_1(pavA)Fibronectin-bindingprotein-likeproteinA[PavA(VF0283)][StreptococcuspneumoniaeR6]	42_contigs_01183_1	27.586	58	42	0	206	263	105	162	8.7	25.4	561	335	10	44.83	42_contigs_01183_1
VFG042971(gb|YP_002742498)_1(pitA)minorpilinPitA[PI-2(VF0530)][StreptococcuspneumoniaeTaiwan19F-14]	107A_contigs_00687_1	41.379	29	17	0	381	409	54	82	6.2	25.8	587	276	5	44.83	107A_contigs_00687_1
VFG000962(gb|NP_270107)_1(hasA)hyaluronatesynthase[Hyaluronicacidcapsule(VF0244)][StreptococcuspyogenesM1GAS]	122A_contigs_01803_1	23.333	270	175	11	61	318	63	312	5.52e-11	60.5	420	446	61	44.81	122A_contigs_01803_1
VFG000950(gb|NP_665531)_1(emm)Mproteintype3[Mprotein(VF0242)][StreptococcuspyogenesMGAS315]	86A_contigs_01749_1	32.292	96	47	3	348	430	908	998	0.013	35	582	1033	14	44.79	86A_contigs_01749_1
VFG001361(gb|NP_344663)_1(pspA)pneumococcalsurfaceproteinA[PspA(VF0152)][StreptococcuspneumoniaeTIGR4]	122A_contigs_01456_1	25.163	306	167	9	67	312	166	469	1.7	28.5	745	545	33	44.77	122A_contigs_01456_1
VFG001342(gb|NP_688174)_1(cpsO)glycosyltransferaseCpsO(V)[Capsule(VF0274)][Streptococcusagalactiae2603V/R]	31A_contigs_01288_1	19.298	114	86	2	2	115	3	110	0.008	34.3	328	316	35	44.74	31A_contigs_01288_1
VFG001355(gb|NP_346612)_1(cbpD)cholinebindingproteinD[CBPs(VF0145)][StreptococcuspneumoniaeTIGR4]	107A_contigs_01569_1	22.368	76	55	3	45	119	52	124	9.1	24.3	449	130	17	44.74	107A_contigs_01569_1
VFG001370(gb|NP_344884)_1(cps4F)capsularpolysaccharidebiosynthesisproteinCps4F[Capsule(VF0144)][StreptococcuspneumoniaeTIGR4]	44_contigs_01345_1	23.602	161	105	8	228	381	196	345	5.9	25.4	410	372	38	44.72	44_contigs_01345_1
VFG000963(gb|NP_270108)_1(hasB)UDP-glucose6-dehydrogenase[Hyaluronicacidcapsule(VF0244)][StreptococcuspyogenesM1GAS]	107A_contigs_01156_1	30.588	85	50	3	2	83	5	83	7.6	25	403	339	20	44.71	107A_contigs_01156_1
VFG005299(gb|NP_735915)_1(pilA)tipadhesinPilA[PI-2a(VF0528)][StreptococcusagalactiaeNEM316]	122A_contigs_01523_1	30.189	159	88	8	742	889	324	470	7.59e-06	45.8	902	476	23	44.65	122A_contigs_01523_1
VFG001330(gb|NP_688239)_1(lmb)laminin-bindingsurfaceprotein[Lmb(VF0275)][Streptococcusagalactiae2603V/R]	56A_contigs_00480_1	24.107	112	74	3	170	271	78	188	4.2	25.4	307	472	33	44.64	56A_contigs_00480_1
VFG000949(gb|NP_663902)_1(cpa)fibronectin-bingproteinSfbI[FBPs(VF0243)][StreptococcuspyogenesMGAS315]	107A_contigs_00394_1	23.214	112	71	3	594	697	338	442	2.2	28.1	745	590	14	44.64	107A_contigs_00394_1
VFG001371(gb|NP_344885)_1(cps4G)capsularpolysaccharidebiosynthesisproteinCps4G[Capsule(VF0144)][StreptococcuspneumoniaeTIGR4]	107A_contigs_00990_1	29.231	65	38	2	132	196	4	60	1.7	26.9	359	306	18	44.62	107A_contigs_00990_1
VFG001360(gb|NP_346126)_1(nanB)neuraminidaseB[Neuraminidase(VF0148)][StreptococcuspneumoniaeTIGR4]	70A_contigs_00473_1	29.231	65	39	2	294	351	331	395	1.9	28.1	698	457	8	44.62	70A_contigs_00473_1
VFG000950(gb|NP_665531)_1(emm)Mproteintype3[Mprotein(VF0242)][StreptococcuspyogenesMGAS315]	86A_contigs_01605_1	24.739	287	130	10	112	333	180	445	4.8	26.6	582	525	73	44.6	86A_contigs_01605_1
VFG005776(gb|NP_687685)_1(cylA)ABC(ATP-bindingcassette)transporterCylA[Beta-hemolysin/cytolysin(CVF171)][Streptococcusagalactiae2603V/R]	107A_contigs_00214_1	25.301	166	103	6	17	165	273	434	0.005	35	310	511	67	44.58	107A_contigs_00214_1
VFG042973(gb|YP_002742500)_1(pitB)majorpilinPitB[PI-2(VF0530)][StreptococcuspneumoniaeTaiwan19F-14]	107A_contigs_00143_1	26.087	92	54	4	212	302	96	174	1.8	26.9	414	220	22	44.57	107A_contigs_00143_1
VFG001336(gb|NP_688168)_1(neuD)neuDprotein[Capsule(VF0274)][Streptococcusagalactiae2603V/R]	107A_contigs_01543_1	32.673	101	54	2	109	209	84	170	6.8	23.9	210	177	48	44.55	107A_contigs_01543_1
VFG001356(gb|NP_345446)_1(lytB)endo-beta-N-acetylglucosaminidase[CBPs(VF0145)][StreptococcuspneumoniaeTIGR4]	44_contigs_01721_1	26.364	110	60	4	388	489	72	168	3	26.9	659	305	15	44.55	44_contigs_01721_1
VFG005215(gb|NP_735300)_1(fbsB)Fibrinogen-bindingsurfaceproteinB[FbsB(VF0523)][StreptococcusagalactiaeNEM316]	118A_contigs_00753_1	26.277	137	73	7	301	426	24	143	0.35	30.4	636	513	20	44.53	118A_contigs_00753_1
VFG000950(gb|NP_665531)_1(emm)Mproteintype3[Mprotein(VF0242)][StreptococcuspyogenesMGAS315]	124A_contigs_00561_1	25.733	614	328	24	10	570	10	548	8.23e-08	51.6	582	560	96	44.46	124A_contigs_00561_1
VFG001346(gb|NP_688178)_1(cpsG)glycosyltransferaseCpsG(V)[Capsule(VF0274)][Streptococcusagalactiae2603V/R]	107A_contigs_00667_1	29.63	81	45	4	53	121	9	89	2.2	25	164	241	42	44.44	107A_contigs_00667_1
VFG001349(gb|NP_688181)_1(cpsD)CpsDautokinase[Capsule(VF0274)][Streptococcusagalactiae2603V/R]	86A_contigs_01749_1	26.389	72	47	1	12	83	771	836	7.9	24.3	230	1033	31	44.44	86A_contigs_01749_1
VFG042969(gb|YP_281474)_1(srtC1)sortase[pilus(VF0531)][StreptococcuspyogenesMGAS5005]	38B_contigs_00535_1	31.944	72	44	1	153	224	88	154	0.88	26.6	238	173	30	44.44	38B_contigs_00535_1
VFG000962(gb|NP_270107)_1(hasA)hyaluronatesynthase[Hyaluronicacidcapsule(VF0244)][StreptococcuspyogenesM1GAS]	114A_contigs_00136_1	25	108	78	2	75	182	15	119	0.66	28.5	420	274	26	44.44	114A_contigs_00136_1
VFG001358(gb|NP_346365)_1(lytA)autolysin[Autolysin(VF0143)][StreptococcuspneumoniaeTIGR4]	31A_contigs_00817_1	23.81	63	42	2	73	129	110	172	8.6	24.6	319	302	18	44.44	31A_contigs_00817_1
VFG005334(gb|NP_359346)_1(lytA)Autolysin(N-acetylmuramoyl-L-alanineamidase)[Choline-bindingproteins(CVF122)][StreptococcuspneumoniaeR6]	31A_contigs_00817_1	23.81	63	42	2	73	129	110	172	8.3	24.6	319	302	18	44.44	31A_contigs_00817_1
VFG000969(gb|NP_269989)_1(mf/spd)deoxyribonuclease[DNase(VF0252)][StreptococcuspyogenesM1GAS]	107A_contigs_00245_1	35.556	45	28	1	107	151	344	387	4.8	25.4	272	652	17	44.44	107A_contigs_00245_1
VFG000952(gb|NP_269185)_1(spei)streptococcalexotoxinIprecursor[Spes(VF0248)][StreptococcuspyogenesM1GAS]	122A_contigs_01522_1	35.556	45	12	2	15	45	365	406	2.3	25.8	226	1490	14	44.44	122A_contigs_01522_1
VFG005303(gb|NP_344983)_1(rrgB)cellwallsurfaceanchorfamilyprotein,majorpilinRrgB[PI-1(VF0529)][StreptococcuspneumoniaeTIGR4]	122A_contigs_01522_1	26.389	72	44	1	531	593	1213	1284	0.66	29.6	666	1490	14	44.44	122A_contigs_01522_1
VFG005313(gb|NP_357715)_1(pspA)SurfaceproteinpspAprecursor[Choline-bindingproteins(CVF122)][StreptococcuspneumoniaeR6]	107A_contigs_00809_1	31.111	45	31	0	1	45	1	45	4.4	26.2	620	222	7	44.44	107A_contigs_00809_1
VFG005291(gb|NP_735911)_1(pilC)minorsubunitPilC[PI-2a(VF0528)][StreptococcusagalactiaeNEM316]	107A_contigs_01182_1	24.648	142	79	7	16	142	183	311	3.8	25.8	309	888	41	44.37	107A_contigs_01182_1
VFG001362(gb|NP_344620)_1(zmpC)immunoglobulinA1protease[IgA1protease(VF0147)][StreptococcuspneumoniaeTIGR4]	93A_contigs_00178_1	25.217	115	80	3	1151	1262	73	184	4.4	28.5	1857	404	6	44.35	93A_contigs_00178_1
VFG001372(gb|NP_344886)_1(cps4H)capsularpolysaccharidebiosynthesisproteinCps4H[Capsule(VF0144)][StreptococcuspneumoniaeTIGR4]	22A_contigs_01102_1	26.174	149	82	6	223	350	218	359	0.71	28.5	373	373	34	44.3	22A_contigs_01102_1
VFG000950(gb|NP_665531)_1(emm)Mproteintype3[Mprotein(VF0242)][StreptococcuspyogenesMGAS315]	60A_contigs_01801_1	25.41	610	332	21	7	570	7	539	1.77e-09	57	582	551	97	44.26	60A_contigs_01801_1
VFG001797(gb|NP_735749)_1(scpB)streptococcalC5apeptidase[C5apeptidase(VF0278)][StreptococcusagalactiaeNEM316]	107A_contigs_00337_1	25.633	671	385	22	121	720	104	731	5.84e-39	154	1151	1484	52	44.26	107A_contigs_00337_1
VFG000969(gb|NP_269989)_1(mf/spd)deoxyribonuclease[DNase(VF0252)][StreptococcuspyogenesM1GAS]	122A_contigs_01112_1	32.787	61	35	3	155	209	55	115	6.6	24.6	272	597	20	44.26	122A_contigs_01112_1
VFG000959(gb|NP_269190)_1(fbp54)fibronectin-bingproteinFbp54[FBPs(VF0243)][StreptococcuspyogenesM1GAS]	22A_contigs_00802_1	25.664	113	65	5	198	294	132	241	2.6	26.9	551	336	18	44.25	22A_contigs_00802_1
VFG001333(gb|NP_689029)_1(cfa/cfb)cAMPfactor[CAMPfactor(VF0280)][Streptococcusagalactiae2603V/R]	107A_contigs_01285_1	25	52	39	0	121	172	137	188	9.4	23.9	256	195	20	44.23	107A_contigs_01285_1
VFG000948(gb|NP_663908)_1(fbaB)fibronectin-bingproteinSfbII[FBPs(VF0243)][StreptococcuspyogenesMGAS315]	118A_contigs_01081_1	26.842	190	87	8	327	510	820	963	0.49	30	657	1070	40	44.21	118A_contigs_01081_1
VFG000955(gb|NP_608047)_1(emm)M18proteinprecursor[Mprotein(VF0242)][StreptococcuspyogenesMGAS8232]	47_contigs_01356_1	26.768	396	186	17	87	397	174	550	0.12	30.8	401	553	78	44.19	47_contigs_01356_1
VFG001364(gb|NP_344851)_1(hysA)hyaluronatelyase[Hyaluronatelyase(VF0146)][StreptococcuspneumoniaeTIGR4]	51_contigs_01087_1	22.093	172	106	7	283	437	1354	1514	1.8	28.9	1067	2907	15	44.19	51_contigs_01087_1
VFG001374(gb|NP_344891)_1(cps4J)capsularpolysaccharidebiosynthesisproteinCps4J[Capsule(VF0144)][StreptococcuspneumoniaeTIGR4]	107A_contigs_00041_1	23.333	120	84	4	1	119	1	113	0.034	32.3	352	349	34	44.17	107A_contigs_00041_1
VFG001350(gb|NP_688182)_1(cpsC)CpsCprotein[Capsule(VF0274)][Streptococcusagalactiae2603V/R]	56A_contigs_00477_1	26.064	188	112	6	67	229	218	403	0.012	33.1	231	838	71	44.15	56A_contigs_00477_1
VFG000970(gb|NP_268944)_1(mf2)deoxyribonuclease,phageassociated[DNase(VF0252)][StreptococcuspyogenesM1GAS]	22A_contigs_00312_1	27.941	68	33	2	50	101	805	872	9.1	24.3	253	1032	21	44.12	22A_contigs_00312_1
VFG042969(gb|YP_281474)_1(srtC1)sortase[pilus(VF0531)][StreptococcuspyogenesMGAS5005]	45_contigs_01715_1	38.235	34	21	0	45	78	78	111	5	24.3	238	121	14	44.12	45_contigs_01715_1
VFG042972(gb|YP_002742499)_1(sipA)signalpeptidaseI[PI-2(VF0530)][StreptococcuspneumoniaeTaiwan19F-14]	107A_contigs_00165_1	29.193	161	92	5	30	172	11	167	4.8e-09	50.1	184	186	78	44.1	107A_contigs_00165_1
VFG042971(gb|YP_002742498)_1(pitA)minorpilinPitA[PI-2(VF0530)][StreptococcuspneumoniaeTaiwan19F-14]	118A_contigs_00250_1	35.593	59	35	1	329	384	1079	1137	2.8	27.3	587	1325	10	44.07	118A_contigs_00250_1
VFG001336(gb|NP_688168)_1(neuD)neuDprotein[Capsule(VF0274)][Streptococcusagalactiae2603V/R]	107A_contigs_01164_1	27.461	193	103	8	21	209	54	213	3.98e-07	45.8	210	233	90	44.04	107A_contigs_01164_1
VFG001377(gb|NP_359024)_1(lytC)1,4-beta-N-acetylmuramidase[CBPs(VF0145)][StreptococcuspneumoniaeR6]	107A_contigs_01463_1	22.388	134	90	5	263	393	117	239	4.7	26.2	502	362	26	44.03	107A_contigs_01463_1
VFG001336(gb|NP_688168)_1(neuD)neuDprotein[Capsule(VF0274)][Streptococcusagalactiae2603V/R]	56A_contigs_00846_1	30	50	35	0	160	209	135	184	9.8	23.5	210	200	24	44	56A_contigs_00846_1
VFG001342(gb|NP_688174)_1(cpsO)glycosyltransferaseCpsO(V)[Capsule(VF0274)][Streptococcusagalactiae2603V/R]	114A_contigs_00138_1	22.513	191	120	5	4	183	5	178	1.17e-05	42.7	328	308	55	43.98	114A_contigs_00138_1
VFG001357(gb|NP_346601)_1(cbpA)cholinebindingproteinA[CbpA/PspC(VF0150)][StreptococcuspneumoniaeTIGR4]	107A_contigs_01300_1	29.31	116	66	5	507	617	112	216	9.7	25.4	694	217	16	43.97	107A_contigs_01300_1
VFG000970(gb|NP_268944)_1(mf2)deoxyribonuclease,phageassociated[DNase(VF0252)][StreptococcuspyogenesM1GAS]	51_contigs_01096_1	27.273	66	42	2	128	187	185	250	0.11	30	253	298	24	43.94	51_contigs_01096_1
VFG001358(gb|NP_346365)_1(lytA)autolysin[Autolysin(VF0143)][StreptococcuspneumoniaeTIGR4]	43_contigs_00794_1	28.788	66	47	0	229	294	750	815	0.68	28.1	319	935	21	43.94	43_contigs_00794_1
VFG005334(gb|NP_359346)_1(lytA)Autolysin(N-acetylmuramoyl-L-alanineamidase)[Choline-bindingproteins(CVF122)][StreptococcuspneumoniaeR6]	43_contigs_00794_1	28.788	66	47	0	229	294	750	815	0.72	28.1	319	935	21	43.94	43_contigs_00794_1
VFG000949(gb|NP_663902)_1(cpa)fibronectin-bingproteinSfbI[FBPs(VF0243)][StreptococcuspyogenesMGAS315]	51_contigs_01102_1	27.273	66	46	1	219	284	153	216	2.5	27.7	745	610	9	43.94	51_contigs_01102_1
VFG000974(gb|NP_269970)_1(scpA)C5apeptidaseprecursor[C5apeptidase(VF0245)][StreptococcuspyogenesM1GAS]	107A_contigs_00337_1	25.937	667	388	22	121	720	104	731	1.5e-38	153	1182	1484	51	43.93	107A_contigs_00337_1
VFG000950(gb|NP_665531)_1(emm)Mproteintype3[Mprotein(VF0242)][StreptococcuspyogenesMGAS315]	93A_contigs_01926_1	23.663	617	326	27	10	570	10	537	0.000307	40	582	549	96	43.92	93A_contigs_01926_1
VFG000950(gb|NP_665531)_1(emm)Mproteintype3[Mprotein(VF0242)][StreptococcuspyogenesMGAS315]	118A_contigs_01054_1	24.094	469	264	14	7	435	7	423	0.000121	41.2	582	506	74	43.92	118A_contigs_01054_1
VFG005277(gb|NP_735083)_1(gbs0628)majorsubunitprotein[PI-1(VF0527)][StreptococcusagalactiaeNEM316]	122A_contigs_01522_1	23.577	123	86	2	425	547	1365	1479	0.11	32	555	1490	22	43.9	122A_contigs_01522_1
VFG000975(gb|NP_269944)_1(ska)streptokinaseAprecursor[Streptokinase(VF0247)][StreptococcuspyogenesM1GAS]	107A_contigs_00917_1	24.39	82	56	2	193	272	101	178	9.9	25	441	662	18	43.9	107A_contigs_00917_1
VFG000975(gb|NP_269944)_1(ska)streptokinaseAprecursor[Streptokinase(VF0247)][StreptococcuspyogenesM1GAS]	107A_contigs_01060_1	28.049	82	52	3	47	122	7	87	5.2	24.6	441	102	17	43.9	107A_contigs_01060_1
VFG005776(gb|NP_687685)_1(cylA)ABC(ATP-bindingcassette)transporterCylA[Beta-hemolysin/cytolysin(CVF171)][Streptococcusagalactiae2603V/R]	107A_contigs_01719_1	29.825	57	37	1	15	71	119	172	3.8	25.4	310	314	18	43.86	107A_contigs_01719_1
VFG005776(gb|NP_687685)_1(cylA)ABC(ATP-bindingcassette)transporterCylA[Beta-hemolysin/cytolysin(CVF171)][Streptococcusagalactiae2603V/R]	107A_contigs_00228_1	25	292	157	11	3	250	4	277	2.73e-13	66.6	310	515	80	43.84	107A_contigs_00228_1
VFG001352(gb|NP_688184)_1(cpsA)CpsAresponsiblefortransferofCPSfromthemembranelipidtothecellwallpeptidoglycan[Capsule(VF0274)][Streptococcusagalactiae2603V/R]	107A_contigs_01361_1	25.616	203	109	7	244	407	226	425	1.83e-07	50.1	486	488	34	43.84	107A_contigs_01361_1
VFG001359(gb|NP_346089)_1(psaA)manganeseABCtransporter,manganese-bindingadhesionliprotein[PsaA(VF0151)][StreptococcuspneumoniaeTIGR4]	107A_contigs_01771_1	26.027	73	49	1	236	303	25	97	4.7	25	310	170	22	43.84	107A_contigs_01771_1
VFG001341(gb|NP_688173)_1(cpsJ)glycosyltransferaseCpsJ(V)[Capsule(VF0274)][Streptococcusagalactiae2603V/R]	56A_contigs_00477_1	26.543	162	101	5	170	315	573	732	0.002	36.6	322	838	45	43.83	56A_contigs_00477_1
VFG005289(gb|NP_735087)_1(gbs0632)tipadhesinprotein[PI-1(VF0527)][StreptococcusagalactiaeNEM316]	122A_contigs_01523_1	25.926	162	101	7	739	890	320	472	0.002	38.1	891	476	27	43.83	122A_contigs_01523_1
VFG001343(gb|NP_688175)_1(cpsN)glycosyltransferaseCpsN(V)[Capsule(VF0274)][Streptococcusagalactiae2603V/R]	107A_contigs_00105_1	22.857	105	74	1	1	98	138	242	0.3	29.3	296	458	33	43.81	107A_contigs_00105_1
VFG001349(gb|NP_688181)_1(cpsD)CpsDautokinase[Capsule(VF0274)][Streptococcusagalactiae2603V/R]	75B_contigs_01890_1	24.852	169	110	6	36	191	2	166	0.11	29.6	230	264	68	43.79	75B_contigs_01890_1
VFG000969(gb|NP_269989)_1(mf/spd)deoxyribonuclease[DNase(VF0252)][StreptococcuspyogenesM1GAS]	107A_contigs_00641_1	27.5	80	48	3	94	167	190	265	3	25.8	272	388	27	43.75	107A_contigs_00641_1
VFG000971(gb|NP_269520)_1(mf3)deoxyribonuclease[DNase(VF0252)][StreptococcuspyogenesM1GAS]	51_contigs_01096_1	23.438	64	40	1	134	188	189	252	2.7	25.8	269	298	20	43.75	51_contigs_01096_1
VFG000982(gb|NP_269186)_1(speh)streptococcalexotoxinHprecursor[Spes(VF0248)][StreptococcuspyogenesM1GAS]	93A_contigs_00263_1	29.167	48	32	1	67	112	330	377	3.8	25.4	237	488	19	43.75	93A_contigs_00263_1
VFG000949(gb|NP_663902)_1(cpa)fibronectin-bingproteinSfbI[FBPs(VF0243)][StreptococcuspyogenesMGAS315]	31A_contigs_00649_1	28.125	64	46	0	16	79	3	66	2.9	27.7	745	760	9	43.75	31A_contigs_00649_1
VFG000950(gb|NP_665531)_1(emm)Mproteintype3[Mprotein(VF0242)][StreptococcuspyogenesMGAS315]	86A_contigs_01605_1	24.536	485	255	17	10	435	10	442	0.052	32.7	582	525	73	43.71	86A_contigs_01605_1
VFG001354(gb|NP_345414)_1(pce)cholinebindingproteinE[CBPs(VF0145)][StreptococcuspneumoniaeTIGR4]	107A_contigs_00597_1	25.21	119	65	4	79	189	22	124	0.018	33.9	628	270	18	43.7	107A_contigs_00597_1
VFG001342(gb|NP_688174)_1(cpsO)glycosyltransferaseCpsO(V)[Capsule(VF0274)][Streptococcusagalactiae2603V/R]	107A_contigs_01798_1	32.394	71	38	3	35	95	90	160	6.4	25	328	300	19	43.66	107A_contigs_01798_1
VFG001347(gb|NP_688179)_1(cpsF)polysaccharidebiosynthesisproteinCpsF[Capsule(VF0274)][Streptococcusagalactiae2603V/R]	107A_contigs_01758_1	30.909	55	36	1	73	125	88	142	0.49	26.9	150	323	35	43.64	107A_contigs_01758_1
VFG005794(gb|NP_687691)_1(cylK)putativephosphopantetheinyltransferaseCylK[Beta-hemolysin/cytolysin(CVF171)][Streptococcusagalactiae2603V/R]	114A_contigs_00670_1	24.06	133	85	4	1	124	6	131	3.5	24.6	192	208	65	43.61	114A_contigs_00670_1
VFG001349(gb|NP_688181)_1(cpsD)CpsDautokinase[Capsule(VF0274)][Streptococcusagalactiae2603V/R]	22A_contigs_00005_1	25.128	195	112	8	36	209	2	183	0.000381	37.4	230	255	76	43.59	22A_contigs_00005_1
VFG005310(gb|NP_344988)_1(srtC-3/srtD)sortase[PI-1(VF0529)][StreptococcuspneumoniaeTIGR4]	107A_contigs_00287_1	23.932	117	83	2	94	206	92	206	0.000429	37.4	284	249	40	43.59	107A_contigs_00287_1
VFG000951(gb|NP_665105)_1(spea)streptococcalexotoxinAprecursor-phageassociated[Spes(VF0248)][StreptococcuspyogenesMGAS315]	93A_contigs_01230_1	24.359	78	59	0	106	183	416	493	0.94	27.3	252	520	31	43.59	93A_contigs_01230_1
VFG000962(gb|NP_270107)_1(hasA)hyaluronatesynthase[Hyaluronicacidcapsule(VF0244)][StreptococcuspyogenesM1GAS]	107A_contigs_00451_1	26.496	117	77	5	65	177	4	115	0.76	28.5	420	315	27	43.59	107A_contigs_00451_1
VFG001375(gb|NP_344892)_1(cps4K)capsularpolysaccharidebiosynthesisproteinCps4K[Capsule(VF0144)][StreptococcuspneumoniaeTIGR4]	107A_contigs_00955_1	30.769	39	27	0	83	121	102	140	3.8	25.8	410	174	10	43.59	107A_contigs_00955_1
VFG001361(gb|NP_344663)_1(pspA)pneumococcalsurfaceproteinA[PspA(VF0152)][StreptococcuspneumoniaeTIGR4]	107A_contigs_01677_1	24.581	179	110	5	277	437	25	196	0.016	34.7	745	426	22	43.58	107A_contigs_01677_1
VFG000953(gb|NP_665009)_1(spek)streptococcalexotoxinSpeK-phageassociated[Spes(VF0248)][StreptococcuspyogenesMGAS315]	56A_contigs_00686_1	22.581	124	76	4	78	199	517	622	5.1	25	260	1045	47	43.55	56A_contigs_00686_1
VFG005764(gb|NP_687681)_1(cylD)malonyl-CoA-ACPtransacylaseCylD[Beta-hemolysin/cytolysin(CVF171)][Streptococcusagalactiae2603V/R]	107A_contigs_01707_1	25.882	85	54	3	104	186	487	564	8.4	24.6	283	573	29	43.53	107A_contigs_01707_1
VFG000970(gb|NP_268944)_1(mf2)deoxyribonuclease,phageassociated[DNase(VF0252)][StreptococcuspyogenesM1GAS]	36A_contigs_01204_1	27.059	85	45	3	38	105	557	641	8.7	24.3	253	685	27	43.53	36A_contigs_01204_1
VFG001337(gb|NP_688169)_1(neuC)UDP-N-acetylglucosamine-2-epimeraseNeuC[Capsule(VF0274)][Streptococcusagalactiae2603V/R]	36A_contigs_01253_1	21.351	370	247	13	1	348	1	348	6.19e-13	65.9	385	366	90	43.51	36A_contigs_01253_1
VFG000960(gb|NP_269464)_1(grab)proteinGRAB(proteinG-relatedalpha2M-bindingprotein)[GRAB(VF0254)][StreptococcuspyogenesM1GAS]	75B_contigs_01874_1	22.826	92	59	1	52	143	31	110	2.8	25.4	218	836	42	43.48	75B_contigs_01874_1
VFG000960(gb|NP_269464)_1(grab)proteinGRAB(proteinG-relatedalpha2M-bindingprotein)[GRAB(VF0254)][StreptococcuspyogenesM1GAS]	38B_contigs_00939_1	27.174	92	65	2	94	184	197	287	5.1	24.6	218	316	42	43.48	38B_contigs_00939_1
VFG001335(gb|NP_688167)_1(neuA)CMP-N-acetylneuraminicacidsynthetaseNeuA[Capsule(VF0274)][Streptococcusagalactiae2603V/R]	56A_contigs_00482_1	24.845	161	97	7	162	316	6	148	9.9	24.6	414	315	37	43.48	56A_contigs_00482_1
VFG042968(gb|YP_281473)_1(fctA)majorpilinFctA[pilus(VF0531)][StreptococcuspyogenesMGAS5005]	118A_contigs_00264_1	25.217	115	60	5	150	262	90	180	2.4	26.6	341	511	33	43.48	118A_contigs_00264_1
VFG001340(gb|NP_688172)_1(cpsK)polysaccharidebiosynthesisproteinCpsK(V)[Capsule(VF0274)][Streptococcusagalactiae2603V/R]	107A_contigs_01443_1	21.739	69	53	1	192	259	235	303	5.6	25.4	319	932	21	43.48	107A_contigs_01443_1
VFG001339(gb|NP_688171)_1(cpsL)polysaccharidebiosynthesisproteinCpsL[Capsule(VF0274)][Streptococcusagalactiae2603V/R]	43_contigs_00801_1	23.913	92	53	2	216	305	357	433	6.2	25.8	467	444	19	43.48	43_contigs_00801_1
VFG005307(gb|NP_344986)_1(srtC-1/srtB)sortase[PI-1(VF0529)][StreptococcuspneumoniaeTIGR4]	107A_contigs_00032_1	26.087	46	34	0	122	167	2	47	6.6	24.3	280	173	16	43.48	107A_contigs_00032_1
VFG001339(gb|NP_688171)_1(cpsL)polysaccharidebiosynthesisproteinCpsL[Capsule(VF0274)][Streptococcusagalactiae2603V/R]	93A_contigs_00186_1	23.367	398	270	14	7	386	4	384	6.8e-09	54.3	467	469	81	43.47	93A_contigs_00186_1
VFG001340(gb|NP_688172)_1(cpsK)polysaccharidebiosynthesisproteinCpsK(V)[Capsule(VF0274)][Streptococcusagalactiae2603V/R]	31A_contigs_00808_1	26.316	76	43	2	108	183	188	250	9.4	24.3	319	264	24	43.42	31A_contigs_00808_1
VFG001370(gb|NP_344884)_1(cps4F)capsularpolysaccharidebiosynthesisproteinCps4F[Capsule(VF0144)][StreptococcuspneumoniaeTIGR4]	118A_contigs_00250_1	20.755	106	72	2	245	346	321	418	2.2	27.3	410	1325	25	43.4	118A_contigs_00250_1
VFG000954(gb|NP_664724)_1(ssa)streptococcalsuperantigenSSA-phageassociated[Spes(VF0248)][StreptococcuspyogenesMGAS315]	107A_contigs_00950_1	28.302	53	36	1	199	251	194	244	5.3	25	261	345	20	43.4	107A_contigs_00950_1
VFG001368(gb|NP_344882)_1(cps4D)capsularpolysaccharidebiosynthesisproteinCps4D[Capsule(VF0144)][StreptococcuspneumoniaeTIGR4]	75B_contigs_01890_1	24.444	180	104	7	35	194	1	168	0.008	33.1	228	264	70	43.33	75B_contigs_01890_1
VFG000968(gb|NP_269973)_1(emm)Mproteintype1[Mprotein(VF0242)][StreptococcuspyogenesM1GAS]	114A_contigs_01601_1	27.737	411	181	17	103	473	205	539	0.012	34.7	485	551	76	43.31	114A_contigs_01601_1
VFG001372(gb|NP_344886)_1(cps4H)capsularpolysaccharidebiosynthesisproteinCps4H[Capsule(VF0144)][StreptococcuspneumoniaeTIGR4]	107A_contigs_00490_1	24.204	157	93	4	159	292	238	391	0.066	31.6	373	479	36	43.31	107A_contigs_00490_1
VFG001341(gb|NP_688173)_1(cpsJ)glycosyltransferaseCpsJ(V)[Capsule(VF0274)][Streptococcusagalactiae2603V/R]	118A_contigs_01619_1	26.866	67	46	1	173	239	144	207	4.8	25.4	322	292	21	43.28	118A_contigs_01619_1
VFG000968(gb|NP_269973)_1(emm)Mproteintype1[Mprotein(VF0242)][StreptococcuspyogenesM1GAS]	44_contigs_00717_1	25.962	416	193	17	126	473	171	539	4.6	26.2	485	551	72	43.27	44_contigs_00717_1
VFG001375(gb|NP_344892)_1(cps4K)capsularpolysaccharidebiosynthesisproteinCps4K[Capsule(VF0144)][StreptococcuspneumoniaeTIGR4]	36A_contigs_00732_1	26.923	104	56	4	280	370	822	918	1.5	27.7	410	1474	22	43.27	36A_contigs_00732_1
VFG001375(gb|NP_344892)_1(cps4K)capsularpolysaccharidebiosynthesisproteinCps4K[Capsule(VF0144)][StreptococcuspneumoniaeTIGR4]	107A_contigs_01519_1	26.923	104	56	4	280	370	822	918	1.6	27.7	410	1470	22	43.27	107A_contigs_01519_1
VFG001370(gb|NP_344884)_1(cps4F)capsularpolysaccharidebiosynthesisproteinCps4F[Capsule(VF0144)][StreptococcuspneumoniaeTIGR4]	118A_contigs_01240_1	25.26	289	180	12	126	404	105	367	7.14e-09	53.5	410	376	68	43.25	118A_contigs_01240_1
VFG000961(gb|NP_269065)_1(ideS/mac)immunoglobulinG-degradingenzyme[IdeS(VF0284)][StreptococcuspyogenesM1GAS]	107A_contigs_00819_1	32.432	74	36	3	172	243	651	712	2.1	26.9	340	1466	21	43.24	107A_contigs_00819_1
VFG001363(gb|NP_346351)_1(ply)pneumolysin[Pneumolysin(VF0149)][StreptococcuspneumoniaeTIGR4]	43_contigs_01356_1	28.378	74	43	2	371	444	95	158	6.9	25.4	472	246	16	43.24	43_contigs_01356_1
VFG001370(gb|NP_344884)_1(cps4F)capsularpolysaccharidebiosynthesisproteinCps4F[Capsule(VF0144)][StreptococcuspneumoniaeTIGR4]	107A_contigs_00112_1	27.119	118	74	3	205	313	61	175	3.4	26.2	410	227	27	43.22	107A_contigs_00112_1
VFG001362(gb|NP_344620)_1(zmpC)immunoglobulinA1protease[IgA1protease(VF0147)][StreptococcuspneumoniaeTIGR4]	107A_contigs_01653_1	21.6	125	90	4	1017	1138	214	333	2.2	29.3	1857	428	7	43.2	107A_contigs_01653_1
VFG005791(gb|NP_687690)_1(cylJ)glycosyltransferaseCylJ[Beta-hemolysin/cytolysin(CVF171)][Streptococcusagalactiae2603V/R]	107A_contigs_01312_1	28.409	88	41	3	103	171	92	176	2.8	26.6	404	341	17	43.18	107A_contigs_01312_1
VFG005776(gb|NP_687685)_1(cylA)ABC(ATP-bindingcassette)transporterCylA[Beta-hemolysin/cytolysin(CVF171)][Streptococcusagalactiae2603V/R]	22A_contigs_00081_1	25.381	197	97	8	32	223	35	186	1.51e-05	42.7	310	486	66	43.15	22A_contigs_00081_1
VFG005776(gb|NP_687685)_1(cylA)ABC(ATP-bindingcassette)transporterCylA[Beta-hemolysin/cytolysin(CVF171)][Streptococcusagalactiae2603V/R]	75B_contigs_00003_1	27.386	241	124	16	32	232	216	445	3.4	25.8	310	446	65	43.15	75B_contigs_00003_1
VFG001343(gb|NP_688175)_1(cpsN)glycosyltransferaseCpsN(V)[Capsule(VF0274)][Streptococcusagalactiae2603V/R]	70A_contigs_00469_1	26.471	102	68	2	70	171	64	158	0.48	27.7	296	168	34	43.14	70A_contigs_00469_1
VFG001357(gb|NP_346601)_1(cbpA)cholinebindingproteinA[CbpA/PspC(VF0150)][StreptococcuspneumoniaeTIGR4]	36A_contigs_01765_1	27.451	102	56	4	185	286	198	281	4.2	26.9	694	404	32	43.14	36A_contigs_01765_1
VFG005277(gb|NP_735083)_1(gbs0628)majorsubunitprotein[PI-1(VF0527)][StreptococcusagalactiaeNEM316]	118A_contigs_00982_1	28.431	102	54	5	455	553	530	615	6.5	26.2	555	617	18	43.14	118A_contigs_00982_1
VFG000961(gb|NP_269065)_1(ideS/mac)immunoglobulinG-degradingenzyme[IdeS(VF0284)][StreptococcuspyogenesM1GAS]	51_contigs_01243_1	31.373	51	28	1	266	309	72	122	2.2	26.6	340	293	13	43.14	51_contigs_01243_1
VFG001376(gb|NP_344893)_1(cps4L)UDP-N-acetylglucosamine2-epimerase[Capsule(VF0144)][StreptococcuspneumoniaeTIGR4]	44_contigs_01394_1	33.333	51	31	1	129	179	189	236	9.9	25	395	1122	13	43.14	44_contigs_01394_1
VFG000950(gb|NP_665531)_1(emm)Mproteintype3[Mprotein(VF0242)][StreptococcuspyogenesMGAS315]	122A_contigs_01456_1	24.556	619	314	23	10	570	10	533	3.44e-07	49.7	582	545	96	43.13	122A_contigs_01456_1
VFG000950(gb|NP_665531)_1(emm)Mproteintype3[Mprotein(VF0242)][StreptococcuspyogenesMGAS315]	44_contigs_00717_1	24.784	464	231	13	160	570	141	539	1.2	28.5	582	551	76	43.1	44_contigs_00717_1
VFG001352(gb|NP_688184)_1(cpsA)CpsAresponsiblefortransferofCPSfromthemembranelipidtothecellwallpeptidoglycan[Capsule(VF0274)][Streptococcusagalactiae2603V/R]	45_contigs_01733_1	26.154	130	71	5	224	328	535	664	1	28.5	486	666	22	43.08	45_contigs_01733_1
VFG000959(gb|NP_269190)_1(fbp54)fibronectin-bingproteinFbp54[FBPs(VF0243)][StreptococcuspyogenesM1GAS]	22A_contigs_00064_1	26.277	137	78	5	34	156	228	355	2.7	27.3	551	450	22	43.07	22A_contigs_00064_1
VFG005177(gb|NP_664456)_1(fbp54)fibronectin-bingproteinFbaA[Fibronectin-bindingproteins(CVF113)][StreptococcuspyogenesMGAS315]	22A_contigs_00064_1	26.277	137	78	5	34	156	228	355	2.4	27.3	551	450	22	43.07	22A_contigs_00064_1
VFG000954(gb|NP_664724)_1(ssa)streptococcalsuperantigenSSA-phageassociated[Spes(VF0248)][StreptococcuspyogenesMGAS315]	107A_contigs_00006_1	26.582	79	49	3	165	238	375	449	4.5	25.4	261	1147	28	43.04	107A_contigs_00006_1
VFG001358(gb|NP_346365)_1(lytA)autolysin[Autolysin(VF0143)][StreptococcuspneumoniaeTIGR4]	22A_contigs_00812_1	25.316	79	54	1	183	256	728	806	0.71	28.1	319	1208	23	43.04	22A_contigs_00812_1
VFG005334(gb|NP_359346)_1(lytA)Autolysin(N-acetylmuramoyl-L-alanineamidase)[Choline-bindingproteins(CVF122)][StreptococcuspneumoniaeR6]	22A_contigs_00812_1	25.316	79	54	1	183	256	728	806	0.72	28.1	319	1208	23	43.04	22A_contigs_00812_1
VFG001355(gb|NP_346612)_1(cbpD)cholinebindingproteinD[CBPs(VF0145)][StreptococcuspneumoniaeTIGR4]	122A_contigs_00572_1	24.051	79	59	1	118	196	40	117	6.9	24.6	449	123	18	43.04	122A_contigs_00572_1
VFG001375(gb|NP_344892)_1(cps4K)capsularpolysaccharidebiosynthesisproteinCps4K[Capsule(VF0144)][StreptococcuspneumoniaeTIGR4]	42_contigs_01185_1	25.581	172	97	7	5	160	3	159	0.87	28.1	410	280	38	43.02	42_contigs_01185_1
VFG001343(gb|NP_688175)_1(cpsN)glycosyltransferaseCpsN(V)[Capsule(VF0274)][Streptococcusagalactiae2603V/R]	122A_contigs_01801_1	26.882	93	60	4	4	91	5	94	6.5	24.3	296	161	30	43.01	122A_contigs_01801_1
VFG005794(gb|NP_687691)_1(cylK)putativephosphopantetheinyltransferaseCylK[Beta-hemolysin/cytolysin(CVF171)][Streptococcusagalactiae2603V/R]	43_contigs_01536_1	27	100	57	3	32	116	5	103	1.5	25.8	192	203	44	43	43_contigs_01536_1
VFG001340(gb|NP_688172)_1(cpsK)polysaccharidebiosynthesisproteinCpsK(V)[Capsule(VF0274)][Streptococcusagalactiae2603V/R]	60A_contigs_00309_1	25	128	86	5	165	287	67	189	0.22	29.6	319	378	39	42.97	60A_contigs_00309_1
VFG005776(gb|NP_687685)_1(cylA)ABC(ATP-bindingcassette)transporterCylA[Beta-hemolysin/cytolysin(CVF171)][Streptococcusagalactiae2603V/R]	114A_contigs_01075_1	25.397	189	134	3	4	192	15	196	4.78e-07	46.6	310	255	61	42.86	114A_contigs_01075_1
VFG005773(gb|NP_687684)_1(cylZ)3R-hydroxymyristoylACPdehydrataseCylZ[Beta-hemolysin/cytolysin(CVF171)][Streptococcusagalactiae2603V/R]	22A_contigs_00048_1	28.571	49	35	0	109	157	220	268	6.8	23.5	159	523	31	42.86	22A_contigs_00048_1
VFG001342(gb|NP_688174)_1(cpsO)glycosyltransferaseCpsO(V)[Capsule(VF0274)][Streptococcusagalactiae2603V/R]	124A_contigs_00567_1	29.87	77	50	2	63	137	122	196	1.1	27.3	328	284	23	42.86	124A_contigs_00567_1
VFG000955(gb|NP_608047)_1(emm)M18proteinprecursor[Mprotein(VF0242)][StreptococcuspyogenesMGAS8232]	122A_contigs_00578_1	28.571	98	48	3	68	149	1490	1581	4	26.2	401	1667	20	42.86	122A_contigs_00578_1
VFG005305(gb|NP_344984)_1(rrgC)cellwallsurfaceanchorfamilyprotein,minorpiliRrgC[PI-1(VF0529)][StreptococcuspneumoniaeTIGR4]	51_contigs_01985_1	30.952	84	44	2	245	324	88	161	5.6	25.4	394	364	20	42.86	51_contigs_01985_1
VFG042970(gb|YP_281475)_1(fctB)minorpilinFctB[pilus(VF0531)][StreptococcuspyogenesMGAS5005]	118A_contigs_00815_1	31.746	63	23	3	159	201	256	318	6.2	24.3	216	325	20	42.86	118A_contigs_00815_1
VFG000951(gb|NP_665105)_1(spea)streptococcalexotoxinAprecursor-phageassociated[Spes(VF0248)][StreptococcuspyogenesMGAS315]	107A_contigs_00950_1	33.333	42	28	0	197	238	199	240	0.99	26.9	252	345	17	42.86	107A_contigs_00950_1
VFG001352(gb|NP_688184)_1(cpsA)CpsAresponsiblefortransferofCPSfromthemembranelipidtothecellwallpeptidoglycan[Capsule(VF0274)][Streptococcusagalactiae2603V/R]	107A_contigs_00108_1	21.429	70	55	0	393	462	127	196	3.7	26.2	486	201	14	42.86	107A_contigs_00108_1
VFG001360(gb|NP_346126)_1(nanB)neuraminidaseB[Neuraminidase(VF0148)][StreptococcuspneumoniaeTIGR4]	56A_contigs_00068_1	26.531	98	60	3	542	637	354	441	9.1	25.8	698	521	14	42.86	56A_contigs_00068_1
VFG001797(gb|NP_735749)_1(scpB)streptococcalC5apeptidase[C5apeptidase(VF0278)][StreptococcusagalactiaeNEM316]	107A_contigs_00431_1	32.967	91	49	4	50	137	61	142	8.7	26.6	1151	303	8	42.86	107A_contigs_00431_1
VFG001373(gb|NP_344890)_1(cps4I)UDP-N-acetylglucosamine-2-epimerase[Capsule(VF0144)][StreptococcuspneumoniaeTIGR4]	56A_contigs_00853_1	19.783	369	268	9	1	355	1	355	1.3e-10	58.9	366	385	97	42.82	56A_contigs_00853_1
VFG001341(gb|NP_688173)_1(cpsJ)glycosyltransferaseCpsJ(V)[Capsule(VF0274)][Streptococcusagalactiae2603V/R]	107A_contigs_00451_1	25.258	194	123	6	3	179	4	192	2.2e-05	42	322	315	55	42.78	107A_contigs_00451_1
VFG001339(gb|NP_688171)_1(cpsL)polysaccharidebiosynthesisproteinCpsL[Capsule(VF0274)][Streptococcusagalactiae2603V/R]	22A_contigs_01104_1	22.289	498	315	19	7	463	4	470	1.81e-05	43.5	467	485	98	42.77	22A_contigs_01104_1
VFG005202(gb|NP_269969)_1(fbaA)proteinF2likefibronectin-bindingprotein[Fibronectin-bindingproteins(CVF113)][StreptococcuspyogenesM1GAS]	107A_contigs_00979_1	27.536	138	82	4	78	215	212	331	0.031	32.7	380	609	36	42.75	107A_contigs_00979_1
VFG001354(gb|NP_345414)_1(pce)cholinebindingproteinE[CBPs(VF0145)][StreptococcuspneumoniaeTIGR4]	107A_contigs_00097_1	24.39	82	49	2	65	133	22	103	4	26.6	628	281	11	42.68	107A_contigs_00097_1
VFG000948(gb|NP_663908)_1(fbaB)fibronectin-bingproteinSfbII[FBPs(VF0243)][StreptococcuspyogenesMGAS315]	122A_contigs_01523_1	29.268	82	36	2	352	419	320	393	0.1	32	657	476	10	42.68	122A_contigs_01523_1
VFG005215(gb|NP_735300)_1(fbsB)Fibrinogen-bindingsurfaceproteinB[FbsB(VF0523)][StreptococcusagalactiaeNEM316]	107A_contigs_00394_1	24.889	225	120	11	123	320	18	220	0.72	29.3	636	590	31	42.67	107A_contigs_00394_1
VFG001336(gb|NP_688168)_1(neuD)neuDprotein[Capsule(VF0274)][Streptococcusagalactiae2603V/R]	107A_contigs_00833_1	23.529	136	86	3	76	209	49	168	0.000439	36.6	210	195	64	42.65	107A_contigs_00833_1
VFG005310(gb|NP_344988)_1(srtC-3/srtD)sortase[PI-1(VF0529)][StreptococcuspneumoniaeTIGR4]	124A_contigs_01625_1	24.265	136	76	5	137	263	25	142	7.2	24.3	284	224	45	42.65	124A_contigs_01625_1
VFG000950(gb|NP_665531)_1(emm)Mproteintype3[Mprotein(VF0242)][StreptococcuspyogenesMGAS315]	48_contigs_01497_1	23.138	631	319	25	10	570	10	544	0.004	36.2	582	556	96	42.63	48_contigs_01497_1
VFG005767(gb|NP_687682)_1(cylG)3-ketoacyl-ACP-reductaseCylG[Beta-hemolysin/cytolysin(CVF171)][Streptococcusagalactiae2603V/R]	122A_contigs_01114_1	35.185	54	35	0	149	202	391	444	3.7	25.4	241	515	22	42.59	122A_contigs_01114_1
VFG005785(gb|NP_687688)_1(cylF)putativeaminomethyltransferaseCylF[Beta-hemolysin/cytolysin(CVF171)][Streptococcusagalactiae2603V/R]	107A_contigs_00391_1	22.5	80	56	1	54	127	113	192	9.1	24.6	318	694	23	42.5	107A_contigs_00391_1
VFG001357(gb|NP_346601)_1(cbpA)cholinebindingproteinA[CbpA/PspC(VF0150)][StreptococcuspneumoniaeTIGR4]	107A_contigs_00875_1	35	40	26	0	437	476	289	328	6.2	26.6	694	629	6	42.5	107A_contigs_00875_1
VFG000975(gb|NP_269944)_1(ska)streptokinaseAprecursor[Streptokinase(VF0247)][StreptococcuspyogenesM1GAS]	107A_contigs_00434_1	25.342	146	86	6	105	243	44	173	6.2	25.4	441	381	32	42.47	107A_contigs_00434_1
VFG001337(gb|NP_688169)_1(neuC)UDP-N-acetylglucosamine-2-epimeraseNeuC[Capsule(VF0274)][Streptococcusagalactiae2603V/R]	45_contigs_00593_1	26.027	73	52	2	102	173	23	94	3.4	25.8	385	199	19	42.47	45_contigs_00593_1
VFG001355(gb|NP_346612)_1(cbpD)cholinebindingproteinD[CBPs(VF0145)][StreptococcuspneumoniaeTIGR4]	56A_contigs_00503_1	33.333	99	55	4	74	165	263	357	0.005	35.4	449	368	20	42.42	56A_contigs_00503_1
VFG001373(gb|NP_344890)_1(cps4I)UDP-N-acetylglucosamine-2-epimerase[Capsule(VF0144)][StreptococcuspneumoniaeTIGR4]	51_contigs_01098_1	28.788	66	30	2	271	328	189	245	6.5	25	366	313	16	42.42	51_contigs_01098_1
VFG000970(gb|NP_268944)_1(mf2)deoxyribonuclease,phageassociated[DNase(VF0252)][StreptococcuspyogenesM1GAS]	107A_contigs_00477_1	28.261	184	107	7	38	210	94	263	8.89e-08	48.5	253	293	68	42.39	107A_contigs_00477_1
VFG001336(gb|NP_688168)_1(neuD)neuDprotein[Capsule(VF0274)][Streptococcusagalactiae2603V/R]	49_contigs_00190_1	33.898	59	30	2	88	137	96	154	2.9	25	210	185	24	42.37	49_contigs_00190_1
VFG000949(gb|NP_663902)_1(cpa)fibronectin-bingproteinSfbI[FBPs(VF0243)][StreptococcuspyogenesMGAS315]	107A_contigs_00791_1	20	85	60	2	534	618	100	176	6.7	26.2	745	423	11	42.35	107A_contigs_00791_1
VFG001339(gb|NP_688171)_1(cpsL)polysaccharidebiosynthesisproteinCpsL[Capsule(VF0274)][Streptococcusagalactiae2603V/R]	107A_contigs_00132_1	24.257	404	242	16	32	399	32	407	0.000519	38.9	467	489	79	42.33	107A_contigs_00132_1
VFG001355(gb|NP_346612)_1(cbpD)cholinebindingproteinD[CBPs(VF0145)][StreptococcuspneumoniaeTIGR4]	43_contigs_00794_1	32.692	104	54	4	74	161	817	920	0.00024	40	449	935	20	42.31	43_contigs_00794_1
VFG005791(gb|NP_687690)_1(cylJ)glycosyltransferaseCylJ[Beta-hemolysin/cytolysin(CVF171)][Streptococcusagalactiae2603V/R]	107A_contigs_00526_1	25.641	78	44	2	155	232	255	318	9	25	404	402	19	42.31	107A_contigs_00526_1
VFG001355(gb|NP_346612)_1(cbpD)cholinebindingproteinD[CBPs(VF0145)][StreptococcuspneumoniaeTIGR4]	75B_contigs_01874_1	29.487	78	40	3	74	141	728	800	1.5	27.7	449	836	15	42.31	75B_contigs_01874_1
VFG001342(gb|NP_688174)_1(cpsO)glycosyltransferaseCpsO(V)[Capsule(VF0274)][Streptococcusagalactiae2603V/R]	122A_contigs_00676_1	24.268	239	162	8	4	231	3	233	1.48e-06	45.8	328	339	70	42.26	122A_contigs_00676_1
VFG001370(gb|NP_344884)_1(cps4F)capsularpolysaccharidebiosynthesisproteinCps4F[Capsule(VF0144)][StreptococcuspneumoniaeTIGR4]	36A_contigs_01249_1	26.19	168	104	6	244	405	212	365	2.3	26.9	410	369	40	42.26	36A_contigs_01249_1
VFG001336(gb|NP_688168)_1(neuD)neuDprotein[Capsule(VF0274)][Streptococcusagalactiae2603V/R]	107A_contigs_01716_1	32.394	71	37	3	6	67	641	709	1.9	26.2	210	1189	30	42.25	107A_contigs_01716_1
VFG001361(gb|NP_344663)_1(pspA)pneumococcalsurfaceproteinA[PspA(VF0152)][StreptococcuspneumoniaeTIGR4]	31A_contigs_00359_1	21.111	90	57	1	68	157	64	139	5	25.8	745	140	12	42.22	31A_contigs_00359_1
VFG000955(gb|NP_608047)_1(emm)M18proteinprecursor[Mprotein(VF0242)][StreptococcuspyogenesMGAS8232]	107A_contigs_00044_1	33.333	45	27	1	32	76	71	112	6.2	25.4	401	336	11	42.22	107A_contigs_00044_1
VFG001330(gb|NP_688239)_1(lmb)laminin-bindingsurfaceprotein[Lmb(VF0275)][Streptococcusagalactiae2603V/R]	122A_contigs_01109_1	27.143	140	82	6	160	292	249	375	1.4	26.9	307	468	43	42.14	122A_contigs_01109_1
VFG001370(gb|NP_344884)_1(cps4F)capsularpolysaccharidebiosynthesisproteinCps4F[Capsule(VF0144)][StreptococcuspneumoniaeTIGR4]	93A_contigs_00178_1	24.384	406	243	18	18	394	21	391	3.3e-14	70.5	410	404	92	42.12	93A_contigs_00178_1
VFG000964(gb|NP_270109)_1(hasC)UDP-glucosepyrophosphorylase[Hyaluronicacidcapsule(VF0244)][StreptococcuspyogenesM1GAS]	107A_contigs_00492_1	23.86	285	173	13	7	276	7	262	2.85e-05	41.6	305	380	89	42.11	107A_contigs_00492_1
VFG005283(gb|NP_735085)_1(gbs0630)classCsortase[PI-1(VF0527)][StreptococcusagalactiaeNEM316]	107A_contigs_01532_1	28.07	57	24	1	220	259	559	615	1.8	26.9	306	836	13	42.11	107A_contigs_01532_1
VFG001368(gb|NP_344882)_1(cps4D)capsularpolysaccharidebiosynthesisproteinCps4D[Capsule(VF0144)][StreptococcuspneumoniaeTIGR4]	107A_contigs_00560_1	23.077	169	112	6	68	221	116	281	1.2	26.6	228	497	68	42.01	107A_contigs_00560_1
VFG000950(gb|NP_665531)_1(emm)Mproteintype3[Mprotein(VF0242)][StreptococcuspyogenesMGAS315]	114A_contigs_01601_1	24.165	629	310	22	10	570	10	539	6.46e-06	45.4	582	551	96	41.97	114A_contigs_01601_1
VFG001374(gb|NP_344891)_1(cps4J)capsularpolysaccharidebiosynthesisproteinCps4J[Capsule(VF0144)][StreptococcuspneumoniaeTIGR4]	107A_contigs_00811_1	27.979	193	106	7	9	182	3	181	2.49e-10	57.4	352	331	49	41.97	107A_contigs_00811_1
VFG001335(gb|NP_688167)_1(neuA)CMP-N-acetylneuraminicacidsynthetaseNeuA[Capsule(VF0274)][Streptococcusagalactiae2603V/R]	107A_contigs_01372_1	21.505	93	69	1	314	406	306	394	2.3	26.9	414	396	22	41.94	107A_contigs_01372_1
VFG042973(gb|YP_002742500)_1(pitB)majorpilinPitB[PI-2(VF0530)][StreptococcuspneumoniaeTaiwan19F-14]	70A_contigs_00382_1	24.731	93	58	2	52	144	11	91	0.78	27.7	414	142	22	41.94	70A_contigs_00382_1
VFG001355(gb|NP_346612)_1(cbpD)cholinebindingproteinD[CBPs(VF0145)][StreptococcuspneumoniaeTIGR4]	47_contigs_01181_1	25.806	93	58	4	74	155	765	857	2	27.3	449	877	18	41.94	47_contigs_01181_1
VFG001374(gb|NP_344891)_1(cps4J)capsularpolysaccharidebiosynthesisproteinCps4J[Capsule(VF0144)][StreptococcuspneumoniaeTIGR4]	75B_contigs_01398_1	27.419	62	38	2	18	72	150	211	8.2	25	352	428	16	41.94	75B_contigs_01398_1
VFG001370(gb|NP_344884)_1(cps4F)capsularpolysaccharidebiosynthesisproteinCps4F[Capsule(VF0144)][StreptococcuspneumoniaeTIGR4]	107A_contigs_00612_1	24.186	215	142	7	192	404	188	383	0.002	37	410	445	52	41.86	107A_contigs_00612_1
VFG001369(gb|NP_344883)_1(cps4E)capsularpolysaccharidebiosynthesisproteinCps4E[Capsule(VF0144)][StreptococcuspneumoniaeTIGR4]	60A_contigs_00321_1	20.93	86	60	1	7	84	258	343	8.3	23.9	212	613	37	41.86	60A_contigs_00321_1
VFG000952(gb|NP_269185)_1(spei)streptococcalexotoxinIprecursor[Spes(VF0248)][StreptococcuspyogenesM1GAS]	107A_contigs_01443_1	27.273	55	38	1	22	76	40	92	3	25.4	226	932	24	41.82	107A_contigs_01443_1
VFG001355(gb|NP_346612)_1(cbpD)cholinebindingproteinD[CBPs(VF0145)][StreptococcuspneumoniaeTIGR4]	22A_contigs_00051_1	23.881	67	45	1	113	173	314	380	2.6	26.9	449	506	14	41.79	22A_contigs_00051_1
VFG001337(gb|NP_688169)_1(neuC)UDP-N-acetylglucosamine-2-epimeraseNeuC[Capsule(VF0274)][Streptococcusagalactiae2603V/R]	45_contigs_01531_1	20.485	371	249	11	1	348	1	348	3.82e-11	60.5	385	366	90	41.78	45_contigs_01531_1
VFG000949(gb|NP_663902)_1(cpa)fibronectin-bingproteinSfbI[FBPs(VF0243)][StreptococcuspyogenesMGAS315]	107A_contigs_01656_1	32.911	79	37	4	623	687	23	99	6.4	25.8	745	156	9	41.77	107A_contigs_01656_1
VFG000949(gb|NP_663902)_1(cpa)fibronectin-bingproteinSfbI[FBPs(VF0243)][StreptococcuspyogenesMGAS315]	22A_contigs_00051_1	24.176	91	54	3	543	618	262	352	1.1	28.9	745	506	10	41.76	22A_contigs_00051_1
VFG000955(gb|NP_608047)_1(emm)M18proteinprecursor[Mprotein(VF0242)][StreptococcuspyogenesMGAS8232]	107A_contigs_01430_1	26.804	194	106	9	222	399	278	451	5.1	25.8	401	554	44	41.75	107A_contigs_01430_1
VFG005785(gb|NP_687688)_1(cylF)putativeaminomethyltransferaseCylF[Beta-hemolysin/cytolysin(CVF171)][Streptococcusagalactiae2603V/R]	107A_contigs_01008_1	26.087	115	75	4	179	286	271	382	3.1	26.2	318	672	34	41.74	107A_contigs_01008_1
VFG001339(gb|NP_688171)_1(cpsL)polysaccharidebiosynthesisproteinCpsL[Capsule(VF0274)][Streptococcusagalactiae2603V/R]	43_contigs_01045_1	24.522	314	167	16	8	280	4	288	0.024	33.5	467	467	58	41.72	43_contigs_01045_1
VFG001372(gb|NP_344886)_1(cps4H)capsularpolysaccharidebiosynthesisproteinCps4H[Capsule(VF0144)][StreptococcuspneumoniaeTIGR4]	107A_contigs_00613_1	25.957	235	150	11	80	299	41	266	0.00043	38.5	373	333	59	41.7	107A_contigs_00613_1
VFG001370(gb|NP_344884)_1(cps4F)capsularpolysaccharidebiosynthesisproteinCps4F[Capsule(VF0144)][StreptococcuspneumoniaeTIGR4]	45_contigs_01538_1	23.913	276	171	11	140	404	120	367	2e-06	45.8	410	372	65	41.67	45_contigs_01538_1
VFG001335(gb|NP_688167)_1(neuA)CMP-N-acetylneuraminicacidsynthetaseNeuA[Capsule(VF0274)][Streptococcusagalactiae2603V/R]	107A_contigs_00346_1	25	72	44	2	161	222	202	273	0.84	28.1	414	304	15	41.67	107A_contigs_00346_1
VFG000955(gb|NP_608047)_1(emm)M18proteinprecursor[Mprotein(VF0242)][StreptococcuspyogenesMGAS8232]	107A_contigs_01746_1	31.351	185	73	5	99	281	148	280	0.2	30.4	401	551	75	41.62	107A_contigs_01746_1
VFG001336(gb|NP_688168)_1(neuD)neuDprotein[Capsule(VF0274)][Streptococcusagalactiae2603V/R]	107A_contigs_00236_1	21.739	161	99	6	63	209	32	179	0.12	29.3	210	182	70	41.61	107A_contigs_00236_1
VFG001330(gb|NP_688239)_1(lmb)laminin-bindingsurfaceprotein[Lmb(VF0275)][Streptococcusagalactiae2603V/R]	107A_contigs_00357_1	26.733	101	63	2	100	199	369	459	2	26.6	307	464	33	41.58	107A_contigs_00357_1
VFG005303(gb|NP_344983)_1(rrgB)cellwallsurfaceanchorfamilyprotein,majorpilinRrgB[PI-1(VF0529)][StreptococcuspneumoniaeTIGR4]	122A_contigs_01523_1	23.846	260	150	12	190	413	138	385	0.000171	41.2	666	476	48	41.54	122A_contigs_01523_1
VFG001354(gb|NP_345414)_1(pce)cholinebindingproteinE[CBPs(VF0145)][StreptococcuspneumoniaeTIGR4]	107A_contigs_00529_1	27.692	130	53	5	106	197	50	176	0.085	31.6	628	212	15	41.54	107A_contigs_00529_1
VFG005277(gb|NP_735083)_1(gbs0628)majorsubunitprotein[PI-1(VF0527)][StreptococcusagalactiaeNEM316]	107A_contigs_01528_1	26.415	106	67	3	209	304	228	332	10	25.4	555	485	17	41.51	107A_contigs_01528_1
VFG042972(gb|YP_002742499)_1(sipA)signalpeptidaseI[PI-2(VF0530)][StreptococcuspneumoniaeTaiwan19F-14]	107A_contigs_00028_1	27.642	123	69	6	20	140	41	145	1.4	25.8	184	211	66	41.46	107A_contigs_00028_1
VFG001368(gb|NP_344882)_1(cps4D)capsularpolysaccharidebiosynthesisproteinCps4D[Capsule(VF0144)][StreptococcuspneumoniaeTIGR4]	22A_contigs_00005_1	26.829	164	75	7	35	170	1	147	0.000497	37	228	255	60	41.46	22A_contigs_00005_1
VFG001364(gb|NP_344851)_1(hysA)hyaluronatelyase[Hyaluronatelyase(VF0146)][StreptococcuspneumoniaeTIGR4]	44_contigs_00920_1	30.488	82	43	4	633	708	199	272	3.3	28.1	1067	479	7	41.46	44_contigs_00920_1
VFG042972(gb|YP_002742499)_1(sipA)signalpeptidaseI[PI-2(VF0530)][StreptococcuspneumoniaeTaiwan19F-14]	107A_contigs_01037_1	24.713	174	91	5	41	174	10	183	2.41e-06	42.7	184	198	73	41.38	107A_contigs_01037_1
VFG001354(gb|NP_345414)_1(pce)cholinebindingproteinE[CBPs(VF0145)][StreptococcuspneumoniaeTIGR4]	122A_contigs_01526_1	20.301	133	80	4	89	218	86	195	4.7	26.6	628	271	21	41.35	122A_contigs_01526_1
VFG042974(gb|YP_002742501)_1(srtG1)sortase,SrtBfamily[PI-2(VF0530)][StreptococcuspneumoniaeTaiwan19F-14]	107A_contigs_01559_1	25.333	75	52	1	166	236	81	155	1.9	26.6	333	252	21	41.33	107A_contigs_01559_1
VFG001371(gb|NP_344885)_1(cps4G)capsularpolysaccharidebiosynthesisproteinCps4G[Capsule(VF0144)][StreptococcuspneumoniaeTIGR4]	118A_contigs_00286_1	28.261	46	33	0	250	295	12	57	7.6	25	359	267	13	41.3	118A_contigs_00286_1
VFG005773(gb|NP_687684)_1(cylZ)3R-hydroxymyristoylACPdehydrataseCylZ[Beta-hemolysin/cytolysin(CVF171)][Streptococcusagalactiae2603V/R]	75B_contigs_01884_1	23.81	63	46	1	49	111	15	75	3.5	23.5	159	87	40	41.27	75B_contigs_01884_1
VFG000968(gb|NP_269973)_1(emm)Mproteintype1[Mprotein(VF0242)][StreptococcuspyogenesM1GAS]	22A_contigs_00086_1	25.397	63	42	1	1	58	39	101	7.6	25.4	485	344	12	41.27	22A_contigs_00086_1
VFG001340(gb|NP_688172)_1(cpsK)polysaccharidebiosynthesisproteinCpsK(V)[Capsule(VF0274)][Streptococcusagalactiae2603V/R]	107A_contigs_01624_1	30	80	46	2	130	199	60	139	3.3	25.8	319	416	22	41.25	107A_contigs_01624_1
VFG001349(gb|NP_688181)_1(cpsD)CpsDautokinase[Capsule(VF0274)][Streptococcusagalactiae2603V/R]	47_contigs_01165_1	23.729	177	100	8	36	194	2	161	0.016	32.3	230	266	69	41.24	47_contigs_01165_1
VFG001363(gb|NP_346351)_1(ply)pneumolysin[Pneumolysin(VF0149)][StreptococcuspneumoniaeTIGR4]	107A_contigs_00949_1	25.773	97	55	3	217	313	2	81	4.1	26.2	472	264	21	41.24	107A_contigs_00949_1
VFG005316(gb|NP_359586)_1(pspC/cbpA)CholinebindingproteinA[Choline-bindingproteins(CVF122)][StreptococcuspneumoniaeR6]	36A_contigs_01765_1	27.731	119	68	5	308	426	198	298	0.69	29.3	702	404	29	41.18	36A_contigs_01765_1
VFG001375(gb|NP_344892)_1(cps4K)capsularpolysaccharidebiosynthesisproteinCps4K[Capsule(VF0144)][StreptococcuspneumoniaeTIGR4]	107A_contigs_00041_1	26.891	119	57	4	3	97	5	117	9.97e-05	40.4	410	349	23	41.18	107A_contigs_00041_1
VFG005785(gb|NP_687688)_1(cylF)putativeaminomethyltransferaseCylF[Beta-hemolysin/cytolysin(CVF171)][Streptococcusagalactiae2603V/R]	22A_contigs_01101_1	31.373	51	34	1	42	91	122	172	8.7	24.6	318	316	16	41.18	22A_contigs_01101_1
VFG042970(gb|YP_281475)_1(fctB)minorpilinFctB[pilus(VF0531)][StreptococcuspyogenesMGAS5005]	31A_contigs_00648_1	24.107	112	66	2	29	136	179	275	9.1	23.9	216	310	50	41.07	31A_contigs_00648_1
VFG001372(gb|NP_344886)_1(cps4H)capsularpolysaccharidebiosynthesisproteinCps4H[Capsule(VF0144)][StreptococcuspneumoniaeTIGR4]	107A_contigs_00088_1	25.893	112	51	5	18	110	98	196	2.3	26.6	373	347	25	41.07	107A_contigs_00088_1
VFG000950(gb|NP_665531)_1(emm)Mproteintype3[Mprotein(VF0242)][StreptococcuspyogenesMGAS315]	107A_contigs_01806_1	28.571	112	53	5	461	570	101	187	9.3	25	582	198	19	41.07	107A_contigs_01806_1
VFG001373(gb|NP_344890)_1(cps4I)UDP-N-acetylglucosamine-2-epimerase[Capsule(VF0144)][StreptococcuspneumoniaeTIGR4]	107A_contigs_00061_1	28.571	56	40	0	140	195	420	475	6.6	25.4	366	587	15	41.07	107A_contigs_00061_1
VFG001375(gb|NP_344892)_1(cps4K)capsularpolysaccharidebiosynthesisproteinCps4K[Capsule(VF0144)][StreptococcuspneumoniaeTIGR4]	107A_contigs_00133_1	27.368	285	156	12	3	243	4	281	3.79e-09	54.3	410	353	59	41.05	107A_contigs_00133_1
VFG000955(gb|NP_608047)_1(emm)M18proteinprecursor[Mprotein(VF0242)][StreptococcuspyogenesMGAS8232]	107A_contigs_01806_1	29.06	117	59	4	281	397	101	193	1.1	27.3	401	198	29	41.03	107A_contigs_01806_1
VFG001356(gb|NP_345446)_1(lytB)endo-beta-N-acetylglucosaminidase[CBPs(VF0145)][StreptococcuspneumoniaeTIGR4]	107A_contigs_00982_1	23.077	78	59	1	506	582	17	94	5.1	26.2	659	196	12	41.03	107A_contigs_00982_1
VFG001339(gb|NP_688171)_1(cpsL)polysaccharidebiosynthesisproteinCpsL[Capsule(VF0274)][Streptococcusagalactiae2603V/R]	107A_contigs_00079_1	27.869	61	41	1	297	354	195	255	3.3	26.6	467	350	12	40.98	107A_contigs_00079_1
VFG001375(gb|NP_344892)_1(cps4K)capsularpolysaccharidebiosynthesisproteinCps4K[Capsule(VF0144)][StreptococcuspneumoniaeTIGR4]	107A_contigs_00125_1	25	232	127	9	2	215	1	203	3.51e-06	45.1	410	283	52	40.95	107A_contigs_00125_1
VFG001337(gb|NP_688169)_1(neuC)UDP-N-acetylglucosamine-2-epimeraseNeuC[Capsule(VF0274)][Streptococcusagalactiae2603V/R]	122A_contigs_01103_1	25.414	181	104	8	168	341	37	193	0.19	30.4	385	575	45	40.88	122A_contigs_01103_1
VFG042970(gb|YP_281475)_1(fctB)minorpilinFctB[pilus(VF0531)][StreptococcuspyogenesMGAS5005]	107A_contigs_00047_1	24.731	93	55	1	61	153	148	225	8.3	23.9	216	414	43	40.86	107A_contigs_00047_1
VFG001375(gb|NP_344892)_1(cps4K)capsularpolysaccharidebiosynthesisproteinCps4K[Capsule(VF0144)][StreptococcuspneumoniaeTIGR4]	107A_contigs_00811_1	22.989	174	107	6	5	153	3	174	0.053	32	410	331	36	40.8	107A_contigs_00811_1
VFG000968(gb|NP_269973)_1(emm)Mproteintype1[Mprotein(VF0242)][StreptococcuspyogenesM1GAS]	107A_contigs_01098_1	28.358	201	89	9	71	231	79	264	0.47	29.3	485	399	33	40.8	107A_contigs_01098_1
VFG042972(gb|YP_002742499)_1(sipA)signalpeptidaseI[PI-2(VF0530)][StreptococcuspneumoniaeTaiwan19F-14]	107A_contigs_00827_1	27.473	91	41	3	21	98	80	158	5.2	23.9	184	223	42	40.66	107A_contigs_00827_1
VFG005297(gb|NP_735914)_1(pilB)majorsubunitPilB[PI-2a(VF0528)][StreptococcusagalactiaeNEM316]	107A_contigs_01031_1	26.573	143	74	6	132	258	220	347	0.071	32.3	675	386	19	40.56	107A_contigs_01031_1
VFG005283(gb|NP_735085)_1(gbs0630)classCsortase[PI-1(VF0527)][StreptococcusagalactiaeNEM316]	50_contigs_01322_1	27.027	111	58	7	187	292	84	176	7.4	24.6	306	286	35	40.54	50_contigs_01322_1
VFG042970(gb|YP_281475)_1(fctB)minorpilinFctB[pilus(VF0531)][StreptococcuspyogenesMGAS5005]	43_contigs_01356_1	25.676	74	55	0	20	93	136	209	0.53	27.3	216	246	34	40.54	43_contigs_01356_1
VFG001354(gb|NP_345414)_1(pce)cholinebindingproteinE[CBPs(VF0145)][StreptococcuspneumoniaeTIGR4]	42_contigs_01185_1	21.472	163	112	6	75	223	69	229	8	25.8	628	280	24	40.49	42_contigs_01185_1
VFG001337(gb|NP_688169)_1(neuC)UDP-N-acetylglucosamine-2-epimeraseNeuC[Capsule(VF0274)][Streptococcusagalactiae2603V/R]	93A_contigs_00271_1	23.529	136	79	4	117	236	82	208	1.7	26.9	385	239	31	40.44	93A_contigs_00271_1
VFG005293(gb|NP_735912)_1(srtC4)classCsortase[PI-2a(VF0528)][StreptococcusagalactiaeNEM316]	107A_contigs_01216_1	24.39	82	57	2	117	197	42	119	6.7	25	295	968	27	40.24	107A_contigs_01216_1
VFG000974(gb|NP_269970)_1(scpA)C5apeptidaseprecursor[C5apeptidase(VF0245)][StreptococcuspyogenesM1GAS]	107A_contigs_01593_1	23.78	164	121	4	80	241	143	304	4.1	27.7	1182	496	14	40.24	107A_contigs_01593_1
VFG001797(gb|NP_735749)_1(scpB)streptococcalC5apeptidase[C5apeptidase(VF0278)][StreptococcusagalactiaeNEM316]	107A_contigs_01593_1	23.78	164	121	4	80	241	143	304	3.9	27.7	1151	496	14	40.24	107A_contigs_01593_1
VFG001376(gb|NP_344893)_1(cps4L)UDP-N-acetylglucosamine2-epimerase[Capsule(VF0144)][StreptococcuspneumoniaeTIGR4]	107A_contigs_01741_1	28.736	87	41	3	245	328	105	173	2.4	26.6	395	268	21	40.23	107A_contigs_01741_1
VFG005283(gb|NP_735085)_1(gbs0630)classCsortase[PI-1(VF0527)][StreptococcusagalactiaeNEM316]	47_contigs_01173_1	21.649	194	111	6	27	182	351	541	0.11	30.8	306	1146	51	40.21	47_contigs_01173_1
VFG001357(gb|NP_346601)_1(cbpA)cholinebindingproteinA[CbpA/PspC(VF0150)][StreptococcuspneumoniaeTIGR4]	118A_contigs_00982_1	27.835	97	50	3	7	83	2	98	2.2	27.7	694	617	11	40.21	118A_contigs_00982_1
VFG001374(gb|NP_344891)_1(cps4J)capsularpolysaccharidebiosynthesisproteinCps4J[Capsule(VF0144)][StreptococcuspneumoniaeTIGR4]	45_contigs_01535_1	22.368	152	87	6	10	138	195	338	6	25.4	352	366	37	40.13	45_contigs_01535_1
VFG001356(gb|NP_345446)_1(lytB)endo-beta-N-acetylglucosaminidase[CBPs(VF0145)][StreptococcuspneumoniaeTIGR4]	43_contigs_00428_1	26.25	80	46	2	468	538	347	422	4.4	26.9	659	578	11	40	43_contigs_00428_1
VFG042971(gb|YP_002742498)_1(pitA)minorpilinPitA[PI-2(VF0530)][StreptococcuspneumoniaeTaiwan19F-14]	107A_contigs_00896_1	25.874	143	86	5	434	576	15	137	3.4	26.6	587	203	24	39.86	107A_contigs_00896_1
VFG005293(gb|NP_735912)_1(srtC4)classCsortase[PI-2a(VF0528)][StreptococcusagalactiaeNEM316]	122A_contigs_01167_1	22.222	108	77	2	139	246	267	367	5.6	25	295	425	37	39.81	122A_contigs_01167_1
VFG005773(gb|NP_687684)_1(cylZ)3R-hydroxymyristoylACPdehydrataseCylZ[Beta-hemolysin/cytolysin(CVF171)][Streptococcusagalactiae2603V/R]	107A_contigs_00353_1	25.397	63	43	1	72	130	127	189	4.2	24.3	159	429	37	39.68	107A_contigs_00353_1
VFG005791(gb|NP_687690)_1(cylJ)glycosyltransferaseCylJ[Beta-hemolysin/cytolysin(CVF171)][Streptococcusagalactiae2603V/R]	107A_contigs_01759_1	25.397	63	36	2	114	176	107	158	1.7	27.3	404	422	16	39.68	107A_contigs_01759_1
VFG000966(gb|NP_269179)_1(hylP)hyaluronidase,phageassociated[Hyaluronidase(VF0246)][StreptococcuspyogenesM1GAS]	107A_contigs_00539_1	27.273	121	78	5	153	268	208	323	5.9	25.4	373	898	31	39.67	107A_contigs_00539_1
VFG000967(gb|NP_269528)_1(hylP)hyaluronidase,phageassociated[Hyaluronidase(VF0246)][StreptococcuspyogenesM1GAS]	107A_contigs_00539_1	27.273	121	78	5	153	268	208	323	4.3	26.2	371	898	31	39.67	107A_contigs_00539_1
VFG005788(gb|NP_687689)_1(cylI)putative3-ketoacyl-ACPsynthaseCylI[Beta-hemolysin/cytolysin(CVF171)][Streptococcusagalactiae2603V/R]	118A_contigs_01806_1	32.558	43	29	0	248	290	315	357	4.2	26.9	732	382	6	39.53	118A_contigs_01806_1
VFG001365(gb|NP_344879)_1(cps4A)capsularpolysaccharidebiosynthesisproteinCps4A[Capsule(VF0144)][StreptococcuspneumoniaeTIGR4]	107A_contigs_01361_1	23.415	205	124	5	240	413	226	428	0.039	32.7	482	488	36	39.51	107A_contigs_01361_1
VFG001357(gb|NP_346601)_1(cbpA)cholinebindingproteinA[CbpA/PspC(VF0150)][StreptococcuspneumoniaeTIGR4]	36A_contigs_01765_1	26.891	119	69	4	338	456	198	298	0.64	29.6	694	404	32	39.5	36A_contigs_01765_1
VFG000974(gb|NP_269970)_1(scpA)C5apeptidaseprecursor[C5apeptidase(VF0245)][StreptococcuspyogenesM1GAS]	107A_contigs_01373_1	25.352	71	44	1	787	848	76	146	7	27.3	1182	728	5	39.44	107A_contigs_01373_1
VFG001797(gb|NP_735749)_1(scpB)streptococcalC5apeptidase[C5apeptidase(VF0278)][StreptococcusagalactiaeNEM316]	107A_contigs_01373_1	25.352	71	44	1	787	848	76	146	7.2	26.9	1151	728	5	39.44	107A_contigs_01373_1
VFG000949(gb|NP_663902)_1(cpa)fibronectin-bingproteinSfbI[FBPs(VF0243)][StreptococcuspyogenesMGAS315]	118A_contigs_01005_1	21.277	94	63	2	637	721	71	162	0.77	28.9	745	218	11	39.36	118A_contigs_01005_1
VFG042968(gb|YP_281473)_1(fctA)majorpilinFctA[pilus(VF0531)][StreptococcuspyogenesMGAS5005]	107A_contigs_01067_1	25	84	45	2	182	265	96	161	3.4	25.8	341	296	25	39.29	107A_contigs_01067_1
VFG005303(gb|NP_344983)_1(rrgB)cellwallsurfaceanchorfamilyprotein,majorpilinRrgB[PI-1(VF0529)][StreptococcuspneumoniaeTIGR4]	22A_contigs_00390_1	28.571	56	40	0	95	150	386	441	3.3	27.3	666	470	8	39.29	22A_contigs_00390_1
VFG005313(gb|NP_357715)_1(pspA)SurfaceproteinpspAprecursor[Choline-bindingproteins(CVF122)][StreptococcuspneumoniaeR6]	22A_contigs_00077_1	26.38	163	90	4	27	189	603	735	3.9	26.9	620	838	26	39.26	22A_contigs_00077_1
VFG000961(gb|NP_269065)_1(ideS/mac)immunoglobulinG-degradingenzyme[IdeS(VF0284)][StreptococcuspyogenesM1GAS]	51_contigs_01086_1	21.519	79	53	2	47	116	113	191	9.9	24.6	340	473	21	39.24	51_contigs_01086_1
VFG042975(gb|YP_002742502)_1(srtG2)surfaceproteincellwallanchor,sortase_Bfamily[PI-2(VF0530)][StreptococcuspneumoniaeTaiwan19F-14]	50_contigs_01846_1	31.081	74	35	2	20	81	121	190	0.41	27.7	212	259	29	39.19	50_contigs_01846_1
VFG005308(gb|NP_344987)_1(srtC-2/srtC)sortase[PI-1(VF0529)][StreptococcuspneumoniaeTIGR4]	107A_contigs_01130_1	22.5	120	81	2	137	254	38	147	0.36	27.7	262	150	45	39.17	107A_contigs_01130_1
VFG000969(gb|NP_269989)_1(mf/spd)deoxyribonuclease[DNase(VF0252)][StreptococcuspyogenesM1GAS]	107A_contigs_00177_1	25	92	51	2	79	170	473	546	0.8	27.7	272	756	34	39.13	107A_contigs_00177_1
VFG001374(gb|NP_344891)_1(cps4J)capsularpolysaccharidebiosynthesisproteinCps4J[Capsule(VF0144)][StreptococcuspneumoniaeTIGR4]	107A_contigs_00133_1	21.827	197	118	5	7	173	4	194	1.5	27.3	352	353	47	39.09	107A_contigs_00133_1
VFG005293(gb|NP_735912)_1(srtC4)classCsortase[PI-2a(VF0528)][StreptococcusagalactiaeNEM316]	44_contigs_01339_1	21.905	105	69	2	95	186	239	343	1.2	27.3	295	410	31	39.05	44_contigs_01339_1
VFG000965(gb|NP_268936)_1(hylP)hyaluronidase,phageassociated[Hyaluronidase(VF0246)][StreptococcuspyogenesM1GAS]	107A_contigs_01799_1	28.049	82	48	2	162	236	161	238	0.3	29.3	338	476	22	39.02	107A_contigs_01799_1
VFG005316(gb|NP_359586)_1(pspC/cbpA)CholinebindingproteinA[Choline-bindingproteins(CVF122)][StreptococcuspneumoniaeR6]	107A_contigs_01300_1	30.882	136	48	8	463	565	94	216	4.6	26.6	702	217	15	38.97	107A_contigs_01300_1
VFG005316(gb|NP_359586)_1(pspC/cbpA)CholinebindingproteinA[Choline-bindingproteins(CVF122)][StreptococcuspneumoniaeR6]	107A_contigs_00803_1	19.444	72	58	0	423	494	736	807	8	26.2	702	826	10	38.89	107A_contigs_00803_1
VFG005301(gb|NP_344982)_1(rrgA)cellwallsurfaceanchorfamilyprotein,pilustipadhesinRrgA[PI-1(VF0529)][StreptococcuspneumoniaeTIGR4]	75B_contigs_01398_1	26.389	72	50	1	446	517	139	207	4.9	26.9	894	428	8	38.89	75B_contigs_01398_1
VFG005788(gb|NP_687689)_1(cylI)putative3-ketoacyl-ACPsynthaseCylI[Beta-hemolysin/cytolysin(CVF171)][Streptococcusagalactiae2603V/R]	107A_contigs_01180_1	29.63	54	32	1	21	68	6	59	6.3	25.8	732	157	7	38.89	107A_contigs_01180_1
VFG001333(gb|NP_689029)_1(cfa/cfb)cAMPfactor[CAMPfactor(VF0280)][Streptococcusagalactiae2603V/R]	107A_contigs_00019_1	23.077	78	59	1	54	131	82	158	5.2	25	256	503	30	38.46	107A_contigs_00019_1
VFG001344(gb|NP_688176)_1(cpsM)polysaccharidebiosynthesisproteinCpsM(V)[Capsule(VF0274)][Streptococcusagalactiae2603V/R]	107A_contigs_01277_1	23.333	120	70	5	13	113	228	344	0.26	28.9	242	417	42	38.33	107A_contigs_01277_1
VFG001375(gb|NP_344892)_1(cps4K)capsularpolysaccharidebiosynthesisproteinCps4K[Capsule(VF0144)][StreptococcuspneumoniaeTIGR4]	36A_contigs_01246_1	25.701	214	118	8	2	196	1	192	0.17	30	410	257	48	38.32	36A_contigs_01246_1
VFG000971(gb|NP_269520)_1(mf3)deoxyribonuclease[DNase(VF0252)][StreptococcuspyogenesM1GAS]	107A_contigs_00939_1	21.277	94	64	3	104	187	90	183	6.3	25	269	744	31	38.3	107A_contigs_00939_1
VFG000955(gb|NP_608047)_1(emm)M18proteinprecursor[Mprotein(VF0242)][StreptococcuspyogenesMGAS8232]	75B_contigs_01874_1	26.804	97	44	4	78	165	244	322	5	25.8	401	836	22	38.14	75B_contigs_01874_1
VFG005233(gb|YP_281471)_1(cpa)fibronectin-bindingprotein,GASpilustipadhesin[pilus(VF0531)][StreptococcuspyogenesMGAS5005]	38B_contigs_01368_1	28.261	92	50	2	358	437	8	95	1.4	27.3	763	118	10	38.04	38B_contigs_01368_1
VFG000949(gb|NP_663902)_1(cpa)fibronectin-bingproteinSfbI[FBPs(VF0243)][StreptococcuspyogenesMGAS315]	47_contigs_01187_1	24.561	171	116	5	346	503	138	308	9.4	26.2	745	860	21	38.01	47_contigs_01187_1
VFG001364(gb|NP_344851)_1(hysA)hyaluronatelyase[Hyaluronatelyase(VF0146)][StreptococcuspneumoniaeTIGR4]	107A_contigs_01568_1	25.287	87	57	2	507	593	932	1010	2.1	28.9	1067	1075	8	37.93	107A_contigs_01568_1
VFG001376(gb|NP_344893)_1(cps4L)UDP-N-acetylglucosamine2-epimerase[Capsule(VF0144)][StreptococcuspneumoniaeTIGR4]	50_contigs_01387_1	23.188	138	81	3	3	128	143	267	5.8	25.4	395	293	32	37.68	50_contigs_01387_1
VFG001355(gb|NP_346612)_1(cbpD)cholinebindingproteinD[CBPs(VF0145)][StreptococcuspneumoniaeTIGR4]	107A_contigs_00526_1	27.536	69	44	1	107	169	247	315	3.7	26.2	449	402	14	37.68	107A_contigs_00526_1
VFG000981(gb|NP_269959)_1(smeZ)streptococcalmitogenicexotoxinZ[Spes(VF0248)][StreptococcuspyogenesM1GAS]	107A_contigs_00484_1	24.675	77	58	0	139	215	231	307	8.1	24.3	234	502	33	37.66	107A_contigs_00484_1
VFG005308(gb|NP_344987)_1(srtC-2/srtC)sortase[PI-1(VF0529)][StreptococcuspneumoniaeTIGR4]	42_contigs_00301_1	22.222	117	79	2	140	254	41	147	2.4	25.4	262	150	44	37.61	42_contigs_00301_1
VFG001375(gb|NP_344892)_1(cps4K)capsularpolysaccharidebiosynthesisproteinCps4K[Capsule(VF0144)][StreptococcuspneumoniaeTIGR4]	107A_contigs_00072_1	26.136	88	58	2	95	182	273	353	0.61	28.5	410	377	21	37.5	107A_contigs_00072_1
VFG005233(gb|YP_281471)_1(cpa)fibronectin-bindingprotein,GASpilustipadhesin[pilus(VF0531)][StreptococcuspyogenesMGAS5005]	107A_contigs_01326_1	25	112	69	3	411	512	146	252	1.4	28.5	763	372	13	37.5	107A_contigs_01326_1
VFG001355(gb|NP_346612)_1(cbpD)cholinebindingproteinD[CBPs(VF0145)][StreptococcuspneumoniaeTIGR4]	107A_contigs_01041_1	23.464	179	114	5	230	387	493	669	5.9	25.8	449	776	35	37.43	107A_contigs_01041_1
VFG001354(gb|NP_345414)_1(pce)cholinebindingproteinE[CBPs(VF0145)][StreptococcuspneumoniaeTIGR4]	45_contigs_01729_1	22.901	131	80	5	175	289	50	175	2.1	27.3	628	217	18	37.4	45_contigs_01729_1
VFG001358(gb|NP_346365)_1(lytA)autolysin[Autolysin(VF0143)][StreptococcuspneumoniaeTIGR4]	38B_contigs_00924_1	31.481	54	24	2	237	290	1	41	9.3	22.7	319	63	17	37.04	38B_contigs_00924_1
VFG005334(gb|NP_359346)_1(lytA)Autolysin(N-acetylmuramoyl-L-alanineamidase)[Choline-bindingproteins(CVF122)][StreptococcuspneumoniaeR6]	38B_contigs_00924_1	31.481	54	24	2	237	290	1	41	9.4	22.7	319	63	17	37.04	38B_contigs_00924_1
VFG001347(gb|NP_688179)_1(cpsF)polysaccharidebiosynthesisproteinCpsF[Capsule(VF0274)][Streptococcusagalactiae2603V/R]	107A_contigs_00611_1	26.087	92	48	2	2	93	33	104	4.2	24.3	150	649	61	36.96	107A_contigs_00611_1
VFG005277(gb|NP_735083)_1(gbs0628)majorsubunitprotein[PI-1(VF0527)][StreptococcusagalactiaeNEM316]	122A_contigs_01523_1	23.604	394	184	15	203	550	149	471	2e-08	53.1	555	476	63	36.8	122A_contigs_01523_1
VFG001377(gb|NP_359024)_1(lytC)1,4-beta-N-acetylmuramidase[CBPs(VF0145)][StreptococcuspneumoniaeR6]	107A_contigs_00554_1	19.689	193	113	7	326	497	89	260	4.7	26.2	502	281	34	36.79	107A_contigs_00554_1
VFG001361(gb|NP_344663)_1(pspA)pneumococcalsurfaceproteinA[PspA(VF0152)][StreptococcuspneumoniaeTIGR4]	47_contigs_01240_1	32.653	49	28	2	489	532	1981	2029	1.5	28.9	745	2094	6	36.73	47_contigs_01240_1
VFG000973(gb|NP_269985)_1(speB)pyrogenicexotoxinB[SpeB(VF0249)][StreptococcuspyogenesM1GAS]	107A_contigs_00333_1	24.731	93	64	2	101	192	147	234	5.7	25.4	399	308	23	36.56	107A_contigs_00333_1
VFG000982(gb|NP_269186)_1(speh)streptococcalexotoxinHprecursor[Spes(VF0248)][StreptococcuspyogenesM1GAS]	50_contigs_01199_1	24.074	108	73	1	116	223	959	1057	0.74	27.7	237	1126	46	36.11	50_contigs_01199_1
VFG001374(gb|NP_344891)_1(cps4J)capsularpolysaccharidebiosynthesisproteinCps4J[Capsule(VF0144)][StreptococcuspneumoniaeTIGR4]	36A_contigs_01246_1	23.881	134	74	3	83	189	49	181	0.97	27.7	352	257	30	35.07	36A_contigs_01246_1
VFG000949(gb|NP_663902)_1(cpa)fibronectin-bingproteinSfbI[FBPs(VF0243)][StreptococcuspyogenesMGAS315]	107A_contigs_01391_1	29.245	106	63	2	247	343	81	183	9	25.8	745	236	13	33.02	107A_contigs_01391_1
VFG001361(gb|NP_344663)_1(pspA)pneumococcalsurfaceproteinA[PspA(VF0152)][StreptococcuspneumoniaeTIGR4]	114A_contigs_00763_1	25.773	97	55	3	443	523	47	142	0.015	34.3	745	247	11	30.93	114A_contigs_00763_1
# BLASTP 2.9.0+
# Query: VFG000949(gb|NP_663902)_1(cpa)fibronectin-bingproteinSfbI[FBPs(VF0243)][StreptococcuspyogenesMGAS315]
# Database: User specified sequence set (Input: pan_genome_aa.fasta)
# Fields: query acc.ver, subject acc.ver, % identity, alignment length, mismatches, gap opens, q. start, q. end, s. start, s. end, evalue, bit score, query length, subject length, % query coverage per subject, % positives, subject id
# 15 hits found
# BLASTP 2.9.0+
# Query: VFG000950(gb|NP_665531)_1(emm)Mproteintype3[Mprotein(VF0242)][StreptococcuspyogenesMGAS315]
# Database: User specified sequence set (Input: pan_genome_aa.fasta)
# Fields: query acc.ver, subject acc.ver, % identity, alignment length, mismatches, gap opens, q. start, q. end, s. start, s. end, evalue, bit score, query length, subject length, % query coverage per subject, % positives, subject id
# 47 hits found
# BLASTP 2.9.0+
# Query: VFG000951(gb|NP_665105)_1(spea)streptococcalexotoxinAprecursor-phageassociated[Spes(VF0248)][StreptococcuspyogenesMGAS315]
# Database: User specified sequence set (Input: pan_genome_aa.fasta)
# Fields: query acc.ver, subject acc.ver, % identity, alignment length, mismatches, gap opens, q. start, q. end, s. start, s. end, evalue, bit score, query length, subject length, % query coverage per subject, % positives, subject id
# 7 hits found
# BLASTP 2.9.0+
# Query: VFG000952(gb|NP_269185)_1(spei)streptococcalexotoxinIprecursor[Spes(VF0248)][StreptococcuspyogenesM1GAS]
# Database: User specified sequence set (Input: pan_genome_aa.fasta)
# Fields: query acc.ver, subject acc.ver, % identity, alignment length, mismatches, gap opens, q. start, q. end, s. start, s. end, evalue, bit score, query length, subject length, % query coverage per subject, % positives, subject id
# 10 hits found
# BLASTP 2.9.0+
# Query: VFG000953(gb|NP_665009)_1(spek)streptococcalexotoxinSpeK-phageassociated[Spes(VF0248)][StreptococcuspyogenesMGAS315]
# Database: User specified sequence set (Input: pan_genome_aa.fasta)
# Fields: query acc.ver, subject acc.ver, % identity, alignment length, mismatches, gap opens, q. start, q. end, s. start, s. end, evalue, bit score, query length, subject length, % query coverage per subject, % positives, subject id
# 9 hits found
# BLASTP 2.9.0+
# Query: VFG000954(gb|NP_664724)_1(ssa)streptococcalsuperantigenSSA-phageassociated[Spes(VF0248)][StreptococcuspyogenesMGAS315]
# Database: User specified sequence set (Input: pan_genome_aa.fasta)
# Fields: query acc.ver, subject acc.ver, % identity, alignment length, mismatches, gap opens, q. start, q. end, s. start, s. end, evalue, bit score, query length, subject length, % query coverage per subject, % positives, subject id
# 11 hits found
# BLASTP 2.9.0+
# Query: VFG000955(gb|NP_608047)_1(emm)M18proteinprecursor[Mprotein(VF0242)][StreptococcuspyogenesMGAS8232]
# Database: User specified sequence set (Input: pan_genome_aa.fasta)
# Fields: query acc.ver, subject acc.ver, % identity, alignment length, mismatches, gap opens, q. start, q. end, s. start, s. end, evalue, bit score, query length, subject length, % query coverage per subject, % positives, subject id
# 39 hits found
# BLASTP 2.9.0+
# Query: VFG000956(gb|NP_607775)_1(sda)streptodornase[DNase(VF0252)][StreptococcuspyogenesMGAS8232]
# Database: User specified sequence set (Input: pan_genome_aa.fasta)
# Fields: query acc.ver, subject acc.ver, % identity, alignment length, mismatches, gap opens, q. start, q. end, s. start, s. end, evalue, bit score, query length, subject length, % query coverage per subject, % positives, subject id
# 4 hits found
# BLASTP 2.9.0+
# Query: VFG000957(gb|NP_607349)_1(spel)streptococcalexotoxinLprecursor[Spes(VF0248)][StreptococcuspyogenesMGAS8232]
# Database: User specified sequence set (Input: pan_genome_aa.fasta)
# Fields: query acc.ver, subject acc.ver, % identity, alignment length, mismatches, gap opens, q. start, q. end, s. start, s. end, evalue, bit score, query length, subject length, % query coverage per subject, % positives, subject id
# 4 hits found
# BLASTP 2.9.0+
# Query: VFG000958(gb|NP_607350)_1(spem)streptococcalexotoxinMprecursor[Spes(VF0248)][StreptococcuspyogenesMGAS8232]
# Database: User specified sequence set (Input: pan_genome_aa.fasta)
# Fields: query acc.ver, subject acc.ver, % identity, alignment length, mismatches, gap opens, q. start, q. end, s. start, s. end, evalue, bit score, query length, subject length, % query coverage per subject, % positives, subject id
# 5 hits found
# BLASTP 2.9.0+
# Query: VFG000959(gb|NP_269190)_1(fbp54)fibronectin-bingproteinFbp54[FBPs(VF0243)][StreptococcuspyogenesM1GAS]
# Database: User specified sequence set (Input: pan_genome_aa.fasta)
# Fields: query acc.ver, subject acc.ver, % identity, alignment length, mismatches, gap opens, q. start, q. end, s. start, s. end, evalue, bit score, query length, subject length, % query coverage per subject, % positives, subject id
# 8 hits found
# BLASTP 2.9.0+
# Query: VFG000960(gb|NP_269464)_1(grab)proteinGRAB(proteinG-relatedalpha2M-bindingprotein)[GRAB(VF0254)][StreptococcuspyogenesM1GAS]
# Database: User specified sequence set (Input: pan_genome_aa.fasta)
# Fields: query acc.ver, subject acc.ver, % identity, alignment length, mismatches, gap opens, q. start, q. end, s. start, s. end, evalue, bit score, query length, subject length, % query coverage per subject, % positives, subject id
# 20 hits found
# BLASTP 2.9.0+
# Query: VFG000961(gb|NP_269065)_1(ideS/mac)immunoglobulinG-degradingenzyme[IdeS(VF0284)][StreptococcuspyogenesM1GAS]
# Database: User specified sequence set (Input: pan_genome_aa.fasta)
# Fields: query acc.ver, subject acc.ver, % identity, alignment length, mismatches, gap opens, q. start, q. end, s. start, s. end, evalue, bit score, query length, subject length, % query coverage per subject, % positives, subject id
# 13 hits found
# BLASTP 2.9.0+
# Query: VFG000962(gb|NP_270107)_1(hasA)hyaluronatesynthase[Hyaluronicacidcapsule(VF0244)][StreptococcuspyogenesM1GAS]
# Database: User specified sequence set (Input: pan_genome_aa.fasta)
# Fields: query acc.ver, subject acc.ver, % identity, alignment length, mismatches, gap opens, q. start, q. end, s. start, s. end, evalue, bit score, query length, subject length, % query coverage per subject, % positives, subject id
# 20 hits found
# BLASTP 2.9.0+
# Query: VFG000963(gb|NP_270108)_1(hasB)UDP-glucose6-dehydrogenase[Hyaluronicacidcapsule(VF0244)][StreptococcuspyogenesM1GAS]
# Database: User specified sequence set (Input: pan_genome_aa.fasta)
# Fields: query acc.ver, subject acc.ver, % identity, alignment length, mismatches, gap opens, q. start, q. end, s. start, s. end, evalue, bit score, query length, subject length, % query coverage per subject, % positives, subject id
# 7 hits found
# BLASTP 2.9.0+
# Query: VFG000964(gb|NP_270109)_1(hasC)UDP-glucosepyrophosphorylase[Hyaluronicacidcapsule(VF0244)][StreptococcuspyogenesM1GAS]
# Database: User specified sequence set (Input: pan_genome_aa.fasta)
# Fields: query acc.ver, subject acc.ver, % identity, alignment length, mismatches, gap opens, q. start, q. end, s. start, s. end, evalue, bit score, query length, subject length, % query coverage per subject, % positives, subject id
# 10 hits found
# BLASTP 2.9.0+
# Query: VFG000965(gb|NP_268936)_1(hylP)hyaluronidase,phageassociated[Hyaluronidase(VF0246)][StreptococcuspyogenesM1GAS]
# Database: User specified sequence set (Input: pan_genome_aa.fasta)
# Fields: query acc.ver, subject acc.ver, % identity, alignment length, mismatches, gap opens, q. start, q. end, s. start, s. end, evalue, bit score, query length, subject length, % query coverage per subject, % positives, subject id
# 5 hits found
# BLASTP 2.9.0+
# Query: VFG000966(gb|NP_269179)_1(hylP)hyaluronidase,phageassociated[Hyaluronidase(VF0246)][StreptococcuspyogenesM1GAS]
# Database: User specified sequence set (Input: pan_genome_aa.fasta)
# Fields: query acc.ver, subject acc.ver, % identity, alignment length, mismatches, gap opens, q. start, q. end, s. start, s. end, evalue, bit score, query length, subject length, % query coverage per subject, % positives, subject id
# 13 hits found
# BLASTP 2.9.0+
# Query: VFG000967(gb|NP_269528)_1(hylP)hyaluronidase,phageassociated[Hyaluronidase(VF0246)][StreptococcuspyogenesM1GAS]
# Database: User specified sequence set (Input: pan_genome_aa.fasta)
# Fields: query acc.ver, subject acc.ver, % identity, alignment length, mismatches, gap opens, q. start, q. end, s. start, s. end, evalue, bit score, query length, subject length, % query coverage per subject, % positives, subject id
# 12 hits found
# BLASTP 2.9.0+
# Query: VFG000968(gb|NP_269973)_1(emm)Mproteintype1[Mprotein(VF0242)][StreptococcuspyogenesM1GAS]
# Database: User specified sequence set (Input: pan_genome_aa.fasta)
# Fields: query acc.ver, subject acc.ver, % identity, alignment length, mismatches, gap opens, q. start, q. end, s. start, s. end, evalue, bit score, query length, subject length, % query coverage per subject, % positives, subject id
# 38 hits found
# BLASTP 2.9.0+
# Query: VFG000969(gb|NP_269989)_1(mf/spd)deoxyribonuclease[DNase(VF0252)][StreptococcuspyogenesM1GAS]
# Database: User specified sequence set (Input: pan_genome_aa.fasta)
# Fields: query acc.ver, subject acc.ver, % identity, alignment length, mismatches, gap opens, q. start, q. end, s. start, s. end, evalue, bit score, query length, subject length, % query coverage per subject, % positives, subject id
# 7 hits found
# BLASTP 2.9.0+
# Query: VFG000970(gb|NP_268944)_1(mf2)deoxyribonuclease,phageassociated[DNase(VF0252)][StreptococcuspyogenesM1GAS]
# Database: User specified sequence set (Input: pan_genome_aa.fasta)
# Fields: query acc.ver, subject acc.ver, % identity, alignment length, mismatches, gap opens, q. start, q. end, s. start, s. end, evalue, bit score, query length, subject length, % query coverage per subject, % positives, subject id
# 14 hits found
# BLASTP 2.9.0+
# Query: VFG000971(gb|NP_269520)_1(mf3)deoxyribonuclease[DNase(VF0252)][StreptococcuspyogenesM1GAS]
# Database: User specified sequence set (Input: pan_genome_aa.fasta)
# Fields: query acc.ver, subject acc.ver, % identity, alignment length, mismatches, gap opens, q. start, q. end, s. start, s. end, evalue, bit score, query length, subject length, % query coverage per subject, % positives, subject id
# 5 hits found
# BLASTP 2.9.0+
# Query: VFG000972(gb|NP_269972)_1(sic)inhibitorofcomplement-mediatedlysis[SIC(VF0255)][StreptococcuspyogenesM1GAS]
# Database: User specified sequence set (Input: pan_genome_aa.fasta)
# Fields: query acc.ver, subject acc.ver, % identity, alignment length, mismatches, gap opens, q. start, q. end, s. start, s. end, evalue, bit score, query length, subject length, % query coverage per subject, % positives, subject id
# 3 hits found
# BLASTP 2.9.0+
# Query: VFG000973(gb|NP_269985)_1(speB)pyrogenicexotoxinB[SpeB(VF0249)][StreptococcuspyogenesM1GAS]
# Database: User specified sequence set (Input: pan_genome_aa.fasta)
# Fields: query acc.ver, subject acc.ver, % identity, alignment length, mismatches, gap opens, q. start, q. end, s. start, s. end, evalue, bit score, query length, subject length, % query coverage per subject, % positives, subject id
# 3 hits found
# BLASTP 2.9.0+
# Query: VFG000974(gb|NP_269970)_1(scpA)C5apeptidaseprecursor[C5apeptidase(VF0245)][StreptococcuspyogenesM1GAS]
# Database: User specified sequence set (Input: pan_genome_aa.fasta)
# Fields: query acc.ver, subject acc.ver, % identity, alignment length, mismatches, gap opens, q. start, q. end, s. start, s. end, evalue, bit score, query length, subject length, % query coverage per subject, % positives, subject id
# 10 hits found
# BLASTP 2.9.0+
# Query: VFG000975(gb|NP_269944)_1(ska)streptokinaseAprecursor[Streptokinase(VF0247)][StreptococcuspyogenesM1GAS]
# Database: User specified sequence set (Input: pan_genome_aa.fasta)
# Fields: query acc.ver, subject acc.ver, % identity, alignment length, mismatches, gap opens, q. start, q. end, s. start, s. end, evalue, bit score, query length, subject length, % query coverage per subject, % positives, subject id
# 9 hits found
# BLASTP 2.9.0+
# Query: VFG000976(gb|NP_268546)_1(slo)streptolysinOprecursor[SLO(VF0250)][StreptococcuspyogenesM1GAS]
# Database: User specified sequence set (Input: pan_genome_aa.fasta)
# Fields: query acc.ver, subject acc.ver, % identity, alignment length, mismatches, gap opens, q. start, q. end, s. start, s. end, evalue, bit score, query length, subject length, % query coverage per subject, % positives, subject id
# 7 hits found
# BLASTP 2.9.0+
# Query: VFG000978(gb|NP_268943)_1(spec)streptococcalexotoxinCprecursor,phageassociated[Spes(VF0248)][StreptococcuspyogenesM1GAS]
# Database: User specified sequence set (Input: pan_genome_aa.fasta)
# Fields: query acc.ver, subject acc.ver, % identity, alignment length, mismatches, gap opens, q. start, q. end, s. start, s. end, evalue, bit score, query length, subject length, % query coverage per subject, % positives, subject id
# 7 hits found
# BLASTP 2.9.0+
# Query: VFG000979(gb|NP_268582)_1(speg)streptococcalexotoxinGprecursor[Spes(VF0248)][StreptococcuspyogenesM1GAS]
# Database: User specified sequence set (Input: pan_genome_aa.fasta)
# Fields: query acc.ver, subject acc.ver, % identity, alignment length, mismatches, gap opens, q. start, q. end, s. start, s. end, evalue, bit score, query length, subject length, % query coverage per subject, % positives, subject id
# 13 hits found
# BLASTP 2.9.0+
# Query: VFG000980(gb|NP_268735)_1(spej)streptococcalexotoxinJprecursor[Spes(VF0248)][StreptococcuspyogenesM1GAS]
# Database: User specified sequence set (Input: pan_genome_aa.fasta)
# Fields: query acc.ver, subject acc.ver, % identity, alignment length, mismatches, gap opens, q. start, q. end, s. start, s. end, evalue, bit score, query length, subject length, % query coverage per subject, % positives, subject id
# 8 hits found
# BLASTP 2.9.0+
# Query: VFG000981(gb|NP_269959)_1(smeZ)streptococcalmitogenicexotoxinZ[Spes(VF0248)][StreptococcuspyogenesM1GAS]
# Database: User specified sequence set (Input: pan_genome_aa.fasta)
# Fields: query acc.ver, subject acc.ver, % identity, alignment length, mismatches, gap opens, q. start, q. end, s. start, s. end, evalue, bit score, query length, subject length, % query coverage per subject, % positives, subject id
# 6 hits found
# BLASTP 2.9.0+
# Query: VFG000982(gb|NP_269186)_1(speh)streptococcalexotoxinHprecursor[Spes(VF0248)][StreptococcuspyogenesM1GAS]
# Database: User specified sequence set (Input: pan_genome_aa.fasta)
# Fields: query acc.ver, subject acc.ver, % identity, alignment length, mismatches, gap opens, q. start, q. end, s. start, s. end, evalue, bit score, query length, subject length, % query coverage per subject, % positives, subject id
# 9 hits found
# BLASTP 2.9.0+
# Query: VFG001330(gb|NP_688239)_1(lmb)laminin-bindingsurfaceprotein[Lmb(VF0275)][Streptococcusagalactiae2603V/R]
# Database: User specified sequence set (Input: pan_genome_aa.fasta)
# Fields: query acc.ver, subject acc.ver, % identity, alignment length, mismatches, gap opens, q. start, q. end, s. start, s. end, evalue, bit score, query length, subject length, % query coverage per subject, % positives, subject id
# 9 hits found
# BLASTP 2.9.0+
# Query: VFG001331(gb|YP_329152)_1(bca)Cproteinalpha-antigen[<alpha>-Cprotein(VF0276)][StreptococcusagalactiaeA909]
# Database: User specified sequence set (Input: pan_genome_aa.fasta)
# Fields: query acc.ver, subject acc.ver, % identity, alignment length, mismatches, gap opens, q. start, q. end, s. start, s. end, evalue, bit score, query length, subject length, % query coverage per subject, % positives, subject id
# 14 hits found
# BLASTP 2.9.0+
# Query: VFG001333(gb|NP_689029)_1(cfa/cfb)cAMPfactor[CAMPfactor(VF0280)][Streptococcusagalactiae2603V/R]
# Database: User specified sequence set (Input: pan_genome_aa.fasta)
# Fields: query acc.ver, subject acc.ver, % identity, alignment length, mismatches, gap opens, q. start, q. end, s. start, s. end, evalue, bit score, query length, subject length, % query coverage per subject, % positives, subject id
# 13 hits found
# BLASTP 2.9.0+
# Query: VFG001334(gb|NP_688206)_1(hylB)hyaluronidase[Hyaluronatelyase(VF0281)][Streptococcusagalactiae2603V/R]
# Database: User specified sequence set (Input: pan_genome_aa.fasta)
# Fields: query acc.ver, subject acc.ver, % identity, alignment length, mismatches, gap opens, q. start, q. end, s. start, s. end, evalue, bit score, query length, subject length, % query coverage per subject, % positives, subject id
# 9 hits found
# BLASTP 2.9.0+
# Query: VFG001335(gb|NP_688167)_1(neuA)CMP-N-acetylneuraminicacidsynthetaseNeuA[Capsule(VF0274)][Streptococcusagalactiae2603V/R]
# Database: User specified sequence set (Input: pan_genome_aa.fasta)
# Fields: query acc.ver, subject acc.ver, % identity, alignment length, mismatches, gap opens, q. start, q. end, s. start, s. end, evalue, bit score, query length, subject length, % query coverage per subject, % positives, subject id
# 16 hits found
# BLASTP 2.9.0+
# Query: VFG001336(gb|NP_688168)_1(neuD)neuDprotein[Capsule(VF0274)][Streptococcusagalactiae2603V/R]
# Database: User specified sequence set (Input: pan_genome_aa.fasta)
# Fields: query acc.ver, subject acc.ver, % identity, alignment length, mismatches, gap opens, q. start, q. end, s. start, s. end, evalue, bit score, query length, subject length, % query coverage per subject, % positives, subject id
# 26 hits found
# BLASTP 2.9.0+
# Query: VFG001337(gb|NP_688169)_1(neuC)UDP-N-acetylglucosamine-2-epimeraseNeuC[Capsule(VF0274)][Streptococcusagalactiae2603V/R]
# Database: User specified sequence set (Input: pan_genome_aa.fasta)
# Fields: query acc.ver, subject acc.ver, % identity, alignment length, mismatches, gap opens, q. start, q. end, s. start, s. end, evalue, bit score, query length, subject length, % query coverage per subject, % positives, subject id
# 15 hits found
# BLASTP 2.9.0+
# Query: VFG001338(gb|NP_688170)_1(neuB)N-acetylneuramicacidsynthetaseNeuB[Capsule(VF0274)][Streptococcusagalactiae2603V/R]
# Database: User specified sequence set (Input: pan_genome_aa.fasta)
# Fields: query acc.ver, subject acc.ver, % identity, alignment length, mismatches, gap opens, q. start, q. end, s. start, s. end, evalue, bit score, query length, subject length, % query coverage per subject, % positives, subject id
# 4 hits found
# BLASTP 2.9.0+
# Query: VFG001339(gb|NP_688171)_1(cpsL)polysaccharidebiosynthesisproteinCpsL[Capsule(VF0274)][Streptococcusagalactiae2603V/R]
# Database: User specified sequence set (Input: pan_genome_aa.fasta)
# Fields: query acc.ver, subject acc.ver, % identity, alignment length, mismatches, gap opens, q. start, q. end, s. start, s. end, evalue, bit score, query length, subject length, % query coverage per subject, % positives, subject id
# 14 hits found
# BLASTP 2.9.0+
# Query: VFG001340(gb|NP_688172)_1(cpsK)polysaccharidebiosynthesisproteinCpsK(V)[Capsule(VF0274)][Streptococcusagalactiae2603V/R]
# Database: User specified sequence set (Input: pan_genome_aa.fasta)
# Fields: query acc.ver, subject acc.ver, % identity, alignment length, mismatches, gap opens, q. start, q. end, s. start, s. end, evalue, bit score, query length, subject length, % query coverage per subject, % positives, subject id
# 12 hits found
# BLASTP 2.9.0+
# Query: VFG001341(gb|NP_688173)_1(cpsJ)glycosyltransferaseCpsJ(V)[Capsule(VF0274)][Streptococcusagalactiae2603V/R]
# Database: User specified sequence set (Input: pan_genome_aa.fasta)
# Fields: query acc.ver, subject acc.ver, % identity, alignment length, mismatches, gap opens, q. start, q. end, s. start, s. end, evalue, bit score, query length, subject length, % query coverage per subject, % positives, subject id
# 40 hits found
# BLASTP 2.9.0+
# Query: VFG001342(gb|NP_688174)_1(cpsO)glycosyltransferaseCpsO(V)[Capsule(VF0274)][Streptococcusagalactiae2603V/R]
# Database: User specified sequence set (Input: pan_genome_aa.fasta)
# Fields: query acc.ver, subject acc.ver, % identity, alignment length, mismatches, gap opens, q. start, q. end, s. start, s. end, evalue, bit score, query length, subject length, % query coverage per subject, % positives, subject id
# 38 hits found
# BLASTP 2.9.0+
# Query: VFG001343(gb|NP_688175)_1(cpsN)glycosyltransferaseCpsN(V)[Capsule(VF0274)][Streptococcusagalactiae2603V/R]
# Database: User specified sequence set (Input: pan_genome_aa.fasta)
# Fields: query acc.ver, subject acc.ver, % identity, alignment length, mismatches, gap opens, q. start, q. end, s. start, s. end, evalue, bit score, query length, subject length, % query coverage per subject, % positives, subject id
# 33 hits found
# BLASTP 2.9.0+
# Query: VFG001344(gb|NP_688176)_1(cpsM)polysaccharidebiosynthesisproteinCpsM(V)[Capsule(VF0274)][Streptococcusagalactiae2603V/R]
# Database: User specified sequence set (Input: pan_genome_aa.fasta)
# Fields: query acc.ver, subject acc.ver, % identity, alignment length, mismatches, gap opens, q. start, q. end, s. start, s. end, evalue, bit score, query length, subject length, % query coverage per subject, % positives, subject id
# 13 hits found
# BLASTP 2.9.0+
# Query: VFG001345(gb|NP_688177)_1(cpsH)polysaccharidebiosynthesisproteincpsH(V)[Capsule(VF0274)][Streptococcusagalactiae2603V/R]
# Database: User specified sequence set (Input: pan_genome_aa.fasta)
# Fields: query acc.ver, subject acc.ver, % identity, alignment length, mismatches, gap opens, q. start, q. end, s. start, s. end, evalue, bit score, query length, subject length, % query coverage per subject, % positives, subject id
# 8 hits found
# BLASTP 2.9.0+
[truncated: 400 more rows]
