# Supplementary material for: Sequence characterisation and novel insights into bovine mastitis-associated Streptococcus uberis in dairy herds
Source: Sci Rep. 2021 Feb 4;11:3046. doi: 10.1038/s41598-021-82357-3 (PMC7862697; doi:10.1038/s41598-021-82357-3)
Supplement: Supplementary file 4 — Supplementary Information 4. [file 41598_2021_82357_MOESM4_ESM.xlsx]

## Sheet: 3-re-arranged_heatmap_counts
Isolate	YqxC	biofilm_putative_glycosyltransferase	biofilm_putative_glycosyltransferase_2	cpsB	cpsC	cpsD/cps4D	cylA	fabG_1/cylG	fbpS	gtaB/hasC	hasC_homologue_gpsA	lmb	mga	mtuA	oppF	pauA	putative_surface-anchored_protein	rqcH/fbp54	scaR	scpA	sua	tagU_3/cps4A	srtA	hasA	hasB1	pglC/cps4E	mtsB	hasB2	hylB	cpsM	capD/cps4J	lbp	wbjC/cps4K	wbpI/cps4L	cps4G_2	epsF/cps4H	mnaA/cps4I	srtC-2/srtC	cps4E	cps4G	cps4H	cps4I	emm	cpsL	epsM/neuD	legI/neuB	neuA_1	neuC	Total per isolate
S. uberis 36A	100	100	100	100	100	100	100	100	100	100	100	100	100	99.68	100	100	100	100	100	100	100	100	100	100	100	97.35	100	0	100	0	100	100	100	100	0	0	0	0	0	100	100	100	0	0	0	0	0	0	35
S. uberis 86A	100	100	100	100	100	100	100	100	100	100	100	100	100	100	100	100	100	100	100	100	100	100	100	100	100	97.35	100	0	0	0	100	0	100	100	0	0	0	100	0	100	100	100	0	0	0	0	0	0	34
S. uberis 56A	100	100	100	100	100	100	100	100	100	100	100	100	100	100	100	100	100	100	100	100	100	100	100	100	100	97.35	100	0	0	0	0	0	0	0	0	0	0	0	0	0	0	0	0	100	100	100	100	100	32
S. uberis 93A	100	100	100	100	100	100	100	100	100	100	100	100	100	100	100	100	100	100	100	100	100	100	100	100	100	0	100	100	100	0	98.27	0	99.5	100	0	0	0	0	100	0	0	0	0	0	0	0	0	0	32
S. uberis 45	100	100	100	100	100	100	100	100	100	100	100	100	100	100	100	100	100	100	100	100	100	100	100	100	100	100	100	0	0	0	0	0	0	0	100	100	100	0	0	0	0	0	100	0	0	0	0	0	31
S. uberis 69B	100	100	100	100	100	100	100	100	100	100	100	100	100	100	100	100	100	100	100	100	100	100	100	100	100	100	100	0	0	0	0	100	0	0	100	100	100	0	0	0	0	0	0	0	0	0	0	0	31
S. uberis 43	100	100	100	100	100	100	100	100	100	100	100	100	100	100	100	100	100	100	100	100	100	100	100	100	100	100	100	0	0	0	100	0	100	100	0	0	0	0	0	0	0	0	0	0	0	0	0	0	30
S. uberis 75B	100	100	100	100	100	100	100	100	100	100	100	100	100	100	100	100	100	100	100	100	100	100	100	100	100	100	100	0	0	0	0	0	0	0	100	100	100	0	0	0	0	0	0	0	0	0	0	0	30
S. uberis 118A	100	100	100	100	100	100	100	100	100	100	100	100	100	100	100	100	100	100	100	100	100	100	100	100	100	100	100	100	0	0	0	100	0	0	0	0	0	0	0	0	0	0	0	0	0	0	0	0	29
S. uberis 122A	100	100	100	100	100	98.78	100	100	100	100	100	100	100	100	100	100	100	100	100	100	100	100	100	100	100	0	100	100	0	0	0	0	0	0	0	0	0	100	100	0	0	0	0	0	0	0	0	0	29
S. uberis 22A	100	100	100	100	100	100	100	100	100	100	100	100	100	100	100	100	100	100	100	100	100	100	100	100	100	100	100	100	100	0	0	0	0	0	0	0	0	0	0	0	0	0	0	0	0	0	0	0	29
S. uberis 31A	100	100	100	100	100	100	100	100	100	100	100	100	100	100	100	100	100	100	100	100	100	100	100	100	100	100	100	0	100	100	0	0	0	0	0	0	0	0	0	0	0	0	0	0	0	0	0	0	29
S. uberis 42	100	100	100	100	100	100	100	100	100	100	100	100	100	100	100	100	100	100	100	100	100	100	100	100	100	97.18	100	99.92	0	0	0	100	0	0	0	0	0	0	0	0	0	0	0	0	0	0	0	0	29
S. uberis 60A	100	100	100	100	100	100	100	100	100	100	100	100	100	100	100	100	100	100	100	100	100	100	100	100	100	100	100	100	100	0	0	0	0	0	0	0	0	0	0	0	0	0	0	0	0	0	0	0	29
S. uberis 38B	100	100	100	100	100	100	100	100	100	100	100	100	100	99.68	100	100	100	100	100	100	100	100	100	100	100	100	100	100	0	0	0	0	0	0	0	0	0	0	0	0	0	0	0	0	0	0	0	0	28
S. uberis 44	100	100	100	100	100	98.78	100	100	100	100	100	100	100	100	100	100	100	100	100	100	100	100	100	100	100	100	0	0	0	0	0	0	0	0	0	0	0	100	0	0	0	0	100	0	0	0	0	0	28
S. uberis 50	100	100	100	100	100	100	100	100	100	100	100	100	100	100	100	100	100	100	100	100	100	100	100	100	100	100	100	0	0	100	0	0	0	0	0	0	0	0	0	0	0	0	0	0	0	0	0	0	28
S. uberis 70A	100	100	100	100	100	100	100	100	100	100	100	100	100	100	100	100	100	100	100	100	100	100	100	100	100	100	100	100	0	0	0	0	0	0	0	0	0	0	0	0	0	0	0	0	0	0	0	0	28
S. uberis 46	100	100	100	100	100	100	100	100	100	100	100	100	100	100	100	100	100	100	100	100	100	100	100	100	100	0	100	100	0	0	0	0	0	0	0	0	0	0	0	0	0	0	0	0	0	0	0	0	27
S. uberis 48	100	100	100	100	100	100	100	100	100	100	100	100	100	100	100	100	100	100	100	100	100	100	100	100	100	0	100	100	0	0	0	0	0	0	0	0	0	0	0	0	0	0	0	0	0	0	0	0	27
S. uberis 49	100	100	100	100	100	100	100	100	100	100	100	100	100	100	100	100	100	100	100	100	100	100	100	100	100	100	100	0	0	0	0	0	0	0	0	0	0	0	0	0	0	0	0	0	0	0	0	0	27
S. uberis 106A	100	100	100	100	100	100	100	100	100	100	100	100	100	100	100	100	100	100	100	100	100	100	100	100	100	100	0	100	0	0	0	0	0	0	0	0	0	0	0	0	0	0	0	0	0	0	0	0	27
S. uberis 107A	100	100	100	100	100	100	100	100	100	100	100	100	100	100	100	100	100	100	100	100	100	100	100	100	100	100	0	100	0	0	0	0	0	0	0	0	0	0	0	0	0	0	0	0	0	0	0	0	27
S. uberis 114A	100	100	100	100	100	100	100	100	100	100	100	100	100	100	100	100	100	100	100	100	100	100	100	100	100	100	0	0	0	100	0	0	0	0	0	0	0	0	0	0	0	0	0	0	0	0	0	0	27
S. uberis 47	100	100	100	100	100	98.78	100	100	100	100	100	100	100	100	100	100	100	100	100	100	100	100	100	0	0	100	100	0	100	0	0	0	0	0	0	0	0	0	0	0	0	0	0	0	0	0	0	0	26
S. uberis 51	100	100	100	100	100	100	100	100	100	100	100	100	100	100	100	100	100	100	100	100	100	100	100	0	0	100	100	0	0	100	0	0	0	0	0	0	0	0	0	0	0	0	0	0	0	0	0	0	26
S. uberis 124A	100	100	100	100	100	100	100	100	100	100	100	100	100	100	100	100	100	100	100	100	100	100	100	0	0	100	0	0	0	100	0	0	0	0	0	0	0	0	0	0	0	0	0	0	0	0	0	0	25
Total per virulence factor	27	27	27	27	27	27	27	27	27	27	27	27	27	27	27	27	27	27	27	27	27	27	27	24	24	23	22	12	6	5	4	4	4	4	3	3	3	3	2	2	2	2	2	1	1	1	1	1

## Sheet: 1-summary_mastitis_results
Isolate	NUM_FOUND	YqxC	biofilm_putative_glycosyltransferase	biofilm_putative_glycosyltransferase_2	capD/cps4J	cps4E	cps4G	cps4G_2	cps4H	cps4I	cpsB	cpsC	cpsD/cps4D	cpsL	cpsM	cylA	emm	epsF/cps4H	epsM/neuD	fabG_1/cylG	fbpS	gtaB/hasC	hasA	hasB1	hasB2	hasC_homologue_gpsA	hylB	lbp	legI/neuB	lmb	mga	mnaA/cps4I	mtsB	mtuA	neuA_1	neuC	oppF	pauA	pglC/cps4E	putative_surface-anchored_protein	rqcH/fbp54	scaR	scpA	srtA	srtC-2/srtC	sua	tagU_3/cps4A	wbjC/cps4K	wbpI/cps4L
S. uberis 106A	26	100	100	100	.	.	.	.	.	.	100	100	100	.	.	100	.	.	.	100	100	100	100	100	100	100	.	.	.	100	100	.	.	100	.	.	100	100	100	100	100	100	100	.	.	100	100	.	.
S. uberis 107A	26	100	100	100	.	.	.	.	.	.	100	100	100	.	.	100	.	.	.	100	100	100	100	100	100	100	.	.	.	100	100	.	.	100	.	.	100	100	100	100	100	100	100	.	.	100	100	.	.
S. uberis 114A	26	100	100	100	.	.	.	.	.	.	100	100	100	.	100	100	.	.	.	100	100	100	100	100	.	100	.	.	.	100	100	.	.	100	.	.	100	100	100	100	100	100	100	.	.	100	100	.	.
S. uberis 118A	29	100	100	100	.	.	.	.	.	.	100	100	100	.	.	100	.	.	.	100	100	100	100	100	100	100	.	100	.	100	100	.	100	100	.	.	100	100	100	100	100	100	100	100	.	100	100	.	.
S. uberis 122A	29	100	100	100	.	100	.	.	.	.	100	100	98.78	.	.	100	.	.	.	100	100	100	100	100	100	100	.	.	.	100	100	.	100	100	.	.	100	100	.	100	100	100	100	100	100	100	100	.	.
S. uberis 124A	24	100	100	100	.	.	.	.	.	.	100	100	100	.	100	100	.	.	.	100	100	100	.	.	.	100	.	.	.	100	100	.	.	100	.	.	100	100	100	100	100	100	100	.	.	100	100	.	.
S. uberis 22A	29	100	100	100	.	.	.	.	.	.	100	100	100	.	.	100	.	.	.	100	100	100	100	100	100	100	100	.	.	100	100	.	100	100	.	.	100	100	100	100	100	100	100	100	.	100	100	.	.
S. uberis 31A	29	100	100	100	.	.	.	.	.	.	100	100	100	.	100	100	.	.	.	100	100	100	100	100	.	100	100	.	.	100	100	.	100	100	.	.	100	100	100	100	100	100	100	100	.	100	100	.	.
S. uberis 36A	35	100	100	100	100	.	100	.	100	100	100	100	100	.	.	100	.	.	.	100	100	100	100	100	.	100	100	100	.	100	100	.	100	99.68	.	.	100	100	97.35	100	100	100	100	100	.	100	100	100	100
S. uberis 38B	28	100	100	100	.	.	.	.	.	.	100	100	100	.	.	100	.	.	.	100	100	100	100	100	100	100	.	.	.	100	100	.	100	99.68	.	.	100	100	100	100	100	100	100	100	.	100	100	.	.
S. uberis 42	29	100	100	100	.	.	.	.	.	.	100	100	100	.	.	100	.	.	.	100	100	100	100	100	99.92	100	.	100	.	100	100	.	100	100	.	.	100	100	97.18	100	100	100	100	100	.	100	100	.	.
S. uberis 43	30	100	100	100	100	.	.	.	.	.	100	100	100	.	.	100	.	.	.	100	100	100	100	100	.	100	.	.	.	100	100	.	100	100	.	.	100	100	100	100	100	100	100	100	.	100	100	100	100
S. uberis 44	28	100	100	100	.	.	.	.	.	.	100	100	98.78	.	.	100	100	.	.	100	100	100	100	100	.	100	.	.	.	100	100	.	.	100	.	.	100	100	100	100	100	100	100	100	100	100	100	.	.
S. uberis 45	31	100	100	100	.	.	.	100	.	.	100	100	100	.	.	100	100	100	.	100	100	100	100	100	.	100	.	.	.	100	100	100	100	100	.	.	100	100	100	100	100	100	100	100	.	100	100	.	.
S. uberis 46	27	100	100	100	.	.	.	.	.	.	100	100	100	.	.	100	.	.	.	100	100	100	100	100	100	100	.	.	.	100	100	.	100	100	.	.	100	100	.	100	100	100	100	100	.	100	100	.	.
S. uberis 47	26	100	100	100	.	.	.	.	.	.	100	100	98.78	.	.	100	.	.	.	100	100	100	.	.	.	100	100	.	.	100	100	.	100	100	.	.	100	100	100	100	100	100	100	100	.	100	100	.	.
S. uberis 48	27	100	100	100	.	.	.	.	.	.	100	100	100	.	.	100	.	.	.	100	100	100	100	100	100	100	.	.	.	100	100	.	100	100	.	.	100	100	.	100	100	100	100	100	.	100	100	.	.
S. uberis 49	27	100	100	100	.	.	.	.	.	.	100	100	100	.	.	100	.	.	.	100	100	100	100	100	.	100	.	.	.	100	100	.	100	100	.	.	100	100	100	100	100	100	100	100	.	100	100	.	.
S. uberis 50	28	100	100	100	.	.	.	.	.	.	100	100	100	.	100	100	.	.	.	100	100	100	100	100	.	100	.	.	.	100	100	.	100	100	.	.	100	100	100	100	100	100	100	100	.	100	100	.	.
S. uberis 51	25	100	100	100	.	.	.	.	.	.	100	100	100	.	100	100	.	.	.	100	100	100	.	.	.	100	.	.	.	100	100	.	100	100	.	.	100	100	100	100	100	100	100	.	.	100	100	.	.
S. uberis 56A	32	100	100	100	.	.	.	.	.	.	100	100	100	100	.	100	.	.	100	100	100	100	100	100	.	100	.	.	100	100	100	.	100	100	100	100	100	100	97.35	100	100	100	100	100	.	100	100	.	.
S. uberis 60A	29	100	100	100	.	.	.	.	.	.	100	100	100	.	.	100	.	.	.	100	100	100	100	100	100	100	100	.	.	100	100	.	100	100	.	.	100	100	100	100	100	100	100	100	.	100	100	.	.
S. uberis 69B	31	100	100	100	.	.	.	100	.	.	100	100	100	.	.	100	.	100	.	100	100	100	100	100	.	100	.	100	.	100	100	100	100	100	.	.	100	100	100	100	100	100	100	100	.	100	100	.	.
S. uberis 70A	28	100	100	100	.	.	.	.	.	.	100	100	100	.	.	100	.	.	.	100	100	100	100	100	100	100	.	.	.	100	100	.	100	100	.	.	100	100	100	100	100	100	100	100	.	100	100	.	.
S. uberis 75B	30	100	100	100	.	.	.	100	.	.	100	100	100	.	.	100	.	100	.	100	100	100	100	100	.	100	.	.	.	100	100	100	100	100	.	.	100	100	100	100	100	100	100	100	.	100	100	.	.
S. uberis 86A	34	100	100	100	100	.	100	.	100	100	100	100	100	.	.	100	.	.	.	100	100	100	100	100	.	100	.	.	.	100	100	.	100	100	.	.	100	100	97.35	100	100	100	100	100	100	100	100	100	100
S. uberis 93A	32	100	100	100	98.27	100	.	.	.	.	100	100	100	.	.	100	.	.	.	100	100	100	100	100	100	100	100	.	.	100	100	.	100	100	.	.	100	100	.	100	100	100	100	100	.	100	100	99.5	100

## Sheet: 2-altered_for_heatmap
Isolate	YqxC	biofilm_putative_glycosyltransferase	biofilm_putative_glycosyltransferase_2	capD/cps4J	cps4E	cps4G	cps4G_2	cps4H	cps4I	cpsB	cpsC	cpsD/cps4D	cpsL	cpsM	cylA	emm	epsF/cps4H	epsM/neuD	fabG_1/cylG	fbpS	gtaB/hasC	hasA	hasB1	hasB2	hasC_homologue_gpsA	hylB	lbp	legI/neuB	lmb	mga	mnaA/cps4I	mtsB	mtuA	neuA_1	neuC	oppF	pauA	pglC/cps4E	putative_surface-anchored_protein	rqcH/fbp54	scaR	scpA	srtA	srtC-2/srtC	sua	tagU_3/cps4A	wbjC/cps4K	wbpI/cps4L	Total per isolate
S. uberis 36A	100	100	100	100	0	100	0	100	100	100	100	100	0	0	100	0	0	0	100	100	100	100	100	0	100	100	100	0	100	100	0	100	99.68	0	0	100	100	97.35	100	100	100	100	100	0	100	100	100	100	35
S. uberis 86A	100	100	100	100	0	100	0	100	100	100	100	100	0	0	100	0	0	0	100	100	100	100	100	0	100	0	0	0	100	100	0	100	100	0	0	100	100	97.35	100	100	100	100	100	100	100	100	100	100	34
S. uberis 56A	100	100	100	0	0	0	0	0	0	100	100	100	100	0	100	0	0	100	100	100	100	100	100	0	100	0	0	100	100	100	0	100	100	100	100	100	100	97.35	100	100	100	100	100	0	100	100	0	0	32
S. uberis 93A	100	100	100	98.27	100	0	0	0	0	100	100	100	0	0	100	0	0	0	100	100	100	100	100	100	100	100	0	0	100	100	0	100	100	0	0	100	100	0	100	100	100	100	100	0	100	100	99.5	100	32
S. uberis 45	100	100	100	0	0	0	100	0	0	100	100	100	0	0	100	100	100	0	100	100	100	100	100	0	100	0	0	0	100	100	100	100	100	0	0	100	100	100	100	100	100	100	100	0	100	100	0	0	31
S. uberis 69B	100	100	100	0	0	0	100	0	0	100	100	100	0	0	100	0	100	0	100	100	100	100	100	0	100	0	100	0	100	100	100	100	100	0	0	100	100	100	100	100	100	100	100	0	100	100	0	0	31
S. uberis 43	100	100	100	100	0	0	0	0	0	100	100	100	0	0	100	0	0	0	100	100	100	100	100	0	100	0	0	0	100	100	0	100	100	0	0	100	100	100	100	100	100	100	100	0	100	100	100	100	30
S. uberis 75B	100	100	100	0	0	0	100	0	0	100	100	100	0	0	100	0	100	0	100	100	100	100	100	0	100	0	0	0	100	100	100	100	100	0	0	100	100	100	100	100	100	100	100	0	100	100	0	0	30
S. uberis 118A	100	100	100	0	0	0	0	0	0	100	100	100	0	0	100	0	0	0	100	100	100	100	100	100	100	0	100	0	100	100	0	100	100	0	0	100	100	100	100	100	100	100	100	0	100	100	0	0	29
S. uberis 122A	100	100	100	0	100	0	0	0	0	100	100	98.78	0	0	100	0	0	0	100	100	100	100	100	100	100	0	0	0	100	100	0	100	100	0	0	100	100	0	100	100	100	100	100	100	100	100	0	0	29
S. uberis 22A	100	100	100	0	0	0	0	0	0	100	100	100	0	0	100	0	0	0	100	100	100	100	100	100	100	100	0	0	100	100	0	100	100	0	0	100	100	100	100	100	100	100	100	0	100	100	0	0	29
S. uberis 31A	100	100	100	0	0	0	0	0	0	100	100	100	0	100	100	0	0	0	100	100	100	100	100	0	100	100	0	0	100	100	0	100	100	0	0	100	100	100	100	100	100	100	100	0	100	100	0	0	29
S. uberis 42	100	100	100	0	0	0	0	0	0	100	100	100	0	0	100	0	0	0	100	100	100	100	100	99.92	100	0	100	0	100	100	0	100	100	0	0	100	100	97.18	100	100	100	100	100	0	100	100	0	0	29
S. uberis 60A	100	100	100	0	0	0	0	0	0	100	100	100	0	0	100	0	0	0	100	100	100	100	100	100	100	100	0	0	100	100	0	100	100	0	0	100	100	100	100	100	100	100	100	0	100	100	0	0	29
S. uberis 38B	100	100	100	0	0	0	0	0	0	100	100	100	0	0	100	0	0	0	100	100	100	100	100	100	100	0	0	0	100	100	0	100	99.68	0	0	100	100	100	100	100	100	100	100	0	100	100	0	0	28
S. uberis 44	100	100	100	0	0	0	0	0	0	100	100	98.78	0	0	100	100	0	0	100	100	100	100	100	0	100	0	0	0	100	100	0	0	100	0	0	100	100	100	100	100	100	100	100	100	100	100	0	0	28
S. uberis 50	100	100	100	0	0	0	0	0	0	100	100	100	0	100	100	0	0	0	100	100	100	100	100	0	100	0	0	0	100	100	0	100	100	0	0	100	100	100	100	100	100	100	100	0	100	100	0	0	28
S. uberis 70A	100	100	100	0	0	0	0	0	0	100	100	100	0	0	100	0	0	0	100	100	100	100	100	100	100	0	0	0	100	100	0	100	100	0	0	100	100	100	100	100	100	100	100	0	100	100	0	0	28
S. uberis 46	100	100	100	0	0	0	0	0	0	100	100	100	0	0	100	0	0	0	100	100	100	100	100	100	100	0	0	0	100	100	0	100	100	0	0	100	100	0	100	100	100	100	100	0	100	100	0	0	27
S. uberis 48	100	100	100	0	0	0	0	0	0	100	100	100	0	0	100	0	0	0	100	100	100	100	100	100	100	0	0	0	100	100	0	100	100	0	0	100	100	0	100	100	100	100	100	0	100	100	0	0	27
S. uberis 49	100	100	100	0	0	0	0	0	0	100	100	100	0	0	100	0	0	0	100	100	100	100	100	0	100	0	0	0	100	100	0	100	100	0	0	100	100	100	100	100	100	100	100	0	100	100	0	0	27
S. uberis 106A	100	100	100	0	0	0	0	0	0	100	100	100	0	0	100	0	0	0	100	100	100	100	100	100	100	0	0	0	100	100	0	0	100	0	0	100	100	100	100	100	100	100	0	0	100	100	0	0	26
S. uberis 107A	100	100	100	0	0	0	0	0	0	100	100	100	0	0	100	0	0	0	100	100	100	100	100	100	100	0	0	0	100	100	0	0	100	0	0	100	100	100	100	100	100	100	0	0	100	100	0	0	26
S. uberis 114A	100	100	100	0	0	0	0	0	0	100	100	100	0	100	100	0	0	0	100	100	100	100	100	0	100	0	0	0	100	100	0	0	100	0	0	100	100	100	100	100	100	100	0	0	100	100	0	0	26
S. uberis 47	100	100	100	0	0	0	0	0	0	100	100	98.78	0	0	100	0	0	0	100	100	100	0	0	0	100	100	0	0	100	100	0	100	100	0	0	100	100	100	100	100	100	100	100	0	100	100	0	0	26
S. uberis 51	100	100	100	0	0	0	0	0	0	100	100	100	0	100	100	0	0	0	100	100	100	0	0	0	100	0	0	0	100	100	0	100	100	0	0	100	100	100	100	100	100	100	0	0	100	100	0	0	25
S. uberis 124A	100	100	100	0	0	0	0	0	0	100	100	100	0	100	100	0	0	0	100	100	100	0	0	0	100	0	0	0	100	100	0	0	100	0	0	100	100	100	100	100	100	100	0	0	100	100	0	0	24
Total per virulence factor	27	27	27	4	2	2	3	2	2	27	27	27	1	5	27	2	3	1	27	27	27	24	24	12	27	6	4	1	27	27	3	22	27	1	1	27	27	23	27	27	27	27	22	3	27	27	4	4

## Sheet: 0-abricate_output
#FILE	SEQUENCE	START	END	STRAND	GENE	COVERAGE	COVERAGE_MAP	GAPS	%COVERAGE	%IDENTITY	DATABASE	ACCESSION	PRODUCT	RESISTANCE
106A_contigs.fa	Contig_16_183.405	51580	53079	-	mga	1-1500/1500	===============	0/0	100	97.53	S.uberis_mastitis		mga [CAR40575.1]
106A_contigs.fa	Contig_2_186.934	1355	4798	+	scpA	1-3435/3435	========/======	2020-09-01	100	99.62	S.uberis_mastitis		scpA [CAR42550.1] [SUB1154]
106A_contigs.fa	Contig_2_186.934	49326	50978	-	rqcH/fbp54	1-1653/1653	===============	0/0	100	100	S.uberis_mastitis		rqcH/fbp54
106A_contigs.fa	Contig_2_186.934	127976	129442	+	tagU_3/cps4A	1-1467/1467	===============	0/0	100	100	S.uberis_mastitis		tagU_3/cps4A
106A_contigs.fa	Contig_2_186.934	129439	130170	+	cpsB	1-732/732	===============	0/0	100	100	S.uberis_mastitis		cpsB
106A_contigs.fa	Contig_2_186.934	130179	130868	+	cpsC	1-690/690	===============	0/0	100	100	S.uberis_mastitis		cpsC
106A_contigs.fa	Contig_2_186.934	130879	131616	+	cpsD/cps4D	1-738/738	===============	0/0	100	100	S.uberis_mastitis		cpsD/cps4D
106A_contigs.fa	Contig_2_186.934	133482	134084	+	pglC/cps4E	1-603/603	===============	0/0	100	100	S.uberis_mastitis		pglC/cps4E
106A_contigs.fa	Contig_2_186.934	142707	143942	+	hasB2	1-1236/1236	===============	0/0	100	97.49	S.uberis_mastitis		hasB2 [CAR42292.1]
106A_contigs.fa	Contig_2_186.934	281235	282071	-	putative_surface-anchored_protein	1-837/837	===============	0/0	100	98.33	S.uberis_mastitis		putative_surface-anchored_protein [CAR41974.1] [SUB0888]
106A_contigs.fa	Contig_2_186.934	290753	291682	-	lmb	1-930/930	===============	0/0	100	99.68	S.uberis_mastitis		lmb [CAR41964.1] [SUB0884]
106A_contigs.fa	Contig_2_186.934	632905	634239	-	biofilm_putative_glycosyltransferase_2	1-1335/1335	===============	0/0	100	99.78	S.uberis_mastitis		biofilm_putative_glycosyltransferase_2 [CAR41301.1] [sub0539]
106A_contigs.fa	Contig_2_186.934	634241	635239	-	biofilm_putative_glycosyltransferase	1-999/999	===============	0/0	100	99.5	S.uberis_mastitis		biofilm_putative_glycosyltransferase [CAR41299.1] [SUB0538]
106A_contigs.fa	Contig_2_186.934	682520	683452	-	mtuA	1-933/933	===============	0/0	100	98.5	S.uberis_mastitis		mtuA [CAR41168.1] [SUB0473]
106A_contigs.fa	Contig_2_186.934	683598	684245	+	scaR	1-648/648	===============	0/0	100	99.23	S.uberis_mastitis		scaR [CAR41166.1] [SUB0472]
106A_contigs.fa	Contig_4_184.603	104660	105394	-	fabG_1/cylG	1-735/735	===============	0/0	100	100	S.uberis_mastitis		fabG_1/cylG
106A_contigs.fa	Contig_4_184.603	227293	228119	-	oppF	1-825/825	========/======	2020-02-02	100	99.15	S.uberis_mastitis		oppF [CAC37637.1]
106A_contigs.fa	Contig_4_184.603	242132	244768	-	sua	1-2637/2637	===============	0/0	100	98.9	S.uberis_mastitis		sua [CAR43489.1]
106A_contigs.fa	Contig_4_184.603	291576	293285	-	cylA	1-1710/1710	===============	0/0	100	100	S.uberis_mastitis		cylA
106A_contigs.fa	Contig_4_184.603	293918	294934	+	hasC_homologue_gpsA	1-1017/1017	===============	0/0	100	99.61	S.uberis_mastitis		hasC_homologue_gpsA [CAR43601.1]
106A_contigs.fa	Contig_4_184.603	294964	295878	+	gtaB/hasC	1-915/915	===============	0/0	100	100	S.uberis_mastitis		gtaB/hasC
106A_contigs.fa	Contig_4_184.603	298779	299984	-	hasB1	1-1206/1206	===============	0/0	100	100	S.uberis_mastitis		hasB1 [CAR43609.1]
106A_contigs.fa	Contig_4_184.603	300009	301262	-	hasA	1-1254/1254	===============	0/0	100	100	S.uberis_mastitis		hasA [CAB46918.2]
106A_contigs.fa	Contig_6_191.689	93936	94445	+	fbpS	1-510/510	===============	0/0	100	97.84	S.uberis_mastitis		fbpS [CAR42461.1]
106A_contigs.fa	Contig_6_191.689	94673	95533	+	pauA	1-861/861	===============	0/0	100	99.3	S.uberis_mastitis		pauA [CAR43782.1]
106A_contigs.fa	Contig_8_183.944	50636	51463	-	YqxC	1-828/828	===============	0/0	100	99.76	S.uberis_mastitis		YqxC [CAR42774.1]
107A_contigs.fa	Contig_16_208.442	51580	53079	-	mga	1-1500/1500	===============	0/0	100	97.53	S.uberis_mastitis		mga [CAR40575.1]
107A_contigs.fa	Contig_2_210.92	1355	4798	+	scpA	1-3435/3435	========/======	2020-09-01	100	99.62	S.uberis_mastitis		scpA [CAR42550.1] [SUB1154]
107A_contigs.fa	Contig_2_210.92	49326	50978	-	rqcH/fbp54	1-1653/1653	===============	0/0	100	100	S.uberis_mastitis		rqcH/fbp54
107A_contigs.fa	Contig_2_210.92	127976	129442	+	tagU_3/cps4A	1-1467/1467	===============	0/0	100	100	S.uberis_mastitis		tagU_3/cps4A
107A_contigs.fa	Contig_2_210.92	129439	130170	+	cpsB	1-732/732	===============	0/0	100	100	S.uberis_mastitis		cpsB
107A_contigs.fa	Contig_2_210.92	130179	130868	+	cpsC	1-690/690	===============	0/0	100	100	S.uberis_mastitis		cpsC
107A_contigs.fa	Contig_2_210.92	130879	131616	+	cpsD/cps4D	1-738/738	===============	0/0	100	100	S.uberis_mastitis		cpsD/cps4D
107A_contigs.fa	Contig_2_210.92	133482	134084	+	pglC/cps4E	1-603/603	===============	0/0	100	100	S.uberis_mastitis		pglC/cps4E
107A_contigs.fa	Contig_2_210.92	142707	143942	+	hasB2	1-1236/1236	===============	0/0	100	97.49	S.uberis_mastitis		hasB2 [CAR42292.1]
107A_contigs.fa	Contig_2_210.92	281235	282071	-	putative_surface-anchored_protein	1-837/837	===============	0/0	100	98.33	S.uberis_mastitis		putative_surface-anchored_protein [CAR41974.1] [SUB0888]
107A_contigs.fa	Contig_2_210.92	290753	291682	-	lmb	1-930/930	===============	0/0	100	99.68	S.uberis_mastitis		lmb [CAR41964.1] [SUB0884]
107A_contigs.fa	Contig_2_210.92	632905	634239	-	biofilm_putative_glycosyltransferase_2	1-1335/1335	===============	0/0	100	99.78	S.uberis_mastitis		biofilm_putative_glycosyltransferase_2 [CAR41301.1] [sub0539]
107A_contigs.fa	Contig_2_210.92	634241	635239	-	biofilm_putative_glycosyltransferase	1-999/999	===============	0/0	100	99.5	S.uberis_mastitis		biofilm_putative_glycosyltransferase [CAR41299.1] [SUB0538]
107A_contigs.fa	Contig_2_210.92	682520	683452	-	mtuA	1-933/933	===============	0/0	100	98.5	S.uberis_mastitis		mtuA [CAR41168.1] [SUB0473]
107A_contigs.fa	Contig_2_210.92	683598	684245	+	scaR	1-648/648	===============	0/0	100	99.23	S.uberis_mastitis		scaR [CAR41166.1] [SUB0472]
107A_contigs.fa	Contig_5_207.448	104660	105394	-	fabG_1/cylG	1-735/735	===============	0/0	100	100	S.uberis_mastitis		fabG_1/cylG
107A_contigs.fa	Contig_5_207.448	227293	228119	-	oppF	1-825/825	========/======	2020-02-02	100	99.15	S.uberis_mastitis		oppF [CAC37637.1]
107A_contigs.fa	Contig_5_207.448	242132	244768	-	sua	1-2637/2637	===============	0/0	100	98.9	S.uberis_mastitis		sua [CAR43489.1]
107A_contigs.fa	Contig_5_207.448	291576	293285	-	cylA	1-1710/1710	===============	0/0	100	100	S.uberis_mastitis		cylA
107A_contigs.fa	Contig_5_207.448	293918	294934	+	hasC_homologue_gpsA	1-1017/1017	===============	0/0	100	99.61	S.uberis_mastitis		hasC_homologue_gpsA [CAR43601.1]
107A_contigs.fa	Contig_5_207.448	294964	295878	+	gtaB/hasC	1-915/915	===============	0/0	100	100	S.uberis_mastitis		gtaB/hasC
107A_contigs.fa	Contig_5_207.448	298779	299984	-	hasB1	1-1206/1206	===============	0/0	100	100	S.uberis_mastitis		hasB1 [CAR43609.1]
107A_contigs.fa	Contig_5_207.448	300009	301262	-	hasA	1-1254/1254	===============	0/0	100	100	S.uberis_mastitis		hasA [CAB46918.2]
107A_contigs.fa	Contig_7_216.827	93936	94445	+	fbpS	1-510/510	===============	0/0	100	97.84	S.uberis_mastitis		fbpS [CAR42461.1]
107A_contigs.fa	Contig_7_216.827	94673	95533	+	pauA	1-861/861	===============	0/0	100	99.3	S.uberis_mastitis		pauA [CAR43782.1]
107A_contigs.fa	Contig_9_206.017	50636	51463	-	YqxC	1-828/828	===============	0/0	100	99.76	S.uberis_mastitis		YqxC [CAR42774.1]
114A_contigs.fa	Contig_16_200.104	106463	107197	-	fabG_1/cylG	1-735/735	===============	0/0	100	100	S.uberis_mastitis		fabG_1/cylG
114A_contigs.fa	Contig_16_200.104	235532	236358	-	oppF	1-825/825	========/======	2020-02-02	100	99.15	S.uberis_mastitis		oppF [CAC37637.1]
114A_contigs.fa	Contig_16_200.104	250370	253006	-	sua	1-2637/2637	===============	0/0	100	98.86	S.uberis_mastitis		sua [CAR43489.1]
114A_contigs.fa	Contig_16_200.104	299806	301515	-	cylA	1-1710/1710	===============	0/0	100	100	S.uberis_mastitis		cylA
114A_contigs.fa	Contig_16_200.104	302148	303164	+	hasC_homologue_gpsA	1-1017/1017	===============	0/0	100	99.61	S.uberis_mastitis		hasC_homologue_gpsA [CAR43601.1]
114A_contigs.fa	Contig_16_200.104	303194	304108	+	gtaB/hasC	1-915/915	===============	0/0	100	99.89	S.uberis_mastitis		gtaB/hasC
114A_contigs.fa	Contig_16_200.104	307008	308213	-	hasB1	1-1206/1206	===============	0/0	100	100	S.uberis_mastitis		hasB1 [CAR43609.1]
114A_contigs.fa	Contig_16_200.104	308238	309491	-	hasA	1-1254/1254	===============	0/0	100	100	S.uberis_mastitis		hasA [CAB46918.2]
114A_contigs.fa	Contig_21_200.891	61384	62883	-	mga	1-1500/1500	===============	0/0	100	98.07	S.uberis_mastitis		mga [CAR40575.1]
114A_contigs.fa	Contig_22_196.414	80790	82124	-	biofilm_putative_glycosyltransferase_2	1-1335/1335	===============	0/0	100	99.62	S.uberis_mastitis		biofilm_putative_glycosyltransferase_2 [CAR41301.1] [sub0539]
114A_contigs.fa	Contig_22_196.414	82126	83124	-	biofilm_putative_glycosyltransferase	1-999/999	===============	0/0	100	99.5	S.uberis_mastitis		biofilm_putative_glycosyltransferase [CAR41299.1] [SUB0538]
114A_contigs.fa	Contig_22_196.414	130894	131826	-	mtuA	1-933/933	===============	0/0	100	98.5	S.uberis_mastitis		mtuA [CAR41168.1] [SUB0473]
114A_contigs.fa	Contig_22_196.414	131972	132619	+	scaR	1-648/648	===============	0/0	100	99.23	S.uberis_mastitis		scaR [CAR41166.1] [SUB0472]
114A_contigs.fa	Contig_4_197.685	1355	4798	+	scpA	1-3435/3435	========/======	2020-09-01	100	99.62	S.uberis_mastitis		scpA [CAR42550.1] [SUB1154]
114A_contigs.fa	Contig_4_197.685	49326	50978	-	rqcH/fbp54	1-1653/1653	===============	0/0	100	98.37	S.uberis_mastitis		rqcH/fbp54
114A_contigs.fa	Contig_4_197.685	130283	131749	+	tagU_3/cps4A	1-1467/1467	===============	0/0	100	93.05	S.uberis_mastitis		tagU_3/cps4A
114A_contigs.fa	Contig_4_197.685	131746	132477	+	cpsB	1-732/732	===============	0/0	100	95.63	S.uberis_mastitis		cpsB
114A_contigs.fa	Contig_4_197.685	132486	133175	+	cpsC	1-690/690	===============	0/0	100	97.83	S.uberis_mastitis		cpsC
114A_contigs.fa	Contig_4_197.685	133186	133923	+	cpsD/cps4D	1-738/738	===============	0/0	100	96.61	S.uberis_mastitis		cpsD/cps4D
114A_contigs.fa	Contig_4_197.685	135789	136391	+	pglC/cps4E	1-603/603	===============	0/0	100	97.02	S.uberis_mastitis		pglC/cps4E
114A_contigs.fa	Contig_4_197.685	138093	138869	+	cpsM	1-777/777	===============	0/0	100	100	S.uberis_mastitis		cpsM
114A_contigs.fa	Contig_4_197.685	279913	280749	-	putative_surface-anchored_protein	1-837/837	===============	0/0	100	98.33	S.uberis_mastitis		putative_surface-anchored_protein [CAR41974.1] [SUB0888]
114A_contigs.fa	Contig_4_197.685	289431	290360	-	lmb	1-930/930	===============	0/0	100	99.68	S.uberis_mastitis		lmb [CAR41964.1] [SUB0884]
114A_contigs.fa	Contig_7_211.974	94440	94949	+	fbpS	1-510/510	===============	0/0	100	98.04	S.uberis_mastitis		fbpS [CAR42461.1]
114A_contigs.fa	Contig_7_211.974	95178	96038	+	pauA	1-861/861	===============	0/0	100	99.3	S.uberis_mastitis		pauA [CAR43782.1]
114A_contigs.fa	Contig_9_193.274	132514	133341	+	YqxC	1-828/828	===============	0/0	100	100	S.uberis_mastitis		YqxC [CAR42774.1]
118A_contigs.fa	Contig_13_195.084	56579	58078	-	mga	1-1500/1500	===============	0/0	100	97.87	S.uberis_mastitis		mga [CAR40575.1]
118A_contigs.fa	Contig_13_195.084	58387	59934	+	lbp	1-1548/1548	===============	0/0	100	97.74	S.uberis_mastitis		lbp [CAR40577.1] [sub0145]
118A_contigs.fa	Contig_14_180.266	1292	4726	+	scpA	1-3435/3435	===============	0/0	100	99.24	S.uberis_mastitis		scpA [CAR42550.1] [SUB1154]
118A_contigs.fa	Contig_14_180.266	49252	50904	-	rqcH/fbp54	1-1653/1653	===============	0/0	100	98.37	S.uberis_mastitis		rqcH/fbp54
118A_contigs.fa	Contig_14_180.266	115234	116700	+	tagU_3/cps4A	1-1467/1467	===============	0/0	100	99.52	S.uberis_mastitis		tagU_3/cps4A
118A_contigs.fa	Contig_14_180.266	116697	117428	+	cpsB	1-732/732	===============	0/0	100	97.81	S.uberis_mastitis		cpsB
118A_contigs.fa	Contig_14_180.266	117437	118126	+	cpsC	1-690/690	===============	0/0	100	96.38	S.uberis_mastitis		cpsC
118A_contigs.fa	Contig_14_180.266	118137	118874	+	cpsD/cps4D	1-738/738	===============	0/0	100	95.39	S.uberis_mastitis		cpsD/cps4D
118A_contigs.fa	Contig_14_180.266	120740	121342	+	pglC/cps4E	1-603/603	===============	0/0	100	97.18	S.uberis_mastitis		pglC/cps4E
118A_contigs.fa	Contig_14_180.266	131085	132320	+	hasB2	1-1236/1236	===============	0/0	100	95.71	S.uberis_mastitis		hasB2 [CAR42292.1]
118A_contigs.fa	Contig_14_180.266	275715	276551	-	putative_surface-anchored_protein	1-837/837	===============	0/0	100	97.25	S.uberis_mastitis		putative_surface-anchored_protein [CAR41974.1] [SUB0888]
118A_contigs.fa	Contig_14_180.266	281447	282376	-	lmb	1-930/930	===============	0/0	100	100	S.uberis_mastitis		lmb [CAR41964.1] [SUB0884]
118A_contigs.fa	Contig_14_180.266	284155	284913	-	srtA	1-759/759	===============	0/0	100	99.74	S.uberis_mastitis		srtA [CAR41958.1]
118A_contigs.fa	Contig_14_180.266	628720	630054	-	biofilm_putative_glycosyltransferase_2	1-1335/1335	===============	0/0	100	100	S.uberis_mastitis		biofilm_putative_glycosyltransferase_2 [CAR41301.1] [sub0539]
118A_contigs.fa	Contig_14_180.266	630056	631054	-	biofilm_putative_glycosyltransferase	1-999/999	===============	0/0	100	99.5	S.uberis_mastitis		biofilm_putative_glycosyltransferase [CAR41299.1] [SUB0538]
118A_contigs.fa	Contig_14_180.266	676279	677001	-	mtsB	1-723/723	===============	0/0	100	99.72	S.uberis_mastitis		mtsB [CAR41170.1] [SUB0474]
118A_contigs.fa	Contig_14_180.266	677061	677993	-	mtuA	1-933/933	===============	0/0	100	99.14	S.uberis_mastitis		mtuA [CAR41168.1] [SUB0473]
118A_contigs.fa	Contig_14_180.266	678139	678786	+	scaR	1-648/648	===============	0/0	100	99.23	S.uberis_mastitis		scaR [CAR41166.1] [SUB0472]
118A_contigs.fa	Contig_1_181.015	102057	102884	+	YqxC	1-828/828	===============	0/0	100	99.88	S.uberis_mastitis		YqxC [CAR42774.1]
118A_contigs.fa	Contig_3_197.064	155015	155749	-	fabG_1/cylG	1-735/735	===============	0/0	100	100	S.uberis_mastitis		fabG_1/cylG
118A_contigs.fa	Contig_3_197.064	274962	275788	-	oppF	1-825/825	========/======	2020-02-02	100	99.76	S.uberis_mastitis		oppF [CAC37637.1]
118A_contigs.fa	Contig_3_197.064	289805	292441	-	sua	1-2637/2637	===============	0/0	100	99.28	S.uberis_mastitis		sua [CAR43489.1]
118A_contigs.fa	Contig_3_197.064	338529	340238	-	cylA	1-1710/1710	===============	0/0	100	98.42	S.uberis_mastitis		cylA
118A_contigs.fa	Contig_3_197.064	340872	341888	+	hasC_homologue_gpsA	1-1017/1017	===============	0/0	100	97.25	S.uberis_mastitis		hasC_homologue_gpsA [CAR43601.1]
118A_contigs.fa	Contig_3_197.064	341918	342832	+	gtaB/hasC	1-915/915	===============	0/0	100	99.78	S.uberis_mastitis		gtaB/hasC
118A_contigs.fa	Contig_3_197.064	345733	346938	-	hasB1	1-1206/1206	===============	0/0	100	100	S.uberis_mastitis		hasB1 [CAR43609.1]
118A_contigs.fa	Contig_3_197.064	346963	348216	-	hasA	1-1254/1254	===============	0/0	100	100	S.uberis_mastitis		hasA [CAB46918.2]
118A_contigs.fa	Contig_3_197.064	438133	438642	+	fbpS	1-510/510	===============	0/0	100	97.84	S.uberis_mastitis		fbpS [CAR42461.1]
118A_contigs.fa	Contig_3_197.064	438870	439730	+	pauA	1-861/861	===============	0/0	100	99.07	S.uberis_mastitis		pauA [CAR43782.1]
122A_contigs.fa	Contig_10_179.189	105427	106254	+	YqxC	1-828/828	===============	0/0	100	99.88	S.uberis_mastitis		YqxC [CAR42774.1]
122A_contigs.fa	Contig_17_182.029	53381	54880	-	mga	1-1500/1500	===============	0/0	100	97.33	S.uberis_mastitis		mga [CAR40575.1]
122A_contigs.fa	Contig_17_182.029	126982	127815	+	srtC-2/srtC	1-834/834	===============	0/0	100	100	S.uberis_mastitis		srtC-2/srtC
122A_contigs.fa	Contig_18_386.153	1292	4726	+	scpA	1-3435/3435	===============	0/0	100	99.27	S.uberis_mastitis		scpA [CAR42550.1] [SUB1154]
122A_contigs.fa	Contig_18_386.153	49254	50906	-	rqcH/fbp54	1-1653/1653	===============	0/0	100	98.19	S.uberis_mastitis		rqcH/fbp54
122A_contigs.fa	Contig_19_184.157	81131	82465	-	biofilm_putative_glycosyltransferase_2	1-1335/1335	===============	0/0	100	100	S.uberis_mastitis		biofilm_putative_glycosyltransferase_2 [CAR41301.1] [sub0539]
122A_contigs.fa	Contig_19_184.157	82467	83465	-	biofilm_putative_glycosyltransferase	1-999/999	===============	0/0	100	99.9	S.uberis_mastitis		biofilm_putative_glycosyltransferase [CAR41299.1] [SUB0538]
122A_contigs.fa	Contig_19_184.157	131130	131852	-	mtsB	1-723/723	===============	0/0	100	99.72	S.uberis_mastitis		mtsB [CAR41170.1] [SUB0474]
122A_contigs.fa	Contig_19_184.157	131912	132844	-	mtuA	1-933/933	===============	0/0	100	99.89	S.uberis_mastitis		mtuA [CAR41168.1] [SUB0473]
122A_contigs.fa	Contig_19_184.157	132990	133637	+	scaR	1-648/648	===============	0/0	100	100	S.uberis_mastitis		scaR [CAR41166.1] [SUB0472]
122A_contigs.fa	Contig_3_315.043	40816	42282	+	tagU_3/cps4A	1-1467/1467	===============	0/0	100	94.48	S.uberis_mastitis		tagU_3/cps4A
122A_contigs.fa	Contig_3_315.043	42279	43010	+	cpsB	1-732/732	===============	0/0	100	99.45	S.uberis_mastitis		cpsB
122A_contigs.fa	Contig_3_315.043	43019	43708	+	cpsC	1-690/690	===============	0/0	100	97.39	S.uberis_mastitis		cpsC
122A_contigs.fa	Contig_3_315.043	43719	44447	+	cpsD/cps4D	1-738/738	========/======	2020-09-01	98.78	94.85	S.uberis_mastitis		cpsD/cps4D
122A_contigs.fa	Contig_3_315.043	47550	48170	+	cps4E	1-621/621	===============	0/0	100	100	S.uberis_mastitis		cps4E
122A_contigs.fa	Contig_3_315.043	54123	55358	+	hasB2	1-1236/1236	===============	0/0	100	95.47	S.uberis_mastitis		hasB2 [CAR42292.1]
122A_contigs.fa	Contig_5_194.029	101358	102218	-	pauA	1-861/861	===============	0/0	100	99.19	S.uberis_mastitis		pauA [CAR43782.1]
122A_contigs.fa	Contig_5_194.029	102446	102955	-	fbpS	1-510/510	===============	0/0	100	97.84	S.uberis_mastitis		fbpS [CAR42461.1]
122A_contigs.fa	Contig_5_194.029	192899	194152	+	hasA	1-1254/1254	===============	0/0	100	100	S.uberis_mastitis		hasA [CAB46918.2]
122A_contigs.fa	Contig_5_194.029	194177	195382	+	hasB1	1-1206/1206	===============	0/0	100	100	S.uberis_mastitis		hasB1 [CAR43609.1]
122A_contigs.fa	Contig_5_194.029	198281	199195	-	gtaB/hasC	1-915/915	===============	0/0	100	99.78	S.uberis_mastitis		gtaB/hasC
122A_contigs.fa	Contig_5_194.029	199225	200241	-	hasC_homologue_gpsA	1-1017/1017	===============	0/0	100	99.8	S.uberis_mastitis		hasC_homologue_gpsA [CAR43601.1]
122A_contigs.fa	Contig_5_194.029	200874	202583	+	cylA	1-1710/1710	===============	0/0	100	98.6	S.uberis_mastitis		cylA
122A_contigs.fa	Contig_5_194.029	248672	251308	+	sua	1-2637/2637	===============	0/0	100	98.94	S.uberis_mastitis		sua [CAR43489.1]
122A_contigs.fa	Contig_5_194.029	265324	266150	+	oppF	1-825/825	========/======	2020-02-02	100	99.76	S.uberis_mastitis		oppF [CAC37637.1]
122A_contigs.fa	Contig_5_194.029	366739	367473	+	fabG_1/cylG	1-735/735	===============	0/0	100	100	S.uberis_mastitis		fabG_1/cylG
122A_contigs.fa	Contig_6_178.846	264134	264892	+	srtA	1-759/759	===============	0/0	100	99.74	S.uberis_mastitis		srtA [CAR41958.1]
122A_contigs.fa	Contig_6_178.846	266671	267600	+	lmb	1-930/930	===============	0/0	100	100	S.uberis_mastitis		lmb [CAR41964.1] [SUB0884]
122A_contigs.fa	Contig_6_178.846	272501	273337	+	putative_surface-anchored_protein	1-837/837	===============	0/0	100	98.21	S.uberis_mastitis		putative_surface-anchored_protein [CAR41974.1] [SUB0888]
124A_contigs.fa	Contig_13_189.193	94691	95200	+	fbpS	1-510/510	===============	0/0	100	97.84	S.uberis_mastitis		fbpS [CAR42461.1]
124A_contigs.fa	Contig_13_189.193	95428	96288	+	pauA	1-861/861	===============	0/0	100	99.3	S.uberis_mastitis		pauA [CAR43782.1]
124A_contigs.fa	Contig_2_181.426	105908	106642	-	fabG_1/cylG	1-735/735	===============	0/0	100	100	S.uberis_mastitis		fabG_1/cylG
124A_contigs.fa	Contig_2_181.426	259396	260222	-	oppF	1-825/825	========/======	2020-02-02	100	99.15	S.uberis_mastitis		oppF [CAC37637.1]
124A_contigs.fa	Contig_2_181.426	274240	276876	-	sua	1-2637/2637	===============	0/0	100	98.98	S.uberis_mastitis		sua [CAR43489.1]
124A_contigs.fa	Contig_2_181.426	323681	325390	-	cylA	1-1710/1710	===============	0/0	100	100	S.uberis_mastitis		cylA
124A_contigs.fa	Contig_2_181.426	326023	327039	+	hasC_homologue_gpsA	1-1017/1017	===============	0/0	100	99.61	S.uberis_mastitis		hasC_homologue_gpsA [CAR43601.1]
124A_contigs.fa	Contig_2_181.426	327069	327983	+	gtaB/hasC	1-915/915	===============	0/0	100	99.67	S.uberis_mastitis		gtaB/hasC
124A_contigs.fa	Contig_3_169.82	176150	177649	+	mga	1-1500/1500	===============	0/0	100	97.4	S.uberis_mastitis		mga [CAR40575.1]
124A_contigs.fa	Contig_4_189.389	67315	68142	+	YqxC	1-828/828	===============	0/0	100	100	S.uberis_mastitis		YqxC [CAR42774.1]
124A_contigs.fa	Contig_4_189.389	169150	172584	+	scpA	1-3435/3435	===============	0/0	100	99.36	S.uberis_mastitis		scpA [CAR42550.1] [SUB1154]
124A_contigs.fa	Contig_4_189.389	217111	218763	-	rqcH/fbp54	1-1653/1653	===============	0/0	100	98.37	S.uberis_mastitis		rqcH/fbp54
124A_contigs.fa	Contig_4_189.389	298864	300330	+	tagU_3/cps4A	1-1467/1467	===============	0/0	100	92.16	S.uberis_mastitis		tagU_3/cps4A
124A_contigs.fa	Contig_4_189.389	300327	301058	+	cpsB	1-732/732	===============	0/0	100	99.04	S.uberis_mastitis		cpsB
124A_contigs.fa	Contig_4_189.389	301067	301756	+	cpsC	1-690/690	===============	0/0	100	99.28	S.uberis_mastitis		cpsC
124A_contigs.fa	Contig_4_189.389	301767	302504	+	cpsD/cps4D	1-738/738	===============	0/0	100	96.07	S.uberis_mastitis		cpsD/cps4D
124A_contigs.fa	Contig_4_189.389	304370	304972	+	pglC/cps4E	1-603/603	===============	0/0	100	98.01	S.uberis_mastitis		pglC/cps4E
124A_contigs.fa	Contig_4_189.389	306674	307450	+	cpsM	1-777/777	===============	0/0	100	94.85	S.uberis_mastitis		cpsM
124A_contigs.fa	Contig_4_189.389	452192	453028	-	putative_surface-anchored_protein	1-837/837	===============	0/0	100	97.73	S.uberis_mastitis		putative_surface-anchored_protein [CAR41974.1] [SUB0888]
124A_contigs.fa	Contig_4_189.389	461684	462613	-	lmb	1-930/930	===============	0/0	100	99.68	S.uberis_mastitis		lmb [CAR41964.1] [SUB0884]
124A_contigs.fa	Contig_4_189.389	804012	805346	-	biofilm_putative_glycosyltransferase_2	1-1335/1335	===============	0/0	100	99.7	S.uberis_mastitis		biofilm_putative_glycosyltransferase_2 [CAR41301.1] [sub0539]
124A_contigs.fa	Contig_4_189.389	805348	806346	-	biofilm_putative_glycosyltransferase	1-999/999	===============	0/0	100	99.5	S.uberis_mastitis		biofilm_putative_glycosyltransferase [CAR41299.1] [SUB0538]
124A_contigs.fa	Contig_4_189.389	853674	854606	-	mtuA	1-933/933	===============	0/0	100	98.5	S.uberis_mastitis		mtuA [CAR41168.1] [SUB0473]
124A_contigs.fa	Contig_4_189.389	854752	855399	+	scaR	1-648/648	===============	0/0	100	99.23	S.uberis_mastitis		scaR [CAR41166.1] [SUB0472]
22A_contigs.fa	Contig_17_203.901	48562	52185	-	hylB/	1-3624/3624	===============	0/0	100	100	S.uberis_mastitis		hylB/
22A_contigs.fa	Contig_17_203.901	118294	119121	+	YqxC	1-828/828	===============	0/0	100	100	S.uberis_mastitis		YqxC [CAR42774.1]
22A_contigs.fa	Contig_17_203.901	242481	245915	+	scpA	1-3435/3435	===============	0/0	100	99.33	S.uberis_mastitis		scpA [CAR42550.1] [SUB1154]
22A_contigs.fa	Contig_17_203.901	290439	292091	-	rqcH/fbp54	1-1653/1653	===============	0/0	100	98.37	S.uberis_mastitis		rqcH/fbp54
22A_contigs.fa	Contig_17_203.901	358340	359806	+	tagU_3/cps4A	1-1467/1467	===============	0/0	100	93.05	S.uberis_mastitis		tagU_3/cps4A
22A_contigs.fa	Contig_17_203.901	359803	360534	+	cpsB	1-732/732	===============	0/0	100	98.91	S.uberis_mastitis		cpsB
22A_contigs.fa	Contig_17_203.901	360543	361232	+	cpsC	1-690/690	===============	0/0	100	98.84	S.uberis_mastitis		cpsC
22A_contigs.fa	Contig_17_203.901	361243	361980	+	cpsD/cps4D	1-738/738	===============	0/0	100	95.8	S.uberis_mastitis		cpsD/cps4D
22A_contigs.fa	Contig_17_203.901	363846	364448	+	pglC/cps4E	1-603/603	===============	0/0	100	97.51	S.uberis_mastitis		pglC/cps4E
22A_contigs.fa	Contig_17_203.901	373992	375227	+	hasB2	1-1236/1236	===============	0/0	100	96.76	S.uberis_mastitis		hasB2 [CAR42292.1]
22A_contigs.fa	Contig_17_203.901	516599	517435	-	putative_surface-anchored_protein	1-837/837	===============	0/0	100	99.88	S.uberis_mastitis		putative_surface-anchored_protein [CAR41974.1] [SUB0888]
22A_contigs.fa	Contig_17_203.901	522336	523265	-	lmb	1-930/930	===============	0/0	100	99.89	S.uberis_mastitis		lmb [CAR41964.1] [SUB0884]
22A_contigs.fa	Contig_17_203.901	525044	525802	-	srtA	1-759/759	===============	0/0	100	99.34	S.uberis_mastitis		srtA [CAR41958.1]
22A_contigs.fa	Contig_18_220.617	66045	67544	-	mga	1-1500/1500	===============	0/0	100	97.27	S.uberis_mastitis		mga [CAR40575.1]
22A_contigs.fa	Contig_19_210.799	80822	82156	-	biofilm_putative_glycosyltransferase_2	1-1335/1335	===============	0/0	100	100	S.uberis_mastitis		biofilm_putative_glycosyltransferase_2 [CAR41301.1] [sub0539]
22A_contigs.fa	Contig_19_210.799	82158	83156	-	biofilm_putative_glycosyltransferase	1-999/999	===============	0/0	100	99.5	S.uberis_mastitis		biofilm_putative_glycosyltransferase [CAR41299.1] [SUB0538]
22A_contigs.fa	Contig_19_210.799	130731	131453	-	mtsB	1-723/723	===============	0/0	100	99.58	S.uberis_mastitis		mtsB [CAR41170.1] [SUB0474]
22A_contigs.fa	Contig_19_210.799	131513	132445	-	mtuA	1-933/933	===============	0/0	100	99.46	S.uberis_mastitis		mtuA [CAR41168.1] [SUB0473]
22A_contigs.fa	Contig_19_210.799	132591	133238	+	scaR	1-648/648	===============	0/0	100	99.38	S.uberis_mastitis		scaR [CAR41166.1] [SUB0472]
22A_contigs.fa	Contig_5_220.945	106449	107183	-	fabG_1/cylG	1-735/735	===============	0/0	100	99.86	S.uberis_mastitis		fabG_1/cylG
22A_contigs.fa	Contig_5_220.945	249547	250373	-	oppF	1-825/825	========/======	2020-02-02	100	99.39	S.uberis_mastitis		oppF [CAC37637.1]
22A_contigs.fa	Contig_5_220.945	264391	267027	-	sua	1-2637/2637	===============	0/0	100	99.43	S.uberis_mastitis		sua [CAR43489.1]
22A_contigs.fa	Contig_5_220.945	319566	321275	-	cylA	1-1710/1710	===============	0/0	100	99.3	S.uberis_mastitis		cylA
22A_contigs.fa	Contig_5_220.945	321908	322924	+	hasC_homologue_gpsA	1-1017/1017	===============	0/0	100	99.41	S.uberis_mastitis		hasC_homologue_gpsA [CAR43601.1]
22A_contigs.fa	Contig_5_220.945	322954	323868	+	gtaB/hasC	1-915/915	===============	0/0	100	99.67	S.uberis_mastitis		gtaB/hasC
22A_contigs.fa	Contig_5_220.945	326768	327973	-	hasB1	1-1206/1206	===============	0/0	100	100	S.uberis_mastitis		hasB1 [CAR43609.1]
22A_contigs.fa	Contig_5_220.945	327998	329251	-	hasA	1-1254/1254	===============	0/0	100	100	S.uberis_mastitis		hasA [CAB46918.2]
22A_contigs.fa	Contig_5_220.945	419159	419668	+	fbpS	1-510/510	===============	0/0	100	97.84	S.uberis_mastitis		fbpS [CAR42461.1]
22A_contigs.fa	Contig_5_220.945	419896	420756	+	pauA	1-861/861	===============	0/0	100	99.3	S.uberis_mastitis		pauA [CAR43782.1]
31A_contigs.fa	Contig_10_271.379	103109	103756	-	scaR	1-648/648	===============	0/0	100	99.54	S.uberis_mastitis		scaR [CAR41166.1] [SUB0472]
31A_contigs.fa	Contig_10_271.379	103902	104834	+	mtuA	1-933/933	===============	0/0	100	99.57	S.uberis_mastitis		mtuA [CAR41168.1] [SUB0473]
31A_contigs.fa	Contig_10_271.379	104894	105616	+	mtsB	1-723/723	===============	0/0	100	99.58	S.uberis_mastitis		mtsB [CAR41170.1] [SUB0474]
31A_contigs.fa	Contig_10_271.379	153108	154106	+	biofilm_putative_glycosyltransferase	1-999/999	===============	0/0	100	99.9	S.uberis_mastitis		biofilm_putative_glycosyltransferase [CAR41299.1] [SUB0538]
31A_contigs.fa	Contig_10_271.379	154108	155442	+	biofilm_putative_glycosyltransferase_2	1-1335/1335	===============	0/0	100	100	S.uberis_mastitis		biofilm_putative_glycosyltransferase_2 [CAR41301.1] [sub0539]
31A_contigs.fa	Contig_13_267.857	52985	54484	-	mga	1-1500/1500	===============	0/0	100	97.47	S.uberis_mastitis		mga [CAR40575.1]
31A_contigs.fa	Contig_1_278.806	35488	36222	-	fabG_1/cylG	1-735/735	===============	0/0	100	100	S.uberis_mastitis		fabG_1/cylG
31A_contigs.fa	Contig_1_278.806	167125	167951	-	oppF	1-825/825	========/======	2020-02-02	100	99.76	S.uberis_mastitis		oppF [CAC37637.1]
31A_contigs.fa	Contig_1_278.806	181967	184603	-	sua	1-2637/2637	===============	0/0	100	99.43	S.uberis_mastitis		sua [CAR43489.1]
31A_contigs.fa	Contig_1_278.806	229696	231405	-	cylA	1-1710/1710	===============	0/0	100	99.24	S.uberis_mastitis		cylA
31A_contigs.fa	Contig_1_278.806	232038	233054	+	hasC_homologue_gpsA	1-1017/1017	===============	0/0	100	99.61	S.uberis_mastitis		hasC_homologue_gpsA [CAR43601.1]
31A_contigs.fa	Contig_1_278.806	233084	233998	+	gtaB/hasC	1-915/915	===============	0/0	100	99.56	S.uberis_mastitis		gtaB/hasC
31A_contigs.fa	Contig_1_278.806	236899	238104	-	hasB1	1-1206/1206	===============	0/0	100	100	S.uberis_mastitis		hasB1 [CAR43609.1]
31A_contigs.fa	Contig_1_278.806	238129	239382	-	hasA	1-1254/1254	===============	0/0	100	100	S.uberis_mastitis		hasA [CAB46918.2]
31A_contigs.fa	Contig_1_278.806	329325	329834	+	fbpS	1-510/510	===============	0/0	100	97.84	S.uberis_mastitis		fbpS [CAR42461.1]
31A_contigs.fa	Contig_1_278.806	330062	330922	+	pauA	1-861/861	===============	0/0	100	99.19	S.uberis_mastitis		pauA [CAR43782.1]
31A_contigs.fa	Contig_7_261.258	48905	52528	-	hylB/	1-3624/3624	===============	0/0	100	97.08	S.uberis_mastitis		hylB/
31A_contigs.fa	Contig_7_261.258	128238	129065	+	YqxC	1-828/828	===============	0/0	100	100	S.uberis_mastitis		YqxC [CAR42774.1]
31A_contigs.fa	Contig_7_261.258	262841	266275	+	scpA	1-3435/3435	===============	0/0	100	99.68	S.uberis_mastitis		scpA [CAR42550.1] [SUB1154]
31A_contigs.fa	Contig_7_261.258	310802	312454	-	rqcH/fbp54	1-1653/1653	===============	0/0	100	98.19	S.uberis_mastitis		rqcH/fbp54
31A_contigs.fa	Contig_7_261.258	384202	385668	+	tagU_3/cps4A	1-1467/1467	===============	0/0	100	93.05	S.uberis_mastitis		tagU_3/cps4A
31A_contigs.fa	Contig_7_261.258	385665	386396	+	cpsB	1-732/732	===============	0/0	100	95.63	S.uberis_mastitis		cpsB
31A_contigs.fa	Contig_7_261.258	386405	387094	+	cpsC	1-690/690	===============	0/0	100	97.83	S.uberis_mastitis		cpsC
31A_contigs.fa	Contig_7_261.258	387105	387842	+	cpsD/cps4D	1-738/738	===============	0/0	100	96.61	S.uberis_mastitis		cpsD/cps4D
31A_contigs.fa	Contig_7_261.258	389708	390310	+	pglC/cps4E	1-603/603	===============	0/0	100	97.02	S.uberis_mastitis		pglC/cps4E
31A_contigs.fa	Contig_7_261.258	392012	392788	+	cpsM	1-777/777	===============	0/0	100	100	S.uberis_mastitis		cpsM
31A_contigs.fa	Contig_7_261.258	536958	537794	-	putative_surface-anchored_protein	1-837/837	===============	0/0	100	99.4	S.uberis_mastitis		putative_surface-anchored_protein [CAR41974.1] [SUB0888]
31A_contigs.fa	Contig_7_261.258	542695	543624	-	lmb	1-930/930	===============	0/0	100	99.78	S.uberis_mastitis		lmb [CAR41964.1] [SUB0884]
31A_contigs.fa	Contig_7_261.258	545403	546161	-	srtA	1-759/759	===============	0/0	100	99.21	S.uberis_mastitis		srtA [CAR41958.1]
36A_contigs.fa	Contig_12_311.269	121867	122694	-	YqxC	1-828/828	===============	0/0	100	99.64	S.uberis_mastitis		YqxC [CAR42774.1]
36A_contigs.fa	Contig_12_311.269	224166	227789	+	hylB/	1-3624/3624	===============	0/0	100	99.59	S.uberis_mastitis		hylB/
36A_contigs.fa	Contig_16_351.487	50911	52410	-	mga	1-1500/1500	===============	0/0	100	97.87	S.uberis_mastitis		mga [CAR40575.1]
36A_contigs.fa	Contig_16_351.487	52719	54266	+	lbp	1-1548/1548	===============	0/0	100	97.93	S.uberis_mastitis		lbp [CAR40577.1] [sub0145]
36A_contigs.fa	Contig_17_292.511	1292	4726	+	scpA	1-3435/3435	===============	0/0	100	99.33	S.uberis_mastitis		scpA [CAR42550.1] [SUB1154]
36A_contigs.fa	Contig_17_292.511	49254	50906	-	rqcH/fbp54	1-1653/1653	===============	0/0	100	98.25	S.uberis_mastitis		rqcH/fbp54
36A_contigs.fa	Contig_17_292.511	119481	120947	+	tagU_3/cps4A	1-1467/1467	===============	0/0	100	93.05	S.uberis_mastitis		tagU_3/cps4A
36A_contigs.fa	Contig_17_292.511	120944	121675	+	cpsB	1-732/732	===============	0/0	100	97.54	S.uberis_mastitis		cpsB
36A_contigs.fa	Contig_17_292.511	121684	122373	+	cpsC	1-690/690	===============	0/0	100	97.1	S.uberis_mastitis		cpsC
36A_contigs.fa	Contig_17_292.511	122384	123121	+	cpsD/cps4D	1-738/738	===============	0/0	100	97.97	S.uberis_mastitis		cpsD/cps4D
36A_contigs.fa	Contig_17_292.511	124987	125573	+	pglC/cps4E	1-587/603	===============	0/0	97.35	97.1	S.uberis_mastitis		pglC/cps4E
36A_contigs.fa	Contig_17_292.511	127721	128782	+	cps4G	1-1062/1062	===============	0/0	100	100	S.uberis_mastitis		cps4G
36A_contigs.fa	Contig_17_292.511	128783	129889	+	cps4H	1-1107/1107	===============	0/0	100	100	S.uberis_mastitis		cps4H
36A_contigs.fa	Contig_17_292.511	133585	134682	+	cps4I	1-1098/1098	===============	0/0	100	100	S.uberis_mastitis		cps4I
36A_contigs.fa	Contig_17_292.511	134682	135719	+	capD/cps4J	1-1038/1038	===============	0/0	100	100	S.uberis_mastitis		capD/cps4J
36A_contigs.fa	Contig_17_292.511	135738	136913	+	wbpI/cps4L	1-1176/1176	===============	0/0	100	100	S.uberis_mastitis		wbpI/cps4L
36A_contigs.fa	Contig_17_292.511	136930	138129	+	wbjC/cps4K	1-1200/1200	===============	0/0	100	100	S.uberis_mastitis		wbjC/cps4K
36A_contigs.fa	Contig_17_292.511	278687	279523	-	putative_surface-anchored_protein	1-837/837	===============	0/0	100	98.57	S.uberis_mastitis		putative_surface-anchored_protein [CAR41974.1] [SUB0888]
36A_contigs.fa	Contig_17_292.511	284416	285345	-	lmb	1-930/930	===============	0/0	100	99.68	S.uberis_mastitis		lmb [CAR41964.1] [SUB0884]
36A_contigs.fa	Contig_17_292.511	287124	287882	-	srtA	1-759/759	===============	0/0	100	99.34	S.uberis_mastitis		srtA [CAR41958.1]
36A_contigs.fa	Contig_18_321.164	80820	82154	-	biofilm_putative_glycosyltransferase_2	1-1335/1335	===============	0/0	100	100	S.uberis_mastitis		biofilm_putative_glycosyltransferase_2 [CAR41301.1] [sub0539]
36A_contigs.fa	Contig_18_321.164	82156	83154	-	biofilm_putative_glycosyltransferase	1-999/999	===============	0/0	100	99.6	S.uberis_mastitis		biofilm_putative_glycosyltransferase [CAR41299.1] [SUB0538]
36A_contigs.fa	Contig_18_321.164	130638	131360	-	mtsB	1-723/723	===============	0/0	100	99.72	S.uberis_mastitis		mtsB [CAR41170.1] [SUB0474]
36A_contigs.fa	Contig_18_321.164	131420	132349	-	mtuA	1-933/933	========/======	2020-03-01	99.68	99.03	S.uberis_mastitis		mtuA [CAR41168.1] [SUB0473]
36A_contigs.fa	Contig_18_321.164	132495	133142	+	scaR	1-648/648	===============	0/0	100	99.69	S.uberis_mastitis		scaR [CAR41166.1] [SUB0472]
36A_contigs.fa	Contig_2_355.384	92542	93402	-	pauA	1-861/861	===============	0/0	100	99.19	S.uberis_mastitis		pauA [CAR43782.1]
36A_contigs.fa	Contig_2_355.384	93630	94139	-	fbpS	1-510/510	===============	0/0	100	97.84	S.uberis_mastitis		fbpS [CAR42461.1]
36A_contigs.fa	Contig_2_355.384	184076	185329	+	hasA	1-1254/1254	===============	0/0	100	100	S.uberis_mastitis		hasA [CAB46918.2]
36A_contigs.fa	Contig_2_355.384	185354	186559	+	hasB1	1-1206/1206	===============	0/0	100	100	S.uberis_mastitis		hasB1 [CAR43609.1]
36A_contigs.fa	Contig_2_355.384	189460	190374	-	gtaB/hasC	1-915/915	===============	0/0	100	99.78	S.uberis_mastitis		gtaB/hasC
36A_contigs.fa	Contig_2_355.384	190404	191420	-	hasC_homologue_gpsA	1-1017/1017	===============	0/0	100	99.8	S.uberis_mastitis		hasC_homologue_gpsA [CAR43601.1]
36A_contigs.fa	Contig_2_355.384	192053	193762	+	cylA	1-1710/1710	===============	0/0	100	98.83	S.uberis_mastitis		cylA
36A_contigs.fa	Contig_2_355.384	244587	247223	+	sua	1-2637/2637	===============	0/0	100	98.9	S.uberis_mastitis		sua [CAR43489.1]
36A_contigs.fa	Contig_2_355.384	261241	262067	+	oppF	1-825/825	========/======	2020-02-02	100	99.76	S.uberis_mastitis		oppF [CAC37637.1]
36A_contigs.fa	Contig_2_355.384	381017	381751	+	fabG_1/cylG	1-735/735	===============	0/0	100	100	S.uberis_mastitis		fabG_1/cylG
38B_contigs.fa	Contig_12_228.958	109412	110272	-	pauA	1-861/861	===============	0/0	100	99.07	S.uberis_mastitis		pauA [CAR43782.1]
38B_contigs.fa	Contig_12_228.958	110500	111009	-	fbpS	1-510/510	===============	0/0	100	97.84	S.uberis_mastitis		fbpS [CAR42461.1]
38B_contigs.fa	Contig_12_228.958	200950	202203	+	hasA	1-1254/1254	===============	0/0	100	100	S.uberis_mastitis		hasA [CAB46918.2]
38B_contigs.fa	Contig_12_228.958	202228	203433	+	hasB1	1-1206/1206	===============	0/0	100	100	S.uberis_mastitis		hasB1 [CAR43609.1]
38B_contigs.fa	Contig_12_228.958	206333	207247	-	gtaB/hasC	1-915/915	===============	0/0	100	99.89	S.uberis_mastitis		gtaB/hasC
38B_contigs.fa	Contig_12_228.958	207277	208293	-	hasC_homologue_gpsA	1-1017/1017	===============	0/0	100	99.61	S.uberis_mastitis		hasC_homologue_gpsA [CAR43601.1]
38B_contigs.fa	Contig_12_228.958	208926	210635	+	cylA	1-1710/1710	===============	0/0	100	99.71	S.uberis_mastitis		cylA
38B_contigs.fa	Contig_12_228.958	263172	265808	+	sua	1-2637/2637	===============	0/0	100	99.55	S.uberis_mastitis		sua [CAR43489.1]
38B_contigs.fa	Contig_12_228.958	279824	280650	+	oppF	1-825/825	========/======	2020-02-02	100	99.64	S.uberis_mastitis		oppF [CAC37637.1]
38B_contigs.fa	Contig_12_228.958	440546	441280	+	fabG_1/cylG	1-735/735	===============	0/0	100	100	S.uberis_mastitis		fabG_1/cylG
38B_contigs.fa	Contig_16_218.175	189002	190336	-	biofilm_putative_glycosyltransferase_2	1-1335/1335	===============	0/0	100	99.78	S.uberis_mastitis		biofilm_putative_glycosyltransferase_2 [CAR41301.1] [sub0539]
38B_contigs.fa	Contig_16_218.175	190338	191336	-	biofilm_putative_glycosyltransferase	1-999/999	===============	0/0	100	98.8	S.uberis_mastitis		biofilm_putative_glycosyltransferase [CAR41299.1] [SUB0538]
38B_contigs.fa	Contig_16_218.175	238332	239054	-	mtsB	1-723/723	===============	0/0	100	99.72	S.uberis_mastitis		mtsB [CAR41170.1] [SUB0474]
38B_contigs.fa	Contig_16_218.175	239114	240043	-	mtuA	1-933/933	========/======	2020-03-01	99.68	99.03	S.uberis_mastitis		mtuA [CAR41168.1] [SUB0473]
38B_contigs.fa	Contig_16_218.175	240189	240836	+	scaR	1-648/648	===============	0/0	100	99.69	S.uberis_mastitis		scaR [CAR41166.1] [SUB0472]
38B_contigs.fa	Contig_5_224.181	78255	79754	+	mga	1-1500/1500	===============	0/0	100	97.6	S.uberis_mastitis		mga [CAR40575.1]
38B_contigs.fa	Contig_7_215.895	120353	121180	+	YqxC	1-828/828	===============	0/0	100	99.64	S.uberis_mastitis		YqxC [CAR42774.1]
38B_contigs.fa	Contig_7_215.895	234966	238400	+	scpA	1-3435/3435	===============	0/0	100	99.07	S.uberis_mastitis		scpA [CAR42550.1] [SUB1154]
38B_contigs.fa	Contig_7_215.895	282925	284577	-	rqcH/fbp54	1-1653/1653	===============	0/0	100	98.25	S.uberis_mastitis		rqcH/fbp54
38B_contigs.fa	Contig_7_215.895	365867	367333	+	tagU_3/cps4A	1-1467/1467	===============	0/0	100	99.52	S.uberis_mastitis		tagU_3/cps4A
38B_contigs.fa	Contig_7_215.895	367330	368061	+	cpsB	1-732/732	===============	0/0	100	97.95	S.uberis_mastitis		cpsB
38B_contigs.fa	Contig_7_215.895	368070	368759	+	cpsC	1-690/690	===============	0/0	100	96.52	S.uberis_mastitis		cpsC
38B_contigs.fa	Contig_7_215.895	368770	369507	+	cpsD/cps4D	1-738/738	===============	0/0	100	98.51	S.uberis_mastitis		cpsD/cps4D
38B_contigs.fa	Contig_7_215.895	371373	371975	+	pglC/cps4E	1-603/603	===============	0/0	100	96.85	S.uberis_mastitis		pglC/cps4E
38B_contigs.fa	Contig_7_215.895	380455	381690	+	hasB2	1-1236/1236	===============	0/0	100	97.17	S.uberis_mastitis		hasB2 [CAR42292.1]
38B_contigs.fa	Contig_7_215.895	521279	522115	-	putative_surface-anchored_protein	1-837/837	===============	0/0	100	99.16	S.uberis_mastitis		putative_surface-anchored_protein [CAR41974.1] [SUB0888]
38B_contigs.fa	Contig_7_215.895	527016	527945	-	lmb	1-930/930	===============	0/0	100	99.57	S.uberis_mastitis		lmb [CAR41964.1] [SUB0884]
38B_contigs.fa	Contig_7_215.895	529724	530482	-	srtA	1-759/759	===============	0/0	100	98.95	S.uberis_mastitis		srtA [CAR41958.1]
42_contigs.fa	Contig_11_208.614	102039	102866	+	YqxC	1-828/828	===============	0/0	100	99.88	S.uberis_mastitis		YqxC [CAR42774.1]
42_contigs.fa	Contig_12_216.689	56579	58078	-	mga	1-1500/1500	===============	0/0	100	97.87	S.uberis_mastitis		mga [CAR40575.1]
42_contigs.fa	Contig_12_216.689	58387	59934	+	lbp	1-1548/1548	===============	0/0	100	97.74	S.uberis_mastitis		lbp [CAR40577.1] [sub0145]
42_contigs.fa	Contig_13_202.556	1292	4726	+	scpA	1-3435/3435	===============	0/0	100	99.27	S.uberis_mastitis		scpA [CAR42550.1] [SUB1154]
42_contigs.fa	Contig_13_202.556	49252	50904	-	rqcH/fbp54	1-1653/1653	===============	0/0	100	98.37	S.uberis_mastitis		rqcH/fbp54
42_contigs.fa	Contig_13_202.556	115093	116559	+	tagU_3/cps4A	1-1467/1467	===============	0/0	100	93.18	S.uberis_mastitis		tagU_3/cps4A
42_contigs.fa	Contig_13_202.556	116556	117287	+	cpsB	1-732/732	===============	0/0	100	98.36	S.uberis_mastitis		cpsB
42_contigs.fa	Contig_13_202.556	117296	117985	+	cpsC	1-690/690	===============	0/0	100	96.38	S.uberis_mastitis		cpsC
42_contigs.fa	Contig_13_202.556	117996	118733	+	cpsD/cps4D	1-738/738	===============	0/0	100	98.64	S.uberis_mastitis		cpsD/cps4D
42_contigs.fa	Contig_13_202.556	120599	121184	+	pglC/cps4E	1-586/603	===============	0/0	97.18	97.1	S.uberis_mastitis		pglC/cps4E
42_contigs.fa	Contig_13_202.556	129918	131152	+	hasB2	2-1236/1236	===============	0/0	99.92	97.81	S.uberis_mastitis		hasB2 [CAR42292.1]
42_contigs.fa	Contig_13_202.556	274543	275379	-	putative_surface-anchored_protein	1-837/837	===============	0/0	100	97.25	S.uberis_mastitis		putative_surface-anchored_protein [CAR41974.1] [SUB0888]
42_contigs.fa	Contig_13_202.556	280275	281204	-	lmb	1-930/930	===============	0/0	100	100	S.uberis_mastitis		lmb [CAR41964.1] [SUB0884]
42_contigs.fa	Contig_13_202.556	282983	283741	-	srtA	1-759/759	===============	0/0	100	99.74	S.uberis_mastitis		srtA [CAR41958.1]
42_contigs.fa	Contig_14_212.761	80808	82142	-	biofilm_putative_glycosyltransferase_2	1-1335/1335	===============	0/0	100	100	S.uberis_mastitis		biofilm_putative_glycosyltransferase_2 [CAR41301.1] [sub0539]
42_contigs.fa	Contig_14_212.761	82144	83142	-	biofilm_putative_glycosyltransferase	1-999/999	===============	0/0	100	99.5	S.uberis_mastitis		biofilm_putative_glycosyltransferase [CAR41299.1] [SUB0538]
42_contigs.fa	Contig_14_212.761	128294	129016	-	mtsB	1-723/723	===============	0/0	100	99.72	S.uberis_mastitis		mtsB [CAR41170.1] [SUB0474]
42_contigs.fa	Contig_14_212.761	129076	130008	-	mtuA	1-933/933	===============	0/0	100	99.14	S.uberis_mastitis		mtuA [CAR41168.1] [SUB0473]
42_contigs.fa	Contig_14_212.761	130154	130801	+	scaR	1-648/648	===============	0/0	100	99.23	S.uberis_mastitis		scaR [CAR41166.1] [SUB0472]
42_contigs.fa	Contig_4_220.509	115531	116265	-	fabG_1/cylG	1-735/735	===============	0/0	100	100	S.uberis_mastitis		fabG_1/cylG
42_contigs.fa	Contig_4_220.509	255729	256555	-	oppF	1-825/825	========/======	2020-02-02	100	99.76	S.uberis_mastitis		oppF [CAC37637.1]
42_contigs.fa	Contig_4_220.509	270572	273208	-	sua	1-2637/2637	===============	0/0	100	99.28	S.uberis_mastitis		sua [CAR43489.1]
42_contigs.fa	Contig_4_220.509	321103	322812	-	cylA	1-1710/1710	===============	0/0	100	99.24	S.uberis_mastitis		cylA
42_contigs.fa	Contig_4_220.509	323446	324462	+	hasC_homologue_gpsA	1-1017/1017	===============	0/0	100	98.23	S.uberis_mastitis		hasC_homologue_gpsA [CAR43601.1]
42_contigs.fa	Contig_4_220.509	324492	325406	+	gtaB/hasC	1-915/915	===============	0/0	100	99.78	S.uberis_mastitis		gtaB/hasC
42_contigs.fa	Contig_4_220.509	328307	329512	-	hasB1	1-1206/1206	===============	0/0	100	99.92	S.uberis_mastitis		hasB1 [CAR43609.1]
42_contigs.fa	Contig_4_220.509	329537	330790	-	hasA	1-1254/1254	===============	0/0	100	99.92	S.uberis_mastitis		hasA [CAB46918.2]
42_contigs.fa	Contig_4_220.509	420699	421208	+	fbpS	1-510/510	===============	0/0	100	97.84	S.uberis_mastitis		fbpS [CAR42461.1]
42_contigs.fa	Contig_4_220.509	421436	422296	+	pauA	1-861/861	===============	0/0	100	99.07	S.uberis_mastitis		pauA [CAR43782.1]
43_contigs.fa	Contig_10_228.122	80820	82154	-	biofilm_putative_glycosyltransferase_2	1-1335/1335	===============	0/0	100	99.62	S.uberis_mastitis		biofilm_putative_glycosyltransferase_2 [CAR41301.1] [sub0539]
43_contigs.fa	Contig_10_228.122	82156	83154	-	biofilm_putative_glycosyltransferase	1-999/999	===============	0/0	100	99.4	S.uberis_mastitis		biofilm_putative_glycosyltransferase [CAR41299.1] [SUB0538]
43_contigs.fa	Contig_10_228.122	136135	136857	-	mtsB	1-723/723	===============	0/0	100	99.72	S.uberis_mastitis		mtsB [CAR41170.1] [SUB0474]
43_contigs.fa	Contig_10_228.122	136917	137849	-	mtuA	1-933/933	===============	0/0	100	99.57	S.uberis_mastitis		mtuA [CAR41168.1] [SUB0473]
43_contigs.fa	Contig_10_228.122	137995	138642	+	scaR	1-648/648	===============	0/0	100	99.69	S.uberis_mastitis		scaR [CAR41166.1] [SUB0472]
43_contigs.fa	Contig_5_235.036	35487	36221	-	fabG_1/cylG	1-735/735	===============	0/0	100	99.73	S.uberis_mastitis		fabG_1/cylG
43_contigs.fa	Contig_5_235.036	159407	160233	-	oppF	1-825/825	========/======	2020-02-02	100	99.76	S.uberis_mastitis		oppF [CAC37637.1]
43_contigs.fa	Contig_5_235.036	174250	176886	-	sua	1-2637/2637	===============	0/0	100	99.43	S.uberis_mastitis		sua [CAR43489.1]
43_contigs.fa	Contig_5_235.036	221976	223685	-	cylA	1-1710/1710	===============	0/0	100	99.24	S.uberis_mastitis		cylA
43_contigs.fa	Contig_5_235.036	224318	225334	+	hasC_homologue_gpsA	1-1017/1017	===============	0/0	100	99.02	S.uberis_mastitis		hasC_homologue_gpsA [CAR43601.1]
43_contigs.fa	Contig_5_235.036	225364	226278	+	gtaB/hasC	1-915/915	===============	0/0	100	99.78	S.uberis_mastitis		gtaB/hasC
43_contigs.fa	Contig_5_235.036	229178	230383	-	hasB1	1-1206/1206	===============	0/0	100	100	S.uberis_mastitis		hasB1 [CAR43609.1]
43_contigs.fa	Contig_5_235.036	230408	231661	-	hasA	1-1254/1254	===============	0/0	100	100	S.uberis_mastitis		hasA [CAB46918.2]
43_contigs.fa	Contig_5_235.036	352061	352570	+	fbpS	1-510/510	===============	0/0	100	97.65	S.uberis_mastitis		fbpS [CAR42461.1]
43_contigs.fa	Contig_5_235.036	352798	353658	+	pauA	1-861/861	===============	0/0	100	99.3	S.uberis_mastitis		pauA [CAR43782.1]
43_contigs.fa	Contig_8_226.147	281865	282623	+	srtA	1-759/759	===============	0/0	100	99.61	S.uberis_mastitis		srtA [CAR41958.1]
43_contigs.fa	Contig_8_226.147	284402	285331	+	lmb	1-930/930	===============	0/0	100	99.57	S.uberis_mastitis		lmb [CAR41964.1] [SUB0884]
43_contigs.fa	Contig_8_226.147	290227	291063	+	putative_surface-anchored_protein	1-837/837	===============	0/0	100	98.45	S.uberis_mastitis		putative_surface-anchored_protein [CAR41974.1] [SUB0888]
43_contigs.fa	Contig_8_226.147	430894	432093	-	wbjC/cps4K	1-1200/1200	===============	0/0	100	99.67	S.uberis_mastitis		wbjC/cps4K
43_contigs.fa	Contig_8_226.147	432110	433285	-	wbpI/cps4L	1-1176/1176	===============	0/0	100	99.32	S.uberis_mastitis		wbpI/cps4L
43_contigs.fa	Contig_8_226.147	433304	434341	-	capD/cps4J	1-1038/1038	===============	0/0	100	97.78	S.uberis_mastitis		capD/cps4J
43_contigs.fa	Contig_8_226.147	442457	443059	-	pglC/cps4E	1-603/603	===============	0/0	100	96.52	S.uberis_mastitis		pglC/cps4E
43_contigs.fa	Contig_8_226.147	444924	445661	-	cpsD/cps4D	1-738/738	===============	0/0	100	91.33	S.uberis_mastitis		cpsD/cps4D
43_contigs.fa	Contig_8_226.147	445672	446361	-	cpsC	1-690/690	===============	0/0	100	90.87	S.uberis_mastitis		cpsC
43_contigs.fa	Contig_8_226.147	446370	447101	-	cpsB	1-732/732	===============	0/0	100	97.13	S.uberis_mastitis		cpsB
43_contigs.fa	Contig_8_226.147	447098	448564	-	tagU_3/cps4A	1-1467/1467	===============	0/0	100	91.96	S.uberis_mastitis		tagU_3/cps4A
43_contigs.fa	Contig_8_226.147	524335	525987	+	rqcH/fbp54	1-1653/1653	===============	0/0	100	98.25	S.uberis_mastitis		rqcH/fbp54
43_contigs.fa	Contig_8_226.147	570514	573948	-	scpA	1-3435/3435	===============	0/0	100	99.74	S.uberis_mastitis		scpA [CAR42550.1] [SUB1154]
43_contigs.fa	Contig_8_226.147	697332	698159	-	YqxC	1-828/828	===============	0/0	100	100	S.uberis_mastitis		YqxC [CAR42774.1]
43_contigs.fa	Contig_9_228.966	61188	62687	-	mga	1-1500/1500	===============	0/0	100	97.13	S.uberis_mastitis		mga [CAR40575.1]
44_contigs.fa	Contig_12_230.063	66483	67316	-	srtC-2/srtC	1-834/834	===============	0/0	100	99.88	S.uberis_mastitis		srtC-2/srtC
44_contigs.fa	Contig_12_230.063	139139	140791	-	emm	1-1653/1653	===============	0/0	100	100	S.uberis_mastitis		emm
44_contigs.fa	Contig_12_230.063	141123	142622	+	mga	1-1500/1500	===============	0/0	100	98.93	S.uberis_mastitis		mga [CAR40575.1]
44_contigs.fa	Contig_13_221.707	35070	35804	-	fabG_1/cylG	1-735/735	===============	0/0	100	100	S.uberis_mastitis		fabG_1/cylG
44_contigs.fa	Contig_15_206.98	264273	265031	+	srtA	1-759/759	===============	0/0	100	99.61	S.uberis_mastitis		srtA [CAR41958.1]
44_contigs.fa	Contig_15_206.98	266810	267739	+	lmb	1-930/930	===============	0/0	100	99.78	S.uberis_mastitis		lmb [CAR41964.1] [SUB0884]
44_contigs.fa	Contig_15_206.98	272635	273477	+	putative_surface-anchored_protein	1-837/837	========/======	2020-06-01	100	96.56	S.uberis_mastitis		putative_surface-anchored_protein [CAR41974.1] [SUB0888]
44_contigs.fa	Contig_15_206.98	430001	430603	-	pglC/cps4E	1-603/603	===============	0/0	100	97.51	S.uberis_mastitis		pglC/cps4E
44_contigs.fa	Contig_15_206.98	432469	433197	-	cpsD/cps4D	1-738/738	========/======	2020-09-01	98.78	93.63	S.uberis_mastitis		cpsD/cps4D
44_contigs.fa	Contig_15_206.98	433208	433897	-	cpsC	1-690/690	===============	0/0	100	96.38	S.uberis_mastitis		cpsC
44_contigs.fa	Contig_15_206.98	433906	434637	-	cpsB	1-732/732	===============	0/0	100	98.5	S.uberis_mastitis		cpsB
44_contigs.fa	Contig_15_206.98	434634	436100	-	tagU_3/cps4A	1-1467/1467	===============	0/0	100	93.39	S.uberis_mastitis		tagU_3/cps4A
44_contigs.fa	Contig_15_206.98	508209	509861	+	rqcH/fbp54	1-1653/1653	===============	0/0	100	98.19	S.uberis_mastitis		rqcH/fbp54
44_contigs.fa	Contig_15_206.98	554389	557823	-	scpA	1-3435/3435	===============	0/0	100	99.48	S.uberis_mastitis		scpA [CAR42550.1] [SUB1154]
44_contigs.fa	Contig_18_216.704	81143	82477	-	biofilm_putative_glycosyltransferase_2	1-1335/1335	===============	0/0	100	100	S.uberis_mastitis		biofilm_putative_glycosyltransferase_2 [CAR41301.1] [sub0539]
44_contigs.fa	Contig_18_216.704	82479	83477	-	biofilm_putative_glycosyltransferase	1-999/999	===============	0/0	100	99.9	S.uberis_mastitis		biofilm_putative_glycosyltransferase [CAR41299.1] [SUB0538]
44_contigs.fa	Contig_18_216.704	127682	128614	-	mtuA	1-933/933	===============	0/0	100	99.25	S.uberis_mastitis		mtuA [CAR41168.1] [SUB0473]
44_contigs.fa	Contig_18_216.704	128760	129407	+	scaR	1-648/648	===============	0/0	100	100	S.uberis_mastitis		scaR [CAR41166.1] [SUB0472]
44_contigs.fa	Contig_4_210.045	105323	106150	+	YqxC	1-828/828	===============	0/0	100	99.64	S.uberis_mastitis		YqxC [CAR42774.1]
44_contigs.fa	Contig_8_241.892	24756	25582	-	oppF	1-825/825	========/======	2020-02-02	100	99.64	S.uberis_mastitis		oppF [CAC37637.1]
44_contigs.fa	Contig_8_241.892	39599	42235	-	sua	1-2637/2637	===============	0/0	100	98.94	S.uberis_mastitis		sua [CAR43489.1]
44_contigs.fa	Contig_8_241.892	90953	92662	-	cylA	1-1710/1710	===============	0/0	100	99.77	S.uberis_mastitis		cylA
44_contigs.fa	Contig_8_241.892	93295	94311	+	hasC_homologue_gpsA	1-1017/1017	===============	0/0	100	99.61	S.uberis_mastitis		hasC_homologue_gpsA [CAR43601.1]
44_contigs.fa	Contig_8_241.892	94341	95255	+	gtaB/hasC	1-915/915	===============	0/0	100	99.45	S.uberis_mastitis		gtaB/hasC
44_contigs.fa	Contig_8_241.892	98155	99360	-	hasB1	1-1206/1206	===============	0/0	100	100	S.uberis_mastitis		hasB1 [CAR43609.1]
44_contigs.fa	Contig_8_241.892	99385	100638	-	hasA	1-1254/1254	===============	0/0	100	99.92	S.uberis_mastitis		hasA [CAB46918.2]
44_contigs.fa	Contig_8_241.892	190323	190832	+	fbpS	1-510/510	===============	0/0	100	97.84	S.uberis_mastitis		fbpS [CAR42461.1]
44_contigs.fa	Contig_8_241.892	191060	191920	+	pauA	1-861/861	===============	0/0	100	99.19	S.uberis_mastitis		pauA [CAR43782.1]
45_contigs.fa	Contig_10_202.818	116842	117939	-	mnaA/cps4I	1-1098/1098	===============	0/0	100	100	S.uberis_mastitis		mnaA/cps4I
45_contigs.fa	Contig_10_202.818	121690	122787	-	epsF/cps4H	1-1098/1098	===============	0/0	100	100	S.uberis_mastitis		epsF/cps4H
45_contigs.fa	Contig_10_202.818	122798	123868	-	cps4G_2	1-1071/1071	===============	0/0	100	100	S.uberis_mastitis		cps4G_2
45_contigs.fa	Contig_10_202.818	126691	127293	-	pglC/cps4E	1-603/603	===============	0/0	100	96.68	S.uberis_mastitis		pglC/cps4E
45_contigs.fa	Contig_10_202.818	129159	129896	-	cpsD/cps4D	1-738/738	===============	0/0	100	98.51	S.uberis_mastitis		cpsD/cps4D
45_contigs.fa	Contig_10_202.818	129907	130596	-	cpsC	1-690/690	===============	0/0	100	97.68	S.uberis_mastitis		cpsC
45_contigs.fa	Contig_10_202.818	130605	131336	-	cpsB	1-732/732	===============	0/0	100	98.91	S.uberis_mastitis		cpsB
45_contigs.fa	Contig_10_202.818	131333	132799	-	tagU_3/cps4A	1-1467/1467	===============	0/0	100	93.05	S.uberis_mastitis		tagU_3/cps4A
45_contigs.fa	Contig_10_202.818	211060	212712	+	rqcH/fbp54	1-1653/1653	===============	0/0	100	98.37	S.uberis_mastitis		rqcH/fbp54
45_contigs.fa	Contig_10_202.818	257239	260673	-	scpA	1-3435/3435	===============	0/0	100	99.21	S.uberis_mastitis		scpA [CAR42550.1] [SUB1154]
45_contigs.fa	Contig_10_202.818	437958	438785	-	YqxC	1-828/828	===============	0/0	100	99.76	S.uberis_mastitis		YqxC [CAR42774.1]
45_contigs.fa	Contig_3_220.004	57158	58810	-	emm	1-1653/1653	===============	0/0	100	98.37	S.uberis_mastitis		emm
45_contigs.fa	Contig_3_220.004	59142	60641	+	mga	1-1500/1500	===============	0/0	100	97.67	S.uberis_mastitis		mga [CAR40575.1]
45_contigs.fa	Contig_5_223.977	115539	116273	-	fabG_1/cylG	1-735/735	===============	0/0	100	100	S.uberis_mastitis		fabG_1/cylG
45_contigs.fa	Contig_5_223.977	256430	257256	-	oppF	1-825/825	========/======	2020-02-02	100	99.39	S.uberis_mastitis		oppF [CAC37637.1]
45_contigs.fa	Contig_5_223.977	271275	273911	-	sua	1-2637/2637	===============	0/0	100	99.09	S.uberis_mastitis		sua [CAR43489.1]
45_contigs.fa	Contig_5_223.977	323031	324740	-	cylA	1-1710/1710	===============	0/0	100	98.42	S.uberis_mastitis		cylA
45_contigs.fa	Contig_5_223.977	325373	326389	+	hasC_homologue_gpsA	1-1017/1017	===============	0/0	100	100	S.uberis_mastitis		hasC_homologue_gpsA [CAR43601.1]
45_contigs.fa	Contig_5_223.977	326419	327333	+	gtaB/hasC	1-915/915	===============	0/0	100	99.02	S.uberis_mastitis		gtaB/hasC
45_contigs.fa	Contig_5_223.977	330233	331438	-	hasB1	1-1206/1206	===============	0/0	100	100	S.uberis_mastitis		hasB1 [CAR43609.1]
45_contigs.fa	Contig_5_223.977	331463	332716	-	hasA	1-1254/1254	===============	0/0	100	99.92	S.uberis_mastitis		hasA [CAB46918.2]
45_contigs.fa	Contig_5_223.977	437804	438313	+	fbpS	1-510/510	===============	0/0	100	100	S.uberis_mastitis		fbpS [CAR42461.1]
45_contigs.fa	Contig_5_223.977	438540	439400	+	pauA	1-861/861	===============	0/0	100	100	S.uberis_mastitis		pauA [CAR43782.1]
45_contigs.fa	Contig_9_206.19	57482	58318	-	putative_surface-anchored_protein	1-837/837	===============	0/0	100	99.88	S.uberis_mastitis		putative_surface-anchored_protein [CAR41974.1] [SUB0888]
45_contigs.fa	Contig_9_206.19	63219	64148	-	lmb	1-930/930	===============	0/0	100	99.68	S.uberis_mastitis		lmb [CAR41964.1] [SUB0884]
45_contigs.fa	Contig_9_206.19	65927	66685	-	srtA	1-759/759	===============	0/0	100	99.34	S.uberis_mastitis		srtA [CAR41958.1]
45_contigs.fa	Contig_9_206.19	423164	424498	-	biofilm_putative_glycosyltransferase_2	1-1335/1335	===============	0/0	100	100	S.uberis_mastitis		biofilm_putative_glycosyltransferase_2 [CAR41301.1] [sub0539]
45_contigs.fa	Contig_9_206.19	424500	425498	-	biofilm_putative_glycosyltransferase	1-999/999	===============	0/0	100	99.6	S.uberis_mastitis		biofilm_putative_glycosyltransferase [CAR41299.1] [SUB0538]
45_contigs.fa	Contig_9_206.19	474177	474899	-	mtsB	1-723/723	===============	0/0	100	100	S.uberis_mastitis		mtsB [CAR41170.1] [SUB0474]
45_contigs.fa	Contig_9_206.19	474959	475891	-	mtuA	1-933/933	===============	0/0	100	99.89	S.uberis_mastitis		mtuA [CAR41168.1] [SUB0473]
45_contigs.fa	Contig_9_206.19	476037	476684	+	scaR	1-648/648	===============	0/0	100	100	S.uberis_mastitis		scaR [CAR41166.1] [SUB0472]
46_contigs.fa	Contig_10_226.73	34931	35665	-	fabG_1/cylG	1-735/735	===============	0/0	100	99.73	S.uberis_mastitis		fabG_1/cylG
46_contigs.fa	Contig_10_226.73	156354	157180	-	oppF	1-825/825	========/======	2020-02-02	100	99.64	S.uberis_mastitis		oppF [CAC37637.1]
46_contigs.fa	Contig_10_226.73	171196	173832	-	sua	1-2637/2637	===============	0/0	100	99.47	S.uberis_mastitis		sua [CAR43489.1]
46_contigs.fa	Contig_10_226.73	223674	225383	-	cylA	1-1710/1710	===============	0/0	100	98.42	S.uberis_mastitis		cylA
46_contigs.fa	Contig_10_226.73	226017	227033	+	hasC_homologue_gpsA	1-1017/1017	===============	0/0	100	99.61	S.uberis_mastitis		hasC_homologue_gpsA [CAR43601.1]
46_contigs.fa	Contig_10_226.73	227063	227977	+	gtaB/hasC	1-915/915	===============	0/0	100	99.67	S.uberis_mastitis		gtaB/hasC
46_contigs.fa	Contig_10_226.73	230879	232084	-	hasB1	1-1206/1206	===============	0/0	100	100	S.uberis_mastitis		hasB1 [CAR43609.1]
46_contigs.fa	Contig_10_226.73	232109	233362	-	hasA	1-1254/1254	===============	0/0	100	99.92	S.uberis_mastitis		hasA [CAB46918.2]
46_contigs.fa	Contig_15_226.001	52984	54483	-	mga	1-1500/1500	===============	0/0	100	97.53	S.uberis_mastitis		mga [CAR40575.1]
46_contigs.fa	Contig_6_251.28	97165	98025	-	pauA	1-861/861	===============	0/0	100	99.19	S.uberis_mastitis		pauA [CAR43782.1]
46_contigs.fa	Contig_6_251.28	98253	98762	-	fbpS	1-510/510	===============	0/0	100	97.84	S.uberis_mastitis		fbpS [CAR42461.1]
46_contigs.fa	Contig_8_207.896	134214	135041	+	YqxC	1-828/828	===============	0/0	100	100	S.uberis_mastitis		YqxC [CAR42774.1]
46_contigs.fa	Contig_8_207.896	249616	253050	+	scpA	1-3435/3435	===============	0/0	100	99.1	S.uberis_mastitis		scpA [CAR42550.1] [SUB1154]
46_contigs.fa	Contig_8_207.896	297574	299226	-	rqcH/fbp54	1-1653/1653	===============	0/0	100	98.31	S.uberis_mastitis		rqcH/fbp54
46_contigs.fa	Contig_8_207.896	362837	364303	+	tagU_3/cps4A	1-1467/1467	===============	0/0	100	93.05	S.uberis_mastitis		tagU_3/cps4A
46_contigs.fa	Contig_8_207.896	364300	365031	+	cpsB	1-732/732	===============	0/0	100	95.77	S.uberis_mastitis		cpsB
46_contigs.fa	Contig_8_207.896	365040	365729	+	cpsC	1-690/690	===============	0/0	100	97.83	S.uberis_mastitis		cpsC
46_contigs.fa	Contig_8_207.896	365740	366477	+	cpsD/cps4D	1-738/738	===============	0/0	100	96.61	S.uberis_mastitis		cpsD/cps4D
46_contigs.fa	Contig_8_207.896	377797	379032	+	hasB2	1-1236/1236	===============	0/0	100	97.33	S.uberis_mastitis		hasB2 [CAR42292.1]
46_contigs.fa	Contig_8_207.896	520252	521088	-	putative_surface-anchored_protein	1-837/837	===============	0/0	100	99.4	S.uberis_mastitis		putative_surface-anchored_protein [CAR41974.1] [SUB0888]
46_contigs.fa	Contig_8_207.896	525986	526915	-	lmb	1-930/930	===============	0/0	100	99.68	S.uberis_mastitis		lmb [CAR41964.1] [SUB0884]
46_contigs.fa	Contig_8_207.896	528694	529452	-	srtA	1-759/759	===============	0/0	100	99.34	S.uberis_mastitis		srtA [CAR41958.1]
46_contigs.fa	Contig_9_221.925	102045	102692	-	scaR	1-648/648	===============	0/0	100	99.69	S.uberis_mastitis		scaR [CAR41166.1] [SUB0472]
46_contigs.fa	Contig_9_221.925	102838	103770	+	mtuA	1-933/933	===============	0/0	100	99.46	S.uberis_mastitis		mtuA [CAR41168.1] [SUB0473]
46_contigs.fa	Contig_9_221.925	103830	104552	+	mtsB	1-723/723	===============	0/0	100	99.72	S.uberis_mastitis		mtsB [CAR41170.1] [SUB0474]
46_contigs.fa	Contig_9_221.925	152023	153021	+	biofilm_putative_glycosyltransferase	1-999/999	===============	0/0	100	99.6	S.uberis_mastitis		biofilm_putative_glycosyltransferase [CAR41299.1] [SUB0538]
46_contigs.fa	Contig_9_221.925	153023	154357	+	biofilm_putative_glycosyltransferase_2	1-1335/1335	===============	0/0	100	99.62	S.uberis_mastitis		biofilm_putative_glycosyltransferase_2 [CAR41301.1] [sub0539]
47_contigs.fa	Contig_10_302.743	1292	4726	+	scpA	1-3435/3435	===============	0/0	100	99.3	S.uberis_mastitis		scpA [CAR42550.1] [SUB1154]
47_contigs.fa	Contig_10_302.743	49251	50903	-	rqcH/fbp54	1-1653/1653	===============	0/0	100	98.25	S.uberis_mastitis		rqcH/fbp54
47_contigs.fa	Contig_10_302.743	132224	133690	+	tagU_3/cps4A	1-1467/1467	===============	0/0	100	92.64	S.uberis_mastitis		tagU_3/cps4A
47_contigs.fa	Contig_10_302.743	133687	134418	+	cpsB	1-732/732	===============	0/0	100	99.45	S.uberis_mastitis		cpsB
47_contigs.fa	Contig_10_302.743	134427	135116	+	cpsC	1-690/690	===============	0/0	100	97.39	S.uberis_mastitis		cpsC
47_contigs.fa	Contig_10_302.743	135127	135855	+	cpsD/cps4D	1-738/738	========/======	2020-09-01	98.78	94.85	S.uberis_mastitis		cpsD/cps4D
47_contigs.fa	Contig_10_302.743	137720	138322	+	pglC/cps4E	1-603/603	===============	0/0	100	96.85	S.uberis_mastitis		pglC/cps4E
47_contigs.fa	Contig_10_302.743	293518	294354	-	putative_surface-anchored_protein	1-837/837	===============	0/0	100	98.21	S.uberis_mastitis		putative_surface-anchored_protein [CAR41974.1] [SUB0888]
47_contigs.fa	Contig_10_302.743	299255	300184	-	lmb	1-930/930	===============	0/0	100	100	S.uberis_mastitis		lmb [CAR41964.1] [SUB0884]
47_contigs.fa	Contig_10_302.743	301963	302721	-	srtA	1-759/759	===============	0/0	100	99.61	S.uberis_mastitis		srtA [CAR41958.1]
47_contigs.fa	Contig_3_283.102	81227	82561	-	biofilm_putative_glycosyltransferase_2	1-1335/1335	===============	0/0	100	99.92	S.uberis_mastitis		biofilm_putative_glycosyltransferase_2 [CAR41301.1] [sub0539]
47_contigs.fa	Contig_3_283.102	82563	83561	-	biofilm_putative_glycosyltransferase	1-999/999	===============	0/0	100	99.9	S.uberis_mastitis		biofilm_putative_glycosyltransferase [CAR41299.1] [SUB0538]
47_contigs.fa	Contig_3_283.102	131225	131947	-	mtsB	1-723/723	===============	0/0	100	99.72	S.uberis_mastitis		mtsB [CAR41170.1] [SUB0474]
47_contigs.fa	Contig_3_283.102	132007	132939	-	mtuA	1-933/933	===============	0/0	100	99.89	S.uberis_mastitis		mtuA [CAR41168.1] [SUB0473]
47_contigs.fa	Contig_3_283.102	133085	133732	+	scaR	1-648/648	===============	0/0	100	100	S.uberis_mastitis		scaR [CAR41166.1] [SUB0472]
47_contigs.fa	Contig_4_279.515	122037	122864	-	YqxC	1-828/828	===============	0/0	100	99.88	S.uberis_mastitis		YqxC [CAR42774.1]
47_contigs.fa	Contig_4_279.515	189696	193320	+	hylB/	1-3624/3624	========/======	2020-01-01	100	96.39	S.uberis_mastitis		hylB/
47_contigs.fa	Contig_6_305.526	88670	89530	-	pauA	1-861/861	===============	0/0	100	99.19	S.uberis_mastitis		pauA [CAR43782.1]
47_contigs.fa	Contig_6_305.526	89758	90267	-	fbpS	1-510/510	===============	0/0	100	97.65	S.uberis_mastitis		fbpS [CAR42461.1]
47_contigs.fa	Contig_6_305.526	194673	195587	-	gtaB/hasC	1-915/915	===============	0/0	100	99.56	S.uberis_mastitis		gtaB/hasC
47_contigs.fa	Contig_6_305.526	195617	196633	-	hasC_homologue_gpsA	1-1017/1017	===============	0/0	100	99.61	S.uberis_mastitis		hasC_homologue_gpsA [CAR43601.1]
47_contigs.fa	Contig_6_305.526	197266	198975	+	cylA	1-1710/1710	===============	0/0	100	98.54	S.uberis_mastitis		cylA
47_contigs.fa	Contig_6_305.526	249800	252436	+	sua	1-2637/2637	===============	0/0	100	99.51	S.uberis_mastitis		sua [CAR43489.1]
47_contigs.fa	Contig_6_305.526	266451	267277	+	oppF	1-825/825	========/======	2020-02-02	100	99.64	S.uberis_mastitis		oppF [CAC37637.1]
47_contigs.fa	Contig_6_305.526	410361	411095	+	fabG_1/cylG	1-735/735	===============	0/0	100	100	S.uberis_mastitis		fabG_1/cylG
47_contigs.fa	Contig_8_298.615	154522	156021	+	mga	1-1500/1500	===============	0/0	100	98	S.uberis_mastitis		mga [CAR40575.1]
48_contigs.fa	Contig_5_210.598	110360	111187	+	YqxC	1-828/828	===============	0/0	100	100	S.uberis_mastitis		YqxC [CAR42774.1]
48_contigs.fa	Contig_5_210.598	226185	229619	+	scpA	1-3435/3435	===============	0/0	100	99.62	S.uberis_mastitis		scpA [CAR42550.1] [SUB1154]
48_contigs.fa	Contig_5_210.598	274147	275799	-	rqcH/fbp54	1-1653/1653	===============	0/0	100	98.25	S.uberis_mastitis		rqcH/fbp54
48_contigs.fa	Contig_5_210.598	337635	339101	+	tagU_3/cps4A	1-1467/1467	===============	0/0	100	93.05	S.uberis_mastitis		tagU_3/cps4A
48_contigs.fa	Contig_5_210.598	339098	339829	+	cpsB	1-732/732	===============	0/0	100	95.49	S.uberis_mastitis		cpsB
48_contigs.fa	Contig_5_210.598	339838	340527	+	cpsC	1-690/690	===============	0/0	100	97.83	S.uberis_mastitis		cpsC
48_contigs.fa	Contig_5_210.598	340538	341275	+	cpsD/cps4D	1-738/738	===============	0/0	100	96.48	S.uberis_mastitis		cpsD/cps4D
48_contigs.fa	Contig_5_210.598	352595	353830	+	hasB2	1-1236/1236	===============	0/0	100	96.68	S.uberis_mastitis		hasB2 [CAR42292.1]
48_contigs.fa	Contig_5_210.598	496184	497020	-	putative_surface-anchored_protein	1-837/837	===============	0/0	100	99.88	S.uberis_mastitis		putative_surface-anchored_protein [CAR41974.1] [SUB0888]
48_contigs.fa	Contig_5_210.598	505701	506630	-	lmb	1-930/930	===============	0/0	100	99.68	S.uberis_mastitis		lmb [CAR41964.1] [SUB0884]
48_contigs.fa	Contig_5_210.598	508409	509167	-	srtA	1-759/759	===============	0/0	100	99.34	S.uberis_mastitis		srtA [CAR41958.1]
48_contigs.fa	Contig_6_231.274	97837	98697	-	pauA	1-861/861	===============	0/0	100	99.3	S.uberis_mastitis		pauA [CAR43782.1]
48_contigs.fa	Contig_6_231.274	98926	99435	-	fbpS	1-510/510	===============	0/0	100	97.65	S.uberis_mastitis		fbpS [CAR42461.1]
48_contigs.fa	Contig_6_231.274	200680	201933	+	hasA	1-1254/1254	===============	0/0	100	99.92	S.uberis_mastitis		hasA [CAB46918.2]
48_contigs.fa	Contig_6_231.274	201958	203163	+	hasB1	1-1206/1206	===============	0/0	100	100	S.uberis_mastitis		hasB1 [CAR43609.1]
48_contigs.fa	Contig_6_231.274	206064	206978	-	gtaB/hasC	1-915/915	===============	0/0	100	99.56	S.uberis_mastitis		gtaB/hasC
48_contigs.fa	Contig_6_231.274	207008	208024	-	hasC_homologue_gpsA	1-1017/1017	===============	0/0	100	97.25	S.uberis_mastitis		hasC_homologue_gpsA [CAR43601.1]
48_contigs.fa	Contig_6_231.274	208658	210367	+	cylA	1-1710/1710	===============	0/0	100	98.42	S.uberis_mastitis		cylA
48_contigs.fa	Contig_6_231.274	261198	263834	+	sua	1-2637/2637	===============	0/0	100	99.55	S.uberis_mastitis		sua [CAR43489.1]
48_contigs.fa	Contig_6_231.274	277849	278675	+	oppF	1-825/825	========/======	2020-02-02	100	99.76	S.uberis_mastitis		oppF [CAC37637.1]
48_contigs.fa	Contig_6_231.274	445603	446337	+	fabG_1/cylG	1-735/735	===============	0/0	100	100	S.uberis_mastitis		fabG_1/cylG
48_contigs.fa	Contig_7_222.232	177206	178705	+	mga	1-1500/1500	===============	0/0	100	97.47	S.uberis_mastitis		mga [CAR40575.1]
48_contigs.fa	Contig_8_221.867	80819	82153	-	biofilm_putative_glycosyltransferase_2	1-1335/1335	===============	0/0	100	99.85	S.uberis_mastitis		biofilm_putative_glycosyltransferase_2 [CAR41301.1] [sub0539]
48_contigs.fa	Contig_8_221.867	82155	83153	-	biofilm_putative_glycosyltransferase	1-999/999	===============	0/0	100	99.5	S.uberis_mastitis		biofilm_putative_glycosyltransferase [CAR41299.1] [SUB0538]
48_contigs.fa	Contig_8_221.867	131687	132409	-	mtsB	1-723/723	===============	0/0	100	99.72	S.uberis_mastitis		mtsB [CAR41170.1] [SUB0474]
48_contigs.fa	Contig_8_221.867	132469	133401	-	mtuA	1-933/933	===============	0/0	100	99.46	S.uberis_mastitis		mtuA [CAR41168.1] [SUB0473]
48_contigs.fa	Contig_8_221.867	133547	134194	+	scaR	1-648/648	===============	0/0	100	99.54	S.uberis_mastitis		scaR [CAR41166.1] [SUB0472]
49_contigs.fa	Contig_10_268.415	134660	135487	+	YqxC	1-828/828	===============	0/0	100	100	S.uberis_mastitis		YqxC [CAR42774.1]
49_contigs.fa	Contig_14_277.795	80821	82155	-	biofilm_putative_glycosyltransferase_2	1-1335/1335	===============	0/0	100	100	S.uberis_mastitis		biofilm_putative_glycosyltransferase_2 [CAR41301.1] [sub0539]
49_contigs.fa	Contig_14_277.795	82157	83155	-	biofilm_putative_glycosyltransferase	1-999/999	===============	0/0	100	99.6	S.uberis_mastitis		biofilm_putative_glycosyltransferase [CAR41299.1] [SUB0538]
49_contigs.fa	Contig_14_277.795	136278	137000	-	mtsB	1-723/723	===============	0/0	100	99.72	S.uberis_mastitis		mtsB [CAR41170.1] [SUB0474]
49_contigs.fa	Contig_14_277.795	137060	137992	-	mtuA	1-933/933	===============	0/0	100	99.46	S.uberis_mastitis		mtuA [CAR41168.1] [SUB0473]
49_contigs.fa	Contig_14_277.795	138138	138785	+	scaR	1-648/648	===============	0/0	100	99.54	S.uberis_mastitis		scaR [CAR41166.1] [SUB0472]
49_contigs.fa	Contig_2_258.377	72290	75724	+	scpA	1-3435/3435	===============	0/0	100	99.21	S.uberis_mastitis		scpA [CAR42550.1] [SUB1154]
49_contigs.fa	Contig_2_258.377	120251	121903	-	rqcH/fbp54	1-1653/1653	===============	0/0	100	98.25	S.uberis_mastitis		rqcH/fbp54
49_contigs.fa	Contig_2_258.377	196321	197787	+	tagU_3/cps4A	1-1467/1467	===============	0/0	100	92.98	S.uberis_mastitis		tagU_3/cps4A
49_contigs.fa	Contig_2_258.377	197784	198515	+	cpsB	1-732/732	===============	0/0	100	98.5	S.uberis_mastitis		cpsB
49_contigs.fa	Contig_2_258.377	198524	199213	+	cpsC	1-690/690	===============	0/0	100	96.38	S.uberis_mastitis		cpsC
49_contigs.fa	Contig_2_258.377	199224	199961	+	cpsD/cps4D	1-738/738	===============	0/0	100	95.94	S.uberis_mastitis		cpsD/cps4D
49_contigs.fa	Contig_2_258.377	201827	202429	+	pglC/cps4E	1-603/603	===============	0/0	100	96.85	S.uberis_mastitis		pglC/cps4E
49_contigs.fa	Contig_2_258.377	353616	354452	-	putative_surface-anchored_protein	1-837/837	===============	0/0	100	99.04	S.uberis_mastitis		putative_surface-anchored_protein [CAR41974.1] [SUB0888]
49_contigs.fa	Contig_2_258.377	359353	360282	-	lmb	1-930/930	===============	0/0	100	99.68	S.uberis_mastitis		lmb [CAR41964.1] [SUB0884]
49_contigs.fa	Contig_2_258.377	362061	362819	-	srtA	1-759/759	===============	0/0	100	99.34	S.uberis_mastitis		srtA [CAR41958.1]
49_contigs.fa	Contig_4_298.308	115505	116239	-	fabG_1/cylG	1-735/735	===============	0/0	100	99.73	S.uberis_mastitis		fabG_1/cylG
49_contigs.fa	Contig_4_298.308	258793	259619	-	oppF	1-825/825	========/======	2020-02-02	100	99.76	S.uberis_mastitis		oppF [CAC37637.1]
49_contigs.fa	Contig_4_298.308	273634	276270	-	sua	1-2637/2637	===============	0/0	100	99.47	S.uberis_mastitis		sua [CAR43489.1]
49_contigs.fa	Contig_4_298.308	327095	328804	-	cylA	1-1710/1710	===============	0/0	100	98.83	S.uberis_mastitis		cylA
49_contigs.fa	Contig_4_298.308	329437	330453	+	hasC_homologue_gpsA	1-1017/1017	===============	0/0	100	99.8	S.uberis_mastitis		hasC_homologue_gpsA [CAR43601.1]
49_contigs.fa	Contig_4_298.308	330483	331397	+	gtaB/hasC	1-915/915	===============	0/0	100	99.78	S.uberis_mastitis		gtaB/hasC
49_contigs.fa	Contig_4_298.308	334298	335503	-	hasB1	1-1206/1206	===============	0/0	100	100	S.uberis_mastitis		hasB1 [CAR43609.1]
49_contigs.fa	Contig_4_298.308	335528	336781	-	hasA	1-1254/1254	===============	0/0	100	100	S.uberis_mastitis		hasA [CAB46918.2]
49_contigs.fa	Contig_4_298.308	479340	479849	+	fbpS	1-510/510	===============	0/0	100	97.84	S.uberis_mastitis		fbpS [CAR42461.1]
49_contigs.fa	Contig_4_298.308	480077	480937	+	pauA	1-861/861	===============	0/0	100	99.19	S.uberis_mastitis		pauA [CAR43782.1]
49_contigs.fa	Contig_6_296.563	84465	85964	+	mga	1-1500/1500	===============	0/0	100	97.07	S.uberis_mastitis		mga [CAR40575.1]
50_contigs.fa	Contig_10_273.296	103358	104185	+	YqxC	1-828/828	===============	0/0	100	99.64	S.uberis_mastitis		YqxC [CAR42774.1]
50_contigs.fa	Contig_4_266.273	92404	93264	-	pauA	1-861/861	===============	0/0	100	99.19	S.uberis_mastitis		pauA [CAR43782.1]
50_contigs.fa	Contig_4_266.273	93492	94001	-	fbpS	1-510/510	===============	0/0	100	97.84	S.uberis_mastitis		fbpS [CAR42461.1]
50_contigs.fa	Contig_4_266.273	183491	184744	+	hasA	1-1254/1254	===============	0/0	100	100	S.uberis_mastitis		hasA [CAB46918.2]
50_contigs.fa	Contig_4_266.273	184769	185974	+	hasB1	1-1206/1206	===============	0/0	100	100	S.uberis_mastitis		hasB1 [CAR43609.1]
50_contigs.fa	Contig_4_266.273	188875	189789	-	gtaB/hasC	1-915/915	===============	0/0	100	99.78	S.uberis_mastitis		gtaB/hasC
50_contigs.fa	Contig_4_266.273	189819	190835	-	hasC_homologue_gpsA	1-1017/1017	===============	0/0	100	99.8	S.uberis_mastitis		hasC_homologue_gpsA [CAR43601.1]
50_contigs.fa	Contig_4_266.273	191468	193177	+	cylA	1-1710/1710	===============	0/0	100	98.77	S.uberis_mastitis		cylA
50_contigs.fa	Contig_4_266.273	244002	246638	+	sua	1-2637/2637	===============	0/0	100	99.47	S.uberis_mastitis		sua [CAR43489.1]
50_contigs.fa	Contig_4_266.273	260653	261479	+	oppF	1-825/825	========/======	2020-02-02	100	99.76	S.uberis_mastitis		oppF [CAC37637.1]
50_contigs.fa	Contig_4_266.273	361329	362063	+	fabG_1/cylG	1-735/735	===============	0/0	100	100	S.uberis_mastitis		fabG_1/cylG
50_contigs.fa	Contig_5_315.308	258032	258790	+	srtA	1-759/759	===============	0/0	100	98.42	S.uberis_mastitis		srtA [CAR41958.1]
50_contigs.fa	Contig_5_315.308	260569	261498	+	lmb	1-930/930	===============	0/0	100	99.68	S.uberis_mastitis		lmb [CAR41964.1] [SUB0884]
50_contigs.fa	Contig_5_315.308	266399	267235	+	putative_surface-anchored_protein	1-837/837	===============	0/0	100	99.76	S.uberis_mastitis		putative_surface-anchored_protein [CAR41974.1] [SUB0888]
50_contigs.fa	Contig_5_315.308	411551	412327	-	cpsM	1-777/777	===============	0/0	100	99.48	S.uberis_mastitis		cpsM
50_contigs.fa	Contig_5_315.308	414029	414631	-	pglC/cps4E	1-603/603	===============	0/0	100	96.52	S.uberis_mastitis		pglC/cps4E
50_contigs.fa	Contig_5_315.308	416497	417234	-	cpsD/cps4D	1-738/738	===============	0/0	100	97.7	S.uberis_mastitis		cpsD/cps4D
50_contigs.fa	Contig_5_315.308	417245	417934	-	cpsC	1-690/690	===============	0/0	100	96.38	S.uberis_mastitis		cpsC
50_contigs.fa	Contig_5_315.308	417943	418674	-	cpsB	1-732/732	===============	0/0	100	98.5	S.uberis_mastitis		cpsB
50_contigs.fa	Contig_5_315.308	418671	420137	-	tagU_3/cps4A	1-1467/1467	===============	0/0	100	92.98	S.uberis_mastitis		tagU_3/cps4A
50_contigs.fa	Contig_5_315.308	502402	504054	+	rqcH/fbp54	1-1653/1653	===============	0/0	100	98.37	S.uberis_mastitis		rqcH/fbp54
50_contigs.fa	Contig_5_315.308	548581	552015	-	scpA	1-3435/3435	===============	0/0	100	99.33	S.uberis_mastitis		scpA [CAR42550.1] [SUB1154]
50_contigs.fa	Contig_7_260.586	88556	90055	-	mga	1-1500/1500	===============	0/0	100	96.8	S.uberis_mastitis		mga [CAR40575.1]
50_contigs.fa	Contig_9_254.619	102044	102691	-	scaR	1-648/648	===============	0/0	100	99.54	S.uberis_mastitis		scaR [CAR41166.1] [SUB0472]
50_contigs.fa	Contig_9_254.619	102837	103769	+	mtuA	1-933/933	===============	0/0	100	99.36	S.uberis_mastitis		mtuA [CAR41168.1] [SUB0473]
50_contigs.fa	Contig_9_254.619	103829	104551	+	mtsB	1-723/723	===============	0/0	100	99.58	S.uberis_mastitis		mtsB [CAR41170.1] [SUB0474]
50_contigs.fa	Contig_9_254.619	152102	153100	+	biofilm_putative_glycosyltransferase	1-999/999	===============	0/0	100	99.6	S.uberis_mastitis		biofilm_putative_glycosyltransferase [CAR41299.1] [SUB0538]
50_contigs.fa	Contig_9_254.619	153102	154436	+	biofilm_putative_glycosyltransferase_2	1-1335/1335	===============	0/0	100	100	S.uberis_mastitis		biofilm_putative_glycosyltransferase_2 [CAR41301.1] [sub0539]
51_contigs.fa	Contig_10_244.421	7989	8815	-	oppF	1-825/825	========/======	2020-02-02	100	99.27	S.uberis_mastitis		oppF [CAC37637.1]
51_contigs.fa	Contig_10_244.421	22833	25469	-	sua	1-2637/2637	===============	0/0	100	99.43	S.uberis_mastitis		sua [CAR43489.1]
51_contigs.fa	Contig_10_244.421	72273	73982	-	cylA	1-1710/1710	===============	0/0	100	100	S.uberis_mastitis		cylA
51_contigs.fa	Contig_10_244.421	74615	75631	+	hasC_homologue_gpsA	1-1017/1017	===============	0/0	100	99.61	S.uberis_mastitis		hasC_homologue_gpsA [CAR43601.1]
51_contigs.fa	Contig_10_244.421	75661	76575	+	gtaB/hasC	1-915/915	===============	0/0	100	100	S.uberis_mastitis		gtaB/hasC
51_contigs.fa	Contig_13_227.792	104659	105393	-	fabG_1/cylG	1-735/735	===============	0/0	100	100	S.uberis_mastitis		fabG_1/cylG
51_contigs.fa	Contig_14_223.562	68013	69512	+	mga	1-1500/1500	===============	0/0	100	97.4	S.uberis_mastitis		mga [CAR40575.1]
51_contigs.fa	Contig_16_239	67482	68309	+	YqxC	1-828/828	===============	0/0	100	99.76	S.uberis_mastitis		YqxC [CAR42774.1]
51_contigs.fa	Contig_16_239	223107	226541	+	scpA	1-3435/3435	===============	0/0	100	99.19	S.uberis_mastitis		scpA [CAR42550.1] [SUB1154]
51_contigs.fa	Contig_16_239	271067	272719	-	rqcH/fbp54	1-1653/1653	===============	0/0	100	98.43	S.uberis_mastitis		rqcH/fbp54
51_contigs.fa	Contig_16_239	357234	358700	+	tagU_3/cps4A	1-1467/1467	===============	0/0	100	93.05	S.uberis_mastitis		tagU_3/cps4A
51_contigs.fa	Contig_16_239	358697	359428	+	cpsB	1-732/732	===============	0/0	100	95.63	S.uberis_mastitis		cpsB
51_contigs.fa	Contig_16_239	359437	360126	+	cpsC	1-690/690	===============	0/0	100	97.83	S.uberis_mastitis		cpsC
51_contigs.fa	Contig_16_239	360137	360875	+	cpsD/cps4D	1-738/738	========/======	2020-01-01	100	96.48	S.uberis_mastitis		cpsD/cps4D
51_contigs.fa	Contig_16_239	362741	363343	+	pglC/cps4E	1-603/603	===============	0/0	100	97.02	S.uberis_mastitis		pglC/cps4E
51_contigs.fa	Contig_16_239	365045	365821	+	cpsM	1-777/777	===============	0/0	100	100	S.uberis_mastitis		cpsM
51_contigs.fa	Contig_16_239	507672	508508	-	putative_surface-anchored_protein	1-837/837	===============	0/0	100	98.33	S.uberis_mastitis		putative_surface-anchored_protein [CAR41974.1] [SUB0888]
51_contigs.fa	Contig_16_239	517187	518116	-	lmb	1-930/930	===============	0/0	100	99.57	S.uberis_mastitis		lmb [CAR41964.1] [SUB0884]
51_contigs.fa	Contig_16_239	859093	860427	-	biofilm_putative_glycosyltransferase_2	1-1335/1335	===============	0/0	100	99.7	S.uberis_mastitis		biofilm_putative_glycosyltransferase_2 [CAR41301.1] [sub0539]
51_contigs.fa	Contig_16_239	860429	861427	-	biofilm_putative_glycosyltransferase	1-999/999	===============	0/0	100	99.8	S.uberis_mastitis		biofilm_putative_glycosyltransferase [CAR41299.1] [SUB0538]
51_contigs.fa	Contig_16_239	908972	909694	-	mtsB	1-723/723	===============	0/0	100	99.72	S.uberis_mastitis		mtsB [CAR41170.1] [SUB0474]
51_contigs.fa	Contig_16_239	909754	910686	-	mtuA	1-933/933	===============	0/0	100	99.14	S.uberis_mastitis		mtuA [CAR41168.1] [SUB0473]
51_contigs.fa	Contig_16_239	910832	911479	+	scaR	1-648/648	===============	0/0	100	99.23	S.uberis_mastitis		scaR [CAR41166.1] [SUB0472]
51_contigs.fa	Contig_5_250.631	93954	94463	+	fbpS	1-510/510	===============	0/0	100	98.04	S.uberis_mastitis		fbpS [CAR42461.1]
51_contigs.fa	Contig_5_250.631	94692	95552	+	pauA	1-861/861	===============	0/0	100	99.3	S.uberis_mastitis		pauA [CAR43782.1]
56A_contigs.fa	Contig_1_181.802	40477	43911	-	scpA	1-3435/3435	===============	0/0	100	99.71	S.uberis_mastitis		scpA [CAR42550.1] [SUB1154]
56A_contigs.fa	Contig_3_206.578	92325	93824	+	mga	1-1500/1500	===============	0/0	100	97.6	S.uberis_mastitis		mga [CAR40575.1]
56A_contigs.fa	Contig_4_203.786	106432	107166	-	fabG_1/cylG	1-735/735	===============	0/0	100	100	S.uberis_mastitis		fabG_1/cylG
56A_contigs.fa	Contig_4_203.786	234504	235330	-	oppF	1-825/825	========/======	2020-02-02	100	99.76	S.uberis_mastitis		oppF [CAC37637.1]
56A_contigs.fa	Contig_4_203.786	249346	251982	-	sua	1-2637/2637	===============	0/0	100	99.28	S.uberis_mastitis		sua [CAR43489.1]
56A_contigs.fa	Contig_4_203.786	299871	301580	-	cylA	1-1710/1710	===============	0/0	100	99.88	S.uberis_mastitis		cylA
56A_contigs.fa	Contig_4_203.786	302213	303229	+	hasC_homologue_gpsA	1-1017/1017	===============	0/0	100	99.61	S.uberis_mastitis		hasC_homologue_gpsA [CAR43601.1]
56A_contigs.fa	Contig_4_203.786	303259	304173	+	gtaB/hasC	1-915/915	===============	0/0	100	100	S.uberis_mastitis		gtaB/hasC
56A_contigs.fa	Contig_4_203.786	307074	308279	-	hasB1	1-1206/1206	===============	0/0	100	100	S.uberis_mastitis		hasB1 [CAR43609.1]
56A_contigs.fa	Contig_4_203.786	308304	309557	-	hasA	1-1254/1254	===============	0/0	100	100	S.uberis_mastitis		hasA [CAB46918.2]
56A_contigs.fa	Contig_4_203.786	399465	399974	+	fbpS	1-510/510	===============	0/0	100	97.84	S.uberis_mastitis		fbpS [CAR42461.1]
56A_contigs.fa	Contig_4_203.786	400202	401062	+	pauA	1-861/861	===============	0/0	100	99.19	S.uberis_mastitis		pauA [CAR43782.1]
56A_contigs.fa	Contig_5_193.712	3903	5555	-	rqcH/fbp54	1-1653/1653	===============	0/0	100	98.37	S.uberis_mastitis		rqcH/fbp54
56A_contigs.fa	Contig_5_193.712	79261	80727	+	tagU_3/cps4A	1-1467/1467	===============	0/0	100	93.93	S.uberis_mastitis		tagU_3/cps4A
56A_contigs.fa	Contig_5_193.712	80724	81455	+	cpsB	1-732/732	===============	0/0	100	100	S.uberis_mastitis		cpsB
56A_contigs.fa	Contig_5_193.712	81464	82153	+	cpsC	1-690/690	===============	0/0	100	100	S.uberis_mastitis		cpsC
56A_contigs.fa	Contig_5_193.712	82164	82901	+	cpsD/cps4D	1-738/738	===============	0/0	100	100	S.uberis_mastitis		cpsD/cps4D
56A_contigs.fa	Contig_5_193.712	84767	85353	+	pglC/cps4E	1-587/603	===============	0/0	97.35	97.27	S.uberis_mastitis		pglC/cps4E
56A_contigs.fa	Contig_5_193.712	89656	91050	+	cpsL	1-1395/1395	===============	0/0	100	100	S.uberis_mastitis		cpsL
56A_contigs.fa	Contig_5_193.712	92044	93066	+	legI/neuB	1-1023/1023	===============	0/0	100	100	S.uberis_mastitis		legI/neuB
56A_contigs.fa	Contig_5_193.712	93097	94251	+	neuC	1-1155/1155	===============	0/0	100	100	S.uberis_mastitis		neuC
56A_contigs.fa	Contig_5_193.712	94241	94870	+	epsM/neuD	1-630/630	===============	0/0	100	100	S.uberis_mastitis		epsM/neuD
56A_contigs.fa	Contig_5_193.712	94884	96116	+	neuA_1	1-1233/1233	===============	0/0	100	100	S.uberis_mastitis		neuA_1
56A_contigs.fa	Contig_5_193.712	237606	238442	-	putative_surface-anchored_protein	1-837/837	===============	0/0	100	99.4	S.uberis_mastitis		putative_surface-anchored_protein [CAR41974.1] [SUB0888]
56A_contigs.fa	Contig_5_193.712	243343	244272	-	lmb	1-930/930	===============	0/0	100	99.68	S.uberis_mastitis		lmb [CAR41964.1] [SUB0884]
56A_contigs.fa	Contig_5_193.712	246051	246809	-	srtA	1-759/759	===============	0/0	100	99.61	S.uberis_mastitis		srtA [CAR41958.1]
56A_contigs.fa	Contig_5_193.712	583199	584533	-	biofilm_putative_glycosyltransferase_2	1-1335/1335	===============	0/0	100	100	S.uberis_mastitis		biofilm_putative_glycosyltransferase_2 [CAR41301.1] [sub0539]
56A_contigs.fa	Contig_5_193.712	584535	585533	-	biofilm_putative_glycosyltransferase	1-999/999	===============	0/0	100	99.5	S.uberis_mastitis		biofilm_putative_glycosyltransferase [CAR41299.1] [SUB0538]
56A_contigs.fa	Contig_5_193.712	634079	634801	-	mtsB	1-723/723	===============	0/0	100	99.72	S.uberis_mastitis		mtsB [CAR41170.1] [SUB0474]
56A_contigs.fa	Contig_5_193.712	634861	635793	-	mtuA	1-933/933	===============	0/0	100	99.57	S.uberis_mastitis		mtuA [CAR41168.1] [SUB0473]
56A_contigs.fa	Contig_5_193.712	635939	636586	+	scaR	1-648/648	===============	0/0	100	99.69	S.uberis_mastitis		scaR [CAR41166.1] [SUB0472]
56A_contigs.fa	Contig_9_189.741	112635	113462	+	YqxC	1-828/828	===============	0/0	100	99.64	S.uberis_mastitis		YqxC [CAR42774.1]
60A_contigs.fa	Contig_12_208.785	51576	53075	-	mga	1-1500/1500	===============	0/0	100	97.6	S.uberis_mastitis		mga [CAR40575.1]
60A_contigs.fa	Contig_2_217.123	92542	93402	-	pauA	1-861/861	===============	0/0	100	99.19	S.uberis_mastitis		pauA [CAR43782.1]
60A_contigs.fa	Contig_2_217.123	93630	94139	-	fbpS	1-510/510	===============	0/0	100	97.84	S.uberis_mastitis		fbpS [CAR42461.1]
60A_contigs.fa	Contig_2_217.123	195862	197115	+	hasA	1-1254/1254	===============	0/0	100	100	S.uberis_mastitis		hasA [CAB46918.2]
60A_contigs.fa	Contig_2_217.123	197140	198345	+	hasB1	1-1206/1206	===============	0/0	100	100	S.uberis_mastitis		hasB1 [CAR43609.1]
60A_contigs.fa	Contig_2_217.123	201246	202160	-	gtaB/hasC	1-915/915	===============	0/0	100	99.78	S.uberis_mastitis		gtaB/hasC
60A_contigs.fa	Contig_2_217.123	202190	203206	-	hasC_homologue_gpsA	1-1017/1017	===============	0/0	100	99.8	S.uberis_mastitis		hasC_homologue_gpsA [CAR43601.1]
60A_contigs.fa	Contig_2_217.123	203839	205548	+	cylA	1-1710/1710	===============	0/0	100	98.83	S.uberis_mastitis		cylA
60A_contigs.fa	Contig_2_217.123	256373	259009	+	sua	1-2637/2637	===============	0/0	100	99.47	S.uberis_mastitis		sua [CAR43489.1]
60A_contigs.fa	Contig_2_217.123	273024	273850	+	oppF	1-825/825	========/======	2020-02-02	100	99.76	S.uberis_mastitis		oppF [CAC37637.1]
60A_contigs.fa	Contig_2_217.123	452143	452877	+	fabG_1/cylG	1-735/735	===============	0/0	100	100	S.uberis_mastitis		fabG_1/cylG
60A_contigs.fa	Contig_4_200.15	81021	82355	-	biofilm_putative_glycosyltransferase_2	1-1335/1335	===============	0/0	100	100	S.uberis_mastitis		biofilm_putative_glycosyltransferase_2 [CAR41301.1] [sub0539]
60A_contigs.fa	Contig_4_200.15	82357	83355	-	biofilm_putative_glycosyltransferase	1-999/999	===============	0/0	100	99.6	S.uberis_mastitis		biofilm_putative_glycosyltransferase [CAR41299.1] [SUB0538]
60A_contigs.fa	Contig_4_200.15	130853	131575	-	mtsB	1-723/723	===============	0/0	100	99.72	S.uberis_mastitis		mtsB [CAR41170.1] [SUB0474]
60A_contigs.fa	Contig_4_200.15	131635	132567	-	mtuA	1-933/933	===============	0/0	100	99.36	S.uberis_mastitis		mtuA [CAR41168.1] [SUB0473]
60A_contigs.fa	Contig_4_200.15	132713	133360	+	scaR	1-648/648	===============	0/0	100	99.38	S.uberis_mastitis		scaR [CAR41166.1] [SUB0472]
60A_contigs.fa	Contig_8_194.704	51025	51852	-	YqxC	1-828/828	===============	0/0	100	100	S.uberis_mastitis		YqxC [CAR42774.1]
60A_contigs.fa	Contig_8_194.704	147882	151505	+	hylB/	1-3624/3624	===============	0/0	100	99.97	S.uberis_mastitis		hylB/
60A_contigs.fa	Contig_9_191.03	67570	71004	+	scpA	1-3435/3435	===============	0/0	100	99.21	S.uberis_mastitis		scpA [CAR42550.1] [SUB1154]
60A_contigs.fa	Contig_9_191.03	115532	117184	-	rqcH/fbp54	1-1653/1653	===============	0/0	100	98.37	S.uberis_mastitis		rqcH/fbp54
60A_contigs.fa	Contig_9_191.03	198146	199612	+	tagU_3/cps4A	1-1467/1467	===============	0/0	100	93.05	S.uberis_mastitis		tagU_3/cps4A
60A_contigs.fa	Contig_9_191.03	199609	200340	+	cpsB	1-732/732	===============	0/0	100	97.95	S.uberis_mastitis		cpsB
60A_contigs.fa	Contig_9_191.03	200349	201038	+	cpsC	1-690/690	===============	0/0	100	96.38	S.uberis_mastitis		cpsC
60A_contigs.fa	Contig_9_191.03	201049	201786	+	cpsD/cps4D	1-738/738	===============	0/0	100	98.51	S.uberis_mastitis		cpsD/cps4D
60A_contigs.fa	Contig_9_191.03	203652	204254	+	pglC/cps4E	1-603/603	===============	0/0	100	97.02	S.uberis_mastitis		pglC/cps4E
60A_contigs.fa	Contig_9_191.03	213882	215117	+	hasB2	1-1236/1236	===============	0/0	100	96.44	S.uberis_mastitis		hasB2 [CAR42292.1]
60A_contigs.fa	Contig_9_191.03	354704	355540	-	putative_surface-anchored_protein	1-837/837	===============	0/0	100	99.88	S.uberis_mastitis		putative_surface-anchored_protein [CAR41974.1] [SUB0888]
60A_contigs.fa	Contig_9_191.03	360441	361370	-	lmb	1-930/930	===============	0/0	100	99.68	S.uberis_mastitis		lmb [CAR41964.1] [SUB0884]
60A_contigs.fa	Contig_9_191.03	363149	363907	-	srtA	1-759/759	===============	0/0	100	99.34	S.uberis_mastitis		srtA [CAR41958.1]
69B_contigs.fa	Contig_10_236.928	81278	82612	-	biofilm_putative_glycosyltransferase_2	1-1335/1335	===============	0/0	100	100	S.uberis_mastitis		biofilm_putative_glycosyltransferase_2 [CAR41301.1] [sub0539]
69B_contigs.fa	Contig_10_236.928	82614	83612	-	biofilm_putative_glycosyltransferase	1-999/999	===============	0/0	100	99.5	S.uberis_mastitis		biofilm_putative_glycosyltransferase [CAR41299.1] [SUB0538]
69B_contigs.fa	Contig_10_236.928	128764	129486	-	mtsB	1-723/723	===============	0/0	100	99.72	S.uberis_mastitis		mtsB [CAR41170.1] [SUB0474]
69B_contigs.fa	Contig_10_236.928	129546	130478	-	mtuA	1-933/933	===============	0/0	100	99.14	S.uberis_mastitis		mtuA [CAR41168.1] [SUB0473]
69B_contigs.fa	Contig_10_236.928	130624	131271	+	scaR	1-648/648	===============	0/0	100	99.23	S.uberis_mastitis		scaR [CAR41166.1] [SUB0472]
69B_contigs.fa	Contig_12_226.549	254419	255177	+	srtA	1-759/759	===============	0/0	100	99.74	S.uberis_mastitis		srtA [CAR41958.1]
69B_contigs.fa	Contig_12_226.549	256956	257885	+	lmb	1-930/930	===============	0/0	100	100	S.uberis_mastitis		lmb [CAR41964.1] [SUB0884]
69B_contigs.fa	Contig_12_226.549	262786	263622	+	putative_surface-anchored_protein	1-837/837	===============	0/0	100	98.45	S.uberis_mastitis		putative_surface-anchored_protein [CAR41974.1] [SUB0888]
69B_contigs.fa	Contig_12_226.549	403407	404504	-	mnaA/cps4I	1-1098/1098	===============	0/0	100	100	S.uberis_mastitis		mnaA/cps4I
69B_contigs.fa	Contig_12_226.549	408255	409352	-	epsF/cps4H	1-1098/1098	===============	0/0	100	100	S.uberis_mastitis		epsF/cps4H
69B_contigs.fa	Contig_12_226.549	409363	410433	-	cps4G_2	1-1071/1071	===============	0/0	100	100	S.uberis_mastitis		cps4G_2
69B_contigs.fa	Contig_12_226.549	413257	413859	-	pglC/cps4E	1-603/603	===============	0/0	100	96.68	S.uberis_mastitis		pglC/cps4E
69B_contigs.fa	Contig_12_226.549	415725	416462	-	cpsD/cps4D	1-738/738	===============	0/0	100	98.37	S.uberis_mastitis		cpsD/cps4D
69B_contigs.fa	Contig_12_226.549	416473	417162	-	cpsC	1-690/690	===============	0/0	100	97.68	S.uberis_mastitis		cpsC
69B_contigs.fa	Contig_12_226.549	417171	417902	-	cpsB	1-732/732	===============	0/0	100	98.91	S.uberis_mastitis		cpsB
69B_contigs.fa	Contig_12_226.549	417899	419365	-	tagU_3/cps4A	1-1467/1467	===============	0/0	100	93.05	S.uberis_mastitis		tagU_3/cps4A
69B_contigs.fa	Contig_12_226.549	496769	498421	+	rqcH/fbp54	1-1653/1653	===============	0/0	100	98.37	S.uberis_mastitis		rqcH/fbp54
69B_contigs.fa	Contig_12_226.549	542948	546382	-	scpA	1-3435/3435	===============	0/0	100	99.19	S.uberis_mastitis		scpA [CAR42550.1] [SUB1154]
69B_contigs.fa	Contig_14_242.872	56583	58082	-	mga	1-1500/1500	===============	0/0	100	97.87	S.uberis_mastitis		mga [CAR40575.1]
69B_contigs.fa	Contig_14_242.872	58391	59938	+	lbp	1-1548/1548	===============	0/0	100	97.74	S.uberis_mastitis		lbp [CAR40577.1] [sub0145]
69B_contigs.fa	Contig_1_244.868	115498	116232	-	fabG_1/cylG	1-735/735	===============	0/0	100	100	S.uberis_mastitis		fabG_1/cylG
69B_contigs.fa	Contig_1_244.868	235445	236271	-	oppF	1-825/825	========/======	2020-02-02	100	99.64	S.uberis_mastitis		oppF [CAC37637.1]
69B_contigs.fa	Contig_1_244.868	250288	252924	-	sua	1-2637/2637	===============	0/0	100	99.28	S.uberis_mastitis		sua [CAR43489.1]
69B_contigs.fa	Contig_1_244.868	300820	302529	-	cylA	1-1710/1710	===============	0/0	100	99.88	S.uberis_mastitis		cylA
69B_contigs.fa	Contig_1_244.868	303162	304178	+	hasC_homologue_gpsA	1-1017/1017	===============	0/0	100	99.61	S.uberis_mastitis		hasC_homologue_gpsA [CAR43601.1]
69B_contigs.fa	Contig_1_244.868	304208	305122	+	gtaB/hasC	1-915/915	===============	0/0	100	100	S.uberis_mastitis		gtaB/hasC
69B_contigs.fa	Contig_1_244.868	308023	309228	-	hasB1	1-1206/1206	===============	0/0	100	100	S.uberis_mastitis		hasB1 [CAR43609.1]
69B_contigs.fa	Contig_1_244.868	309253	310506	-	hasA	1-1254/1254	===============	0/0	100	100	S.uberis_mastitis		hasA [CAB46918.2]
69B_contigs.fa	Contig_1_244.868	400416	400925	+	fbpS	1-510/510	===============	0/0	100	97.84	S.uberis_mastitis		fbpS [CAR42461.1]
69B_contigs.fa	Contig_1_244.868	401153	402013	+	pauA	1-861/861	===============	0/0	100	99.07	S.uberis_mastitis		pauA [CAR43782.1]
69B_contigs.fa	Contig_8_230.274	105624	106451	+	YqxC	1-828/828	===============	0/0	100	99.76	S.uberis_mastitis		YqxC [CAR42774.1]
70A_contigs.fa	Contig_14_214.931	1292	4726	+	scpA	1-3435/3435	===============	0/0	100	99.39	S.uberis_mastitis		scpA [CAR42550.1] [SUB1154]
70A_contigs.fa	Contig_14_214.931	49250	50902	-	rqcH/fbp54	1-1653/1653	===============	0/0	100	98.25	S.uberis_mastitis		rqcH/fbp54
70A_contigs.fa	Contig_5_249.417	89320	90819	+	mga	1-1500/1500	===============	0/0	100	97.6	S.uberis_mastitis		mga [CAR40575.1]
70A_contigs.fa	Contig_6_257.727	106447	107181	-	fabG_1/cylG	1-735/735	===============	0/0	100	100	S.uberis_mastitis		fabG_1/cylG
70A_contigs.fa	Contig_6_257.727	269152	269978	-	oppF	1-825/825	========/======	2020-02-02	100	99.64	S.uberis_mastitis		oppF [CAC37637.1]
70A_contigs.fa	Contig_6_257.727	283994	286630	-	sua	1-2637/2637	===============	0/0	100	99.32	S.uberis_mastitis		sua [CAR43489.1]
70A_contigs.fa	Contig_6_257.727	335349	337058	-	cylA	1-1710/1710	===============	0/0	100	98.42	S.uberis_mastitis		cylA
70A_contigs.fa	Contig_6_257.727	337692	338708	+	hasC_homologue_gpsA	1-1017/1017	===============	0/0	100	97.25	S.uberis_mastitis		hasC_homologue_gpsA [CAR43601.1]
70A_contigs.fa	Contig_6_257.727	338738	339652	+	gtaB/hasC	1-915/915	===============	0/0	100	99.78	S.uberis_mastitis		gtaB/hasC
70A_contigs.fa	Contig_6_257.727	342553	343758	-	hasB1	1-1206/1206	===============	0/0	100	100	S.uberis_mastitis		hasB1 [CAR43609.1]
70A_contigs.fa	Contig_6_257.727	343783	345036	-	hasA	1-1254/1254	===============	0/0	100	100	S.uberis_mastitis		hasA [CAB46918.2]
70A_contigs.fa	Contig_6_257.727	434950	435459	+	fbpS	1-510/510	===============	0/0	100	97.84	S.uberis_mastitis		fbpS [CAR42461.1]
70A_contigs.fa	Contig_6_257.727	435687	436547	+	pauA	1-861/861	===============	0/0	100	99.19	S.uberis_mastitis		pauA [CAR43782.1]
70A_contigs.fa	Contig_8_236.487	137927	138754	-	YqxC	1-828/828	===============	0/0	100	99.64	S.uberis_mastitis		YqxC [CAR42774.1]
70A_contigs.fa	Contig_9_235.368	2681	4147	+	tagU_3/cps4A	1-1467/1467	===============	0/0	100	93.05	S.uberis_mastitis		tagU_3/cps4A
70A_contigs.fa	Contig_9_235.368	4144	4875	+	cpsB	1-732/732	===============	0/0	100	98.91	S.uberis_mastitis		cpsB
70A_contigs.fa	Contig_9_235.368	4884	5573	+	cpsC	1-690/690	===============	0/0	100	98.84	S.uberis_mastitis		cpsC
70A_contigs.fa	Contig_9_235.368	5584	6321	+	cpsD/cps4D	1-738/738	===============	0/0	100	95.8	S.uberis_mastitis		cpsD/cps4D
70A_contigs.fa	Contig_9_235.368	8187	8789	+	pglC/cps4E	1-603/603	===============	0/0	100	98.01	S.uberis_mastitis		pglC/cps4E
70A_contigs.fa	Contig_9_235.368	18416	19651	+	hasB2	1-1236/1236	===============	0/0	100	96.76	S.uberis_mastitis		hasB2 [CAR42292.1]
70A_contigs.fa	Contig_9_235.368	160508	161344	-	putative_surface-anchored_protein	1-837/837	===============	0/0	100	99.88	S.uberis_mastitis		putative_surface-anchored_protein [CAR41974.1] [SUB0888]
70A_contigs.fa	Contig_9_235.368	166245	167174	-	lmb	1-930/930	===============	0/0	100	99.78	S.uberis_mastitis		lmb [CAR41964.1] [SUB0884]
70A_contigs.fa	Contig_9_235.368	168953	169711	-	srtA	1-759/759	===============	0/0	100	98.95	S.uberis_mastitis		srtA [CAR41958.1]
70A_contigs.fa	Contig_9_235.368	507427	508761	-	biofilm_putative_glycosyltransferase_2	1-1335/1335	===============	0/0	100	100	S.uberis_mastitis		biofilm_putative_glycosyltransferase_2 [CAR41301.1] [sub0539]
70A_contigs.fa	Contig_9_235.368	508763	509761	-	biofilm_putative_glycosyltransferase	1-999/999	===============	0/0	100	99.5	S.uberis_mastitis		biofilm_putative_glycosyltransferase [CAR41299.1] [SUB0538]
70A_contigs.fa	Contig_9_235.368	558307	559029	-	mtsB	1-723/723	===============	0/0	100	99.72	S.uberis_mastitis		mtsB [CAR41170.1] [SUB0474]
70A_contigs.fa	Contig_9_235.368	559089	560021	-	mtuA	1-933/933	===============	0/0	100	99.57	S.uberis_mastitis		mtuA [CAR41168.1] [SUB0473]
70A_contigs.fa	Contig_9_235.368	560167	560814	+	scaR	1-648/648	===============	0/0	100	99.54	S.uberis_mastitis		scaR [CAR41166.1] [SUB0472]
75B_contigs.fa	Contig_10_248.478	12087	13184	-	mnaA/cps4I	1-1098/1098	===============	0/0	100	99.64	S.uberis_mastitis		mnaA/cps4I
75B_contigs.fa	Contig_10_248.478	16935	18032	-	epsF/cps4H	1-1098/1098	===============	0/0	100	99.64	S.uberis_mastitis		epsF/cps4H
75B_contigs.fa	Contig_10_248.478	18043	19113	-	cps4G_2	1-1071/1071	===============	0/0	100	99.91	S.uberis_mastitis		cps4G_2
75B_contigs.fa	Contig_10_248.478	21937	22539	-	pglC/cps4E	1-603/603	===============	0/0	100	97.02	S.uberis_mastitis		pglC/cps4E
75B_contigs.fa	Contig_10_248.478	24404	25141	-	cpsD/cps4D	1-738/738	===============	0/0	100	99.19	S.uberis_mastitis		cpsD/cps4D
75B_contigs.fa	Contig_10_248.478	25152	25841	-	cpsC	1-690/690	===============	0/0	100	98.55	S.uberis_mastitis		cpsC
75B_contigs.fa	Contig_10_248.478	25850	26581	-	cpsB	1-732/732	===============	0/0	100	98.77	S.uberis_mastitis		cpsB
75B_contigs.fa	Contig_10_248.478	26578	28044	-	tagU_3/cps4A	1-1467/1467	===============	0/0	100	93.11	S.uberis_mastitis		tagU_3/cps4A
75B_contigs.fa	Contig_10_248.478	103086	104738	+	rqcH/fbp54	1-1653/1653	===============	0/0	100	98.37	S.uberis_mastitis		rqcH/fbp54
75B_contigs.fa	Contig_10_248.478	149265	152699	-	scpA	1-3435/3435	===============	0/0	100	99.42	S.uberis_mastitis		scpA [CAR42550.1] [SUB1154]
75B_contigs.fa	Contig_10_248.478	324791	325618	-	YqxC	1-828/828	===============	0/0	100	100	S.uberis_mastitis		YqxC [CAR42774.1]
75B_contigs.fa	Contig_11_216.33	80817	82151	-	biofilm_putative_glycosyltransferase_2	1-1335/1335	===============	0/0	100	100	S.uberis_mastitis		biofilm_putative_glycosyltransferase_2 [CAR41301.1] [sub0539]
75B_contigs.fa	Contig_11_216.33	82153	83151	-	biofilm_putative_glycosyltransferase	1-999/999	===============	0/0	100	99.5	S.uberis_mastitis		biofilm_putative_glycosyltransferase [CAR41299.1] [SUB0538]
75B_contigs.fa	Contig_11_216.33	131734	132456	-	mtsB	1-723/723	===============	0/0	100	99.72	S.uberis_mastitis		mtsB [CAR41170.1] [SUB0474]
75B_contigs.fa	Contig_11_216.33	132516	133448	-	mtuA	1-933/933	===============	0/0	100	99.57	S.uberis_mastitis		mtuA [CAR41168.1] [SUB0473]
75B_contigs.fa	Contig_11_216.33	133594	134241	+	scaR	1-648/648	===============	0/0	100	99.69	S.uberis_mastitis		scaR [CAR41166.1] [SUB0472]
75B_contigs.fa	Contig_4_204.93	255884	256642	+	srtA	1-759/759	===============	0/0	100	99.74	S.uberis_mastitis		srtA [CAR41958.1]
75B_contigs.fa	Contig_4_204.93	258421	259350	+	lmb	1-930/930	===============	0/0	100	99.89	S.uberis_mastitis		lmb [CAR41964.1] [SUB0884]
75B_contigs.fa	Contig_4_204.93	264251	265087	+	putative_surface-anchored_protein	1-837/837	===============	0/0	100	98.45	S.uberis_mastitis		putative_surface-anchored_protein [CAR41974.1] [SUB0888]
75B_contigs.fa	Contig_7_226.981	99895	100755	-	pauA	1-861/861	===============	0/0	100	99.19	S.uberis_mastitis		pauA [CAR43782.1]
75B_contigs.fa	Contig_7_226.981	100983	101492	-	fbpS	1-510/510	===============	0/0	100	97.84	S.uberis_mastitis		fbpS [CAR42461.1]
75B_contigs.fa	Contig_7_226.981	191386	192639	+	hasA	1-1254/1254	===============	0/0	100	99.92	S.uberis_mastitis		hasA [CAB46918.2]
75B_contigs.fa	Contig_7_226.981	192664	193869	+	hasB1	1-1206/1206	===============	0/0	100	100	S.uberis_mastitis		hasB1 [CAR43609.1]
75B_contigs.fa	Contig_7_226.981	196769	197683	-	gtaB/hasC	1-915/915	===============	0/0	100	99.02	S.uberis_mastitis		gtaB/hasC
75B_contigs.fa	Contig_7_226.981	197713	198729	-	hasC_homologue_gpsA	1-1017/1017	===============	0/0	100	99.61	S.uberis_mastitis		hasC_homologue_gpsA [CAR43601.1]
75B_contigs.fa	Contig_7_226.981	199362	201071	+	cylA	1-1710/1710	===============	0/0	100	100	S.uberis_mastitis		cylA
75B_contigs.fa	Contig_7_226.981	251502	254138	+	sua	1-2637/2637	===============	0/0	100	99.32	S.uberis_mastitis		sua [CAR43489.1]
75B_contigs.fa	Contig_7_226.981	268154	268980	+	oppF	1-825/825	========/======	2020-02-02	100	99.76	S.uberis_mastitis		oppF [CAC37637.1]
75B_contigs.fa	Contig_7_226.981	379619	380353	+	fabG_1/cylG	1-735/735	===============	0/0	100	100	S.uberis_mastitis		fabG_1/cylG
75B_contigs.fa	Contig_9_223.031	149609	151108	+	mga	1-1500/1500	===============	0/0	100	97.6	S.uberis_mastitis		mga [CAR40575.1]
86A_contigs.fa	Contig_12_258.685	54792	56291	-	mga	1-1500/1500	===============	0/0	100	98.53	S.uberis_mastitis		mga [CAR40575.1]
86A_contigs.fa	Contig_12_258.685	140521	141354	+	srtC-2/srtC	1-834/834	===============	0/0	100	100	S.uberis_mastitis		srtC-2/srtC
86A_contigs.fa	Contig_13_321.472	1292	4726	+	scpA	1-3435/3435	===============	0/0	100	99.3	S.uberis_mastitis		scpA [CAR42550.1] [SUB1154]
86A_contigs.fa	Contig_13_321.472	49254	50906	-	rqcH/fbp54	1-1653/1653	===============	0/0	100	98.61	S.uberis_mastitis		rqcH/fbp54
86A_contigs.fa	Contig_5_244.562	105425	106252	+	YqxC	1-828/828	===============	0/0	100	100	S.uberis_mastitis		YqxC [CAR42774.1]
86A_contigs.fa	Contig_7_242.721	33744	35210	+	tagU_3/cps4A	1-1467/1467	===============	0/0	100	92.77	S.uberis_mastitis		tagU_3/cps4A
86A_contigs.fa	Contig_7_242.721	35207	35938	+	cpsB	1-732/732	===============	0/0	100	95.77	S.uberis_mastitis		cpsB
86A_contigs.fa	Contig_7_242.721	35947	36636	+	cpsC	1-690/690	===============	0/0	100	97.83	S.uberis_mastitis		cpsC
86A_contigs.fa	Contig_7_242.721	36647	37384	+	cpsD/cps4D	1-738/738	===============	0/0	100	98.78	S.uberis_mastitis		cpsD/cps4D
86A_contigs.fa	Contig_7_242.721	39250	39836	+	pglC/cps4E	1-587/603	===============	0/0	97.35	96.93	S.uberis_mastitis		pglC/cps4E
86A_contigs.fa	Contig_7_242.721	41985	43046	+	cps4G	1-1062/1062	===============	0/0	100	100	S.uberis_mastitis		cps4G
86A_contigs.fa	Contig_7_242.721	43047	44153	+	cps4H	1-1107/1107	===============	0/0	100	100	S.uberis_mastitis		cps4H
86A_contigs.fa	Contig_7_242.721	47849	48946	+	cps4I	1-1098/1098	===============	0/0	100	100	S.uberis_mastitis		cps4I
86A_contigs.fa	Contig_7_242.721	48946	49983	+	capD/cps4J	1-1038/1038	===============	0/0	100	100	S.uberis_mastitis		capD/cps4J
86A_contigs.fa	Contig_7_242.721	50002	51177	+	wbpI/cps4L	1-1176/1176	===============	0/0	100	100	S.uberis_mastitis		wbpI/cps4L
86A_contigs.fa	Contig_7_242.721	51194	52393	+	wbjC/cps4K	1-1200/1200	===============	0/0	100	99.92	S.uberis_mastitis		wbjC/cps4K
86A_contigs.fa	Contig_7_242.721	195697	196533	-	putative_surface-anchored_protein	1-837/837	===============	0/0	100	98.21	S.uberis_mastitis		putative_surface-anchored_protein [CAR41974.1] [SUB0888]
86A_contigs.fa	Contig_7_242.721	201434	202363	-	lmb	1-930/930	===============	0/0	100	100	S.uberis_mastitis		lmb [CAR41964.1] [SUB0884]
86A_contigs.fa	Contig_7_242.721	204142	204900	-	srtA	1-759/759	===============	0/0	100	99.61	S.uberis_mastitis		srtA [CAR41958.1]
86A_contigs.fa	Contig_7_242.721	550146	551480	-	biofilm_putative_glycosyltransferase_2	1-1335/1335	===============	0/0	100	100	S.uberis_mastitis		biofilm_putative_glycosyltransferase_2 [CAR41301.1] [sub0539]
86A_contigs.fa	Contig_7_242.721	551482	552480	-	biofilm_putative_glycosyltransferase	1-999/999	===============	0/0	100	99.9	S.uberis_mastitis		biofilm_putative_glycosyltransferase [CAR41299.1] [SUB0538]
86A_contigs.fa	Contig_7_242.721	600094	600816	-	mtsB	1-723/723	===============	0/0	100	99.72	S.uberis_mastitis		mtsB [CAR41170.1] [SUB0474]
86A_contigs.fa	Contig_7_242.721	600876	601808	-	mtuA	1-933/933	===============	0/0	100	99.89	S.uberis_mastitis		mtuA [CAR41168.1] [SUB0473]
86A_contigs.fa	Contig_7_242.721	601954	602601	+	scaR	1-648/648	===============	0/0	100	100	S.uberis_mastitis		scaR [CAR41166.1] [SUB0472]
86A_contigs.fa	Contig_9_263.108	115512	116246	-	fabG_1/cylG	1-735/735	===============	0/0	100	100	S.uberis_mastitis		fabG_1/cylG
86A_contigs.fa	Contig_9_263.108	216159	216985	-	oppF	1-825/825	========/======	2020-02-02	100	99.64	S.uberis_mastitis		oppF [CAC37637.1]
86A_contigs.fa	Contig_9_263.108	231002	233638	-	sua	1-2637/2637	===============	0/0	100	98.9	S.uberis_mastitis		sua [CAR43489.1]
86A_contigs.fa	Contig_9_263.108	281365	283074	-	cylA	1-1710/1710	===============	0/0	100	98.19	S.uberis_mastitis		cylA
86A_contigs.fa	Contig_9_263.108	283708	284724	+	hasC_homologue_gpsA	1-1017/1017	===============	0/0	100	97.54	S.uberis_mastitis		hasC_homologue_gpsA [CAR43601.1]
86A_contigs.fa	Contig_9_263.108	284754	285668	+	gtaB/hasC	1-915/915	===============	0/0	100	99.13	S.uberis_mastitis		gtaB/hasC
86A_contigs.fa	Contig_9_263.108	288568	289773	-	hasB1	1-1206/1206	===============	0/0	100	99.92	S.uberis_mastitis		hasB1 [CAR43609.1]
86A_contigs.fa	Contig_9_263.108	289798	291051	-	hasA	1-1254/1254	===============	0/0	100	100	S.uberis_mastitis		hasA [CAB46918.2]
86A_contigs.fa	Contig_9_263.108	380993	381502	+	fbpS	1-510/510	===============	0/0	100	97.84	S.uberis_mastitis		fbpS [CAR42461.1]
86A_contigs.fa	Contig_9_263.108	381730	382590	+	pauA	1-861/861	===============	0/0	100	99.19	S.uberis_mastitis		pauA [CAR43782.1]
93A_contigs.fa	Contig_14_219.459	52640	56263	-	hylB/	1-3624/3624	===============	0/0	100	97.66	S.uberis_mastitis		hylB/
93A_contigs.fa	Contig_14_219.459	130686	131513	+	YqxC	1-828/828	===============	0/0	100	99.76	S.uberis_mastitis		YqxC [CAR42774.1]
93A_contigs.fa	Contig_19_241.801	59682	61181	-	mga	1-1500/1500	===============	0/0	100	97.13	S.uberis_mastitis		mga [CAR40575.1]
93A_contigs.fa	Contig_2_211.702	62894	66328	+	scpA	1-3435/3435	===============	0/0	100	99.65	S.uberis_mastitis		scpA [CAR42550.1] [SUB1154]
93A_contigs.fa	Contig_2_211.702	110856	112508	-	rqcH/fbp54	1-1653/1653	===============	0/0	100	98.25	S.uberis_mastitis		rqcH/fbp54
93A_contigs.fa	Contig_2_211.702	182531	183997	+	tagU_3/cps4A	1-1467/1467	===============	0/0	100	93.32	S.uberis_mastitis		tagU_3/cps4A
93A_contigs.fa	Contig_2_211.702	183994	184725	+	cpsB	1-732/732	===============	0/0	100	95.22	S.uberis_mastitis		cpsB
93A_contigs.fa	Contig_2_211.702	184734	185423	+	cpsC	1-690/690	===============	0/0	100	94.93	S.uberis_mastitis		cpsC
93A_contigs.fa	Contig_2_211.702	185434	186171	+	cpsD/cps4D	1-738/738	===============	0/0	100	94.85	S.uberis_mastitis		cpsD/cps4D
93A_contigs.fa	Contig_2_211.702	189274	189894	+	cps4E	1-621/621	===============	0/0	100	97.75	S.uberis_mastitis		cps4E
93A_contigs.fa	Contig_2_211.702	195402	196421	+	capD/cps4J	19-1038/1038	===============	0/0	98.27	96.47	S.uberis_mastitis		capD/cps4J
93A_contigs.fa	Contig_2_211.702	196440	197615	+	wbpI/cps4L	1-1176/1176	===============	0/0	100	96.09	S.uberis_mastitis		wbpI/cps4L
93A_contigs.fa	Contig_2_211.702	197634	198827	+	wbjC/cps4K	1-1194/1200	===============	0/0	99.5	95.9	S.uberis_mastitis		wbjC/cps4K
93A_contigs.fa	Contig_2_211.702	201167	202402	+	hasB2	1-1236/1236	===============	0/0	100	96.52	S.uberis_mastitis		hasB2 [CAR42292.1]
93A_contigs.fa	Contig_2_211.702	377989	378825	-	putative_surface-anchored_protein	1-837/837	===============	0/0	100	99.4	S.uberis_mastitis		putative_surface-anchored_protein [CAR41974.1] [SUB0888]
93A_contigs.fa	Contig_2_211.702	383721	384650	-	lmb	1-930/930	===============	0/0	100	99.68	S.uberis_mastitis		lmb [CAR41964.1] [SUB0884]
93A_contigs.fa	Contig_2_211.702	386429	387187	-	srtA	1-759/759	===============	0/0	100	99.74	S.uberis_mastitis		srtA [CAR41958.1]
93A_contigs.fa	Contig_2_211.702	725772	727106	-	biofilm_putative_glycosyltransferase_2	1-1335/1335	===============	0/0	100	100	S.uberis_mastitis		biofilm_putative_glycosyltransferase_2 [CAR41301.1] [sub0539]
93A_contigs.fa	Contig_2_211.702	727108	728106	-	biofilm_putative_glycosyltransferase	1-999/999	===============	0/0	100	99.6	S.uberis_mastitis		biofilm_putative_glycosyltransferase [CAR41299.1] [SUB0538]
93A_contigs.fa	Contig_2_211.702	773940	774662	-	mtsB	1-723/723	===============	0/0	100	99.72	S.uberis_mastitis		mtsB [CAR41170.1] [SUB0474]
93A_contigs.fa	Contig_2_211.702	774722	775654	-	mtuA	1-933/933	===============	0/0	100	99.36	S.uberis_mastitis		mtuA [CAR41168.1] [SUB0473]
93A_contigs.fa	Contig_2_211.702	775800	776447	+	scaR	1-648/648	===============	0/0	100	99.69	S.uberis_mastitis		scaR [CAR41166.1] [SUB0472]
93A_contigs.fa	Contig_4_246.126	98753	99613	-	pauA	1-861/861	===============	0/0	100	99.19	S.uberis_mastitis		pauA [CAR43782.1]
93A_contigs.fa	Contig_4_246.126	99841	100350	-	fbpS	1-510/510	===============	0/0	100	97.84	S.uberis_mastitis		fbpS [CAR42461.1]
93A_contigs.fa	Contig_4_246.126	202076	203329	+	hasA	1-1254/1254	===============	0/0	100	100	S.uberis_mastitis		hasA [CAB46918.2]
93A_contigs.fa	Contig_4_246.126	203354	204559	+	hasB1	1-1206/1206	===============	0/0	100	100	S.uberis_mastitis		hasB1 [CAR43609.1]
93A_contigs.fa	Contig_4_246.126	207459	208373	-	gtaB/hasC	1-915/915	===============	0/0	100	99.78	S.uberis_mastitis		gtaB/hasC
93A_contigs.fa	Contig_4_246.126	208403	209419	-	hasC_homologue_gpsA	1-1017/1017	===============	0/0	100	99.51	S.uberis_mastitis		hasC_homologue_gpsA [CAR43601.1]
93A_contigs.fa	Contig_4_246.126	210052	211761	+	cylA	1-1710/1710	===============	0/0	100	98.66	S.uberis_mastitis		cylA
93A_contigs.fa	Contig_4_246.126	263804	266440	+	sua	1-2637/2637	===============	0/0	100	99.09	S.uberis_mastitis		sua [CAR43489.1]
93A_contigs.fa	Contig_4_246.126	280458	281284	+	oppF	1-825/825	========/======	2020-02-02	100	99.76	S.uberis_mastitis		oppF [CAC37637.1]
93A_contigs.fa	Contig_4_246.126	424974	425708	+	fabG_1/cylG	1-735/735	===============	0/0	100	100	S.uberis_mastitis		fabG_1/cylG
