# Supplementary material for: Sequence characterisation and novel insights into bovine mastitis-associated Streptococcus uberis in dairy herds
Source: Sci Rep. 2021 Feb 4;11:3046. doi: 10.1038/s41598-021-82357-3 (PMC7862697; doi:10.1038/s41598-021-82357-3)
Supplement: Supplementary file 5 — Supplementary Information 5. [file 41598_2021_82357_MOESM5_ESM.xlsx]

## Sheet: GO.out
qpid	ontology	goid	desc	ARGOT_score	ARGOT_PPV	ARGOT_rank
107A_contigs_00005_1	MF	34257	nicotinamide riboside transmembrane transporter activity	12.5254	0.81858	1
107A_contigs_00005_1	BP	34258	nicotinamide riboside transport	12.2889	0.813707	1
107A_contigs_00005_1	CC	16021	integral component of membrane	0.725373	0.428365	1
107A_contigs_00006_1	MF	4252	serine-type endopeptidase activity	6.84123	0.684481	1
107A_contigs_00006_1	CC	5618	cell wall	5.29165	0.638712	1
107A_contigs_00006_1	BP	6508	proteolysis	4.16137	0.6009	1
107A_contigs_00006_1	CC	16020	membrane	0.393591	0.395794	4
107A_contigs_00007_1	MF	15424	ATPase-coupled amino acid transmembrane transporter activity	9.76291	0.758387	1
107A_contigs_00007_1	BP	3333	amino acid transmembrane transport	8.62688	0.731175	1
107A_contigs_00007_1	MF	16887	ATPase activity	4.51704	0.613298	14
107A_contigs_00007_1	MF	5524	ATP binding	2.96266	0.554624	23
107A_contigs_00008_1	MF	15276	ligand-gated ion channel activity	9.71908	0.757367	1
107A_contigs_00008_1	CC	43190	ATP-binding cassette (ABC) transporter complex	6.25093	0.667727	1
107A_contigs_00008_1	BP	71705	nitrogen compound transport	4.67076	0.618505	1
107A_contigs_00008_1	BP	34220	ion transmembrane transport	4.2274	0.60324	2
107A_contigs_00009_1	MF	9381	excinuclease ABC activity	10.03	0.764552	1
107A_contigs_00009_1	CC	9380	excinuclease repair complex	9.024	0.74088	1
107A_contigs_00009_1	BP	6289	nucleotide-excision repair	8.41982	0.726026	1
107A_contigs_00009_1	BP	9432	SOS response	8.10614	0.718103	2
107A_contigs_00009_1	MF	16887	ATPase activity	4.47156	0.611741	7
107A_contigs_00009_1	CC	5737	cytoplasm	2.09108	0.514667	7
107A_contigs_00009_1	BP	90305	nucleic acid phosphodiester bond hydrolysis	5.06395	0.631447	10
107A_contigs_00009_1	MF	3677	DNA binding	3.04808	0.558201	13
107A_contigs_00009_1	MF	5524	ATP binding	2.93283	0.553362	14
107A_contigs_00010_1	CC	16021	integral component of membrane	0.794863	0.434153	1
107A_contigs_00011_1	MF	47473	D-alanine [D-alanyl carrier protein] ligase activity	15.2323	0.8522	1
107A_contigs_00011_1	BP	70394	lipoteichoic acid metabolic process	12.9316	0.826847	1
107A_contigs_00011_1	CC	5737	cytoplasm	2.10245	0.515238	1
107A_contigs_00011_1	BP	19350	teichoic acid biosynthetic process	12.2362	0.812613	4
107A_contigs_00011_1	CC	16021	integral component of membrane	0.00768342	0.317428	4
107A_contigs_00011_1	MF	5524	ATP binding	2.94878	0.554038	5
107A_contigs_00012_1	BP	70394	lipoteichoic acid metabolic process	12.5884	0.819871	1
107A_contigs_00012_1	CC	5886	plasma membrane	2.8979	0.551877	1
107A_contigs_00012_1	MF	16740	transferase activity	0.0793093	0.345591	1
107A_contigs_00012_1	CC	16021	integral component of membrane	0.688432	0.425175	3
107A_contigs_00012_1	MF	16874	ligase activity	0.0305921	0.330096	3
107A_contigs_00012_1	BP	19350	teichoic acid biosynthetic process	11.9113	0.805826	4
107A_contigs_00013_1	MF	36370	D-alanyl carrier activity	15.4793	0.853647	1
107A_contigs_00013_1	BP	70400	teichoic acid D-alanylation	15.2439	0.852268	1
107A_contigs_00013_1	CC	5737	cytoplasm	2.10315	0.515273	1
107A_contigs_00013_1	BP	70394	lipoteichoic acid metabolic process	12.9359	0.826934	2
107A_contigs_00013_1	MF	16874	ligase activity	4.09494	0.598526	4
107A_contigs_00013_1	MF	5515	protein binding	0.0226372	0.326546	6
107A_contigs_00013_1	BP	71555	cell wall organization	6.79973	0.683328	11
107A_contigs_00015_1	CC	5886	plasma membrane	2.99099	0.555816	1
107A_contigs_00015_1	BP	55085	transmembrane transport	2.85295	0.549952	1
107A_contigs_00015_1	CC	16021	integral component of membrane	0.795621	0.434215	3
107A_contigs_00016_1	BP	55085	transmembrane transport	2.85274	0.549944	1
107A_contigs_00016_1	CC	5886	plasma membrane	2.70578	0.543543	1
107A_contigs_00016_1	CC	16021	integral component of membrane	0.719752	0.427885	3
107A_contigs_00018_1	BP	6355	regulation of transcription, DNA-templated	3.55194	0.578353	1
107A_contigs_00018_1	MF	3677	DNA binding	3.07912	0.559489	1
107A_contigs_00018_1	MF	8784	alanine racemase activity	0.259919	0.378726	6
107A_contigs_00019_1	MF	102500	beta-maltose 4-alpha-glucanotransferase activity	11.877	0.805103	1
107A_contigs_00019_1	BP	5977	glycogen metabolic process	9.19616	0.745022	1
107A_contigs_00019_1	MF	4134	4-alpha-glucanotransferase activity	11.6402	0.80009	2
107A_contigs_00019_1	MF	8184	glycogen phosphorylase activity	0.26722	0.379759	8
107A_contigs_00019_1	MF	102499	SHG alpha-glucan phosphorylase activity	0.222835	0.373242	10
107A_contigs_00019_1	MF	102250	linear malto-oligosaccharide phosphorylase activity	0.222835	0.373242	11
107A_contigs_00019_1	MF	30170	pyridoxal phosphate binding	0.118722	0.35473	12
107A_contigs_00019_1	BP	9312	oligosaccharide biosynthetic process	0.0400868	0.333771	19
107A_contigs_00019_1	MF	16787	hydrolase activity	0.0110101	0.319936	24
107A_contigs_00020_1	MF	102499	SHG alpha-glucan phosphorylase activity	11.7875	0.803214	1
107A_contigs_00020_1	BP	5975	carbohydrate metabolic process	4.17805	0.601493	1
107A_contigs_00020_1	MF	102250	linear malto-oligosaccharide phosphorylase activity	11.7875	0.803214	2
107A_contigs_00020_1	MF	8184	glycogen phosphorylase activity	11.4655	0.796358	3
107A_contigs_00020_1	MF	30170	pyridoxal phosphate binding	6.15139	0.664825	6
107A_contigs_00023_1	BP	30001	metal ion transport	5.17279	0.63494	1
107A_contigs_00023_1	MF	8324	cation transmembrane transporter activity	4.73467	0.620645	1
107A_contigs_00023_1	CC	16021	integral component of membrane	0.795195	0.43418	1
107A_contigs_00023_1	BP	98655	cation transmembrane transport	4.52935	0.613718	2
107A_contigs_00023_1	MF	46872	metal ion binding	2.35209	0.527386	5
107A_contigs_00024_1	BP	55085	transmembrane transport	2.85288	0.54995	1
107A_contigs_00024_1	CC	16021	integral component of membrane	0.795602	0.434213	1
107A_contigs_00026_1	MF	52381	tRNA dimethylallyltransferase activity	11.4225	0.795436	1
107A_contigs_00026_1	BP	8033	tRNA processing	5.96975	0.659468	1
107A_contigs_00026_1	MF	5524	ATP binding	2.96279	0.554629	5
107A_contigs_00027_1	MF	3924	GTPase activity	6.57837	0.677114	1
107A_contigs_00027_1	CC	5737	cytoplasm	2.06084	0.513144	1
107A_contigs_00027_1	MF	5525	GTP binding	5.92895	0.658254	2
107A_contigs_00027_1	MF	46872	metal ion binding	2.47815	0.533276	18
107A_contigs_00028_1	MF	16829	lyase activity	4.32831	0.606783	1
107A_contigs_00028_1	MF	8108	UDP-glucose:hexose-1-phosphate uridylyltransferase activity	0.275663	0.380935	8
107A_contigs_00029_1	MF	42781	3'-tRNA processing endoribonuclease activity	12.7909	0.823999	1
107A_contigs_00029_1	BP	34414	tRNA 3'-trailer cleavage, endonucleolytic	12.5363	0.818804	1
107A_contigs_00029_1	MF	8270	zinc ion binding	5.08605	0.632159	8
107A_contigs_00030_1	MF	16491	oxidoreductase activity	2.55799	0.536929	1
107A_contigs_00030_1	BP	55114	oxidation-reduction process	2.2591	0.52294	1
107A_contigs_00030_1	MF	4565	beta-galactosidase activity	0.221801	0.373083	6
107A_contigs_00030_1	MF	8764	UDP-N-acetylmuramoylalanine-D-glutamate ligase activity	0.0790106	0.345514	10
107A_contigs_00031_1	MF	8409	5'-3' exonuclease activity	10.1383	0.767028	1
107A_contigs_00031_1	BP	6310	DNA recombination	5.57596	0.647568	1
107A_contigs_00031_1	BP	6281	DNA repair	5.38938	0.641782	2
107A_contigs_00031_1	BP	90305	nucleic acid phosphodiester bond hydrolysis	5.06143	0.631365	5
107A_contigs_00031_1	MF	3676	nucleic acid binding	2.0864	0.514432	6
107A_contigs_00032_1	MF	3999	adenine phosphoribosyltransferase activity	11.7065	0.801498	1
107A_contigs_00032_1	BP	6168	adenine salvage	11.527	0.797674	1
107A_contigs_00032_1	CC	5737	cytoplasm	2.0915	0.514689	1
107A_contigs_00032_1	BP	44209	AMP salvage	10.2084	0.768623	5
107A_contigs_00032_1	BP	6166	purine ribonucleoside salvage	10.017	0.764252	6
107A_contigs_00034_1	MF	3906	DNA-(apurinic or apyrimidinic site) endonuclease activity	10.0529	0.765076	1
107A_contigs_00034_1	BP	6284	base-excision repair	8.43268	0.726347	1
107A_contigs_00034_1	MF	19104	DNA N-glycosylase activity	8.98327	0.739895	3
107A_contigs_00034_1	MF	51539	4 iron, 4 sulfur cluster binding	6.19831	0.666196	5
107A_contigs_00034_1	BP	90305	nucleic acid phosphodiester bond hydrolysis	5.06174	0.631375	5
107A_contigs_00034_1	MF	16835	carbon-oxygen lyase activity	6.09271	0.663103	6
107A_contigs_00034_1	MF	4519	endonuclease activity	5.86337	0.656293	7
107A_contigs_00034_1	MF	3677	DNA binding	3.03004	0.55745	16
107A_contigs_00034_1	MF	46872	metal ion binding	2.54581	0.536375	17
107A_contigs_00035_1	MF	16429	tRNA (adenine-N1-)-methyltransferase activity	12.5067	0.818197	1
107A_contigs_00035_1	BP	30488	tRNA methylation	8.69217	0.732786	1
107A_contigs_00037_1	MF	46873	metal ion transmembrane transporter activity	6.99725	0.688788	1
107A_contigs_00037_1	BP	30001	metal ion transport	5.8912	0.657126	1
107A_contigs_00037_1	CC	16021	integral component of membrane	0.795501	0.434205	1
107A_contigs_00037_1	BP	55085	transmembrane transport	2.85251	0.549934	4
107A_contigs_00038_1	MF	16491	oxidoreductase activity	2.79851	0.547601	1
107A_contigs_00038_1	BP	55114	oxidation-reduction process	2.47152	0.53297	1
107A_contigs_00038_1	CC	16021	integral component of membrane	0.0657548	0.341933	1
107A_contigs_00039_1	MF	8879	glucose-1-phosphate thymidylyltransferase activity	11.4626	0.796296	1
107A_contigs_00039_1	BP	45226	extracellular polysaccharide biosynthetic process	10.1714	0.767782	1
107A_contigs_00039_1	MF	46872	metal ion binding	2.53101	0.535701	4
107A_contigs_00040_1	MF	8830	dTDP-4-dehydrorhamnose 3,5-epimerase activity	11.598	0.799191	1
107A_contigs_00041_1	MF	8460	dTDP-glucose 4,6-dehydratase activity	11.3125	0.793067	1
107A_contigs_00041_1	BP	9225	nucleotide-sugar metabolic process	7.86381	0.711877	1
107A_contigs_00041_1	MF	166	nucleotide binding	0.0123445	0.320833	6
107A_contigs_00043_1	MF	4812	aminoacyl-tRNA ligase activity	6.66014	0.679421	1
107A_contigs_00044_1	MF	47768	carboxy-cis,cis-muconate cyclase activity	8.29007	0.722767	1
107A_contigs_00044_1	MF	17057	6-phosphogluconolactonase activity	7.42124	0.700253	2
107A_contigs_00045_1	MF	8413	8-oxo-7,8-dihydroguanosine triphosphate pyrophosphatase activity	12.9548	0.827314	1
107A_contigs_00045_1	BP	6281	DNA repair	5.58727	0.647915	1
107A_contigs_00046_1	CC	16021	integral component of membrane	0.795611	0.434214	1
107A_contigs_00048_1	BP	34077	butanediol metabolic process	14.8922	0.850188	1
107A_contigs_00048_1	MF	3984	acetolactate synthase activity	10.7943	0.78175	1
107A_contigs_00048_1	MF	30976	thiamine pyrophosphate binding	8.5888	0.730233	3
107A_contigs_00048_1	MF	287	magnesium ion binding	5.58344	0.647798	6
107A_contigs_00048_1	MF	16829	lyase activity	0.584634	0.415722	19
107A_contigs_00049_1	MF	47605	acetolactate decarboxylase activity	13.9253	0.84434	1
107A_contigs_00049_1	BP	45151	acetoin biosynthetic process	13.6938	0.842015	1
107A_contigs_00051_1	CC	16021	integral component of membrane	0.795301	0.434189	1
107A_contigs_00052_1	MF	22857	transmembrane transporter activity	3.19914	0.564407	1
107A_contigs_00052_1	BP	55085	transmembrane transport	2.75124	0.545541	1
107A_contigs_00052_1	CC	5886	plasma membrane	2.73275	0.544731	1
107A_contigs_00052_1	CC	16021	integral component of membrane	0.769016	0.432031	3
107A_contigs_00053_1	MF	16887	ATPase activity	4.19753	0.602184	1
107A_contigs_00053_1	MF	5524	ATP binding	2.7531	0.545622	6
107A_contigs_00054_1	MF	4534	5'-3' exoribonuclease activity	11.9093	0.805783	1
107A_contigs_00054_1	BP	90503	RNA phosphodiester bond hydrolysis, exonucleolytic	8.9814	0.73985	1
107A_contigs_00054_1	CC	5737	cytoplasm	2.07116	0.513665	1
107A_contigs_00054_1	BP	90502	RNA phosphodiester bond hydrolysis, endonucleolytic	7.33061	0.697831	2
107A_contigs_00054_1	BP	6364	rRNA processing	6.70864	0.680783	4
107A_contigs_00054_1	MF	4521	endoribonuclease activity	7.57604	0.704357	6
107A_contigs_00054_1	MF	8270	zinc ion binding	5.03907	0.630643	11
107A_contigs_00054_1	MF	3723	RNA binding	3.51032	0.576745	15
107A_contigs_00054_1	BP	6397	mRNA processing	0.0384546	0.333173	29
107A_contigs_00055_1	MF	18738	S-formylglutathione hydrolase activity	6.07717	0.662646	1
107A_contigs_00055_1	BP	8152	metabolic process	0.109955	0.352847	1
107A_contigs_00055_1	MF	31176	endo-1,4-beta-xylanase activity	2.67361	0.542119	3
107A_contigs_00056_1	CC	31012	extracellular matrix	10.3679	0.772233	1
107A_contigs_00056_1	MF	4222	metalloendopeptidase activity	7.54328	0.703492	1
107A_contigs_00056_1	BP	6508	proteolysis	4.35226	0.607617	1
107A_contigs_00056_1	CC	16021	integral component of membrane	0.794171	0.434097	3
107A_contigs_00056_1	MF	8270	zinc ion binding	5.13001	0.633571	4
107A_contigs_00057_1	MF	16887	ATPase activity	4.51511	0.613232	1
107A_contigs_00057_1	MF	5524	ATP binding	2.96139	0.55457	6
107A_contigs_00058_1	MF	16624	oxidoreductase activity, acting on the aldehyde or oxo group of donors, disulfide as acceptor	9.46477	0.751406	1
107A_contigs_00058_1	BP	55114	oxidation-reduction process	2.40173	0.529724	1
107A_contigs_00058_1	MF	4738	pyruvate dehydrogenase activity	1.52601	0.484068	5
107A_contigs_00059_1	MF	3863	3-methyl-2-oxobutanoate dehydrogenase (2-methylpropanoyl-transferring) activity	3.46418	0.574951	1
107A_contigs_00059_1	BP	55114	oxidation-reduction process	1.05911	0.45413	1
107A_contigs_00059_1	MF	4739	pyruvate dehydrogenase (acetyl-transferring) activity	1.52621	0.48408	4
107A_contigs_00060_1	MF	16746	transferase activity, transferring acyl groups	5.17725	0.635082	1
107A_contigs_00060_1	MF	5524	ATP binding	0.389193	0.395284	4
107A_contigs_00061_1	MF	4148	dihydrolipoyl dehydrogenase activity	10.7175	0.780049	1
107A_contigs_00061_1	BP	45454	cell redox homeostasis	6.78161	0.682823	1
107A_contigs_00061_1	CC	5623	cell	5.90841	0.657641	1
107A_contigs_00061_1	MF	50660	flavin adenine dinucleotide binding	5.9379	0.658521	5
107A_contigs_00061_1	BP	55114	oxidation-reduction process	2.43319	0.531193	8
107A_contigs_00061_1	MF	16746	transferase activity, transferring acyl groups	0.0292718	0.329542	18
107A_contigs_00062_1	MF	166	nucleotide binding	2.37875	0.528645	1
107A_contigs_00062_1	CC	16021	integral component of membrane	0.795605	0.434214	1
107A_contigs_00062_1	MF	16787	hydrolase activity	0.475685	0.404844	7
107A_contigs_00063_1	BP	9249	protein lipoylation	10.1778	0.767926	1
107A_contigs_00063_1	MF	16874	ligase activity	4.8677	0.625053	1
107A_contigs_00063_1	MF	5524	ATP binding	2.85733	0.550141	2
107A_contigs_00063_1	MF	16779	nucleotidyltransferase activity	0.770091	0.43212	19
107A_contigs_00064_1	MF	43565	sequence-specific DNA binding	6.18803	0.665896	1
107A_contigs_00064_1	BP	6355	regulation of transcription, DNA-templated	3.55144	0.578333	1
107A_contigs_00064_1	MF	3700	DNA-binding transcription factor activity	4.65897	0.618109	2
107A_contigs_00066_1	BP	9236	cobalamin biosynthetic process	7.98232	0.714934	1
107A_contigs_00066_1	MF	3824	catalytic activity	0.626933	0.419668	1
107A_contigs_00066_1	BP	6541	glutamine metabolic process	7.41535	0.700096	3
107A_contigs_00067_1	MF	8765	UDP-N-acetylmuramoylalanyl-D-glutamate-2,6-diaminopimelate ligase activity	11.839	0.804302	1
107A_contigs_00067_1	BP	9058	biosynthetic process	1.85881	0.502663	1
107A_contigs_00067_1	MF	5524	ATP binding	2.95913	0.554475	5
107A_contigs_00068_1	BP	6171	cAMP biosynthetic process	11.9372	0.80637	1
107A_contigs_00068_1	MF	4016	adenylate cyclase activity	11.816	0.803816	1
107A_contigs_00068_1	CC	5886	plasma membrane	2.89438	0.551727	1
107A_contigs_00068_1	CC	16021	integral component of membrane	0.769921	0.432106	3
107A_contigs_00068_1	BP	19932	second-messenger-mediated signaling	10.7328	0.780388	4
107A_contigs_00068_1	MF	16779	nucleotidyltransferase activity	5.29843	0.638926	4
107A_contigs_00068_1	MF	5524	ATP binding	2.96279	0.554629	7
107A_contigs_00069_1	CC	16021	integral component of membrane	0.795528	0.434207	1
107A_contigs_00070_1	MF	8966	phosphoglucosamine mutase activity	11.4597	0.796233	1
107A_contigs_00070_1	BP	5975	carbohydrate metabolic process	4.1565	0.600726	1
107A_contigs_00070_1	MF	287	magnesium ion binding	5.52751	0.646075	4
107A_contigs_00071_1	MF	16740	transferase activity	2.26135	0.523048	1
107A_contigs_00072_1	MF	4109	coproporphyrinogen oxidase activity	10.5149	0.775534	1
107A_contigs_00072_1	BP	6779	porphyrin-containing compound biosynthetic process	7.58666	0.704637	1
107A_contigs_00072_1	CC	5737	cytoplasm	2.09061	0.514644	1
107A_contigs_00072_1	MF	51539	4 iron, 4 sulfur cluster binding	6.24609	0.667586	4
107A_contigs_00072_1	MF	46872	metal ion binding	2.65154	0.541137	9
107A_contigs_00072_1	BP	55114	oxidation-reduction process	2.44636	0.531805	11
107A_contigs_00073_1	MF	16790	thiolester hydrolase activity	8.9873	0.739993	1
107A_contigs_00073_1	BP	6633	fatty acid biosynthetic process	7.18527	0.693914	1
107A_contigs_00073_1	MF	4312	fatty acid synthase activity	0.800719	0.434629	8
107A_contigs_00074_1	MF	16787	hydrolase activity	2.27748	0.523826	1
107A_contigs_00075_1	CC	16021	integral component of membrane	0.619965	0.419027	1
107A_contigs_00080_1	MF	4550	nucleoside diphosphate kinase activity	11.1044	0.788554	1
107A_contigs_00080_1	BP	6228	UTP biosynthetic process	10.974	0.785704	1
107A_contigs_00080_1	CC	5737	cytoplasm	1.65023	0.491226	1
107A_contigs_00080_1	BP	6183	GTP biosynthetic process	10.9698	0.785612	3
107A_contigs_00080_1	BP	6241	CTP biosynthetic process	9.27918	0.747005	6
107A_contigs_00080_1	MF	5524	ATP binding	2.5702	0.537482	6
107A_contigs_00080_1	MF	46872	metal ion binding	2.02611	0.51138	19
107A_contigs_00080_1	BP	6165	nucleoside diphosphate phosphorylation	7.33559	0.697964	22
107A_contigs_00080_1	MF	4519	endonuclease activity	0.0328852	0.331031	27
107A_contigs_00080_1	BP	90305	nucleic acid phosphodiester bond hydrolysis	0.0283892	0.329165	86
107A_contigs_00082_1	BP	45727	positive regulation of translation	10.4076	0.773128	1
107A_contigs_00082_1	MF	43022	ribosome binding	9.09681	0.742636	1
107A_contigs_00082_1	CC	5886	plasma membrane	2.94598	0.553919	1
107A_contigs_00082_1	MF	3746	translation elongation factor activity	7.79689	0.710141	4
107A_contigs_00082_1	MF	3924	GTPase activity	6.64142	0.678894	8
107A_contigs_00082_1	MF	5525	GTP binding	5.96237	0.659249	9
107A_contigs_00082_1	BP	6414	translational elongation	7.39167	0.699464	13
107A_contigs_00083_1	MF	33743	peptide-methionine (R)-S-oxide reductase activity	9.11473	0.743068	1
107A_contigs_00083_1	BP	30091	protein repair	8.28967	0.722757	1
107A_contigs_00083_1	BP	6979	response to oxidative stress	6.36971	0.67116	2
107A_contigs_00083_1	MF	8113	peptide-methionine (S)-S-oxide reductase activity	0.700273	0.426207	5
107A_contigs_00083_1	BP	55114	oxidation-reduction process	2.0108	0.510598	6
107A_contigs_00083_1	MF	46872	metal ion binding	0.254468	0.377946	7
107A_contigs_00083_1	BP	6464	cellular protein modification process	0.220985	0.372957	17
107A_contigs_00084_1	MF	16787	hydrolase activity	2.27748	0.523826	1
107A_contigs_00085_1	CC	16021	integral component of membrane	0.793358	0.434031	1
107A_contigs_00086_1	MF	16491	oxidoreductase activity	2.52244	0.535309	1
107A_contigs_00086_1	BP	55114	oxidation-reduction process	2.2277	0.521418	1
107A_contigs_00087_1	MF	47936	glucose 1-dehydrogenase [NAD(P)] activity	3.55862	0.57861	1
107A_contigs_00087_1	BP	55114	oxidation-reduction process	2.47028	0.532913	1
107A_contigs_00087_1	MF	18482	4-formylbenzenesulfonate dehydrogenase activity	2.57657	0.53777	4
107A_contigs_00088_1	MF	8270	zinc ion binding	4.35466	0.607701	1
107A_contigs_00088_1	BP	55114	oxidation-reduction process	2.22371	0.521224	1
107A_contigs_00088_1	MF	16491	oxidoreductase activity	2.45408	0.532163	3
107A_contigs_00089_1	BP	6355	regulation of transcription, DNA-templated	3.54713	0.578167	1
107A_contigs_00089_1	MF	3677	DNA binding	3.07495	0.559316	1
107A_contigs_00090_1	MF	51920	peroxiredoxin activity	9.18625	0.744784	1
107A_contigs_00090_1	BP	98869	cellular oxidant detoxification	7.04177	0.690008	1
107A_contigs_00090_1	BP	55114	oxidation-reduction process	2.4705	0.532923	10
107A_contigs_00091_1	MF	51920	peroxiredoxin activity	8.73616	0.733868	1
107A_contigs_00091_1	BP	98869	cellular oxidant detoxification	6.69675	0.68045	1
107A_contigs_00091_1	MF	47575	4-carboxymuconolactone decarboxylase activity	1.46266	0.480306	5
107A_contigs_00091_1	BP	55114	oxidation-reduction process	2.34945	0.527262	10
107A_contigs_00092_1	MF	16491	oxidoreductase activity	2.79889	0.547618	1
107A_contigs_00092_1	BP	55114	oxidation-reduction process	2.47186	0.532985	1
107A_contigs_00093_1	CC	5886	plasma membrane	2.34372	0.52699	1
107A_contigs_00093_1	CC	16021	integral component of membrane	0.795608	0.434214	3
107A_contigs_00094_1	MF	4806	triglyceride lipase activity	6.54945	0.676294	1
107A_contigs_00094_1	CC	16021	integral component of membrane	0.719188	0.427837	1
107A_contigs_00095_1	MF	50660	flavin adenine dinucleotide binding	2.61773	0.539625	1
107A_contigs_00095_1	CC	16021	integral component of membrane	0.794517	0.434125	1
107A_contigs_00096_1	MF	15109	chromate transmembrane transporter activity	11.1268	0.789042	1
107A_contigs_00096_1	BP	15703	chromate transport	10.8993	0.784064	1
107A_contigs_00096_1	CC	16021	integral component of membrane	0.73967	0.429578	1
107A_contigs_00097_1	MF	16491	oxidoreductase activity	2.75948	0.545902	1
107A_contigs_00097_1	BP	55114	oxidation-reduction process	2.43705	0.531373	1
107A_contigs_00098_1	MF	16787	hydrolase activity	2.27574	0.523742	1
107A_contigs_00098_1	CC	16021	integral component of membrane	0.794996	0.434164	1
107A_contigs_00098_1	MF	16740	transferase activity	2.26762	0.523351	2
107A_contigs_00101_1	MF	16787	hydrolase activity	2.27738	0.523821	1
107A_contigs_00105_1	MF	9013	succinate-semialdehyde dehydrogenase [NAD(P)+] activity	12.2382	0.812655	1
107A_contigs_00105_1	BP	55114	oxidation-reduction process	2.46917	0.532861	1
107A_contigs_00106_1	MF	16787	hydrolase activity	2.27663	0.523785	1
107A_contigs_00107_1	MF	9381	excinuclease ABC activity	10.0318	0.764592	1
107A_contigs_00107_1	CC	9380	excinuclease repair complex	9.02555	0.740918	1
107A_contigs_00107_1	BP	6289	nucleotide-excision repair	8.42127	0.726062	1
107A_contigs_00107_1	BP	9432	SOS response	8.06688	0.717101	2
107A_contigs_00107_1	CC	5737	cytoplasm	2.09144	0.514685	7
107A_contigs_00107_1	MF	3677	DNA binding	3.02079	0.557064	8
107A_contigs_00107_1	BP	90305	nucleic acid phosphodiester bond hydrolysis	4.89766	0.626037	10
107A_contigs_00107_1	MF	16829	lyase activity	0.0209231	0.325703	15
107A_contigs_00108_1	MF	16491	oxidoreductase activity	2.79853	0.547602	1
107A_contigs_00108_1	BP	55114	oxidation-reduction process	2.47153	0.532971	1
107A_contigs_00109_1	MF	16805	dipeptidase activity	10.4373	0.773795	1
107A_contigs_00109_1	BP	6508	proteolysis	4.35523	0.607721	1
107A_contigs_00109_1	MF	8237	metallopeptidase activity	6.52065	0.675476	3
107A_contigs_00109_1	MF	8270	zinc ion binding	5.13352	0.633684	4
107A_contigs_00111_1	MF	3924	GTPase activity	6.74312	0.681748	1
107A_contigs_00111_1	BP	6400	tRNA modification	6.59046	0.677456	1
107A_contigs_00111_1	CC	5737	cytoplasm	2.11245	0.515738	1
107A_contigs_00111_1	MF	5525	GTP binding	6.05367	0.661953	2
107A_contigs_00111_1	MF	46872	metal ion binding	2.58311	0.538066	18
107A_contigs_00112_1	BP	9052	pentose-phosphate shunt, non-oxidative branch	11.7382	0.802171	1
107A_contigs_00112_1	MF	4751	ribose-5-phosphate isomerase activity	11.5772	0.798747	1
107A_contigs_00112_1	CC	16021	integral component of membrane	0.0115734	0.320321	1
107A_contigs_00113_1	MF	8973	phosphopentomutase activity	12.5662	0.819417	1
107A_contigs_00113_1	BP	6015	5-phosphoribose 1-diphosphate biosynthetic process	10.6068	0.777588	1
107A_contigs_00113_1	CC	5737	cytoplasm	2.08116	0.514169	1
107A_contigs_00113_1	BP	9264	deoxyribonucleotide catabolic process	9.59548	0.75448	3
107A_contigs_00113_1	MF	30145	manganese ion binding	8.18568	0.720126	3
107A_contigs_00113_1	MF	287	magnesium ion binding	5.5015	0.64527	5
107A_contigs_00113_1	BP	43094	cellular metabolic compound salvage	7.65955	0.706554	7
107A_contigs_00114_1	MF	8794	arsenate reductase (glutaredoxin) activity	12.2474	0.812845	1
107A_contigs_00114_1	BP	55114	oxidation-reduction process	2.44631	0.531803	1
107A_contigs_00115_1	MF	4731	purine-nucleoside phosphorylase activity	10.6923	0.779491	1
107A_contigs_00115_1	BP	9116	nucleoside metabolic process	6.44504	0.67332	1
107A_contigs_00116_1	MF	4731	purine-nucleoside phosphorylase activity	10.7553	0.780888	1
107A_contigs_00116_1	BP	42278	purine nucleoside metabolic process	7.94164	0.713887	1
107A_contigs_00116_1	CC	16021	integral component of membrane	0.0348201	0.331795	1
107A_contigs_00117_1	MF	16301	kinase activity	4.32542	0.606682	1
107A_contigs_00117_1	BP	16310	phosphorylation	3.53663	0.577762	1
107A_contigs_00117_1	MF	16775	phosphotransferase activity, nitrogenous group as acceptor	0.632752	0.4202	5
107A_contigs_00117_1	BP	18202	peptidyl-histidine modification	0.706964	0.426786	6
107A_contigs_00117_1	MF	16773	phosphotransferase activity, alcohol group as acceptor	0.474778	0.404749	8
107A_contigs_00117_1	MF	140096	catalytic activity, acting on a protein	0.365898	0.392531	9
107A_contigs_00118_1	MF	3700	DNA-binding transcription factor activity	4.65135	0.617853	1
107A_contigs_00118_1	BP	6355	regulation of transcription, DNA-templated	3.54563	0.578109	1
107A_contigs_00118_1	MF	3677	DNA binding	3.07365	0.559262	3
107A_contigs_00119_1	BP	6260	DNA replication	6.02791	0.661192	1
107A_contigs_00119_1	CC	16021	integral component of membrane	0.719614	0.427873	1
107A_contigs_00120_1	MF	4725	protein tyrosine phosphatase activity	9.27283	0.746853	1
107A_contigs_00120_1	BP	35335	peptidyl-tyrosine dephosphorylation	9.04052	0.74128	1
107A_contigs_00120_1	MF	30145	manganese ion binding	8.42781	0.726226	2
107A_contigs_00121_1	BP	9103	lipopolysaccharide biosynthetic process	8.79262	0.735252	1
107A_contigs_00121_1	MF	5351	carbohydrate:proton symporter activity	4.08227	0.598071	1
107A_contigs_00121_1	CC	16021	integral component of membrane	0.78405	0.43327	1
107A_contigs_00121_1	CC	5886	plasma membrane	0.117576	0.354488	4
107A_contigs_00121_1	BP	15774	polysaccharide transport	3.8394	0.589211	17
107A_contigs_00121_1	MF	16301	kinase activity	0.140697	0.359164	18
107A_contigs_00121_1	BP	34219	carbohydrate transmembrane transport	2.8608	0.55029	19
107A_contigs_00121_1	BP	1902600	proton transmembrane transport	1.80135	0.499579	28
107A_contigs_00121_1	BP	45227	capsule polysaccharide biosynthetic process	0.575673	0.414868	45
107A_contigs_00121_1	BP	16310	phosphorylation	0.115039	0.353948	54
107A_contigs_00122_1	BP	45226	extracellular polysaccharide biosynthetic process	10.2555	0.769691	1
107A_contigs_00122_1	MF	4713	protein tyrosine kinase activity	6.86222	0.685064	1
107A_contigs_00122_1	BP	18108	peptidyl-tyrosine phosphorylation	6.74028	0.681669	7
107A_contigs_00122_1	MF	19199	transmembrane receptor protein kinase activity	2.15256	0.517732	10
107A_contigs_00123_1	CC	16021	integral component of membrane	0.795496	0.434205	1
107A_contigs_00136_1	MF	4590	orotidine-5'-phosphate decarboxylase activity	11.0547	0.787471	1
107A_contigs_00136_1	BP	6207	'de novo' pyrimidine nucleobase biosynthetic process	8.95298	0.739161	1
107A_contigs_00136_1	BP	44205	'de novo' UMP biosynthetic process	8.50758	0.728216	3
107A_contigs_00137_1	MF	4588	orotate phosphoribosyltransferase activity	11.4304	0.795604	1
107A_contigs_00137_1	BP	44205	'de novo' UMP biosynthetic process	8.41797	0.725979	1
107A_contigs_00137_1	MF	287	magnesium ion binding	5.19924	0.635783	4
107A_contigs_00137_1	BP	9116	nucleoside metabolic process	6.57413	0.676994	13
107A_contigs_00138_1	MF	8080	N-acetyltransferase activity	6.65358	0.679237	1
107A_contigs_00140_1	MF	16301	kinase activity	3.23095	0.565695	1
107A_contigs_00140_1	BP	16310	phosphorylation	2.64175	0.5407	1
107A_contigs_00140_1	CC	16021	integral component of membrane	0.199899	0.369619	1
107A_contigs_00141_1	MF	4040	amidase activity	9.07219	0.742043	1
107A_contigs_00141_1	MF	43864	indoleacetamide hydrolase activity	7.35106	0.698378	2
107A_contigs_00141_1	MF	19874	6-aminohexanoate-cyclic-dimer hydrolase activity	5.68472	0.650895	4
107A_contigs_00142_1	CC	5886	plasma membrane	2.98215	0.555444	1
107A_contigs_00143_1	CC	43190	ATP-binding cassette (ABC) transporter complex	6.25058	0.667717	1
107A_contigs_00143_1	BP	71705	nitrogen compound transport	4.67049	0.618496	1
107A_contigs_00143_1	MF	22857	transmembrane transporter activity	3.31673	0.569137	1
107A_contigs_00143_1	BP	55085	transmembrane transport	2.85237	0.549928	2
107A_contigs_00144_1	MF	4844	uracil DNA N-glycosylase activity	11.5216	0.797559	1
107A_contigs_00144_1	BP	6284	base-excision repair	8.35883	0.724497	1
107A_contigs_00144_1	CC	5737	cytoplasm	2.07515	0.513866	1
107A_contigs_00145_1	MF	4151	dihydroorotase activity	10.9596	0.785389	1
107A_contigs_00145_1	BP	44205	'de novo' UMP biosynthetic process	7.9792	0.714853	1
107A_contigs_00145_1	MF	8270	zinc ion binding	5.06925	0.631618	4
107A_contigs_00146_1	MF	43772	acyl-phosphate glycerol-3-phosphate acyltransferase activity	11.7873	0.80321	1
107A_contigs_00146_1	BP	8654	phospholipid biosynthetic process	6.68514	0.680124	1
107A_contigs_00146_1	CC	5886	plasma membrane	2.97743	0.555246	1
107A_contigs_00146_1	CC	16021	integral component of membrane	0.759367	0.43123	3
107A_contigs_00146_1	MF	4930	G protein-coupled receptor activity	0.266339	0.379635	6
107A_contigs_00146_1	BP	7186	G protein-coupled receptor signaling pathway	0.249247	0.377191	18
107A_contigs_00147_1	MF	3918	DNA topoisomerase type II (double strand cut, ATP-hydrolyzing) activity	9.18158	0.744672	1
107A_contigs_00147_1	BP	6265	DNA topological change	8.24545	0.72164	1
107A_contigs_00147_1	CC	5694	chromosome	6.59217	0.677504	1
107A_contigs_00147_1	BP	7059	chromosome segregation	8.12464	0.718575	2
107A_contigs_00147_1	MF	3677	DNA binding	3.0636	0.558846	11
107A_contigs_00147_1	MF	5524	ATP binding	2.94776	0.553995	12
107A_contigs_00147_1	MF	46872	metal ion binding	1.47021	0.480758	28
107A_contigs_00149_1	CC	19897	extrinsic component of plasma membrane	10.3625	0.77211	1
107A_contigs_00149_1	MF	3918	DNA topoisomerase type II (double strand cut, ATP-hydrolyzing) activity	9.22845	0.745794	1
107A_contigs_00149_1	BP	6265	DNA topological change	8.28755	0.722703	1
107A_contigs_00149_1	BP	7059	chromosome segregation	8.17712	0.719909	2
107A_contigs_00149_1	CC	5694	chromosome	6.62582	0.678454	3
107A_contigs_00149_1	MF	3677	DNA binding	3.07925	0.559494	11
107A_contigs_00149_1	MF	5524	ATP binding	2.96281	0.55463	12
107A_contigs_00150_1	MF	52655	L-valine transaminase activity	11.2506	0.791728	1
107A_contigs_00150_1	BP	9099	valine biosynthetic process	8.97916	0.739795	1
107A_contigs_00150_1	MF	52656	L-isoleucine transaminase activity	11.2506	0.791728	2
107A_contigs_00150_1	MF	52654	L-leucine transaminase activity	11.2506	0.791728	3
107A_contigs_00150_1	BP	9098	leucine biosynthetic process	8.58826	0.730219	3
107A_contigs_00150_1	BP	9097	isoleucine biosynthetic process	8.32589	0.723669	5
107A_contigs_00150_1	MF	16829	lyase activity	0.0435374	0.334997	9
107A_contigs_00151_1	MF	8483	transaminase activity	6.95717	0.687686	1
107A_contigs_00154_1	CC	5840	ribosome	3.21448	0.565029	1
107A_contigs_00154_1	MF	3676	nucleic acid binding	2.10439	0.515335	1
107A_contigs_00159_1	CC	16021	integral component of membrane	0.622776	0.419286	1
107A_contigs_00159_1	MF	5524	ATP binding	0.235238	0.375124	1
107A_contigs_00160_1	MF	16887	ATPase activity	4.26314	0.6045	1
107A_contigs_00160_1	BP	1902358	sulfate transmembrane transport	0.412106	0.397912	1
107A_contigs_00160_1	MF	5524	ATP binding	2.79613	0.547498	6
107A_contigs_00160_1	MF	15419	ATPase-coupled sulfate transmembrane transporter activity	0.47634	0.404913	25
107A_contigs_00161_1	MF	3700	DNA-binding transcription factor activity	4.27708	0.60499	1
107A_contigs_00161_1	BP	6355	regulation of transcription, DNA-templated	3.26033	0.566879	1
107A_contigs_00161_1	MF	3677	DNA binding	2.7356	0.544856	3
107A_contigs_00162_1	MF	8408	3'-5' exonuclease activity	8.19554	0.720376	1
107A_contigs_00162_1	BP	71897	DNA biosynthetic process	6.34648	0.670491	1
107A_contigs_00162_1	CC	5737	cytoplasm	1.95723	0.507837	1
107A_contigs_00162_1	MF	3887	DNA-directed DNA polymerase activity	7.60776	0.705193	2
107A_contigs_00162_1	BP	6260	DNA replication	5.93933	0.658563	2
107A_contigs_00162_1	BP	90305	nucleic acid phosphodiester bond hydrolysis	5.17397	0.634977	3
107A_contigs_00162_1	MF	3676	nucleic acid binding	1.81338	0.500229	12
107A_contigs_00162_1	MF	16301	kinase activity	0.0233674	0.326896	17
107A_contigs_00162_1	BP	16310	phosphorylation	0.0191061	0.32477	29
107A_contigs_00163_1	MF	3872	6-phosphofructokinase activity	10.9319	0.784781	1
107A_contigs_00163_1	BP	6002	fructose 6-phosphate metabolic process	10.7655	0.781114	1
107A_contigs_00163_1	CC	5737	cytoplasm	2.08195	0.514208	1
107A_contigs_00163_1	BP	61615	glycolytic process through fructose-6-phosphate	10.679	0.779195	2
107A_contigs_00163_1	BP	46835	carbohydrate phosphorylation	8.7332	0.733795	3
107A_contigs_00163_1	CC	9986	cell surface	0.0452139	0.335575	3
107A_contigs_00163_1	MF	5524	ATP binding	2.92002	0.552819	7
107A_contigs_00163_1	MF	46872	metal ion binding	2.53976	0.5361	16
107A_contigs_00163_1	MF	2001065	mannan binding	0.0938482	0.349182	28
107A_contigs_00163_1	BP	6116	NADH oxidation	0.081065	0.346041	51
107A_contigs_00164_1	MF	4743	pyruvate kinase activity	10.9019	0.784122	1
107A_contigs_00164_1	BP	6096	glycolytic process	7.56554	0.70408	1
107A_contigs_00164_1	MF	30955	potassium ion binding	10.3583	0.772016	2
107A_contigs_00164_1	MF	287	magnesium ion binding	5.53096	0.646181	4
107A_contigs_00164_1	MF	16301	kinase activity	4.28441	0.605247	6
107A_contigs_00165_1	MF	8236	serine-type peptidase activity	6.41701	0.672518	1
107A_contigs_00165_1	BP	6508	proteolysis	4.34674	0.607425	1
107A_contigs_00165_1	CC	16021	integral component of membrane	0.718859	0.427809	1
107A_contigs_00166_1	MF	4360	glutamine-fructose-6-phosphate transaminase (isomerizing) activity	11.0945	0.788337	1
107A_contigs_00166_1	BP	1901137	carbohydrate derivative biosynthetic process	4.49128	0.612417	1
107A_contigs_00166_1	CC	5737	cytoplasm	2.09146	0.514687	1
107A_contigs_00166_1	BP	5975	carbohydrate metabolic process	4.15741	0.600759	2
107A_contigs_00166_1	MF	97367	carbohydrate derivative binding	2.67222	0.542057	5
107A_contigs_00166_1	BP	6541	glutamine metabolic process	0.304751	0.384857	9
107A_contigs_00167_1	MF	22872	protein-N(PI)-phosphohistidine-mannitol phosphotransferase system transmembrane transporter activity	13.975	0.844646	1
107A_contigs_00167_1	BP	15797	mannitol transport	13.735	0.842821	1
107A_contigs_00167_1	CC	5886	plasma membrane	2.36816	0.528146	1
107A_contigs_00167_1	CC	16021	integral component of membrane	0.795612	0.434214	3
107A_contigs_00167_1	MF	103111	D-glucosamine PTS permease activity	11.59	0.79902	4
107A_contigs_00167_1	BP	34219	carbohydrate transmembrane transport	8.00885	0.715615	4
107A_contigs_00167_1	BP	9401	phosphoenolpyruvate-dependent sugar phosphotransferase system	7.93939	0.713829	5
107A_contigs_00168_1	MF	16301	kinase activity	4.26947	0.604722	1
107A_contigs_00168_1	BP	16310	phosphorylation	3.49088	0.57599	1
107A_contigs_00168_1	BP	6355	regulation of transcription, DNA-templated	2.1796	0.519066	4
107A_contigs_00168_1	MF	3700	DNA-binding transcription factor activity	0.284559	0.382156	5
107A_contigs_00168_1	MF	8926	mannitol-1-phosphate 5-dehydrogenase activity	0.0913792	0.348592	7
107A_contigs_00168_1	MF	50662	coenzyme binding	0.0551211	0.33879	8
107A_contigs_00168_1	BP	55114	oxidation-reduction process	0.0320146	0.33068	25
107A_contigs_00169_1	MF	16301	kinase activity	4.07543	0.597825	1
107A_contigs_00169_1	BP	16310	phosphorylation	3.33223	0.569754	1
107A_contigs_00169_1	CC	5886	plasma membrane	0.0157801	0.32294	1
107A_contigs_00169_1	CC	5737	cytoplasm	0.0117547	0.320442	3
107A_contigs_00169_1	MF	103111	D-glucosamine PTS permease activity	0.983683	0.448711	4
107A_contigs_00169_1	MF	8982	protein-N(PI)-phosphohistidine-sugar phosphotransferase activity	0.699752	0.426162	5
107A_contigs_00169_1	BP	8643	carbohydrate transport	0.645983	0.421402	5
107A_contigs_00169_1	MF	90563	protein-phosphocysteine-sugar phosphotransferase activity	0.102437	0.351172	12
107A_contigs_00169_1	BP	55085	transmembrane transport	0.221198	0.37299	13
107A_contigs_00170_1	MF	8926	mannitol-1-phosphate 5-dehydrogenase activity	13.8346	0.843782	1
107A_contigs_00170_1	BP	19594	mannitol metabolic process	12.0951	0.809678	1
107A_contigs_00170_1	CC	5829	cytosol	0.0349061	0.331828	1
107A_contigs_00170_1	MF	50662	coenzyme binding	4.17261	0.601299	4
107A_contigs_00170_1	BP	55114	oxidation-reduction process	2.42347	0.53074	10
107A_contigs_00170_1	BP	19407	hexitol catabolic process	0.0779676	0.345244	17
107A_contigs_00171_1	MF	47400	phosphonoacetate hydrolase activity	8.40939	0.725765	1
107A_contigs_00172_1	CC	43190	ATP-binding cassette (ABC) transporter complex	6.25079	0.667723	1
107A_contigs_00172_1	BP	71705	nitrogen compound transport	4.67065	0.618502	1
107A_contigs_00172_1	MF	22857	transmembrane transporter activity	3.31684	0.569141	1
107A_contigs_00172_1	BP	55085	transmembrane transport	2.85246	0.549932	2
107A_contigs_00173_1	MF	16887	ATPase activity	4.51644	0.613278	1
107A_contigs_00173_1	MF	5524	ATP binding	2.96226	0.554607	6
107A_contigs_00175_1	MF	8324	cation transmembrane transporter activity	4.73713	0.620727	1
107A_contigs_00175_1	BP	98655	cation transmembrane transport	4.5317	0.613799	1
107A_contigs_00175_1	CC	16021	integral component of membrane	0.795608	0.434214	1
107A_contigs_00176_1	MF	15655	alanine:sodium symporter activity	10.5276	0.77582	1
107A_contigs_00176_1	BP	32328	alanine transport	10.2878	0.770424	1
107A_contigs_00176_1	CC	5886	plasma membrane	2.50162	0.534356	1
107A_contigs_00176_1	BP	6814	sodium ion transport	7.70631	0.707779	3
107A_contigs_00176_1	CC	16021	integral component of membrane	0.665443	0.423146	3
107A_contigs_00176_1	BP	55085	transmembrane transport	2.38615	0.528993	15
107A_contigs_00177_1	BP	6268	DNA unwinding involved in DNA replication	10.3635	0.772134	1
107A_contigs_00177_1	MF	3678	DNA helicase activity	7.4776	0.701752	1
107A_contigs_00177_1	CC	5737	cytoplasm	2.06503	0.513356	1
107A_contigs_00177_1	MF	3677	DNA binding	3.01011	0.556617	10
107A_contigs_00177_1	MF	5524	ATP binding	2.8963	0.551809	11
107A_contigs_00178_1	CC	16021	integral component of membrane	0.795525	0.434207	1
107A_contigs_00180_1	CC	16021	integral component of membrane	0.795419	0.434198	1
107A_contigs_00181_1	CC	16021	integral component of membrane	0.795402	0.434197	1
107A_contigs_00185_1	BP	6813	potassium ion transport	7.9033	0.712898	1
107A_contigs_00185_1	MF	8324	cation transmembrane transporter activity	4.7355	0.620673	1
107A_contigs_00185_1	MF	3700	DNA-binding transcription factor activity	4.65798	0.618076	2
107A_contigs_00185_1	BP	98655	cation transmembrane transport	4.53014	0.613746	4
107A_contigs_00185_1	MF	3677	DNA binding	3.07803	0.559444	7
107A_contigs_00185_1	BP	6355	regulation of transcription, DNA-templated	3.55069	0.578304	8
107A_contigs_00186_1	MF	8379	thioredoxin peroxidase activity	11.934	0.806303	1
107A_contigs_00186_1	BP	98869	cellular oxidant detoxification	6.60973	0.678	1
107A_contigs_00186_1	CC	5623	cell	5.63095	0.649254	1
107A_contigs_00186_1	BP	45454	cell redox homeostasis	6.46313	0.673837	4
107A_contigs_00186_1	BP	55114	oxidation-reduction process	2.31892	0.525811	17
107A_contigs_00187_1	MF	3677	DNA binding	2.61429	0.539471	1
107A_contigs_00187_1	CC	16021	integral component of membrane	0.0100175	0.319233	1
107A_contigs_00188_1	MF	16887	ATPase activity	4.19312	0.602028	1
107A_contigs_00188_1	BP	1902358	sulfate transmembrane transport	0.117927	0.354562	1
107A_contigs_00188_1	MF	5524	ATP binding	2.7502	0.545496	6
107A_contigs_00188_1	MF	15419	ATPase-coupled sulfate transmembrane transporter activity	0.136308	0.358308	25
107A_contigs_00189_1	CC	16021	integral component of membrane	0.689993	0.425312	1
107A_contigs_00189_1	MF	4822	isoleucine-tRNA ligase activity	0.0801038	0.345795	1
107A_contigs_00189_1	CC	5886	plasma membrane	0.664022	0.42302	3
107A_contigs_00189_1	MF	16787	hydrolase activity	0.0147893	0.322358	7
107A_contigs_00190_1	BP	6304	DNA modification	7.91874	0.713296	1
107A_contigs_00190_1	MF	3677	DNA binding	3.07885	0.559477	1
107A_contigs_00190_1	MF	9007	site-specific DNA-methyltransferase (adenine-specific) activity	0.46333	0.403535	6
107A_contigs_00190_1	BP	43414	macromolecule methylation	0.267991	0.379867	22
107A_contigs_00191_1	CC	16021	integral component of membrane	0.795459	0.434202	1
107A_contigs_00192_1	MF	16301	kinase activity	4.32558	0.606687	1
107A_contigs_00192_1	BP	16310	phosphorylation	3.53676	0.577767	1
107A_contigs_00193_1	BP	31119	tRNA pseudouridine synthesis	10.0299	0.764548	1
107A_contigs_00193_1	MF	106029	tRNA pseudouridine synthase activity	9.87475	0.760978	1
107A_contigs_00193_1	MF	3723	RNA binding	3.54798	0.5782	7
107A_contigs_00193_1	MF	16829	lyase activity	0.950527	0.446263	11
107A_contigs_00194_1	MF	3919	FMN adenylyltransferase activity	11.3435	0.793736	1
107A_contigs_00194_1	BP	9398	FMN biosynthetic process	11.1951	0.790525	1
107A_contigs_00194_1	MF	8531	riboflavin kinase activity	11.2313	0.79131	2
107A_contigs_00194_1	BP	72388	flavin adenine dinucleotide biosynthetic process	11.187	0.790351	2
107A_contigs_00194_1	BP	46443	FAD metabolic process	11.1844	0.790295	4
107A_contigs_00194_1	BP	9231	riboflavin biosynthetic process	8.59611	0.730414	7
107A_contigs_00194_1	MF	5524	ATP binding	2.90093	0.552006	8
107A_contigs_00194_1	BP	16310	phosphorylation	3.49421	0.57612	39
107A_contigs_00195_1	BP	45892	negative regulation of transcription, DNA-templated	7.63915	0.706018	1
107A_contigs_00195_1	CC	5737	cytoplasm	2.01073	0.510594	1
107A_contigs_00195_1	MF	16491	oxidoreductase activity	0.195661	0.368927	1
107A_contigs_00195_1	BP	55114	oxidation-reduction process	0.172799	0.365058	35
107A_contigs_00197_1	BP	46855	inositol phosphate dephosphorylation	8.9212	0.738389	1
107A_contigs_00197_1	MF	52832	inositol monophosphate 3-phosphatase activity	1.98284	0.509161	1
107A_contigs_00197_1	MF	52833	inositol monophosphate 4-phosphatase activity	1.98243	0.50914	2
107A_contigs_00197_1	MF	8934	inositol monophosphate 1-phosphatase activity	1.97323	0.508665	3
107A_contigs_00198_1	MF	42301	phosphate ion binding	11.3418	0.793699	1
107A_contigs_00198_1	BP	6817	phosphate ion transport	0.267174	0.379752	1
107A_contigs_00198_1	CC	5886	plasma membrane	0.0919617	0.348732	1
107A_contigs_00199_1	MF	5315	inorganic phosphate transmembrane transporter activity	9.45612	0.751202	1
107A_contigs_00199_1	BP	6817	phosphate ion transport	8.60866	0.730724	1
107A_contigs_00199_1	CC	5886	plasma membrane	2.88456	0.551308	1
107A_contigs_00199_1	CC	16021	integral component of membrane	0.788205	0.43361	3
107A_contigs_00199_1	BP	55085	transmembrane transport	2.82635	0.548807	5
107A_contigs_00200_1	BP	35435	phosphate ion transmembrane transport	9.85564	0.760536	1
107A_contigs_00200_1	MF	5315	inorganic phosphate transmembrane transporter activity	9.42515	0.75047	1
107A_contigs_00200_1	CC	5887	integral component of plasma membrane	6.04058	0.661567	1
107A_contigs_00201_1	MF	15415	ATPase-coupled phosphate ion transmembrane transporter activity	11.5486	0.798137	1
107A_contigs_00201_1	BP	35435	phosphate ion transmembrane transport	9.93179	0.762294	1
107A_contigs_00201_1	CC	5886	plasma membrane	2.97623	0.555196	1
107A_contigs_00201_1	MF	5315	inorganic phosphate transmembrane transporter activity	9.49797	0.752189	4
107A_contigs_00201_1	MF	16887	ATPase activity	4.49483	0.612539	13
107A_contigs_00201_1	MF	5524	ATP binding	2.94809	0.554008	22
107A_contigs_00202_1	MF	15415	ATPase-coupled phosphate ion transmembrane transporter activity	11.5611	0.798403	1
107A_contigs_00202_1	BP	35435	phosphate ion transmembrane transport	9.94252	0.762541	1
107A_contigs_00202_1	CC	5886	plasma membrane	2.97945	0.555331	1
107A_contigs_00202_1	MF	5315	inorganic phosphate transmembrane transporter activity	9.50824	0.75243	4
107A_contigs_00202_1	MF	16887	ATPase activity	4.49969	0.612705	13
107A_contigs_00202_1	MF	5524	ATP binding	2.95128	0.554143	22
107A_contigs_00203_1	BP	72502	cellular trivalent inorganic anion homeostasis	11.3928	0.794797	1
107A_contigs_00203_1	CC	5623	cell	5.94169	0.658633	1
107A_contigs_00203_1	CC	5737	cytoplasm	2.02873	0.511513	2
107A_contigs_00203_1	BP	72501	cellular divalent inorganic anion homeostasis	11.3922	0.794785	3
107A_contigs_00203_1	BP	30320	cellular monovalent inorganic anion homeostasis	11.3865	0.794662	4
107A_contigs_00203_1	BP	55062	phosphate ion homeostasis	11.3746	0.794406	6
107A_contigs_00203_1	BP	45936	negative regulation of phosphate metabolic process	9.07428	0.742094	11
107A_contigs_00203_1	BP	6817	phosphate ion transport	8.34549	0.724162	15
107A_contigs_00204_1	MF	4177	aminopeptidase activity	7.86713	0.711963	1
107A_contigs_00204_1	BP	6508	proteolysis	4.32569	0.606691	1
107A_contigs_00204_1	MF	8237	metallopeptidase activity	6.47643	0.674217	3
107A_contigs_00204_1	MF	8270	zinc ion binding	5.0987	0.632566	4
107A_contigs_00205_1	BP	160	phosphorelay signal transduction system	5.12316	0.633352	1
107A_contigs_00205_1	MF	3677	DNA binding	3.07909	0.559488	1
107A_contigs_00205_1	CC	32993	protein-DNA complex	0.355843	0.391315	1
107A_contigs_00205_1	CC	5829	cytosol	0.149071	0.360761	2
107A_contigs_00205_1	BP	6355	regulation of transcription, DNA-templated	3.55191	0.578351	7
107A_contigs_00205_1	MF	1067	regulatory region nucleic acid binding	0.424336	0.399285	7
107A_contigs_00205_1	MF	1217	DNA-binding transcription repressor activity	0.278652	0.381348	10
107A_contigs_00205_1	MF	1216	DNA-binding transcription activator activity	0.235242	0.375124	12
107A_contigs_00205_1	MF	156	phosphorelay response regulator activity	0.22975	0.374298	13
107A_contigs_00205_1	BP	30420	establishment of competence for transformation	0.507552	0.408144	26
107A_contigs_00205_1	BP	1903508	positive regulation of nucleic acid-templated transcription	0.176972	0.365783	37
107A_contigs_00205_1	BP	1903507	negative regulation of nucleic acid-templated transcription	0.172953	0.365085	42
107A_contigs_00205_1	BP	10628	positive regulation of gene expression	0.169735	0.364521	47
107A_contigs_00205_1	BP	2000113	negative regulation of cellular macromolecule biosynthetic process	0.166523	0.363952	49
107A_contigs_00205_1	BP	10629	negative regulation of gene expression	0.14373	0.359748	62
107A_contigs_00206_1	MF	155	phosphorelay sensor kinase activity	6.49346	0.674702	1
107A_contigs_00206_1	BP	23014	signal transduction by protein phosphorylation	6.21472	0.666674	1
107A_contigs_00206_1	CC	16021	integral component of membrane	0.79562	0.434215	1
107A_contigs_00206_1	BP	160	phosphorelay signal transduction system	5.12324	0.633354	3
107A_contigs_00206_1	MF	5524	ATP binding	2.96271	0.554626	10
107A_contigs_00206_1	BP	18106	peptidyl-histidine phosphorylation	3.10346	0.560494	14
107A_contigs_00207_1	MF	19843	rRNA binding	6.11847	0.66386	1
107A_contigs_00207_1	BP	6412	translation	3.54596	0.578122	1
107A_contigs_00207_1	CC	5840	ribosome	3.37533	0.571462	1
107A_contigs_00207_1	MF	3735	structural constituent of ribosome	4.09903	0.598673	2
107A_contigs_00208_1	MF	4594	pantothenate kinase activity	11.2737	0.792228	1
107A_contigs_00208_1	BP	15937	coenzyme A biosynthetic process	9.24009	0.746072	1
107A_contigs_00208_1	CC	5737	cytoplasm	2.09517	0.514873	1
107A_contigs_00208_1	MF	5524	ATP binding	2.96279	0.554629	5
107A_contigs_00208_1	BP	16310	phosphorylation	3.53681	0.577769	33
107A_contigs_00209_1	MF	8168	methyltransferase activity	5.19336	0.635595	1
107A_contigs_00209_1	BP	32259	methylation	5.06033	0.63133	1
107A_contigs_00209_1	BP	154	rRNA modification	2.26459	0.523205	3
107A_contigs_00209_1	MF	140102	catalytic activity, acting on a rRNA	2.35735	0.527635	7
107A_contigs_00209_1	BP	44260	cellular macromolecule metabolic process	0.570423	0.414364	24
107A_contigs_00210_1	MF	16154	pyrimidine-nucleoside phosphorylase activity	11.8868	0.80531	1
107A_contigs_00210_1	BP	6213	pyrimidine nucleoside metabolic process	10.7885	0.781622	1
107A_contigs_00210_1	CC	16021	integral component of membrane	0.00411809	0.314018	1
107A_contigs_00210_1	MF	4645	1,4-alpha-oligoglucan phosphorylase activity	10.4834	0.77483	2
107A_contigs_00210_1	BP	6206	pyrimidine nucleobase metabolic process	8.33056	0.723787	2
107A_contigs_00210_1	MF	9032	thymidine phosphorylase activity	0.909652	0.443185	7
107A_contigs_00211_1	MF	4139	deoxyribose-phosphate aldolase activity	11.8291	0.804093	1
107A_contigs_00211_1	BP	46386	deoxyribose phosphate catabolic process	10.381	0.772527	1
107A_contigs_00211_1	CC	5737	cytoplasm	2.10225	0.515227	1
107A_contigs_00211_1	BP	9264	deoxyribonucleotide catabolic process	10.0104	0.764102	2
107A_contigs_00211_1	BP	16052	carbohydrate catabolic process	6.46506	0.673893	13
107A_contigs_00212_1	MF	4126	cytidine deaminase activity	12.1903	0.81166	1
107A_contigs_00212_1	BP	9972	cytidine deamination	11.9532	0.806706	1
107A_contigs_00212_1	MF	8270	zinc ion binding	5.13945	0.633874	5
107A_contigs_00213_1	CC	5886	plasma membrane	2.99097	0.555815	1
107A_contigs_00214_1	MF	15407	ATPase-coupled monosaccharide transmembrane transporter activity	5.48371	0.64472	1
107A_contigs_00214_1	BP	15749	monosaccharide transmembrane transport	4.61488	0.616623	1
107A_contigs_00214_1	MF	16887	ATPase activity	4.51701	0.613297	5
107A_contigs_00214_1	MF	5524	ATP binding	2.96264	0.554623	13
107A_contigs_00215_1	MF	22857	transmembrane transporter activity	3.31739	0.569163	1
107A_contigs_00215_1	CC	5886	plasma membrane	2.99098	0.555816	1
107A_contigs_00215_1	BP	55085	transmembrane transport	2.85293	0.549952	1
107A_contigs_00215_1	CC	16021	integral component of membrane	0.795618	0.434215	3
107A_contigs_00215_1	MF	5524	ATP binding	0.0806348	0.345931	3
107A_contigs_00215_1	BP	8643	carbohydrate transport	1.74989	0.496775	5
107A_contigs_00216_1	MF	22857	transmembrane transporter activity	3.31736	0.569162	1
107A_contigs_00216_1	CC	5886	plasma membrane	2.99096	0.555814	1
107A_contigs_00216_1	BP	55085	transmembrane transport	2.85291	0.549951	1
107A_contigs_00216_1	CC	16021	integral component of membrane	0.79561	0.434214	3
107A_contigs_00216_1	BP	8643	carbohydrate transport	1.52333	0.483911	5
107A_contigs_00217_1	MF	16868	intramolecular transferase activity, phosphotransferases	8.95092	0.739111	1
107A_contigs_00217_1	BP	5975	carbohydrate metabolic process	4.1991	0.60224	1
107A_contigs_00217_1	MF	287	magnesium ion binding	5.46787	0.644228	4
107A_contigs_00218_1	MF	22857	transmembrane transporter activity	3.31741	0.569164	1
107A_contigs_00218_1	BP	55085	transmembrane transport	2.85295	0.549953	1
107A_contigs_00218_1	CC	16021	integral component of membrane	0.795622	0.434215	1
107A_contigs_00219_1	MF	4633	phosphopantothenoylcysteine decarboxylase activity	7.38238	0.699216	1
107A_contigs_00219_1	MF	4632	phosphopantothenate--cysteine ligase activity	0.0517939	0.337745	6
107A_contigs_00220_1	MF	16874	ligase activity	4.33178	0.606904	1
107A_contigs_00221_1	MF	4329	formate-tetrahydrofolate ligase activity	11.845	0.804429	1
107A_contigs_00221_1	BP	35999	tetrahydrofolate interconversion	8.62204	0.731055	1
107A_contigs_00221_1	MF	5524	ATP binding	2.89799	0.551881	4
107A_contigs_00223_1	MF	8808	cardiolipin synthase activity	10.8416	0.782794	1
107A_contigs_00223_1	BP	32049	cardiolipin biosynthetic process	10.2193	0.768871	1
107A_contigs_00223_1	CC	5886	plasma membrane	2.58659	0.538223	1
107A_contigs_00223_1	CC	16021	integral component of membrane	0.696274	0.425859	3
107A_contigs_00224_1	MF	4073	aspartate-semialdehyde dehydrogenase activity	11.4184	0.795347	1
107A_contigs_00224_1	BP	71266	'de novo' L-methionine biosynthetic process	10.46	0.774304	1
107A_contigs_00224_1	BP	19877	diaminopimelate biosynthetic process	9.22595	0.745734	3
107A_contigs_00224_1	MF	50661	NADP binding	7.18206	0.693827	3
107A_contigs_00224_1	BP	9088	threonine biosynthetic process	9.21306	0.745426	4
107A_contigs_00224_1	MF	46983	protein dimerization activity	6.92185	0.686713	4
107A_contigs_00224_1	BP	9097	isoleucine biosynthetic process	8.68375	0.732578	6
107A_contigs_00224_1	MF	51287	NAD binding	6.70473	0.680674	6
107A_contigs_00224_1	BP	9089	lysine biosynthetic process via diaminopimelate	8.21766	0.720937	9
107A_contigs_00224_1	BP	55114	oxidation-reduction process	2.46042	0.532457	36
107A_contigs_00225_1	MF	8840	4-hydroxy-tetrahydrodipicolinate synthase activity	11.2075	0.790796	1
107A_contigs_00225_1	BP	19877	diaminopimelate biosynthetic process	9.24995	0.746307	1
107A_contigs_00225_1	CC	5737	cytoplasm	2.10217	0.515223	1
107A_contigs_00225_1	BP	9089	lysine biosynthetic process via diaminopimelate	8.23903	0.721478	2
107A_contigs_00226_1	MF	5524	ATP binding	2.96256	0.55462	1
107A_contigs_00226_1	BP	55114	oxidation-reduction process	0.267467	0.379793	1
107A_contigs_00226_1	MF	8998	ribonucleoside-triphosphate reductase activity	1.32645	0.471929	15
107A_contigs_00227_1	MF	30170	pyridoxal phosphate binding	6.36555	0.67104	1
107A_contigs_00227_1	BP	6355	regulation of transcription, DNA-templated	3.54454	0.578067	1
107A_contigs_00227_1	MF	3700	DNA-binding transcription factor activity	4.64992	0.617804	4
107A_contigs_00227_1	MF	3677	DNA binding	3.0727	0.559223	8
107A_contigs_00227_1	MF	3824	catalytic activity	0.625619	0.419547	17
107A_contigs_00227_1	BP	9058	biosynthetic process	1.85717	0.502576	19
107A_contigs_00228_1	MF	16887	ATPase activity	4.19808	0.602203	1
107A_contigs_00228_1	MF	5524	ATP binding	2.75346	0.545638	6
107A_contigs_00231_1	MF	3951	NAD+ kinase activity	9.86444	0.76074	1
107A_contigs_00231_1	BP	16310	phosphorylation	3.53673	0.577766	1
107A_contigs_00231_1	MF	4143	diacylglycerol kinase activity	4.24638	0.60391	4
107A_contigs_00232_1	BP	19835	cytolysis	10.0961	0.766063	1
107A_contigs_00232_1	CC	16021	integral component of membrane	0.77415	0.432455	1
107A_contigs_00234_1	MF	5525	GTP binding	6.02341	0.661059	1
107A_contigs_00234_1	CC	5737	cytoplasm	2.06967	0.51359	1
107A_contigs_00235_1	MF	4523	RNA-DNA hybrid ribonuclease activity	9.05467	0.741621	1
107A_contigs_00235_1	BP	6401	RNA catabolic process	7.90598	0.712967	1
107A_contigs_00235_1	CC	5737	cytoplasm	2.09933	0.515081	1
107A_contigs_00235_1	MF	30145	manganese ion binding	8.51188	0.728323	2
107A_contigs_00235_1	BP	90502	RNA phosphodiester bond hydrolysis, endonucleolytic	7.4396	0.700742	2
107A_contigs_00235_1	CC	16021	integral component of membrane	0.00515503	0.315125	4
107A_contigs_00235_1	MF	3723	RNA binding	3.52721	0.577398	12
107A_contigs_00235_1	MF	16407	acetyltransferase activity	0.0342113	0.331557	22
107A_contigs_00236_1	MF	8925	maltose O-acetyltransferase activity	15.1852	0.851923	1
107A_contigs_00237_1	BP	9294	DNA mediated transformation	10.4339	0.773718	1
107A_contigs_00238_1	MF	3917	DNA topoisomerase type I (single strand cut, ATP-independent) activity	10.0784	0.76566	1
107A_contigs_00238_1	BP	6265	DNA topological change	8.2071	0.72067	1
107A_contigs_00238_1	CC	5694	chromosome	6.56151	0.676636	1
107A_contigs_00238_1	MF	3677	DNA binding	3.04936	0.558254	5
107A_contigs_00238_1	MF	46872	metal ion binding	2.57376	0.537644	6
107A_contigs_00238_1	MF	3918	DNA topoisomerase type II (double strand cut, ATP-hydrolyzing) activity	0.0902501	0.34832	14
107A_contigs_00241_1	CC	16021	integral component of membrane	0.795513	0.434206	1
107A_contigs_00242_1	MF	30698	5,10-methylenetetrahydrofolate-dependent tRNA (m5U54) methyltransferase activity	13.0436	0.829103	1
107A_contigs_00242_1	BP	30488	tRNA methylation	8.4718	0.727324	1
107A_contigs_00242_1	CC	5737	cytoplasm	2.0588	0.513041	1
107A_contigs_00242_1	MF	47151	methylenetetrahydrofolate-tRNA-(uracil-5-)-methyltransferase (FADH2-oxidizing) activity	12.9105	0.826421	2
107A_contigs_00242_1	MF	50660	flavin adenine dinucleotide binding	5.87921	0.656768	8
107A_contigs_00249_1	MF	16787	hydrolase activity	2.15913	0.518057	1
107A_contigs_00249_1	CC	16021	integral component of membrane	0.00160378	0.310515	1
107A_contigs_00249_1	MF	4452	isopentenyl-diphosphate delta-isomerase activity	1.19004	0.463097	2
107A_contigs_00249_1	MF	8080	N-acetyltransferase activity	0.0642806	0.341513	7
107A_contigs_00249_1	MF	46872	metal ion binding	0.0124992	0.320933	13
107A_contigs_00250_1	MF	9037	tyrosine-based site-specific recombinase activity	10.9046	0.784181	1
107A_contigs_00250_1	BP	7059	chromosome segregation	8.23546	0.721388	1
107A_contigs_00250_1	CC	5737	cytoplasm	2.08547	0.514385	1
107A_contigs_00250_1	BP	15074	DNA integration	6.88759	0.685766	2
107A_contigs_00250_1	BP	51301	cell division	6.19487	0.666095	3
107A_contigs_00250_1	BP	7049	cell cycle	6.08013	0.662733	4
107A_contigs_00250_1	BP	6310	DNA recombination	5.72946	0.652255	5
107A_contigs_00250_1	MF	3677	DNA binding	3.04955	0.558262	6
107A_contigs_00252_1	CC	16021	integral component of membrane	0.7953	0.434189	1
107A_contigs_00253_1	CC	16021	integral component of membrane	0.795395	0.434196	1
107A_contigs_00254_1	MF	16787	hydrolase activity	1.68979	0.493448	1
107A_contigs_00254_1	BP	6508	proteolysis	0.0351002	0.331903	1
107A_contigs_00254_1	MF	140096	catalytic activity, acting on a protein	0.0297218	0.329733	11
107A_contigs_00255_1	MF	104	succinate dehydrogenase activity	10.0167	0.764247	1
107A_contigs_00255_1	BP	55114	oxidation-reduction process	2.37262	0.528356	1
107A_contigs_00255_1	CC	16020	membrane	0.633197	0.420241	1
107A_contigs_00255_1	MF	10181	FMN binding	7.31648	0.697451	2
107A_contigs_00256_1	MF	16491	oxidoreductase activity	2.79825	0.54759	1
107A_contigs_00256_1	BP	55114	oxidation-reduction process	2.47128	0.532959	1
107A_contigs_00257_1	MF	16853	isomerase activity	5.2263	0.636643	1
107A_contigs_00257_1	BP	6278	RNA-dependent DNA biosynthetic process	0.294051	0.383437	1
107A_contigs_00257_1	MF	45735	nutrient reservoir activity	0.353586	0.39104	3
107A_contigs_00257_1	MF	3887	DNA-directed DNA polymerase activity	0.304463	0.384819	4
107A_contigs_00257_1	MF	3964	RNA-directed DNA polymerase activity	0.30342	0.384681	5
107A_contigs_00258_1	MF	4553	hydrolase activity, hydrolyzing O-glycosyl compounds	5.68338	0.650854	1
107A_contigs_00258_1	BP	5975	carbohydrate metabolic process	3.81177	0.588185	1
107A_contigs_00259_1	MF	3700	DNA-binding transcription factor activity	4.65828	0.618086	1
107A_contigs_00259_1	BP	1901135	carbohydrate derivative metabolic process	3.90961	0.5918	1
107A_contigs_00259_1	BP	6355	regulation of transcription, DNA-templated	3.55091	0.578313	2
107A_contigs_00259_1	MF	3677	DNA binding	3.07823	0.559452	3
107A_contigs_00259_1	MF	97367	carbohydrate derivative binding	2.69816	0.543207	4
107A_contigs_00260_1	MF	16491	oxidoreductase activity	2.4139	0.530293	1
107A_contigs_00260_1	BP	55114	oxidation-reduction process	2.13185	0.516704	1
107A_contigs_00260_1	CC	16021	integral component of membrane	0.00120043	0.309731	1
107A_contigs_00260_1	BP	6692	prostanoid metabolic process	0.0556444	0.338951	3
107A_contigs_00260_1	MF	22857	transmembrane transporter activity	0.00500527	0.314973	12
107A_contigs_00260_1	BP	55085	transmembrane transport	0.0043045	0.314226	16
107A_contigs_00264_1	MF	16491	oxidoreductase activity	2.33132	0.526401	1
107A_contigs_00264_1	BP	55114	oxidation-reduction process	2.05891	0.513046	1
107A_contigs_00265_1	MF	3677	DNA binding	2.87747	0.551004	1
107A_contigs_00265_1	BP	9432	SOS response	0.535396	0.410944	1
107A_contigs_00265_1	BP	6281	DNA repair	0.365581	0.392493	6
107A_contigs_00265_1	MF	16787	hydrolase activity	0.148909	0.360731	6
107A_contigs_00266_1	MF	3684	damaged DNA binding	8.61679	0.730925	1
107A_contigs_00266_1	BP	6281	DNA repair	5.59107	0.648032	1
107A_contigs_00269_1	MF	8312	7S RNA binding	10.8913	0.783889	1
107A_contigs_00269_1	CC	48500	signal recognition particle	9.13148	0.74347	1
107A_contigs_00269_1	BP	6614	SRP-dependent cotranslational protein targeting to membrane	8.99328	0.740137	1
107A_contigs_00269_1	MF	3924	GTPase activity	6.67571	0.679859	2
107A_contigs_00269_1	MF	5525	GTP binding	5.99315	0.660163	3
107A_contigs_00271_1	MF	3700	DNA-binding transcription factor activity	4.65944	0.618125	1
107A_contigs_00271_1	BP	6355	regulation of transcription, DNA-templated	3.5518	0.578347	1
107A_contigs_00271_1	MF	3677	DNA binding	3.079	0.559484	3
107A_contigs_00272_1	CC	16021	integral component of membrane	0.792892	0.433993	1
107A_contigs_00273_1	MF	3922	GMP synthase (glutamine-hydrolyzing) activity	11.1525	0.789601	1
107A_contigs_00273_1	BP	6177	GMP biosynthetic process	10.139	0.767044	1
107A_contigs_00273_1	CC	5829	cytosol	0.0331602	0.331141	1
107A_contigs_00273_1	MF	16462	pyrophosphatase activity	4.04459	0.596714	5
107A_contigs_00273_1	MF	5524	ATP binding	2.94795	0.554003	8
107A_contigs_00273_1	BP	6541	glutamine metabolic process	7.37837	0.699109	13
107A_contigs_00273_1	MF	16740	transferase activity	0.160172	0.362811	27
107A_contigs_00274_1	MF	15299	solute:proton antiporter activity	8.00052	0.715401	1
107A_contigs_00274_1	BP	1902600	proton transmembrane transport	4.36436	0.608038	1
107A_contigs_00274_1	CC	16021	integral component of membrane	0.68856	0.425186	1
107A_contigs_00275_1	BP	6857	oligopeptide transport	10.7109	0.779904	1
107A_contigs_00275_1	MF	1904680	peptide transmembrane transporter activity	8.65318	0.731824	1
107A_contigs_00275_1	CC	16021	integral component of membrane	0.795513	0.434206	1
107A_contigs_00275_1	BP	55085	transmembrane transport	2.85256	0.549936	6
107A_contigs_00276_1	CC	5618	cell wall	6.96304	0.687848	1
107A_contigs_00276_1	MF	102148	N-acetyl-beta-D-galactosaminidase activity	0.884362	0.441247	1
107A_contigs_00276_1	BP	8152	metabolic process	0.0372654	0.33273	1
107A_contigs_00276_1	CC	5576	extracellular region	4.89296	0.625883	2
107A_contigs_00276_1	MF	4563	beta-N-acetylhexosaminidase activity	0.811429	0.435495	2
107A_contigs_00276_1	CC	16021	integral component of membrane	0.794539	0.434127	5
107A_contigs_00277_1	MF	8168	methyltransferase activity	5.19322	0.635591	1
107A_contigs_00277_1	BP	32259	methylation	5.06019	0.631325	1
107A_contigs_00277_1	BP	55114	oxidation-reduction process	0.0467008	0.336078	3
107A_contigs_00277_1	MF	51213	dioxygenase activity	0.147139	0.360397	9
107A_contigs_00282_1	CC	16021	integral component of membrane	0.79562	0.434215	1
107A_contigs_00283_1	MF	16787	hydrolase activity	1.39983	0.476492	1
107A_contigs_00283_1	CC	16021	integral component of membrane	0.303412	0.38468	1
107A_contigs_00284_1	BP	7155	cell adhesion	8.123	0.718533	1
107A_contigs_00284_1	MF	46872	metal ion binding	2.67905	0.54236	1
107A_contigs_00284_1	BP	30001	metal ion transport	5.89184	0.657145	3
107A_contigs_00285_1	CC	16021	integral component of membrane	0.793915	0.434076	1
107A_contigs_00286_1	MF	4462	lactoylglutathione lyase activity	11.661	0.800532	1
107A_contigs_00286_1	MF	46872	metal ion binding	2.67884	0.542351	4
107A_contigs_00288_1	MF	3918	DNA topoisomerase type II (double strand cut, ATP-hydrolyzing) activity	9.09943	0.7427	1
107A_contigs_00288_1	BP	6265	DNA topological change	8.17168	0.719771	1
107A_contigs_00288_1	CC	5694	chromosome	6.5142	0.675293	1
107A_contigs_00288_1	BP	6261	DNA-dependent DNA replication	7.39349	0.699513	2
107A_contigs_00288_1	CC	5737	cytoplasm	2.07687	0.513953	6
107A_contigs_00288_1	MF	3677	DNA binding	3.03619	0.557706	11
107A_contigs_00288_1	MF	5524	ATP binding	2.92139	0.552877	12
107A_contigs_00289_1	MF	4459	L-lactate dehydrogenase activity	12.5679	0.819452	1
107A_contigs_00289_1	BP	6096	glycolytic process	7.51383	0.702713	1
107A_contigs_00289_1	CC	5737	cytoplasm	2.08838	0.514532	1
107A_contigs_00289_1	CC	16021	integral component of membrane	0.0192916	0.324867	4
107A_contigs_00289_1	MF	3677	DNA binding	0.0146964	0.322302	7
107A_contigs_00289_1	BP	55114	oxidation-reduction process	2.45967	0.532422	35
107A_contigs_00289_1	BP	6355	regulation of transcription, DNA-templated	0.0169531	0.323606	48
107A_contigs_00290_1	MF	8703	5-amino-6-(5-phosphoribosylamino)uracil reductase activity	10.3225	0.771207	1
107A_contigs_00290_1	BP	9231	riboflavin biosynthetic process	8.70035	0.732987	1
107A_contigs_00290_1	MF	4146	dihydrofolate reductase activity	5.36679	0.641075	4
107A_contigs_00290_1	BP	55114	oxidation-reduction process	2.47175	0.532981	15
107A_contigs_00291_1	BP	45454	cell redox homeostasis	5.85904	0.656163	1
107A_contigs_00291_1	MF	50660	flavin adenine dinucleotide binding	5.13012	0.633574	1
107A_contigs_00291_1	CC	5623	cell	5.10464	0.632757	1
107A_contigs_00291_1	MF	16491	oxidoreductase activity	2.38031	0.528718	4
107A_contigs_00291_1	BP	55114	oxidation-reduction process	2.10218	0.515224	8
107A_contigs_00291_1	BP	98869	cellular oxidant detoxification	0.575037	0.414807	9
107A_contigs_00291_1	MF	16209	antioxidant activity	0.594656	0.416669	18
107A_contigs_00292_1	CC	9986	cell surface	8.43414	0.726384	1
107A_contigs_00292_1	CC	16021	integral component of membrane	0.104771	0.351699	2
107A_contigs_00293_1	CC	9295	nucleoid	9.49411	0.752098	1
107A_contigs_00294_1	MF	4372	glycine hydroxymethyltransferase activity	10.8005	0.781887	1
107A_contigs_00294_1	BP	19264	glycine biosynthetic process from serine	10.5747	0.776873	1
107A_contigs_00294_1	CC	5737	cytoplasm	2.08238	0.51423	1
107A_contigs_00294_1	MF	30170	pyridoxal phosphate binding	6.28826	0.66881	3
107A_contigs_00294_1	BP	35999	tetrahydrofolate interconversion	9.16348	0.744238	4
107A_contigs_00294_1	MF	8168	methyltransferase activity	4.45991	0.61134	7
107A_contigs_00294_1	BP	32259	methylation	4.34566	0.607388	25
107A_contigs_00295_1	MF	3725	double-stranded RNA binding	10.1786	0.767946	1
107A_contigs_00296_1	MF	36009	protein-glutamine N-methyltransferase activity	11.5281	0.797698	1
107A_contigs_00296_1	BP	18364	peptidyl-glutamine methylation	11.272	0.79219	1
107A_contigs_00296_1	MF	102559	protein-(glutamine-N5) methyltransferase activity	11.2907	0.792596	2
107A_contigs_00296_1	MF	3676	nucleic acid binding	2.15501	0.517853	10
107A_contigs_00297_1	MF	16149	translation release factor activity, codon specific	10.2248	0.768994	1
107A_contigs_00297_1	BP	6415	translational termination	9.10491	0.742832	1
107A_contigs_00297_1	CC	5737	cytoplasm	2.11245	0.515738	1
107A_contigs_00297_1	MF	43022	ribosome binding	0.045679	0.335733	12
107A_contigs_00298_1	MF	4797	thymidine kinase activity	12.2056	0.811979	1
107A_contigs_00298_1	BP	9157	deoxyribonucleoside monophosphate biosynthetic process	9.54178	0.75322	1
107A_contigs_00298_1	CC	5737	cytoplasm	1.98719	0.509385	1
107A_contigs_00298_1	BP	71897	DNA biosynthetic process	6.34676	0.670499	3
107A_contigs_00298_1	MF	8270	zinc ion binding	4.83477	0.623968	5
107A_contigs_00298_1	MF	5524	ATP binding	2.96278	0.554629	9
107A_contigs_00298_1	BP	16310	phosphorylation	3.53679	0.577768	13
107A_contigs_00298_1	MF	16491	oxidoreductase activity	0.096288	0.349756	30
107A_contigs_00298_1	BP	55114	oxidation-reduction process	0.0850372	0.347042	40
107A_contigs_00299_1	MF	16853	isomerase activity	5.22045	0.636457	1
107A_contigs_00299_1	BP	6725	cellular aromatic compound metabolic process	2.18385	0.519275	1
107A_contigs_00300_1	BP	17013	protein flavinylation	11.4144	0.795261	1
107A_contigs_00301_1	BP	15851	nucleobase transport	8.8382	0.736367	1
107A_contigs_00301_1	MF	22857	transmembrane transporter activity	2.85889	0.550208	1
107A_contigs_00301_1	CC	16021	integral component of membrane	0.685653	0.424932	1
107A_contigs_00301_1	BP	55085	transmembrane transport	2.45862	0.532374	4
107A_contigs_00302_1	BP	46110	xanthine metabolic process	13.3085	0.834401	1
107A_contigs_00302_1	MF	310	xanthine phosphoribosyltransferase activity	12.8539	0.825276	1
107A_contigs_00302_1	CC	5737	cytoplasm	2.11243	0.515737	1
107A_contigs_00302_1	BP	32265	XMP salvage	12.5163	0.818394	2
107A_contigs_00302_1	BP	6166	purine ribonucleoside salvage	10.1172	0.766546	5
107A_contigs_00303_1	MF	3920	GMP reductase activity	13.4458	0.837126	1
107A_contigs_00303_1	CC	1902560	GMP reductase complex	12.942	0.827056	1
107A_contigs_00303_1	BP	6163	purine nucleotide metabolic process	5.28498	0.638501	1
107A_contigs_00303_1	BP	55114	oxidation-reduction process	2.4594	0.532409	10
107A_contigs_00304_1	MF	4553	hydrolase activity, hydrolyzing O-glycosyl compounds	6.26089	0.668016	1
107A_contigs_00304_1	BP	5975	carbohydrate metabolic process	4.1991	0.60224	1
107A_contigs_00304_1	MF	16740	transferase activity	0.0565937	0.339242	10
107A_contigs_00305_1	CC	43190	ATP-binding cassette (ABC) transporter complex	6.25174	0.667751	1
107A_contigs_00305_1	MF	22857	transmembrane transporter activity	3.31735	0.569161	1
107A_contigs_00305_1	BP	55085	transmembrane transport	2.8529	0.54995	1
107A_contigs_00306_1	MF	16887	ATPase activity	4.51697	0.613296	1
107A_contigs_00306_1	BP	1902358	sulfate transmembrane transport	0.210539	0.371324	1
107A_contigs_00306_1	MF	5524	ATP binding	2.96261	0.554622	6
107A_contigs_00306_1	MF	15419	ATPase-coupled sulfate transmembrane transporter activity	0.243354	0.376329	25
107A_contigs_00309_1	MF	16787	hydrolase activity	1.96428	0.508202	1
107A_contigs_00311_1	MF	16491	oxidoreductase activity	2.79886	0.547616	1
107A_contigs_00311_1	BP	55114	oxidation-reduction process	2.47182	0.532984	1
107A_contigs_00312_1	MF	16407	acetyltransferase activity	6.38875	0.671707	1
107A_contigs_00313_1	MF	9982	pseudouridine synthase activity	8.48894	0.727752	1
107A_contigs_00313_1	BP	1522	pseudouridine synthesis	8.17662	0.719896	1
107A_contigs_00313_1	MF	3723	RNA binding	3.56399	0.578816	4
107A_contigs_00313_1	MF	16829	lyase activity	0.186217	0.367358	10
107A_contigs_00313_1	MF	140098	catalytic activity, acting on RNA	0.0220232	0.326248	12
107A_contigs_00314_1	BP	19674	NAD metabolic process	10.8301	0.782541	1
107A_contigs_00314_1	MF	3951	NAD+ kinase activity	9.77417	0.758648	1
107A_contigs_00314_1	CC	5737	cytoplasm	2.08666	0.514446	1
107A_contigs_00314_1	BP	6741	NADP biosynthetic process	10.7466	0.780696	2
107A_contigs_00314_1	MF	5524	ATP binding	2.91079	0.552426	5
107A_contigs_00314_1	MF	46872	metal ion binding	2.64653	0.540914	14
107A_contigs_00314_1	BP	16310	phosphorylation	3.50437	0.576514	23
107A_contigs_00314_1	MF	5515	protein binding	0.0202125	0.325343	26
107A_contigs_00315_1	BP	15969	guanosine tetraphosphate metabolic process	9.60477	0.754697	1
107A_contigs_00315_1	MF	8728	GTP diphosphokinase activity	5.38776	0.641732	1
107A_contigs_00315_1	MF	16301	kinase activity	3.95882	0.593601	2
107A_contigs_00315_1	BP	16310	phosphorylation	3.23688	0.565934	22
107A_contigs_00316_1	MF	4016	adenylate cyclase activity	11.4085	0.795135	1
107A_contigs_00316_1	MF	16787	hydrolase activity	0.0781971	0.345303	6
107A_contigs_00317_1	MF	4749	ribose phosphate diphosphokinase activity	10.8353	0.782656	1
107A_contigs_00317_1	BP	6015	5-phosphoribose 1-diphosphate biosynthetic process	10.2465	0.769487	1
107A_contigs_00317_1	CC	5737	cytoplasm	2.07326	0.513771	1
107A_contigs_00317_1	BP	9116	nucleoside metabolic process	6.48253	0.674391	3
107A_contigs_00317_1	MF	287	magnesium ion binding	5.50636	0.645421	3
107A_contigs_00317_1	MF	16301	kinase activity	4.26535	0.604578	4
107A_contigs_00317_1	BP	9156	ribonucleoside monophosphate biosynthetic process	6.38982	0.671738	5
107A_contigs_00317_1	MF	5524	ATP binding	2.76877	0.546307	6
107A_contigs_00317_1	BP	9165	nucleotide biosynthetic process	4.98446	0.628872	10
107A_contigs_00317_1	BP	16310	phosphorylation	3.48752	0.575859	21
107A_contigs_00318_1	MF	31071	cysteine desulfurase activity	9.03614	0.741174	1
107A_contigs_00320_1	CC	5840	ribosome	3.39491	0.572235	1
107A_contigs_00321_1	BP	51775	response to redox state	12.7821	0.82382	1
107A_contigs_00321_1	MF	3700	DNA-binding transcription factor activity	4.63855	0.617422	1
107A_contigs_00321_1	CC	5737	cytoplasm	2.10282	0.515256	1
107A_contigs_00321_1	BP	45892	negative regulation of transcription, DNA-templated	7.989	0.715105	2
107A_contigs_00321_1	MF	50662	coenzyme binding	4.23662	0.603566	3
107A_contigs_00321_1	CC	16021	integral component of membrane	0.00350323	0.313294	4
107A_contigs_00321_1	MF	3677	DNA binding	3.06519	0.558912	5
107A_contigs_00322_1	BP	6541	glutamine metabolic process	7.35683	0.698533	1
107A_contigs_00322_1	MF	16787	hydrolase activity	2.2775	0.523827	1
107A_contigs_00322_1	CC	16021	integral component of membrane	0.0115003	0.320271	1
107A_contigs_00322_1	MF	16757	transferase activity, transferring glycosyl groups	0.271603	0.380372	4
107A_contigs_00323_1	MF	8237	metallopeptidase activity	6.52811	0.675688	1
107A_contigs_00323_1	BP	6508	proteolysis	4.36021	0.607894	1
107A_contigs_00323_1	MF	46872	metal ion binding	2.67917	0.542366	5
107A_contigs_00324_1	CC	16021	integral component of membrane	0.794988	0.434163	1
107A_contigs_00325_1	MF	103047	methyl beta-D-glucoside 6-phosphate glucohydrolase activity	7.25442	0.695782	1
107A_contigs_00325_1	BP	5975	carbohydrate metabolic process	3.9312	0.592592	1
107A_contigs_00325_1	MF	8706	6-phospho-beta-glucosidase activity	7.25416	0.695775	2
107A_contigs_00326_1	BP	55085	transmembrane transport	1.51167	0.483224	1
107A_contigs_00326_1	CC	16021	integral component of membrane	0.795602	0.434213	1
107A_contigs_00327_1	MF	43755	alpha-ribazole phosphatase activity	1.79226	0.499087	1
107A_contigs_00327_1	BP	16311	dephosphorylation	0.831613	0.437112	1
107A_contigs_00327_1	MF	16853	isomerase activity	0.77622	0.432626	4
107A_contigs_00328_1	MF	16853	isomerase activity	1.51348	0.48333	1
107A_contigs_00328_1	BP	16311	dephosphorylation	0.524919	0.409899	1
107A_contigs_00328_1	MF	43755	alpha-ribazole phosphatase activity	1.13128	0.459137	2
107A_contigs_00329_1	MF	4553	hydrolase activity, hydrolyzing O-glycosyl compounds	5.94128	0.658621	1
107A_contigs_00329_1	BP	5975	carbohydrate metabolic process	3.98474	0.594546	1
107A_contigs_00330_1	MF	16787	hydrolase activity	2.27628	0.523768	1
107A_contigs_00331_1	MF	16787	hydrolase activity	2.27512	0.523712	1
107A_contigs_00332_1	MF	4553	hydrolase activity, hydrolyzing O-glycosyl compounds	6.2609	0.668017	1
107A_contigs_00332_1	BP	5975	carbohydrate metabolic process	4.19911	0.60224	1
107A_contigs_00333_1	MF	43565	sequence-specific DNA binding	6.17869	0.665623	1
107A_contigs_00333_1	BP	6355	regulation of transcription, DNA-templated	3.54608	0.578127	1
107A_contigs_00333_1	MF	3700	DNA-binding transcription factor activity	4.65194	0.617873	2
107A_contigs_00334_1	MF	8982	protein-N(PI)-phosphohistidine-sugar phosphotransferase activity	8.0832	0.717518	1
107A_contigs_00334_1	BP	34219	carbohydrate transmembrane transport	7.17302	0.693582	1
107A_contigs_00334_1	CC	5886	plasma membrane	2.67354	0.542116	1
107A_contigs_00334_1	BP	9401	phosphoenolpyruvate-dependent sugar phosphotransferase system	7.11081	0.691892	2
107A_contigs_00334_1	CC	16021	integral component of membrane	0.707736	0.426852	3
107A_contigs_00334_1	MF	16301	kinase activity	3.85535	0.589801	5
107A_contigs_00334_1	BP	16310	phosphorylation	3.15229	0.562498	5
107A_contigs_00334_1	MF	103111	D-glucosamine PTS permease activity	1.38499	0.475579	10
107A_contigs_00335_1	BP	6355	regulation of transcription, DNA-templated	3.0339	0.557611	1
107A_contigs_00335_1	MF	3723	RNA binding	2.95202	0.554174	1
107A_contigs_00336_1	MF	5247	voltage-gated chloride channel activity	10.9377	0.784908	1
107A_contigs_00336_1	BP	1902476	chloride transmembrane transport	10.2489	0.769542	1
107A_contigs_00336_1	CC	16021	integral component of membrane	0.724475	0.428289	1
107A_contigs_00336_1	BP	6813	potassium ion transport	7.83994	0.711258	4
107A_contigs_00336_1	BP	98655	cation transmembrane transport	4.12771	0.599699	13
107A_contigs_00336_1	MF	8324	cation transmembrane transporter activity	4.31482	0.606312	16
107A_contigs_00337_1	CC	5618	cell wall	8.67744	0.732423	1
107A_contigs_00337_1	MF	4252	serine-type endopeptidase activity	7.16793	0.693444	1
107A_contigs_00337_1	BP	6508	proteolysis	4.36009	0.60789	1
107A_contigs_00337_1	CC	16020	membrane	0.645424	0.421351	4
107A_contigs_00338_1	MF	4471	malate dehydrogenase (decarboxylating) (NAD+) activity	8.92155	0.738397	1
107A_contigs_00338_1	BP	55114	oxidation-reduction process	2.01173	0.510645	1
107A_contigs_00338_1	MF	51287	NAD binding	5.51329	0.645635	4
107A_contigs_00338_1	MF	8948	oxaloacetate decarboxylase activity	3.25438	0.566639	8
107A_contigs_00338_1	MF	4473	malate dehydrogenase (decarboxylating) (NADP+) activity	2.62221	0.539826	10
107A_contigs_00338_1	MF	46872	metal ion binding	1.98277	0.509157	15
107A_contigs_00339_1	MF	15293	symporter activity	8.24445	0.721615	1
107A_contigs_00339_1	BP	15711	organic anion transport	6.60542	0.677879	1
107A_contigs_00339_1	CC	5886	plasma membrane	2.99064	0.555801	1
107A_contigs_00339_1	MF	8514	organic anion transmembrane transporter activity	7.72276	0.708209	2
107A_contigs_00339_1	CC	16021	integral component of membrane	0.795527	0.434207	3
107A_contigs_00339_1	BP	55085	transmembrane transport	2.85261	0.549938	5
107A_contigs_00340_1	MF	4673	protein histidine kinase activity	6.4342	0.67301	1
107A_contigs_00340_1	BP	23014	signal transduction by protein phosphorylation	6.00685	0.660569	1
107A_contigs_00340_1	CC	16021	integral component of membrane	0.688106	0.425147	1
107A_contigs_00340_1	BP	160	phosphorelay signal transduction system	4.95188	0.627811	3
107A_contigs_00340_1	MF	140299	small molecule sensor activity	6.27319	0.668373	4
107A_contigs_00340_1	BP	18106	peptidyl-histidine phosphorylation	4.7023	0.619563	5
107A_contigs_00341_1	BP	160	phosphorelay signal transduction system	4.90415	0.62625	1
107A_contigs_00341_1	MF	3700	DNA-binding transcription factor activity	4.46039	0.611357	1
107A_contigs_00341_1	CC	5737	cytoplasm	1.878	0.503682	1
107A_contigs_00341_1	MF	3677	DNA binding	2.74232	0.54515	3
107A_contigs_00341_1	CC	9289	pilus	0.173884	0.365248	3
107A_contigs_00341_1	BP	6355	regulation of transcription, DNA-templated	3.40006	0.572438	7
107A_contigs_00341_1	MF	16740	transferase activity	0.0846899	0.346955	8
107A_contigs_00341_1	MF	16787	hydrolase activity	0.0121722	0.32072	10
107A_contigs_00342_1	MF	19808	polyamine binding	11.2774	0.792308	1
107A_contigs_00342_1	BP	15846	polyamine transport	10.1688	0.767722	1
107A_contigs_00342_1	CC	42597	periplasmic space	6.98027	0.688321	1
107A_contigs_00342_1	CC	16021	integral component of membrane	0.0847804	0.346978	2
107A_contigs_00343_1	CC	5886	plasma membrane	2.99084	0.555809	1
107A_contigs_00343_1	BP	55085	transmembrane transport	2.8528	0.549946	1
107A_contigs_00343_1	CC	16021	integral component of membrane	0.795579	0.434212	3
107A_contigs_00344_1	CC	5886	plasma membrane	2.98979	0.555765	1
107A_contigs_00344_1	BP	55085	transmembrane transport	2.8518	0.549903	1
107A_contigs_00344_1	CC	16021	integral component of membrane	0.7953	0.434189	3
107A_contigs_00345_1	MF	15594	ATPase-coupled putrescine transmembrane transporter activity	13.3325	0.83488	1
107A_contigs_00345_1	BP	15847	putrescine transport	12.7972	0.824126	1
107A_contigs_00345_1	CC	43190	ATP-binding cassette (ABC) transporter complex	6.09523	0.663177	1
107A_contigs_00345_1	MF	15595	ATPase-coupled spermidine transmembrane transporter activity	13.3322	0.834873	2
107A_contigs_00345_1	BP	1903711	spermidine transmembrane transport	12.5877	0.819857	2
107A_contigs_00345_1	MF	16887	ATPase activity	4.47303	0.611791	14
107A_contigs_00345_1	MF	5524	ATP binding	2.93379	0.553403	22
107A_contigs_00346_1	MF	8762	UDP-N-acetylmuramate dehydrogenase activity	11.4214	0.795413	1
107A_contigs_00346_1	BP	9252	peptidoglycan biosynthetic process	7.22475	0.694982	1
107A_contigs_00346_1	CC	5737	cytoplasm	2.11244	0.515737	1
107A_contigs_00346_1	MF	71949	FAD binding	7.70624	0.707777	2
107A_contigs_00346_1	BP	8360	regulation of cell shape	6.91729	0.686587	8
107A_contigs_00346_1	BP	71555	cell wall organization	6.7095	0.680807	12
107A_contigs_00346_1	BP	7049	cell cycle	6.11913	0.663879	19
107A_contigs_00346_1	BP	51301	cell division	6.07681	0.662635	20
107A_contigs_00346_1	BP	55114	oxidation-reduction process	2.47191	0.532988	30
107A_contigs_00347_1	MF	3848	2-amino-4-hydroxy-6-hydroxymethyldihydropteridine diphosphokinase activity	8.19796	0.720438	1
107A_contigs_00347_1	BP	9396	folic acid-containing compound biosynthetic process	6.09305	0.663113	1
107A_contigs_00347_1	MF	16301	kinase activity	3.1175	0.561072	3
107A_contigs_00347_1	MF	5524	ATP binding	0.137162	0.358475	7
107A_contigs_00347_1	BP	16310	phosphorylation	2.54899	0.53652	14
107A_contigs_00347_1	BP	46655	folic acid metabolic process	0.489927	0.406332	40
107A_contigs_00347_1	BP	46653	tetrahydrofolate metabolic process	0.384069	0.394685	42
107A_contigs_00347_1	BP	43650	dicarboxylic acid biosynthetic process	0.338314	0.389155	44
107A_contigs_00347_1	BP	42364	water-soluble vitamin biosynthetic process	0.286347	0.382399	47
107A_contigs_00348_1	MF	4150	dihydroneopterin aldolase activity	11.2593	0.791918	1
107A_contigs_00348_1	BP	46656	folic acid biosynthetic process	10.242	0.769385	1
107A_contigs_00348_1	CC	5737	cytoplasm	0.0138535	0.32179	1
107A_contigs_00348_1	BP	46654	tetrahydrofolate biosynthetic process	9.25147	0.746344	3
107A_contigs_00348_1	MF	3848	2-amino-4-hydroxy-6-hydroxymethyldihydropteridine diphosphokinase activity	0.208696	0.371032	6
107A_contigs_00348_1	MF	16853	isomerase activity	0.152288	0.361363	8
107A_contigs_00348_1	MF	16301	kinase activity	0.0658665	0.341965	9
107A_contigs_00348_1	BP	16310	phosphorylation	0.053855	0.338396	49
107A_contigs_00349_1	MF	4156	dihydropteroate synthase activity	11.274	0.792236	1
107A_contigs_00349_1	BP	46656	folic acid biosynthetic process	9.96201	0.76299	1
107A_contigs_00349_1	BP	46654	tetrahydrofolate biosynthetic process	8.99858	0.740266	3
107A_contigs_00349_1	MF	46872	metal ion binding	2.51741	0.535079	3
107A_contigs_00350_1	MF	3934	GTP cyclohydrolase I activity	11.199	0.79061	1
107A_contigs_00350_1	BP	35998	7,8-dihydroneopterin 3'-triphosphate biosynthetic process	10.9849	0.785942	1
107A_contigs_00350_1	BP	46654	tetrahydrofolate biosynthetic process	9.49601	0.752143	3
107A_contigs_00350_1	MF	5525	GTP binding	5.9082	0.657634	5
107A_contigs_00350_1	BP	6730	one-carbon metabolic process	8.19115	0.720265	7
107A_contigs_00350_1	MF	8270	zinc ion binding	5.08325	0.632069	13
107A_contigs_00351_1	MF	4326	tetrahydrofolylpolyglutamate synthase activity	10.6902	0.779443	1
107A_contigs_00351_1	BP	46901	tetrahydrofolylpolyglutamate biosynthetic process	10.4537	0.774164	1
107A_contigs_00351_1	MF	5524	ATP binding	2.96258	0.55462	5
107A_contigs_00351_1	MF	8841	dihydrofolate synthase activity	0.722072	0.428083	22
107A_contigs_00351_1	BP	6761	dihydrofolate biosynthetic process	0.71083	0.427119	38
107A_contigs_00352_1	MF	4413	homoserine kinase activity	11.8078	0.803643	1
107A_contigs_00352_1	BP	9088	threonine biosynthetic process	9.23878	0.746041	1
107A_contigs_00352_1	CC	5737	cytoplasm	2.10257	0.515243	1
107A_contigs_00352_1	MF	5524	ATP binding	2.94894	0.554044	6
107A_contigs_00352_1	BP	16310	phosphorylation	3.52027	0.57713	12
107A_contigs_00353_1	MF	4412	homoserine dehydrogenase activity	11.1936	0.790494	1
107A_contigs_00353_1	BP	9088	threonine biosynthetic process	9.16098	0.744178	1
107A_contigs_00353_1	CC	16021	integral component of membrane	0.00796052	0.317655	1
107A_contigs_00353_1	MF	50661	NADP binding	7.17348	0.693594	2
107A_contigs_00353_1	BP	9097	isoleucine biosynthetic process	8.63466	0.731367	3
107A_contigs_00353_1	BP	9086	methionine biosynthetic process	8.05781	0.716869	5
107A_contigs_00353_1	BP	55114	oxidation-reduction process	2.45057	0.532	26
107A_contigs_00354_1	MF	16810	hydrolase activity, acting on carbon-nitrogen (but not peptide) bonds	5.66656	0.650342	1
107A_contigs_00354_1	BP	5975	carbohydrate metabolic process	4.09385	0.598487	1
107A_contigs_00354_1	CC	16021	integral component of membrane	0.541077	0.411506	1
107A_contigs_00354_1	MF	16798	hydrolase activity, acting on glycosyl bonds	0.658615	0.422537	3
107A_contigs_00354_1	BP	16998	cell wall macromolecule catabolic process	1.08209	0.455742	7
107A_contigs_00355_1	MF	50451	CoA-disulfide reductase activity	8.63534	0.731384	1
107A_contigs_00355_1	BP	45454	cell redox homeostasis	6.88951	0.685819	1
107A_contigs_00355_1	CC	5623	cell	6.00243	0.660438	1
107A_contigs_00355_1	MF	50660	flavin adenine dinucleotide binding	6.03238	0.661324	2
107A_contigs_00355_1	CC	16021	integral component of membrane	0.0214948	0.325988	2
107A_contigs_00355_1	BP	55114	oxidation-reduction process	2.47191	0.532988	8
107A_contigs_00355_1	MF	16864	intramolecular oxidoreductase activity, transposing S-S bonds	2.89601	0.551797	9
107A_contigs_00355_1	MF	50661	NADP binding	1.62046	0.489536	18
107A_contigs_00355_1	MF	140096	catalytic activity, acting on a protein	0.826852	0.436732	23
107A_contigs_00356_1	MF	16853	isomerase activity	5.22608	0.636636	1
107A_contigs_00356_1	BP	1901135	carbohydrate derivative metabolic process	3.91013	0.591819	1
107A_contigs_00356_1	CC	16021	integral component of membrane	0.0505756	0.337354	1
107A_contigs_00356_1	MF	3700	DNA-binding transcription factor activity	4.6589	0.618107	2
107A_contigs_00356_1	BP	6355	regulation of transcription, DNA-templated	3.55138	0.578331	2
107A_contigs_00356_1	MF	3677	DNA binding	3.07864	0.559469	4
107A_contigs_00356_1	MF	97367	carbohydrate derivative binding	2.69852	0.543222	5
107A_contigs_00357_1	MF	4553	hydrolase activity, hydrolyzing O-glycosyl compounds	5.81812	0.654934	1
107A_contigs_00357_1	BP	5975	carbohydrate metabolic process	3.90214	0.591526	1
107A_contigs_00357_1	MF	16616	oxidoreductase activity, acting on the CH-OH group of donors, NAD or NADP as acceptor	5.76664	0.653381	2
107A_contigs_00357_1	BP	55114	oxidation-reduction process	2.29708	0.524767	2
107A_contigs_00358_1	BP	15074	DNA integration	6.09225	0.66309	1
107A_contigs_00358_1	MF	3677	DNA binding	2.69741	0.543173	1
107A_contigs_00358_1	BP	6310	DNA recombination	5.06785	0.631573	2
107A_contigs_00360_1	MF	3677	DNA binding	3.07557	0.559342	1
107A_contigs_00361_1	MF	30246	carbohydrate binding	7.40058	0.699702	1
107A_contigs_00361_1	BP	5975	carbohydrate metabolic process	4.19895	0.602234	1
107A_contigs_00361_1	MF	16853	isomerase activity	5.22686	0.636661	2
107A_contigs_00363_1	MF	33920	6-phospho-beta-galactosidase activity	15.7794	0.85539	1
107A_contigs_00363_1	BP	19512	lactose catabolic process via tagatose-6-phosphate	13.4797	0.837797	1
107A_contigs_00363_1	CC	5829	cytosol	0.0350137	0.33187	1
107A_contigs_00363_1	MF	8422	beta-glucosidase activity	0.058188	0.339725	7
107A_contigs_00364_1	MF	22869	protein-N(PI)-phosphohistidine-lactose phosphotransferase system transporter activity	15.9884	0.856593	1
107A_contigs_00364_1	BP	15767	lactose transport	15.7313	0.855111	1
107A_contigs_00364_1	CC	5886	plasma membrane	2.99106	0.555819	1
107A_contigs_00364_1	CC	16021	integral component of membrane	0.795637	0.434216	3
107A_contigs_00364_1	BP	34219	carbohydrate transmembrane transport	8.00911	0.715621	4
107A_contigs_00364_1	BP	9401	phosphoenolpyruvate-dependent sugar phosphotransferase system	7.93965	0.713836	5
107A_contigs_00364_1	MF	103111	D-glucosamine PTS permease activity	2.06077	0.51314	13
107A_contigs_00365_1	BP	9401	phosphoenolpyruvate-dependent sugar phosphotransferase system	7.64185	0.706089	1
107A_contigs_00365_1	MF	46872	metal ion binding	2.54119	0.536165	1
107A_contigs_00365_1	MF	103111	D-glucosamine PTS permease activity	1.90961	0.50535	3
107A_contigs_00365_1	MF	8982	protein-N(PI)-phosphohistidine-sugar phosphotransferase activity	1.35842	0.473932	5
107A_contigs_00365_1	BP	34219	carbohydrate transmembrane transport	1.20546	0.46412	7
107A_contigs_00366_1	MF	3723	RNA binding	3.02781	0.557357	1
107A_contigs_00366_1	BP	6355	regulation of transcription, DNA-templated	3.01767	0.556933	1
107A_contigs_00367_1	MF	9025	tagatose-bisphosphate aldolase activity	14.0698	0.845227	1
107A_contigs_00367_1	BP	19512	lactose catabolic process via tagatose-6-phosphate	13.687	0.841881	1
107A_contigs_00367_1	MF	9024	tagatose-6-phosphate kinase activity	13.2007	0.832253	2
107A_contigs_00367_1	BP	2001059	D-tagatose 6-phosphate catabolic process	12.2783	0.813488	5
107A_contigs_00367_1	BP	16310	phosphorylation	3.53681	0.577769	21
107A_contigs_00368_1	BP	19512	lactose catabolic process via tagatose-6-phosphate	13.3743	0.835709	1
107A_contigs_00368_1	MF	9024	tagatose-6-phosphate kinase activity	12.9705	0.827631	1
107A_contigs_00368_1	CC	5829	cytosol	0.03017	0.329921	1
107A_contigs_00368_1	MF	5524	ATP binding	2.81869	0.548476	5
107A_contigs_00368_1	BP	2001059	D-tagatose 6-phosphate catabolic process	11.0952	0.788354	6
107A_contigs_00368_1	BP	16310	phosphorylation	3.47511	0.575377	20
107A_contigs_00368_1	MF	8662	1-phosphofructokinase activity	0.11319	0.353551	24
107A_contigs_00369_1	MF	50044	galactose-6-phosphate isomerase activity	15.3622	0.852962	1
107A_contigs_00369_1	BP	5990	lactose catabolic process	13.3798	0.835819	1
107A_contigs_00369_1	BP	19388	galactose catabolic process	11.4108	0.795184	6
107A_contigs_00370_1	MF	50044	galactose-6-phosphate isomerase activity	15.0931	0.85138	1
107A_contigs_00370_1	BP	5990	lactose catabolic process	13.2039	0.832316	1
107A_contigs_00370_1	BP	19388	galactose catabolic process	11.3051	0.792907	6
107A_contigs_00371_1	MF	3700	DNA-binding transcription factor activity	4.65963	0.618131	1
107A_contigs_00371_1	BP	6355	regulation of transcription, DNA-templated	3.55194	0.578352	1
107A_contigs_00371_1	MF	3677	DNA binding	2.85895	0.55021	3
107A_contigs_00371_1	MF	16740	transferase activity	1.66519	0.49207	5
107A_contigs_00371_1	BP	5988	lactose metabolic process	1.83792	0.501548	19
107A_contigs_00372_1	MF	3886	DNA (cytosine-5-)-methyltransferase activity	11.6464	0.800222	1
107A_contigs_00372_1	BP	90116	C-5 methylation of cytosine	11.4137	0.795246	1
107A_contigs_00377_1	MF	70180	large ribosomal subunit rRNA binding	10.429	0.773609	1
107A_contigs_00377_1	CC	15934	large ribosomal subunit	7.4726	0.70162	1
107A_contigs_00377_1	BP	42254	ribosome biogenesis	6.23915	0.667385	1
107A_contigs_00377_1	MF	3735	structural constituent of ribosome	4.0781	0.597921	3
107A_contigs_00377_1	BP	6412	translation	3.54343	0.578025	5
107A_contigs_00378_1	MF	8134	transcription factor binding	8.51631	0.728433	1
107A_contigs_00378_1	BP	6508	proteolysis	4.35972	0.607877	1
107A_contigs_00378_1	BP	6355	regulation of transcription, DNA-templated	3.55157	0.578338	2
107A_contigs_00378_1	MF	8233	peptidase activity	4.66926	0.618455	3
107A_contigs_00378_1	MF	5524	ATP binding	2.96239	0.554612	5
107A_contigs_00379_1	CC	16021	integral component of membrane	0.795128	0.434175	1
107A_contigs_00380_1	BP	917	division septum assembly	9.104	0.74281	1
107A_contigs_00380_1	MF	5525	GTP binding	6.02734	0.661175	1
107A_contigs_00380_1	MF	46872	metal ion binding	2.64056	0.540647	13
107A_contigs_00381_1	MF	51082	unfolded protein binding	7.95173	0.714147	1
107A_contigs_00381_1	BP	6457	protein folding	6.91045	0.686398	1
107A_contigs_00381_1	MF	46983	protein dimerization activity	6.79025	0.683064	2
107A_contigs_00381_1	BP	6508	proteolysis	3.71032	0.584387	2
107A_contigs_00381_1	MF	8270	zinc ion binding	5.01837	0.629973	4
107A_contigs_00381_1	MF	8233	peptidase activity	3.97375	0.594146	6
107A_contigs_00381_1	MF	5524	ATP binding	2.92545	0.553049	8
107A_contigs_00382_1	CC	16021	integral component of membrane	0.795486	0.434204	1
107A_contigs_00383_1	MF	4146	dihydrofolate reductase activity	11.3738	0.794389	1
107A_contigs_00383_1	BP	6545	glycine biosynthetic process	9.92525	0.762143	1
107A_contigs_00383_1	BP	46654	tetrahydrofolate biosynthetic process	9.47936	0.75175	3
107A_contigs_00383_1	MF	50661	NADP binding	7.16216	0.693287	4
107A_contigs_00383_1	BP	6730	one-carbon metabolic process	7.05949	0.690492	15
107A_contigs_00383_1	MF	16301	kinase activity	0.0161994	0.323181	15
107A_contigs_00383_1	BP	55114	oxidation-reduction process	2.4467	0.531821	41
107A_contigs_00383_1	BP	16310	phosphorylation	0.0132453	0.321411	57
107A_contigs_00384_1	MF	4799	thymidylate synthase activity	11.6182	0.799621	1
107A_contigs_00384_1	BP	46073	dTMP metabolic process	10.8624	0.783252	1
107A_contigs_00384_1	CC	5737	cytoplasm	2.09516	0.514872	1
107A_contigs_00384_1	BP	6235	dTTP biosynthetic process	10.1478	0.767244	3
107A_contigs_00384_1	BP	9177	pyrimidine deoxyribonucleoside monophosphate biosynthetic process	9.8132	0.759554	5
107A_contigs_00384_1	BP	32259	methylation	5.03681	0.63057	33
107A_contigs_00385_1	MF	4421	hydroxymethylglutaryl-CoA synthase activity	12.5816	0.819732	1
107A_contigs_00385_1	BP	8299	isoprenoid biosynthetic process	7.29214	0.696798	1
107A_contigs_00385_1	MF	4315	3-oxoacyl-[acyl-carrier-protein] synthase activity	1.06767	0.454733	5
107A_contigs_00385_1	BP	6633	fatty acid biosynthetic process	0.747398	0.430229	12
107A_contigs_00386_1	MF	42282	hydroxymethylglutaryl-CoA reductase activity	13.9547	0.844521	1
107A_contigs_00386_1	BP	15936	coenzyme A metabolic process	9.01438	0.740648	1
107A_contigs_00386_1	MF	4420	hydroxymethylglutaryl-CoA reductase (NADPH) activity	12.6446	0.821021	2
107A_contigs_00386_1	MF	50662	coenzyme binding	4.21361	0.602753	5
107A_contigs_00386_1	BP	55114	oxidation-reduction process	2.44728	0.531848	20
107A_contigs_00387_1	MF	4452	isopentenyl-diphosphate delta-isomerase activity	12.2454	0.812804	1
107A_contigs_00387_1	BP	8299	isoprenoid biosynthetic process	7.70657	0.707785	1
107A_contigs_00387_1	CC	5737	cytoplasm	2.09143	0.514685	1
107A_contigs_00387_1	MF	70402	NADPH binding	11.282	0.792408	2
107A_contigs_00387_1	MF	10181	FMN binding	7.56082	0.703956	5
107A_contigs_00387_1	BP	55114	oxidation-reduction process	2.44732	0.53185	6
107A_contigs_00387_1	MF	287	magnesium ion binding	5.52864	0.64611	7
107A_contigs_00387_1	MF	16491	oxidoreductase activity	2.77111	0.54641	11
107A_contigs_00388_1	MF	4631	phosphomevalonate kinase activity	7.59407	0.704832	1
107A_contigs_00388_1	BP	16310	phosphorylation	3.32477	0.569457	1
107A_contigs_00388_1	CC	16021	integral component of membrane	0.00674069	0.316621	1
107A_contigs_00388_1	MF	5524	ATP binding	2.77819	0.546718	5
107A_contigs_00389_1	MF	4163	diphosphomevalonate decarboxylase activity	13.7185	0.842499	1
107A_contigs_00389_1	BP	19287	isopentenyl diphosphate biosynthetic process, mevalonate pathway	12.8237	0.824665	1
107A_contigs_00389_1	CC	5829	cytosol	6.76687	0.682412	1
107A_contigs_00389_1	MF	16301	kinase activity	3.93822	0.592849	5
107A_contigs_00389_1	MF	5524	ATP binding	2.89544	0.551772	7
107A_contigs_00389_1	BP	16310	phosphorylation	3.22004	0.565254	32
107A_contigs_00390_1	MF	4496	mevalonate kinase activity	13.6177	0.84052	1
107A_contigs_00390_1	BP	8299	isoprenoid biosynthetic process	7.67388	0.70693	1
107A_contigs_00390_1	CC	5737	cytoplasm	2.08256	0.514239	1
107A_contigs_00390_1	MF	5524	ATP binding	2.92088	0.552855	5
107A_contigs_00390_1	BP	16310	phosphorylation	3.48678	0.575831	6
107A_contigs_00390_1	BP	44262	cellular carbohydrate metabolic process	0.333918	0.388605	18
107A_contigs_00390_1	MF	4335	galactokinase activity	0.663644	0.422986	23
107A_contigs_00391_1	BP	9166	nucleotide catabolic process	9.10505	0.742835	1
107A_contigs_00391_1	CC	5618	cell wall	4.01509	0.595647	1
107A_contigs_00391_1	MF	16788	hydrolase activity, acting on ester bonds	2.91385	0.552556	1
107A_contigs_00391_1	MF	166	nucleotide binding	2.4467	0.531821	2
107A_contigs_00391_1	CC	5576	extracellular region	1.83007	0.501126	3
107A_contigs_00391_1	CC	16021	integral component of membrane	0.178433	0.366034	5
107A_contigs_00391_1	MF	46872	metal ion binding	1.73781	0.496112	6
107A_contigs_00391_1	MF	70051	fibrinogen binding	1.3378	0.472643	8
107A_contigs_00391_1	BP	16311	dephosphorylation	0.593495	0.41656	38
107A_contigs_00392_1	MF	42586	peptide deformylase activity	10.8615	0.783232	1
107A_contigs_00392_1	BP	6412	translation	3.49458	0.576134	1
107A_contigs_00392_1	CC	16021	integral component of membrane	0.12398	0.355826	1
107A_contigs_00392_1	MF	46872	metal ion binding	2.61696	0.53959	4
107A_contigs_00393_1	MF	16639	oxidoreductase activity, acting on the CH-NH2 group of donors, NAD or NADP as acceptor	9.36275	0.748992	1
107A_contigs_00393_1	BP	6520	cellular amino acid metabolic process	4.03732	0.596451	1
107A_contigs_00393_1	MF	166	nucleotide binding	2.13402	0.516812	4
107A_contigs_00393_1	BP	55114	oxidation-reduction process	2.45888	0.532385	6
107A_contigs_00394_1	MF	42626	ATPase-coupled transmembrane transporter activity	6.51433	0.675297	1
107A_contigs_00394_1	BP	55085	transmembrane transport	2.85201	0.549912	1
107A_contigs_00394_1	CC	16021	integral component of membrane	0.795361	0.434194	1
107A_contigs_00394_1	MF	16887	ATPase activity	4.51565	0.613251	4
107A_contigs_00394_1	MF	5524	ATP binding	2.96175	0.554585	11
107A_contigs_00395_1	MF	42626	ATPase-coupled transmembrane transporter activity	5.93482	0.658429	1
107A_contigs_00395_1	BP	55085	transmembrane transport	2.5983	0.538751	1
107A_contigs_00395_1	CC	16021	integral component of membrane	0.724606	0.4283	1
107A_contigs_00395_1	MF	16887	ATPase activity	4.11394	0.599207	4
107A_contigs_00395_1	MF	5524	ATP binding	2.69827	0.543212	11
107A_contigs_00396_1	MF	8080	N-acetyltransferase activity	6.65261	0.679209	1
107A_contigs_00397_1	MF	16887	ATPase activity	4.51285	0.613155	1
107A_contigs_00397_1	MF	3677	DNA binding	3.07622	0.559369	6
107A_contigs_00397_1	MF	5524	ATP binding	2.95991	0.554508	7
107A_contigs_00398_1	MF	16437	tRNA cytidylyltransferase activity	12.8998	0.826205	1
107A_contigs_00398_1	BP	1680	tRNA 3'-terminal CCA addition	12.496	0.817977	1
107A_contigs_00398_1	MF	52927	CTP:tRNA cytidylyltransferase activity	12.2986	0.813907	2
107A_contigs_00398_1	BP	42245	RNA repair	11.8244	0.803994	2
107A_contigs_00398_1	MF	52928	CTP:3'-cytidine-tRNA cytidylyltransferase activity	12.2882	0.813693	3
107A_contigs_00398_1	MF	52929	ATP:3'-cytidine-cytidine-tRNA adenylyltransferase activity	12.2826	0.813576	4
107A_contigs_00398_1	MF	49	tRNA binding	7.01556	0.68929	10
107A_contigs_00398_1	MF	287	magnesium ion binding	5.50589	0.645407	12
107A_contigs_00398_1	MF	5524	ATP binding	2.92125	0.552871	17
107A_contigs_00398_1	MF	16787	hydrolase activity	0.0350699	0.331892	39
107A_contigs_00399_1	MF	8839	4-hydroxy-tetrahydrodipicolinate reductase	11.1889	0.790391	1
107A_contigs_00399_1	BP	19877	diaminopimelate biosynthetic process	9.24978	0.746303	1
107A_contigs_00399_1	CC	5737	cytoplasm	2.10213	0.515221	1
107A_contigs_00399_1	MF	16726	oxidoreductase activity, acting on CH or CH2 groups, NAD or NADP as acceptor	10.2978	0.770648	2
107A_contigs_00399_1	BP	9089	lysine biosynthetic process via diaminopimelate	8.23888	0.721474	3
107A_contigs_00399_1	CC	16021	integral component of membrane	0.00251244	0.311978	4
107A_contigs_00399_1	MF	50661	NADP binding	7.14601	0.692849	5
107A_contigs_00399_1	MF	51287	NAD binding	6.65232	0.679201	7
107A_contigs_00399_1	BP	55114	oxidation-reduction process	2.45984	0.53243	21
107A_contigs_00400_1	MF	8289	lipid binding	7.39629	0.699588	1
107A_contigs_00401_1	CC	16021	integral component of membrane	0.795327	0.434191	1
107A_contigs_00403_1	MF	4040	amidase activity	7.97069	0.714635	1
107A_contigs_00403_1	BP	8152	metabolic process	0.140003	0.35903	1
107A_contigs_00403_1	CC	16021	integral component of membrane	0.0983797	0.350243	1
107A_contigs_00403_1	BP	42742	defense response to bacterium	0.0438438	0.335103	2
107A_contigs_00403_1	BP	19835	cytolysis	0.0427274	0.334714	3
107A_contigs_00403_1	MF	3796	lysozyme activity	3.00031	0.556207	4
107A_contigs_00403_1	CC	5576	extracellular region	0.0253322	0.32781	4
107A_contigs_00403_1	BP	917	division septum assembly	0.0374759	0.332809	5
107A_contigs_00403_1	MF	8745	N-acetylmuramoyl-L-alanine amidase activity	0.11577	0.354104	10
107A_contigs_00403_1	MF	43864	indoleacetamide hydrolase activity	0.110175	0.352896	11
107A_contigs_00403_1	BP	71555	cell wall organization	0.0281082	0.329044	15
107A_contigs_00404_1	MF	8745	N-acetylmuramoyl-L-alanine amidase activity	9.76053	0.758332	1
107A_contigs_00404_1	MF	4040	amidase activity	9.58203	0.754164	2
107A_contigs_00405_1	MF	22877	protein-N(PI)-phosphohistidine-fructose phosphotransferase system transporter activity	12.2168	0.81221	1
107A_contigs_00405_1	BP	15755	fructose transmembrane transport	11.9543	0.80673	1
107A_contigs_00405_1	CC	5886	plasma membrane	2.99104	0.555818	1
107A_contigs_00405_1	MF	5351	carbohydrate:proton symporter activity	11.4287	0.795568	3
107A_contigs_00405_1	CC	16021	integral component of membrane	0.795632	0.434216	3
107A_contigs_00405_1	BP	9401	phosphoenolpyruvate-dependent sugar phosphotransferase system	7.9396	0.713834	5
107A_contigs_00405_1	BP	1902600	proton transmembrane transport	5.04303	0.630771	7
107A_contigs_00405_1	MF	103111	D-glucosamine PTS permease activity	5.86023	0.656199	15
107A_contigs_00406_1	MF	8662	1-phosphofructokinase activity	12.7503	0.823173	1
107A_contigs_00406_1	BP	2001058	D-tagatose 6-phosphate metabolic process	11.7799	0.803054	1
107A_contigs_00406_1	MF	9024	tagatose-6-phosphate kinase activity	12.2654	0.813219	2
107A_contigs_00406_1	BP	5988	lactose metabolic process	11.671	0.800744	3
107A_contigs_00406_1	BP	46835	carbohydrate phosphorylation	8.65806	0.731945	5
107A_contigs_00406_1	BP	46434	organophosphate catabolic process	7.19734	0.69424	7
107A_contigs_00406_1	BP	1901136	carbohydrate derivative catabolic process	7.09283	0.691402	8
107A_contigs_00406_1	MF	5524	ATP binding	2.8044	0.547857	8
107A_contigs_00407_1	MF	3700	DNA-binding transcription factor activity	4.65951	0.618127	1
107A_contigs_00407_1	BP	6355	regulation of transcription, DNA-templated	3.55185	0.578349	1
107A_contigs_00407_1	MF	3677	DNA binding	2.99792	0.556106	3
107A_contigs_00408_1	MF	8677	2-dehydropantoate 2-reductase activity	11.5824	0.798859	1
107A_contigs_00408_1	BP	15940	pantothenate biosynthetic process	9.26484	0.746663	1
107A_contigs_00408_1	CC	5737	cytoplasm	0.0597577	0.340195	1
107A_contigs_00408_1	MF	166	nucleotide binding	0.00734028	0.31714	6
107A_contigs_00408_1	BP	55114	oxidation-reduction process	2.45736	0.532315	24
107A_contigs_00409_1	MF	8982	protein-N(PI)-phosphohistidine-sugar phosphotransferase activity	9.02506	0.740906	1
107A_contigs_00409_1	BP	34219	carbohydrate transmembrane transport	8.00883	0.715614	1
107A_contigs_00409_1	CC	16020	membrane	0.660891	0.422741	1
107A_contigs_00409_1	BP	9401	phosphoenolpyruvate-dependent sugar phosphotransferase system	7.93937	0.713828	2
107A_contigs_00410_1	MF	4324	ferredoxin-NADP+ reductase activity	11.6731	0.800788	1
107A_contigs_00410_1	BP	55114	oxidation-reduction process	2.44794	0.531879	1
107A_contigs_00410_1	CC	16021	integral component of membrane	0.200721	0.369752	1
107A_contigs_00410_1	MF	50661	NADP binding	7.13757	0.69262	5
107A_contigs_00410_1	MF	50660	flavin adenine dinucleotide binding	5.95038	0.658892	6
107A_contigs_00411_1	MF	52906	tRNA (guanine(37)-N(1))-methyltransferase activity	11.2687	0.79212	1
107A_contigs_00411_1	BP	30488	tRNA methylation	8.56621	0.729673	1
107A_contigs_00411_1	CC	5737	cytoplasm	2.08175	0.514198	1
107A_contigs_00412_1	MF	43022	ribosome binding	9.01574	0.740681	1
107A_contigs_00412_1	BP	42274	ribosomal small subunit biogenesis	8.74668	0.734126	1
107A_contigs_00412_1	CC	5840	ribosome	3.32434	0.56944	1
107A_contigs_00412_1	BP	6364	rRNA processing	6.67914	0.679955	2
107A_contigs_00412_1	CC	5737	cytoplasm	2.06205	0.513205	6
107A_contigs_00414_1	MF	3735	structural constituent of ribosome	4.13569	0.599985	1
107A_contigs_00414_1	BP	6412	translation	3.57767	0.579342	1
107A_contigs_00414_1	CC	5840	ribosome	3.40552	0.572653	1
107A_contigs_00415_1	MF	8889	glycerophosphodiester phosphodiesterase activity	9.95407	0.762807	1
107A_contigs_00415_1	BP	6629	lipid metabolic process	4.918	0.626704	1
107A_contigs_00415_1	CC	16021	integral component of membrane	0.786862	0.4335	1
107A_contigs_00416_1	CC	16021	integral component of membrane	0.791987	0.433919	1
107A_contigs_00417_1	CC	5886	plasma membrane	2.53716	0.535981	1
107A_contigs_00417_1	MF	16787	hydrolase activity	0.577715	0.415063	1
107A_contigs_00417_1	BP	98869	cellular oxidant detoxification	0.0517609	0.337734	1
107A_contigs_00417_1	CC	16021	integral component of membrane	0.682289	0.424636	3
107A_contigs_00417_1	MF	4362	glutathione-disulfide reductase activity	0.0942988	0.349288	3
107A_contigs_00417_1	MF	5524	ATP binding	0.0510773	0.337516	10
107A_contigs_00417_1	BP	55114	oxidation-reduction process	0.0181595	0.324267	10
107A_contigs_00418_1	MF	16829	lyase activity	4.71624	0.620029	1
107A_contigs_00418_1	MF	16887	ATPase activity	4.50549	0.612903	2
107A_contigs_00418_1	MF	5524	ATP binding	2.95508	0.554304	7
107A_contigs_00419_1	MF	22857	transmembrane transporter activity	1.6117	0.489035	1
107A_contigs_00419_1	BP	55085	transmembrane transport	1.38605	0.475645	1
107A_contigs_00419_1	CC	16020	membrane	0.660744	0.422728	1
107A_contigs_00420_1	MF	4088	carbamoyl-phosphate synthase (glutamine-hydrolyzing) activity	10.3288	0.771351	1
107A_contigs_00420_1	BP	44205	'de novo' UMP biosynthetic process	8.24546	0.72164	1
107A_contigs_00420_1	BP	6526	arginine biosynthetic process	8.20305	0.720567	2
107A_contigs_00420_1	MF	5524	ATP binding	2.94838	0.554021	5
107A_contigs_00420_1	MF	46872	metal ion binding	2.6662	0.54179	14
107A_contigs_00421_1	MF	4088	carbamoyl-phosphate synthase (glutamine-hydrolyzing) activity	10.2424	0.769393	1
107A_contigs_00421_1	BP	6207	'de novo' pyrimidine nucleobase biosynthetic process	8.87894	0.73736	1
107A_contigs_00421_1	BP	44205	'de novo' UMP biosynthetic process	8.20643	0.720653	4
107A_contigs_00421_1	BP	6526	arginine biosynthetic process	8.10549	0.718087	5
107A_contigs_00421_1	MF	5524	ATP binding	2.91332	0.552534	5
107A_contigs_00421_1	BP	6541	glutamine metabolic process	7.31766	0.697483	17
107A_contigs_00421_1	MF	16740	transferase activity	0.0102159	0.319376	23
107A_contigs_00422_1	MF	4070	aspartate carbamoyltransferase activity	11.3581	0.79405	1
107A_contigs_00422_1	BP	6207	'de novo' pyrimidine nucleobase biosynthetic process	8.95427	0.739192	1
107A_contigs_00422_1	MF	16597	amino acid binding	9.93413	0.762348	2
107A_contigs_00422_1	BP	44205	'de novo' UMP biosynthetic process	8.50881	0.728246	3
107A_contigs_00422_1	BP	6520	cellular amino acid metabolic process	4.03913	0.596517	34
107A_contigs_00423_1	MF	15210	uracil transmembrane transporter activity	11.9908	0.807494	1
107A_contigs_00423_1	BP	15857	uracil transport	11.7689	0.80282	1
107A_contigs_00423_1	CC	16021	integral component of membrane	0.746696	0.43017	1
107A_contigs_00423_1	BP	1904082	pyrimidine nucleobase transmembrane transport	11.7687	0.802816	3
107A_contigs_00423_1	BP	6855	drug transmembrane transport	9.50628	0.752384	7
107A_contigs_00424_1	MF	4845	uracil phosphoribosyltransferase activity	11.214	0.790935	1
107A_contigs_00424_1	BP	6353	DNA-templated transcription, termination	9.01485	0.740659	1
107A_contigs_00424_1	BP	9116	nucleoside metabolic process	6.52461	0.675589	2
107A_contigs_00424_1	MF	3723	RNA binding	3.49475	0.576141	4
107A_contigs_00425_1	MF	9982	pseudouridine synthase activity	8.40467	0.725647	1
107A_contigs_00425_1	BP	1522	pseudouridine synthesis	8.09545	0.71783	1
107A_contigs_00425_1	MF	3723	RNA binding	3.52861	0.577452	4
107A_contigs_00425_1	MF	16829	lyase activity	0.423456	0.399187	10
107A_contigs_00426_1	MF	4190	aspartic-type endopeptidase activity	7.67127	0.706861	1
107A_contigs_00426_1	BP	6508	proteolysis	4.34294	0.607293	1
107A_contigs_00426_1	CC	5886	plasma membrane	2.97916	0.555319	1
107A_contigs_00426_1	CC	16021	integral component of membrane	0.792471	0.433958	3
107A_contigs_00427_1	MF	3700	DNA-binding transcription factor activity	4.65795	0.618075	1
107A_contigs_00427_1	BP	6355	regulation of transcription, DNA-templated	3.55066	0.578303	1
107A_contigs_00427_1	MF	3677	DNA binding	1.84905	0.502142	3
107A_contigs_00428_1	MF	3735	structural constituent of ribosome	4.09648	0.598581	1
107A_contigs_00428_1	BP	6412	translation	3.54375	0.578037	1
107A_contigs_00428_1	CC	5840	ribosome	3.37323	0.571379	1
107A_contigs_00428_1	CC	5829	cytosol	0.0327256	0.330967	11
107A_contigs_00428_1	CC	1990904	ribonucleoprotein complex	0.0274311	0.328749	13
107A_contigs_00429_1	MF	8233	peptidase activity	4.66904	0.618447	1
107A_contigs_00429_1	BP	6508	proteolysis	4.35951	0.60787	1
107A_contigs_00430_1	MF	19843	rRNA binding	6.08587	0.662902	1
107A_contigs_00430_1	BP	6412	translation	3.54168	0.577957	1
107A_contigs_00430_1	CC	5840	ribosome	3.37126	0.571302	1
107A_contigs_00430_1	MF	3735	structural constituent of ribosome	4.09409	0.598496	2
107A_contigs_00430_1	MF	16853	isomerase activity	0.0527558	0.33805	9
107A_contigs_00431_1	MF	16799	hydrolase activity, hydrolyzing N-glycosyl compounds	6.20576	0.666413	1
107A_contigs_00431_1	BP	6144	purine nucleobase metabolic process	0.253503	0.377807	1
107A_contigs_00431_1	CC	16021	integral component of membrane	0.0294786	0.32963	1
107A_contigs_00431_1	BP	6206	pyrimidine nucleobase metabolic process	0.239136	0.375705	2
107A_contigs_00432_1	CC	16021	integral component of membrane	0.795604	0.434214	1
107A_contigs_00433_1	MF	4810	tRNA adenylyltransferase activity	11.4835	0.796744	1
107A_contigs_00433_1	BP	34227	tRNA thio-modification	10.9026	0.784136	1
107A_contigs_00433_1	CC	5737	cytoplasm	2.09214	0.514721	1
107A_contigs_00433_1	BP	9229	thiamine diphosphate biosynthetic process	8.67228	0.732296	2
107A_contigs_00433_1	BP	42724	thiamine-containing compound biosynthetic process	8.45435	0.726889	4
107A_contigs_00433_1	MF	16783	sulfurtransferase activity	8.44642	0.726691	5
107A_contigs_00433_1	BP	6772	thiamine metabolic process	8.35379	0.72437	6
107A_contigs_00433_1	MF	49	tRNA binding	7.02656	0.689591	7
107A_contigs_00433_1	MF	5524	ATP binding	2.93432	0.553425	11
107A_contigs_00434_1	MF	3824	catalytic activity	0.626614	0.419639	1
107A_contigs_00435_1	CC	16021	integral component of membrane	0.795266	0.434186	1
107A_contigs_00436_1	MF	4362	glutathione-disulfide reductase activity	12.357	0.815114	1
107A_contigs_00436_1	BP	6749	glutathione metabolic process	9.34199	0.748499	1
107A_contigs_00436_1	CC	5623	cell	5.76207	0.653243	1
107A_contigs_00436_1	BP	98869	cellular oxidant detoxification	6.78279	0.682856	2
107A_contigs_00436_1	CC	5737	cytoplasm	0.00998938	0.319212	2
107A_contigs_00436_1	BP	45454	cell redox homeostasis	6.61363	0.678111	5
107A_contigs_00436_1	MF	50661	NADP binding	6.96585	0.687925	8
107A_contigs_00436_1	MF	50660	flavin adenine dinucleotide binding	5.80722	0.654605	10
107A_contigs_00436_1	BP	55114	oxidation-reduction process	2.37964	0.528687	23
107A_contigs_00438_1	MF	4107	chorismate synthase activity	11.3544	0.793971	1
107A_contigs_00438_1	BP	9423	chorismate biosynthetic process	8.27224	0.722317	1
107A_contigs_00438_1	BP	9073	aromatic amino acid family biosynthetic process	6.6076	0.67794	4
107A_contigs_00439_1	MF	3855	3-dehydroquinate dehydratase activity	11.1987	0.790604	1
107A_contigs_00439_1	BP	9423	chorismate biosynthetic process	8.45934	0.727013	1
107A_contigs_00439_1	BP	9073	aromatic amino acid family biosynthetic process	6.59869	0.677689	4
107A_contigs_00439_1	MF	8168	methyltransferase activity	0.270732	0.38025	6
107A_contigs_00439_1	BP	32259	methylation	0.263797	0.379276	31
107A_contigs_00440_1	BP	6364	rRNA processing	6.84003	0.684448	1
107A_contigs_00440_1	MF	8168	methyltransferase activity	5.19203	0.635553	1
107A_contigs_00440_1	CC	5737	cytoplasm	2.11172	0.515701	1
107A_contigs_00440_1	MF	3723	RNA binding	2.88698	0.551411	3
107A_contigs_00440_1	BP	32259	methylation	5.05904	0.631288	6
107A_contigs_00441_1	MF	8484	sulfuric ester hydrolase activity	9.11095	0.742977	1
107A_contigs_00441_1	CC	16021	integral component of membrane	0.784053	0.43327	1
107A_contigs_00441_1	MF	8960	phosphatidylglycerol-membrane-oligosaccharide glycerophosphotransferase activity	6.81769	0.683827	2
107A_contigs_00441_1	MF	46872	metal ion binding	2.59265	0.538497	5
107A_contigs_00442_1	BP	27	ribosomal large subunit assembly	10.3655	0.772178	1
107A_contigs_00442_1	MF	19843	rRNA binding	6.11196	0.663669	1
107A_contigs_00442_1	CC	5840	ribosome	3.37174	0.571321	1
107A_contigs_00442_1	MF	3735	structural constituent of ribosome	4.09468	0.598517	2
107A_contigs_00442_1	BP	6412	translation	3.54219	0.577977	17
107A_contigs_00443_1	MF	3735	structural constituent of ribosome	4.09666	0.598588	1
107A_contigs_00443_1	BP	6412	translation	3.54391	0.578043	1
107A_contigs_00443_1	CC	5840	ribosome	3.37338	0.571385	1
107A_contigs_00444_1	MF	3743	translation initiation factor activity	8.51648	0.728437	1
107A_contigs_00444_1	BP	6413	translational initiation	8.08555	0.717578	1
107A_contigs_00444_1	CC	5737	cytoplasm	2.09156	0.514692	1
107A_contigs_00445_1	MF	4127	cytidylate kinase activity	11.2887	0.792552	1
107A_contigs_00445_1	BP	46940	nucleoside monophosphate phosphorylation	8.97623	0.739724	1
107A_contigs_00445_1	CC	5737	cytoplasm	2.09114	0.51467	1
107A_contigs_00445_1	BP	6220	pyrimidine nucleotide metabolic process	7.0006	0.68888	2
107A_contigs_00445_1	MF	5524	ATP binding	2.93291	0.553366	7
107A_contigs_00445_1	BP	16310	phosphorylation	3.50114	0.576389	13
107A_contigs_00446_1	CC	16021	integral component of membrane	0.786257	0.43345	1
107A_contigs_00446_1	MF	5524	ATP binding	0.042326	0.334572	1
107A_contigs_00446_1	MF	16787	hydrolase activity	0.0325373	0.330891	14
107A_contigs_00447_1	CC	16021	integral component of membrane	0.795556	0.43421	1
107A_contigs_00448_1	MF	45148	tripeptide aminopeptidase activity	12.8219	0.824627	1
107A_contigs_00448_1	BP	43171	peptide catabolic process	10.3826	0.772564	1
107A_contigs_00448_1	CC	5737	cytoplasm	2.11245	0.515738	1
107A_contigs_00448_1	MF	8237	metallopeptidase activity	6.52828	0.675693	5
107A_contigs_00448_1	MF	8270	zinc ion binding	5.13953	0.633876	6
107A_contigs_00448_1	BP	6508	proteolysis	4.36033	0.607898	6
107A_contigs_00449_1	MF	8745	N-acetylmuramoyl-L-alanine amidase activity	9.7766	0.758705	1
107A_contigs_00449_1	BP	9253	peptidoglycan catabolic process	9.11779	0.743141	1
107A_contigs_00449_1	CC	16021	integral component of membrane	0.0832596	0.346597	1
107A_contigs_00449_1	MF	4040	amidase activity	0.627927	0.419759	6
107A_contigs_00449_1	MF	3796	lysozyme activity	0.276246	0.381016	8
107A_contigs_00449_1	BP	16998	cell wall macromolecule catabolic process	0.245865	0.376697	18
107A_contigs_00458_1	MF	16740	transferase activity	2.26824	0.523381	1
107A_contigs_00459_1	MF	16757	transferase activity, transferring glycosyl groups	2.47037	0.532917	1
107A_contigs_00459_1	CC	16021	integral component of membrane	0.0186352	0.324521	1
107A_contigs_00460_1	MF	8831	dTDP-4-dehydrorhamnose reductase activity	11.4427	0.795868	1
107A_contigs_00460_1	BP	19305	dTDP-rhamnose biosynthetic process	10.2261	0.769024	1
107A_contigs_00460_1	CC	5829	cytosol	0.0332057	0.331159	1
107A_contigs_00460_1	BP	55114	oxidation-reduction process	2.43633	0.531339	13
107A_contigs_00460_1	BP	45226	extracellular polysaccharide biosynthetic process	0.0497809	0.337096	29
107A_contigs_00461_1	MF	8168	methyltransferase activity	5.19302	0.635585	1
107A_contigs_00461_1	BP	32259	methylation	5.06	0.631319	1
107A_contigs_00461_1	BP	6305	DNA alkylation	3.33524	0.569874	4
107A_contigs_00461_1	BP	44728	DNA methylation or demethylation	3.31493	0.569065	5
107A_contigs_00461_1	MF	140097	catalytic activity, acting on DNA	1.95164	0.507546	7
107A_contigs_00462_1	BP	1123	transcription initiation from bacterial-type RNA polymerase promoter	10.6325	0.778162	1
107A_contigs_00462_1	MF	16987	sigma factor activity	7.54089	0.703429	1
107A_contigs_00462_1	CC	5737	cytoplasm	2.09126	0.514677	1
107A_contigs_00462_1	MF	3700	DNA-binding transcription factor activity	4.61307	0.616561	2
107A_contigs_00462_1	BP	2000142	regulation of DNA-templated transcription, initiation	7.29405	0.696849	3
107A_contigs_00462_1	MF	3677	DNA binding	3.04835	0.558212	4
107A_contigs_00462_1	MF	16779	nucleotidyltransferase activity	1.0611	0.45427	8
107A_contigs_00462_1	MF	140098	catalytic activity, acting on RNA	0.302748	0.384593	15
107A_contigs_00462_1	MF	16875	ligase activity, forming carbon-oxygen bonds	0.0345461	0.331688	18
107A_contigs_00463_1	MF	3896	DNA primase activity	10.4998	0.775197	1
107A_contigs_00463_1	BP	6269	DNA replication, synthesis of RNA primer	9.17455	0.744504	1
107A_contigs_00463_1	CC	1990077	primosome complex	8.41294	0.725854	1
107A_contigs_00463_1	MF	8270	zinc ion binding	5.04747	0.630915	6
107A_contigs_00463_1	MF	3677	DNA binding	3.02408	0.557201	10
107A_contigs_00463_1	MF	4664	prephenate dehydratase activity	0.0622283	0.340921	20
107A_contigs_00463_1	BP	9094	L-phenylalanine biosynthetic process	0.0608884	0.340529	31
107A_contigs_00464_1	MF	8381	mechanosensitive ion channel activity	11.3514	0.793905	1
107A_contigs_00464_1	CC	5887	integral component of plasma membrane	5.98179	0.659826	1
107A_contigs_00464_1	BP	34220	ion transmembrane transport	4.1789	0.601523	1
107A_contigs_00465_1	MF	3735	structural constituent of ribosome	4.09979	0.5987	1
107A_contigs_00465_1	BP	6412	translation	3.54661	0.578147	1
107A_contigs_00465_1	CC	5840	ribosome	3.37595	0.571487	1
107A_contigs_00465_1	MF	3677	DNA binding	0.0132052	0.321385	3
107A_contigs_00466_1	MF	15276	ligand-gated ion channel activity	9.15215	0.743967	1
107A_contigs_00466_1	BP	34220	ion transmembrane transport	3.98081	0.594402	1
107A_contigs_00466_1	CC	16020	membrane	0.622258	0.419239	1
107A_contigs_00466_1	MF	4309	exopolyphosphatase activity	0.762321	0.431476	11
107A_contigs_00467_1	MF	8483	transaminase activity	6.7596	0.682209	1
107A_contigs_00467_1	BP	9058	biosynthetic process	1.80811	0.499945	1
107A_contigs_00467_1	MF	30170	pyridoxal phosphate binding	6.19739	0.666169	3
107A_contigs_00467_1	MF	16829	lyase activity	0.0710484	0.343403	17
107A_contigs_00468_1	BP	724	double-strand break repair via homologous recombination	9.74553	0.757983	1
107A_contigs_00468_1	MF	8408	3'-5' exonuclease activity	7.77739	0.709633	1
107A_contigs_00468_1	MF	3690	double-stranded DNA binding	7.62922	0.705758	2
107A_contigs_00468_1	MF	3678	DNA helicase activity	7.45872	0.701251	3
107A_contigs_00468_1	BP	32508	DNA duplex unwinding	7.21395	0.69469	4
107A_contigs_00468_1	BP	90305	nucleic acid phosphodiester bond hydrolysis	5.12053	0.633267	12
107A_contigs_00468_1	MF	5524	ATP binding	2.88898	0.551497	16
107A_contigs_00469_1	MF	8409	5'-3' exonuclease activity	9.66235	0.756044	1
107A_contigs_00469_1	BP	724	double-strand break repair via homologous recombination	9.57446	0.753987	1
107A_contigs_00469_1	MF	3690	double-stranded DNA binding	7.4953	0.702222	2
107A_contigs_00469_1	MF	3678	DNA helicase activity	7.08383	0.691157	3
107A_contigs_00469_1	BP	32508	DNA duplex unwinding	6.85136	0.684763	4
107A_contigs_00469_1	BP	90305	nucleic acid phosphodiester bond hydrolysis	5.19978	0.6358	12
107A_contigs_00469_1	MF	5524	ATP binding	2.9337	0.553399	15
107A_contigs_00470_1	CC	16021	integral component of membrane	0.795628	0.434215	1
107A_contigs_00471_1	MF	16887	ATPase activity	4.0402	0.596555	1
107A_contigs_00471_1	MF	5524	ATP binding	2.6499	0.541064	6
107A_contigs_00472_1	CC	16021	integral component of membrane	0.794754	0.434144	1
107A_contigs_00473_1	CC	16021	integral component of membrane	0.792564	0.433966	1
107A_contigs_00474_1	MF	4826	phenylalanine-tRNA ligase activity	9.83669	0.760098	1
107A_contigs_00474_1	BP	6432	phenylalanyl-tRNA aminoacylation	9.80794	0.759432	1
107A_contigs_00474_1	CC	5737	cytoplasm	2.05963	0.513083	1
107A_contigs_00474_1	MF	49	tRNA binding	6.90852	0.686345	2
107A_contigs_00474_1	MF	287	magnesium ion binding	5.44458	0.643504	6
107A_contigs_00474_1	MF	5524	ATP binding	2.88872	0.551485	10
107A_contigs_00475_1	MF	8080	N-acetyltransferase activity	5.58537	0.647857	1
107A_contigs_00475_1	BP	6508	proteolysis	0.0502068	0.337235	1
107A_contigs_00475_1	CC	5840	ribosome	0.0205633	0.325522	1
107A_contigs_00475_1	MF	8233	peptidase activity	0.0537715	0.33837	8
107A_contigs_00476_1	MF	4826	phenylalanine-tRNA ligase activity	9.78306	0.758855	1
107A_contigs_00476_1	BP	6432	phenylalanyl-tRNA aminoacylation	9.75446	0.758191	1
107A_contigs_00476_1	CC	5737	cytoplasm	2.0484	0.512514	1
107A_contigs_00476_1	MF	49	tRNA binding	7.11534	0.692015	2
107A_contigs_00476_1	MF	287	magnesium ion binding	5.20568	0.635988	6
107A_contigs_00476_1	MF	5524	ATP binding	2.9628	0.55463	10
107A_contigs_00477_1	MF	46872	metal ion binding	2.51175	0.53482	1
107A_contigs_00477_1	CC	16021	integral component of membrane	0.0818275	0.346235	1
107A_contigs_00477_1	BP	90305	nucleic acid phosphodiester bond hydrolysis	0.0410976	0.334136	1
107A_contigs_00477_1	MF	16787	hydrolase activity	2.13522	0.516872	3
107A_contigs_00477_1	MF	3676	nucleic acid binding	2.02938	0.511547	4
107A_contigs_00478_1	CC	16021	integral component of membrane	0.795401	0.434197	1
107A_contigs_00478_1	MF	3899	DNA-directed 5'-3' RNA polymerase activity	0.453629	0.402495	1
107A_contigs_00478_1	BP	32774	RNA biosynthetic process	0.318743	0.386676	1
107A_contigs_00479_1	MF	8760	UDP-N-acetylglucosamine 1-carboxyvinyltransferase activity	11.1101	0.788677	1
107A_contigs_00479_1	BP	19277	UDP-N-acetylgalactosamine biosynthetic process	10.9306	0.784752	1
107A_contigs_00479_1	CC	5737	cytoplasm	2.07272	0.513744	1
107A_contigs_00479_1	BP	9252	peptidoglycan biosynthetic process	7.08891	0.691295	7
107A_contigs_00479_1	BP	8360	regulation of cell shape	6.76839	0.682454	15
107A_contigs_00479_1	BP	71555	cell wall organization	6.56507	0.676737	18
107A_contigs_00479_1	BP	7049	cell cycle	5.98741	0.659992	25
107A_contigs_00479_1	BP	51301	cell division	5.946	0.658762	26
107A_contigs_00481_1	CC	45261	proton-transporting ATP synthase complex, catalytic core F(1)	8.22125	0.721028	1
107A_contigs_00481_1	MF	46933	proton-transporting ATP synthase activity, rotational mechanism	8.14078	0.718985	1
107A_contigs_00481_1	BP	15985	energy coupled proton transport, down electrochemical gradient	7.60208	0.705044	1
107A_contigs_00481_1	BP	6754	ATP biosynthetic process	7.59328	0.704812	3
107A_contigs_00481_1	CC	5886	plasma membrane	2.97066	0.554961	7
107A_contigs_00481_1	MF	5524	ATP binding	2.94257	0.553775	17
107A_contigs_00481_1	MF	16787	hydrolase activity	0.986496	0.448916	34
107A_contigs_00482_1	CC	45261	proton-transporting ATP synthase complex, catalytic core F(1)	8.17202	0.71978	1
107A_contigs_00482_1	MF	46933	proton-transporting ATP synthase activity, rotational mechanism	8.09203	0.717743	1
107A_contigs_00482_1	BP	15985	energy coupled proton transport, down electrochemical gradient	7.55656	0.703843	1
107A_contigs_00482_1	BP	6754	ATP biosynthetic process	7.54781	0.703612	3
107A_contigs_00482_1	CC	5886	plasma membrane	2.93227	0.553339	7
107A_contigs_00482_1	MF	5524	ATP binding	2.93339	0.553386	17
107A_contigs_00482_1	MF	16787	hydrolase activity	1.39818	0.476391	32
107A_contigs_00483_1	BP	42777	plasma membrane ATP synthesis coupled proton transport	10.6333	0.778178	1
107A_contigs_00483_1	CC	45261	proton-transporting ATP synthase complex, catalytic core F(1)	8.18409	0.720086	1
107A_contigs_00483_1	MF	46933	proton-transporting ATP synthase activity, rotational mechanism	8.10398	0.718048	1
107A_contigs_00483_1	CC	5886	plasma membrane	2.95512	0.554306	7
107A_contigs_00483_1	MF	5524	ATP binding	2.92718	0.553123	17
107A_contigs_00483_1	MF	16787	hydrolase activity	0.960476	0.447002	34
107A_contigs_00484_1	CC	45261	proton-transporting ATP synthase complex, catalytic core F(1)	8.16674	0.719646	1
107A_contigs_00484_1	MF	46933	proton-transporting ATP synthase activity, rotational mechanism	8.0868	0.71761	1
107A_contigs_00484_1	BP	15985	energy coupled proton transport, down electrochemical gradient	7.55168	0.703714	1
107A_contigs_00484_1	BP	6754	ATP biosynthetic process	7.54294	0.703483	3
107A_contigs_00484_1	CC	5886	plasma membrane	2.61796	0.539635	7
107A_contigs_00484_1	MF	5524	ATP binding	2.9315	0.553306	17
107A_contigs_00484_1	MF	16787	hydrolase activity	1.16677	0.461541	34
107A_contigs_00485_1	MF	46933	proton-transporting ATP synthase activity, rotational mechanism	8.03947	0.716399	1
107A_contigs_00485_1	CC	45261	proton-transporting ATP synthase complex, catalytic core F(1)	7.82758	0.710938	1
107A_contigs_00485_1	BP	15985	energy coupled proton transport, down electrochemical gradient	7.50747	0.702545	1
107A_contigs_00485_1	BP	6754	ATP biosynthetic process	7.49879	0.702314	3
107A_contigs_00485_1	CC	5886	plasma membrane	2.92043	0.552836	7
107A_contigs_00485_1	CC	42651	thylakoid membrane	0.017693	0.324014	12
107A_contigs_00485_1	MF	16787	hydrolase activity	0.789404	0.433708	18
107A_contigs_00486_1	CC	45263	proton-transporting ATP synthase complex, coupling factor F(o)	8.21266	0.72081	1
107A_contigs_00486_1	MF	46933	proton-transporting ATP synthase activity, rotational mechanism	8.05176	0.716714	1
107A_contigs_00486_1	BP	15985	energy coupled proton transport, down electrochemical gradient	7.53601	0.7033	1
107A_contigs_00486_1	BP	6754	ATP biosynthetic process	7.52729	0.703069	3
107A_contigs_00486_1	CC	5886	plasma membrane	2.95046	0.554109	7
107A_contigs_00486_1	CC	16021	integral component of membrane	0.764038	0.431618	10
107A_contigs_00486_1	MF	16787	hydrolase activity	0.890024	0.441683	18
107A_contigs_00487_1	CC	45263	proton-transporting ATP synthase complex, coupling factor F(o)	8.31755	0.723459	1
107A_contigs_00487_1	MF	46933	proton-transporting ATP synthase activity, rotational mechanism	8.17309	0.719807	1
107A_contigs_00487_1	BP	15985	energy coupled proton transport, down electrochemical gradient	7.63226	0.705837	1
107A_contigs_00487_1	BP	6754	ATP biosynthetic process	7.62342	0.705605	3
107A_contigs_00487_1	CC	5886	plasma membrane	2.99106	0.555819	7
107A_contigs_00487_1	CC	16021	integral component of membrane	0.787722	0.43357	10
107A_contigs_00487_1	MF	16787	hydrolase activity	0.913862	0.443506	18
107A_contigs_00488_1	CC	45263	proton-transporting ATP synthase complex, coupling factor F(o)	8.2937	0.722858	1
107A_contigs_00488_1	MF	8289	lipid binding	7.92131	0.713363	1
107A_contigs_00488_1	BP	15985	energy coupled proton transport, down electrochemical gradient	7.61038	0.705262	1
107A_contigs_00488_1	MF	46933	proton-transporting ATP synthase activity, rotational mechanism	7.77022	0.709447	2
107A_contigs_00488_1	BP	6754	ATP biosynthetic process	7.60157	0.70503	3
107A_contigs_00488_1	CC	5886	plasma membrane	2.84362	0.549551	7
107A_contigs_00488_1	CC	16021	integral component of membrane	0.791276	0.433861	10
107A_contigs_00488_1	MF	16787	hydrolase activity	0.959106	0.4469	19
107A_contigs_00489_1	MF	102499	SHG alpha-glucan phosphorylase activity	11.7893	0.803252	1
107A_contigs_00489_1	BP	5975	carbohydrate metabolic process	4.19915	0.602241	1
107A_contigs_00489_1	MF	102250	linear malto-oligosaccharide phosphorylase activity	11.7893	0.803252	2
107A_contigs_00489_1	MF	8184	glycogen phosphorylase activity	11.5234	0.797597	3
107A_contigs_00489_1	MF	30170	pyridoxal phosphate binding	6.35336	0.670689	6
107A_contigs_00490_1	MF	9011	starch synthase activity	12.3107	0.814158	1
107A_contigs_00490_1	BP	5978	glycogen biosynthetic process	9.94769	0.76266	1
107A_contigs_00490_1	MF	33201	alpha-1,4-glucan synthase activity	12.1883	0.811618	2
107A_contigs_00490_1	MF	4373	glycogen (starch) synthase activity	11.8278	0.804066	3
107A_contigs_00491_1	BP	5978	glycogen biosynthetic process	10.0338	0.764638	1
107A_contigs_00491_1	MF	16779	nucleotidyltransferase activity	5.2983	0.638922	1
107A_contigs_00492_1	MF	8878	glucose-1-phosphate adenylyltransferase activity	11.9767	0.807198	1
107A_contigs_00492_1	BP	5978	glycogen biosynthetic process	9.973	0.763242	1
107A_contigs_00492_1	MF	5524	ATP binding	2.88663	0.551396	5
107A_contigs_00493_1	MF	3844	1,4-alpha-glucan branching enzyme activity	11.3957	0.794858	1
107A_contigs_00493_1	BP	5978	glycogen biosynthetic process	9.95692	0.762873	1
107A_contigs_00493_1	MF	102752	1,4-alpha-glucan branching enzyme activity (using a glucosylated glycogenin as primer for glycogen synthesis)	11.3482	0.793837	2
107A_contigs_00493_1	MF	4553	hydrolase activity, hydrolyzing O-glycosyl compounds	6.20132	0.666284	4
107A_contigs_00493_1	MF	43169	cation binding	2.63179	0.540255	7
107A_contigs_00494_1	MF	30246	carbohydrate binding	6.53792	0.675967	1
107A_contigs_00494_1	BP	5975	carbohydrate metabolic process	3.76069	0.586279	1
107A_contigs_00494_1	MF	51060	pullulanase activity	6.14639	0.664679	2
107A_contigs_00495_1	MF	3951	NAD+ kinase activity	9.59793	0.754537	1
107A_contigs_00495_1	BP	16310	phosphorylation	3.44118	0.574052	1
107A_contigs_00495_1	MF	4143	diacylglycerol kinase activity	4.32577	0.606694	3
107A_contigs_00496_1	MF	3911	DNA ligase (NAD+) activity	11.0419	0.78719	1
107A_contigs_00496_1	BP	6266	DNA ligation	9.71453	0.757261	1
107A_contigs_00496_1	BP	6260	DNA replication	5.94107	0.658615	2
107A_contigs_00496_1	BP	6281	DNA repair	5.51083	0.645559	3
107A_contigs_00496_1	MF	3677	DNA binding	3.03474	0.557646	6
107A_contigs_00496_1	MF	46872	metal ion binding	2.54674	0.536417	7
107A_contigs_00496_1	MF	51213	dioxygenase activity	0.1101	0.352879	15
107A_contigs_00496_1	BP	55114	oxidation-reduction process	0.0349449	0.331843	29
107A_contigs_00497_1	CC	16021	integral component of membrane	0.707999	0.426875	1
107A_contigs_00498_1	MF	3676	nucleic acid binding	1.83182	0.501221	1
107A_contigs_00498_1	CC	5737	cytoplasm	1.7554	0.497078	1
107A_contigs_00498_1	BP	10468	regulation of gene expression	0.0252318	0.327764	1
107A_contigs_00499_1	MF	4634	phosphopyruvate hydratase activity	10.9179	0.784474	1
107A_contigs_00499_1	CC	15	phosphopyruvate hydratase complex	10.254	0.769657	1
107A_contigs_00499_1	BP	6096	glycolytic process	7.56179	0.703981	1
107A_contigs_00499_1	CC	9986	cell surface	9.52306	0.752779	2
107A_contigs_00499_1	CC	5576	extracellular region	5.98923	0.660047	4
107A_contigs_00499_1	MF	287	magnesium ion binding	5.52823	0.646097	4
107A_contigs_00499_1	CC	5618	cell wall	0.228239	0.374068	9
107A_contigs_00499_1	MF	70051	fibrinogen binding	0.0909543	0.34849	11
107A_contigs_00499_1	MF	5515	protein binding	0.0779856	0.345248	12
107A_contigs_00499_1	CC	5886	plasma membrane	0.0156114	0.322842	13
107A_contigs_00499_1	BP	9405	pathogenesis	0.135878	0.358223	47
107A_contigs_00499_1	BP	52067	antiphagocytosis	0.114977	0.353935	48
107A_contigs_00499_1	BP	44416	induction by symbiont of host defense response	0.10156	0.350973	50
107A_contigs_00499_1	BP	60101	negative regulation of phagocytosis, engulfment	0.096398	0.349782	51
107A_contigs_00499_1	BP	19731	antibacterial humoral response	0.0736326	0.3441	58
107A_contigs_00501_1	MF	8973	phosphopentomutase activity	12.7526	0.823221	1
107A_contigs_00502_1	MF	51213	dioxygenase activity	3.14475	0.562189	1
107A_contigs_00502_1	BP	55114	oxidation-reduction process	0.998117	0.449763	1
107A_contigs_00502_1	MF	16829	lyase activity	2.80303	0.547798	2
107A_contigs_00503_1	MF	4647	phosphoserine phosphatase activity	10.5069	0.775357	1
107A_contigs_00503_1	BP	16311	dephosphorylation	5.68229	0.650821	1
107A_contigs_00503_1	BP	6564	L-serine biosynthetic process	0.258352	0.378503	7
107A_contigs_00503_1	MF	46872	metal ion binding	0.0460585	0.335862	7
107A_contigs_00504_1	BP	921	septin ring assembly	14.2071	0.846066	1
107A_contigs_00504_1	CC	5940	septin ring	13.4622	0.837451	1
107A_contigs_00504_1	BP	917	division septum assembly	8.82267	0.735987	4
107A_contigs_00504_1	CC	5886	plasma membrane	2.94123	0.553718	7
107A_contigs_00504_1	CC	16021	integral component of membrane	0.787625	0.433562	13
107A_contigs_00505_1	MF	3918	DNA topoisomerase type II (double strand cut, ATP-hydrolyzing) activity	8.97336	0.739655	1
107A_contigs_00505_1	BP	6265	DNA topological change	8.05846	0.716886	1
107A_contigs_00505_1	CC	5694	chromosome	6.42576	0.672769	1
107A_contigs_00505_1	BP	6261	DNA-dependent DNA replication	7.29311	0.696823	2
107A_contigs_00505_1	CC	5737	cytoplasm	2.04867	0.512527	6
107A_contigs_00505_1	MF	3677	DNA binding	2.99413	0.555948	11
107A_contigs_00505_1	MF	5524	ATP binding	2.88092	0.551152	12
107A_contigs_00505_1	MF	46872	metal ion binding	2.51618	0.535023	21
107A_contigs_00506_1	MF	16787	hydrolase activity	2.26895	0.523415	1
107A_contigs_00507_1	BP	8360	regulation of cell shape	7.14238	0.69275	1
107A_contigs_00507_1	CC	16021	integral component of membrane	0.795585	0.434212	1
107A_contigs_00507_1	BP	51301	cell division	6.27455	0.668412	5
107A_contigs_00509_1	MF	16787	hydrolase activity	0.733999	0.429098	1
107A_contigs_00510_1	MF	3735	structural constituent of ribosome	4.09479	0.598521	1
107A_contigs_00510_1	BP	6412	translation	3.54228	0.57798	1
107A_contigs_00510_1	CC	5840	ribosome	3.37183	0.571324	1
107A_contigs_00510_1	MF	16301	kinase activity	0.213273	0.371756	3
107A_contigs_00510_1	BP	16310	phosphorylation	0.17438	0.365334	26
107A_contigs_00511_1	MF	5247	voltage-gated chloride channel activity	10.13	0.766838	1
107A_contigs_00511_1	BP	1902476	chloride transmembrane transport	9.49205	0.752049	1
107A_contigs_00511_1	CC	16021	integral component of membrane	0.68759	0.425101	1
107A_contigs_00512_1	BP	46417	chorismate metabolic process	8.30345	0.723104	1
107A_contigs_00512_1	MF	16407	acetyltransferase activity	3.06064	0.558723	1
107A_contigs_00512_1	MF	4664	prephenate dehydratase activity	1.81152	0.500129	4
107A_contigs_00512_1	MF	4106	chorismate mutase activity	1.7652	0.497614	5
107A_contigs_00512_1	BP	1902223	erythrose 4-phosphate/phosphoenolpyruvate family amino acid biosynthetic process	1.77252	0.498013	7
107A_contigs_00512_1	BP	6558	L-phenylalanine metabolic process	1.64381	0.490863	10
107A_contigs_00512_1	BP	9095	aromatic amino acid family biosynthetic process, prephenate pathway	1.6185	0.489424	11
107A_contigs_00513_1	MF	10181	FMN binding	7.51803	0.702824	1
107A_contigs_00513_1	BP	22900	electron transport chain	4.37166	0.608292	1
107A_contigs_00513_1	MF	9055	electron transfer activity	4.78837	0.622432	2
107A_contigs_00515_1	MF	4400	histidinol-phosphate transaminase activity	11.1269	0.789045	1
107A_contigs_00515_1	BP	105	histidine biosynthetic process	7.91773	0.71327	1
107A_contigs_00515_1	MF	30170	pyridoxal phosphate binding	6.35432	0.670717	4
107A_contigs_00516_1	MF	15276	ligand-gated ion channel activity	9.7181	0.757344	1
107A_contigs_00516_1	BP	34220	ion transmembrane transport	4.22697	0.603225	1
107A_contigs_00516_1	CC	16020	membrane	0.660737	0.422727	1
107A_contigs_00517_1	MF	4343	glucosamine 6-phosphate N-acetyltransferase activity	9.09455	0.742582	1
107A_contigs_00517_1	BP	6048	UDP-N-acetylglucosamine biosynthetic process	8.24378	0.721598	1
107A_contigs_00518_1	MF	3676	nucleic acid binding	2.16464	0.518329	1
107A_contigs_00518_1	BP	16311	dephosphorylation	0.107789	0.352371	1
107A_contigs_00518_1	BP	90305	nucleic acid phosphodiester bond hydrolysis	0.0849917	0.347031	2
107A_contigs_00518_1	MF	16787	hydrolase activity	0.500115	0.407384	5
107A_contigs_00519_1	MF	3735	structural constituent of ribosome	4.11654	0.5993	1
107A_contigs_00519_1	BP	6412	translation	3.56111	0.578705	1
107A_contigs_00519_1	CC	5840	ribosome	3.38975	0.572032	1
107A_contigs_00519_1	CC	16021	integral component of membrane	0.0034898	0.313278	8
107A_contigs_00520_1	BP	7155	cell adhesion	8.12351	0.718546	1
107A_contigs_00520_1	MF	8270	zinc ion binding	5.10019	0.632614	1
107A_contigs_00520_1	CC	16021	integral component of membrane	0.00881743	0.318334	1
107A_contigs_00520_1	BP	30001	metal ion transport	5.89221	0.657157	3
107A_contigs_00520_1	BP	72511	divalent inorganic cation transport	0.571914	0.414507	11
107A_contigs_00521_1	MF	16805	dipeptidase activity	10.3487	0.7718	1
107A_contigs_00521_1	BP	6508	proteolysis	4.31825	0.606431	1
107A_contigs_00522_1	BP	43937	regulation of sporulation	11.3806	0.794535	1
107A_contigs_00522_1	MF	3677	DNA binding	3.06882	0.559062	1
107A_contigs_00522_1	BP	51301	cell division	6.2538	0.66781	3
107A_contigs_00522_1	BP	7049	cell cycle	6.06648	0.662331	4
107A_contigs_00523_1	BP	8360	regulation of cell shape	7.07204	0.690835	1
107A_contigs_00523_1	CC	5737	cytoplasm	2.09149	0.514688	1
107A_contigs_00523_1	MF	16740	transferase activity	0.0674986	0.342424	1
107A_contigs_00525_1	MF	4816	asparagine-tRNA ligase activity	11.8608	0.804761	1
107A_contigs_00525_1	BP	6421	asparaginyl-tRNA aminoacylation	11.6594	0.800499	1
107A_contigs_00525_1	CC	5737	cytoplasm	2.0422	0.512199	1
107A_contigs_00525_1	MF	5524	ATP binding	2.86427	0.550439	7
107A_contigs_00525_1	MF	3676	nucleic acid binding	2.09271	0.514749	20
107A_contigs_00526_1	MF	8483	transaminase activity	6.7586	0.682181	1
107A_contigs_00526_1	BP	9058	biosynthetic process	1.80784	0.49993	1
107A_contigs_00526_1	MF	30170	pyridoxal phosphate binding	6.19647	0.666142	3
107A_contigs_00527_1	MF	8408	3'-5' exonuclease activity	8.17867	0.719948	1
107A_contigs_00527_1	BP	71897	DNA biosynthetic process	6.4746	0.674165	1
107A_contigs_00527_1	MF	3887	DNA-directed DNA polymerase activity	7.76134	0.709215	2
107A_contigs_00527_1	BP	6260	DNA replication	5.92711	0.658199	2
107A_contigs_00527_1	BP	90305	nucleic acid phosphodiester bond hydrolysis	5.16332	0.634637	3
107A_contigs_00527_1	MF	4386	helicase activity	6.40972	0.672309	5
107A_contigs_00527_1	MF	3677	DNA binding	3.0276	0.557348	16
107A_contigs_00527_1	MF	5524	ATP binding	2.91312	0.552525	17
107A_contigs_00528_1	MF	31176	endo-1,4-beta-xylanase activity	1.637	0.490477	1
107A_contigs_00528_1	BP	45493	xylan catabolic process	0.827484	0.436783	1
107A_contigs_00528_1	CC	16021	integral component of membrane	0.143174	0.359641	1
107A_contigs_00528_1	MF	30246	carbohydrate binding	0.837389	0.437571	5
107A_contigs_00528_1	MF	8800	beta-lactamase activity	0.677417	0.424207	8
107A_contigs_00529_1	MF	16787	hydrolase activity	2.27728	0.523816	1
107A_contigs_00530_1	BP	51301	cell division	6.11529	0.663767	1
107A_contigs_00530_1	CC	5886	plasma membrane	2.86555	0.550494	1
107A_contigs_00530_1	MF	5524	ATP binding	0.0177907	0.324067	1
107A_contigs_00530_1	BP	7049	cell cycle	6.05352	0.661949	2
107A_contigs_00530_1	CC	16021	integral component of membrane	0.789687	0.433731	3
107A_contigs_00530_1	MF	16787	hydrolase activity	0.0136762	0.32168	14
107A_contigs_00531_1	BP	7049	cell cycle	6.17166	0.665418	1
107A_contigs_00531_1	MF	16887	ATPase activity	4.43296	0.610413	1
107A_contigs_00531_1	CC	5886	plasma membrane	2.92147	0.55288	1
107A_contigs_00531_1	BP	51301	cell division	6.16357	0.665181	2
107A_contigs_00531_1	MF	5524	ATP binding	2.91018	0.5524	6
107A_contigs_00532_1	MF	16149	translation release factor activity, codon specific	10.0105	0.764103	1
107A_contigs_00532_1	BP	6415	translational termination	8.94279	0.738913	1
107A_contigs_00532_1	CC	5737	cytoplasm	2.06818	0.513514	1
107A_contigs_00533_1	BP	8616	queuosine biosynthetic process	8.90182	0.737918	1
107A_contigs_00533_1	MF	52693	epoxyqueuosine reductase activity	7.04698	0.69015	1
107A_contigs_00533_1	MF	51536	iron-sulfur cluster binding	5.43455	0.643192	2
107A_contigs_00533_1	BP	8033	tRNA processing	5.96964	0.659465	10
107A_contigs_00533_1	BP	55114	oxidation-reduction process	2.47186	0.532985	28
107A_contigs_00534_1	MF	42132	fructose 1,6-bisphosphate 1-phosphatase activity	11.3006	0.79281	1
107A_contigs_00534_1	BP	6094	gluconeogenesis	8.55624	0.729425	1
107A_contigs_00534_1	BP	16311	dephosphorylation	6.64261	0.678928	7
107A_contigs_00535_1	MF	47937	glucose-1-phosphate phosphodismutase activity	15.7949	0.855479	1
107A_contigs_00535_1	BP	16310	phosphorylation	2.59482	0.538594	1
107A_contigs_00535_1	MF	8801	beta-phosphoglucomutase activity	10.3763	0.772423	2
107A_contigs_00535_1	MF	16787	hydrolase activity	2.27538	0.523725	9
107A_contigs_00536_1	MF	16787	hydrolase activity	1.92961	0.506398	1
107A_contigs_00536_1	CC	16021	integral component of membrane	0.00344267	0.313219	1
107A_contigs_00537_1	MF	8081	phosphoric diester hydrolase activity	8.49377	0.727872	1
107A_contigs_00537_1	BP	6629	lipid metabolic process	4.97636	0.628609	1
107A_contigs_00539_1	MF	166	nucleotide binding	2.44685	0.531828	1
107A_contigs_00539_1	CC	16021	integral component of membrane	0.79563	0.434216	1
107A_contigs_00539_1	MF	16787	hydrolase activity	0.625733	0.419558	7
107A_contigs_00540_1	MF	8324	cation transmembrane transporter activity	4.7305	0.620506	1
107A_contigs_00540_1	BP	98655	cation transmembrane transport	4.52536	0.613582	1
107A_contigs_00540_1	CC	16021	integral component of membrane	0.794495	0.434123	1
107A_contigs_00542_1	CC	5840	ribosome	3.37929	0.571619	1
107A_contigs_00543_1	MF	16787	hydrolase activity	2.27756	0.52383	1
107A_contigs_00544_1	MF	16787	hydrolase activity	2.27753	0.523828	1
107A_contigs_00544_1	BP	16311	dephosphorylation	0.437083	0.400695	1
107A_contigs_00545_1	MF	16755	transferase activity, transferring amino-acyl groups	10.3182	0.771112	1
107A_contigs_00545_1	BP	44038	cell wall macromolecule biosynthetic process	7.13272	0.692488	1
107A_contigs_00546_1	MF	16755	transferase activity, transferring amino-acyl groups	10.3189	0.771128	1
107A_contigs_00546_1	BP	44038	cell wall macromolecule biosynthetic process	7.13321	0.692501	1
107A_contigs_00546_1	MF	166	nucleotide binding	2.44684	0.531828	4
107A_contigs_00547_1	MF	4807	triose-phosphate isomerase activity	10.7923	0.781705	1
107A_contigs_00547_1	BP	6094	gluconeogenesis	8.40459	0.725645	1
107A_contigs_00547_1	CC	5737	cytoplasm	2.06961	0.513587	1
107A_contigs_00547_1	BP	6096	glycolytic process	7.48347	0.701908	5
107A_contigs_00548_1	MF	3746	translation elongation factor activity	7.87501	0.712167	1
107A_contigs_00548_1	BP	6414	translational elongation	7.46574	0.701437	1
107A_contigs_00548_1	CC	5737	cytoplasm	1.94151	0.507019	1
107A_contigs_00548_1	MF	3924	GTPase activity	6.70797	0.680764	5
107A_contigs_00548_1	MF	5525	GTP binding	6.02211	0.661021	6
107A_contigs_00549_1	BP	51301	cell division	6.27492	0.668423	1
107A_contigs_00549_1	CC	16021	integral component of membrane	0.795631	0.434216	1
107A_contigs_00550_1	BP	6107	oxaloacetate metabolic process	12.3488	0.814946	1
107A_contigs_00550_1	MF	8964	phosphoenolpyruvate carboxylase activity	12.01	0.807898	1
107A_contigs_00550_1	BP	15977	carbon fixation	8.89113	0.737657	2
107A_contigs_00550_1	BP	6099	tricarboxylic acid cycle	7.63428	0.705891	3
107A_contigs_00550_1	MF	287	magnesium ion binding	5.53958	0.646447	5
107A_contigs_00550_1	MF	16301	kinase activity	0.0481032	0.336546	12
107A_contigs_00550_1	BP	16310	phosphorylation	0.039331	0.333496	19
107A_contigs_00551_1	MF	4222	metalloendopeptidase activity	7.24817	0.695614	1
107A_contigs_00551_1	BP	6508	proteolysis	4.18198	0.601633	1
107A_contigs_00551_1	CC	16021	integral component of membrane	0.00460332	0.314551	1
107A_contigs_00551_1	MF	46872	metal ion binding	2.56965	0.537458	7
107A_contigs_00553_1	CC	16021	integral component of membrane	0.708208	0.426893	1
107A_contigs_00553_1	MF	22857	transmembrane transporter activity	0.586563	0.415905	1
107A_contigs_00553_1	BP	55085	transmembrane transport	0.50444	0.407827	1
107A_contigs_00554_1	MF	3796	lysozyme activity	10.9272	0.784677	1
107A_contigs_00554_1	BP	16998	cell wall macromolecule catabolic process	9.72544	0.757516	1
107A_contigs_00554_1	CC	16021	integral component of membrane	0.0157988	0.322951	1
107A_contigs_00554_1	BP	9253	peptidoglycan catabolic process	9.0573	0.741684	2
107A_contigs_00554_1	MF	8745	N-acetylmuramoyl-L-alanine amidase activity	0.227699	0.373986	7
107A_contigs_00555_1	MF	15234	thiamine transmembrane transporter activity	13.054	0.829312	1
107A_contigs_00555_1	BP	71934	thiamine transmembrane transport	12.8165	0.824518	1
107A_contigs_00555_1	CC	5886	plasma membrane	2.86078	0.550289	1
107A_contigs_00555_1	CC	16021	integral component of membrane	0.723935	0.428242	3
107A_contigs_00556_1	MF	2161	aminoacyl-tRNA editing activity	8.70089	0.733	1
107A_contigs_00556_1	BP	106074	aminoacyl-tRNA metabolism involved in translational fidelity	8.46644	0.727191	1
107A_contigs_00556_1	CC	5737	cytoplasm	0.00971117	0.319009	1
107A_contigs_00556_1	MF	16829	lyase activity	4.64391	0.617602	5
107A_contigs_00556_1	BP	6412	translation	3.54759	0.578185	7
107A_contigs_00556_1	MF	4812	aminoacyl-tRNA ligase activity	0.43623	0.400601	9
107A_contigs_00557_1	CC	16021	integral component of membrane	0.795527	0.434207	1
107A_contigs_00558_1	MF	43755	alpha-ribazole phosphatase activity	6.577	0.677075	1
107A_contigs_00558_1	BP	16311	dephosphorylation	3.05175	0.558354	1
107A_contigs_00558_1	MF	16853	isomerase activity	3.90613	0.591672	2
107A_contigs_00559_1	MF	16787	hydrolase activity	2.04881	0.512534	1
107A_contigs_00559_1	BP	16311	dephosphorylation	0.0410011	0.334101	1
107A_contigs_00560_1	MF	4824	lysine-tRNA ligase activity	10.7715	0.781245	1
107A_contigs_00560_1	BP	6430	lysyl-tRNA aminoacylation	10.5552	0.776437	1
107A_contigs_00560_1	CC	5737	cytoplasm	2.08113	0.514167	1
107A_contigs_00560_1	MF	287	magnesium ion binding	5.5014	0.645267	5
107A_contigs_00560_1	MF	5524	ATP binding	2.91887	0.55277	8
107A_contigs_00560_1	MF	3676	nucleic acid binding	2.1326	0.516742	23
107A_contigs_00560_1	MF	4825	methionine-tRNA ligase activity	0.0548446	0.338704	30
107A_contigs_00560_1	MF	5515	protein binding	0.0256151	0.327939	32
107A_contigs_00560_1	BP	6431	methionyl-tRNA aminoacylation	0.0538332	0.338389	43
107A_contigs_00562_1	MF	8519	ammonium transmembrane transporter activity	10.806	0.782008	1
107A_contigs_00562_1	BP	72488	ammonium transmembrane transport	10.572	0.776812	1
107A_contigs_00562_1	CC	16020	membrane	0.653884	0.422113	1
107A_contigs_00562_1	MF	155	phosphorelay sensor kinase activity	0.0191599	0.324798	9
107A_contigs_00562_1	BP	23014	signal transduction by protein phosphorylation	0.0183374	0.324362	16
107A_contigs_00562_1	BP	160	phosphorelay signal transduction system	0.0151169	0.322552	18
107A_contigs_00562_1	MF	5524	ATP binding	0.00874191	0.318276	18
107A_contigs_00563_1	MF	16491	oxidoreductase activity	2.33374	0.526516	1
107A_contigs_00563_1	BP	55114	oxidation-reduction process	2.06105	0.513154	1
107A_contigs_00563_1	CC	16021	integral component of membrane	0.13214	0.357482	1
107A_contigs_00565_1	CC	43190	ATP-binding cassette (ABC) transporter complex	6.25162	0.667747	1
107A_contigs_00565_1	BP	55085	transmembrane transport	2.85284	0.549948	1
107A_contigs_00566_1	BP	6355	regulation of transcription, DNA-templated	3.35752	0.570758	1
107A_contigs_00566_1	MF	3677	DNA binding	2.91058	0.552417	1
107A_contigs_00568_1	MF	8233	peptidase activity	4.16402	0.600994	1
107A_contigs_00568_1	BP	6508	proteolysis	3.88797	0.591005	1
107A_contigs_00569_1	MF	8233	peptidase activity	3.90393	0.591592	1
107A_contigs_00569_1	BP	6508	proteolysis	3.64513	0.581919	1
107A_contigs_00572_1	CC	16021	integral component of membrane	0.795137	0.434176	1
107A_contigs_00573_1	MF	8961	phosphatidylglycerol-prolipoprotein diacylglyceryl transferase activity	11.1822	0.790247	1
107A_contigs_00573_1	BP	42158	lipoprotein biosynthetic process	9.31199	0.747786	1
107A_contigs_00573_1	CC	5887	integral component of plasma membrane	6.08877	0.662987	1
107A_contigs_00573_1	MF	16787	hydrolase activity	0.069791	0.343059	6
107A_contigs_00574_1	MF	4712	protein serine/threonine/tyrosine kinase activity	12.3867	0.815728	1
107A_contigs_00574_1	BP	6109	regulation of carbohydrate metabolic process	10.8664	0.78334	1
107A_contigs_00574_1	MF	4674	protein serine/threonine kinase activity	7.54991	0.703667	2
107A_contigs_00574_1	BP	23014	signal transduction by protein phosphorylation	6.18416	0.665783	2
107A_contigs_00574_1	MF	155	phosphorelay sensor kinase activity	6.46152	0.673791	3
107A_contigs_00574_1	BP	160	phosphorelay signal transduction system	5.09804	0.632545	4
107A_contigs_00574_1	MF	287	magnesium ion binding	5.51167	0.645585	7
107A_contigs_00574_1	BP	5975	carbohydrate metabolic process	4.12241	0.59951	11
107A_contigs_00574_1	MF	5524	ATP binding	2.94814	0.554011	13
107A_contigs_00574_1	MF	16787	hydrolase activity	0.0594925	0.340116	34
107A_contigs_00575_1	CC	16021	integral component of membrane	0.795568	0.434211	1
107A_contigs_00575_1	MF	3677	DNA binding	0.0336221	0.331324	1
107A_contigs_00577_1	BP	6139	nucleobase-containing compound metabolic process	2.42246	0.530693	1
107A_contigs_00577_1	MF	3676	nucleic acid binding	2.16465	0.518329	1
107A_contigs_00578_1	BP	72502	cellular trivalent inorganic anion homeostasis	11.2476	0.791664	1
107A_contigs_00578_1	CC	5623	cell	5.86596	0.656371	1
107A_contigs_00578_1	MF	42803	protein homodimerization activity	0.129135	0.356878	1
107A_contigs_00578_1	CC	5737	cytoplasm	1.91127	0.505437	2
107A_contigs_00578_1	BP	72501	cellular divalent inorganic anion homeostasis	11.247	0.791652	3
107A_contigs_00578_1	BP	30320	cellular monovalent inorganic anion homeostasis	11.2414	0.79153	4
107A_contigs_00578_1	CC	16021	integral component of membrane	0.0024279	0.311855	5
107A_contigs_00578_1	BP	55062	phosphate ion homeostasis	11.2297	0.791275	6
107A_contigs_00578_1	BP	45936	negative regulation of phosphate metabolic process	8.95864	0.739298	11
107A_contigs_00578_1	BP	6817	phosphate ion transport	7.86231	0.711838	20
107A_contigs_00578_1	BP	2000186	negative regulation of phosphate transmembrane transport	0.2879	0.382609	40
107A_contigs_00579_1	MF	15415	ATPase-coupled phosphate ion transmembrane transporter activity	11.4518	0.796064	1
107A_contigs_00579_1	BP	35435	phosphate ion transmembrane transport	9.88967	0.761323	1
107A_contigs_00579_1	CC	5886	plasma membrane	2.95128	0.554143	1
107A_contigs_00579_1	MF	5315	inorganic phosphate transmembrane transporter activity	9.4577	0.751239	4
107A_contigs_00579_1	MF	16887	ATPase activity	4.47577	0.611885	13
107A_contigs_00579_1	MF	5524	ATP binding	2.93559	0.553479	22
107A_contigs_00580_1	BP	35435	phosphate ion transmembrane transport	9.90835	0.761754	1
107A_contigs_00580_1	MF	5315	inorganic phosphate transmembrane transporter activity	9.47556	0.75166	1
107A_contigs_00580_1	CC	5887	integral component of plasma membrane	6.07289	0.66252	1
107A_contigs_00583_1	MF	155	phosphorelay sensor kinase activity	6.49323	0.674696	1
107A_contigs_00583_1	BP	23014	signal transduction by protein phosphorylation	6.21451	0.666668	1
107A_contigs_00583_1	CC	16021	integral component of membrane	0.658573	0.422533	1
107A_contigs_00583_1	BP	160	phosphorelay signal transduction system	5.12306	0.633348	3
107A_contigs_00583_1	BP	18106	peptidyl-histidine phosphorylation	4.44274	0.61075	5
107A_contigs_00583_1	MF	5524	ATP binding	2.86056	0.550279	10
107A_contigs_00584_1	BP	160	phosphorelay signal transduction system	5.12323	0.633354	1
107A_contigs_00584_1	MF	3677	DNA binding	3.05628	0.558542	1
107A_contigs_00584_1	MF	16787	hydrolase activity	0.039117	0.333418	6
107A_contigs_00584_1	BP	6355	regulation of transcription, DNA-templated	3.52559	0.577335	7
107A_contigs_00585_1	MF	4462	lactoylglutathione lyase activity	6.21449	0.666667	1
107A_contigs_00586_1	MF	4519	endonuclease activity	5.94938	0.658863	1
107A_contigs_00586_1	BP	90305	nucleic acid phosphodiester bond hydrolysis	5.136	0.633763	1
107A_contigs_00587_1	CC	16021	integral component of membrane	0.795634	0.434216	1
107A_contigs_00588_1	CC	16021	integral component of membrane	0.794101	0.434091	1
107A_contigs_00589_1	MF	3954	NADH dehydrogenase activity	7.16907	0.693475	1
107A_contigs_00589_1	BP	55114	oxidation-reduction process	2.46872	0.532841	1
107A_contigs_00589_1	CC	16021	integral component of membrane	0.44158	0.401188	1
107A_contigs_00590_1	MF	8745	N-acetylmuramoyl-L-alanine amidase activity	9.77679	0.758709	1
107A_contigs_00590_1	BP	9253	peptidoglycan catabolic process	9.11797	0.743146	1
107A_contigs_00590_1	CC	16021	integral component of membrane	0.546211	0.412012	1
107A_contigs_00590_1	MF	4040	amidase activity	0.115441	0.354034	7
107A_contigs_00590_1	MF	4803	transposase activity	0.0548468	0.338705	8
107A_contigs_00590_1	MF	3677	DNA binding	0.0204088	0.325443	10
107A_contigs_00590_1	BP	6313	transposition, DNA-mediated	0.0516152	0.337688	18
107A_contigs_00591_1	MF	8168	methyltransferase activity	5.18534	0.63534	1
107A_contigs_00591_1	BP	32259	methylation	5.05252	0.631078	1
107A_contigs_00592_1	BP	6614	SRP-dependent cotranslational protein targeting to membrane	9.0375	0.741207	1
107A_contigs_00592_1	MF	3924	GTPase activity	6.68769	0.680195	1
107A_contigs_00592_1	CC	31226	intrinsic component of plasma membrane	5.99285	0.660154	1
107A_contigs_00592_1	MF	5525	GTP binding	6.02262	0.661036	2
107A_contigs_00592_1	CC	5737	cytoplasm	2.09509	0.514868	4
107A_contigs_00592_1	BP	51301	cell division	1.66439	0.492024	29
107A_contigs_00593_1	MF	16787	hydrolase activity	2.2775	0.523827	1
107A_contigs_00593_1	BP	16311	dephosphorylation	0.105368	0.351833	1
107A_contigs_00594_1	MF	16787	hydrolase activity	2.27724	0.523814	1
107A_contigs_00595_1	BP	7062	sister chromatid cohesion	10.5125	0.775482	1
107A_contigs_00595_1	CC	5694	chromosome	6.52615	0.675633	1
107A_contigs_00595_1	MF	3677	DNA binding	3.01986	0.557025	1
107A_contigs_00595_1	MF	5524	ATP binding	2.91824	0.552743	2
107A_contigs_00595_1	BP	30261	chromosome condensation	9.92191	0.762066	3
107A_contigs_00595_1	CC	5737	cytoplasm	2.07171	0.513693	6
107A_contigs_00595_1	BP	6260	DNA replication	5.91194	0.657746	11
107A_contigs_00595_1	MF	4820	glycine-tRNA ligase activity	0.0506355	0.337373	20
107A_contigs_00595_1	BP	6426	glycyl-tRNA aminoacylation	0.0495485	0.337021	26
107A_contigs_00595_1	MF	16491	oxidoreductase activity	0.0135269	0.321588	26
107A_contigs_00595_1	BP	55114	oxidation-reduction process	0.0119463	0.32057	46
107A_contigs_00596_1	MF	4525	ribonuclease III activity	10.8361	0.782673	1
107A_contigs_00596_1	BP	16075	rRNA catabolic process	10.4975	0.775146	1
107A_contigs_00596_1	CC	5737	cytoplasm	2.09581	0.514905	1
107A_contigs_00596_1	BP	90502	RNA phosphodiester bond hydrolysis, endonucleolytic	7.47671	0.701729	4
107A_contigs_00596_1	BP	6397	mRNA processing	7.08696	0.691242	5
107A_contigs_00596_1	MF	19843	rRNA binding	5.99072	0.660091	8
107A_contigs_00596_1	BP	6364	rRNA processing	6.78849	0.683015	9
107A_contigs_00596_1	MF	46872	metal ion binding	2.59999	0.538828	13
107A_contigs_00596_1	BP	8033	tRNA processing	5.79321	0.654183	19
107A_contigs_00596_1	MF	3725	double-stranded RNA binding	0.0556125	0.338942	22
107A_contigs_00596_1	BP	51607	defense response to virus	0.0579267	0.339647	46
107A_contigs_00597_1	MF	16787	hydrolase activity	2.27728	0.523817	1
107A_contigs_00598_1	BP	18106	peptidyl-histidine phosphorylation	6.27166	0.668328	1
107A_contigs_00598_1	MF	155	phosphorelay sensor kinase activity	6.10063	0.663336	1
107A_contigs_00598_1	CC	16021	integral component of membrane	0.67221	0.423747	1
107A_contigs_00598_1	BP	23014	signal transduction by protein phosphorylation	5.83876	0.655554	3
107A_contigs_00598_1	CC	5886	plasma membrane	0.0623893	0.340968	4
107A_contigs_00598_1	BP	160	phosphorelay signal transduction system	4.8133	0.623258	6
107A_contigs_00598_1	MF	5524	ATP binding	2.57644	0.537765	10
107A_contigs_00598_1	BP	6355	regulation of transcription, DNA-templated	3.20254	0.564545	16
107A_contigs_00599_1	BP	160	phosphorelay signal transduction system	5.12252	0.633331	1
107A_contigs_00599_1	MF	3677	DNA binding	3.07871	0.559472	1
107A_contigs_00599_1	BP	6355	regulation of transcription, DNA-templated	3.55146	0.578334	7
107A_contigs_00600_1	MF	15424	ATPase-coupled amino acid transmembrane transporter activity	9.7622	0.75837	1
107A_contigs_00600_1	BP	3333	amino acid transmembrane transport	8.62625	0.731159	1
107A_contigs_00600_1	CC	16021	integral component of membrane	0.141465	0.359312	1
107A_contigs_00600_1	MF	16887	ATPase activity	4.51672	0.613287	14
107A_contigs_00600_1	MF	5524	ATP binding	2.96244	0.554615	23
107A_contigs_00602_1	CC	43190	ATP-binding cassette (ABC) transporter complex	6.25139	0.66774	1
107A_contigs_00602_1	BP	71705	nitrogen compound transport	4.6711	0.618517	1
107A_contigs_00602_1	MF	22857	transmembrane transporter activity	3.31716	0.569154	1
[truncated: 3,486 more rows]

## Sheet: tally
Row Labels	Count of desc
integral component of membrane	402
cytoplasm	230
ATP binding	229
DNA binding	131
oxidation-reduction process	123
plasma membrane	111
hydrolase activity	102
metal ion binding	97
transmembrane transport	87
phosphorylation	77
regulation of transcription, DNA-templated	72
proteolysis	64
translation	60
ATPase activity	60
ribosome	54
structural constituent of ribosome	53
zinc ion binding	43
kinase activity	43
DNA-binding transcription factor activity	43
transmembrane transporter activity	41
carbohydrate metabolic process	39
rRNA binding	38
RNA binding	37
oxidoreductase activity	36
transferase activity	34
magnesium ion binding	33
cell division	31
phosphoenolpyruvate-dependent sugar phosphotransferase system	29
nucleic acid phosphodiester bond hydrolysis	29
carbohydrate transmembrane transport	27
nucleic acid binding	26
lyase activity	25
protein-N(PI)-phosphohistidine-sugar phosphotransferase activity	23
GTP binding	23
tRNA binding	22
phosphorelay signal transduction system	21
cytosol	21
methylation	20
DNA repair	20
dephosphorylation	20
DNA replication	20
D-glucosamine PTS permease activity	19
cell cycle	19
regulation of cell shape	18
isomerase activity	18
cell	18
cell wall organization	17
pyridoxal phosphate binding	16
nucleotide binding	16
methyltransferase activity	15
GTPase activity	15
ATP-binding cassette (ABC) transporter complex	15
cell redox homeostasis	15
peptidoglycan biosynthetic process	14
flavin adenine dinucleotide binding	14
peptidase activity	13
fatty acid biosynthetic process	13
signal transduction by protein phosphorylation	12
N-acetyltransferase activity	12
DNA biosynthetic process	12
DNA-directed DNA polymerase activity	12
DNA recombination	12
extracellular region	12
RNA phosphodiester bond hydrolysis, endonucleolytic	11
phosphorelay sensor kinase activity	11
membrane	11
carbohydrate transport	11
cell wall	11
cation transmembrane transport	11
rRNA processing	10
transaminase activity	10
protein binding	10
NADP binding	10
protein folding	10
negative regulation of transcription, DNA-templated	10
integral component of plasma membrane	10
ligase activity	10
endonuclease activity	10
glycolytic process	10
ATPase-coupled transmembrane transporter activity	10
translational elongation	9
peptidyl-histidine phosphorylation	9
metalloendopeptidase activity	9
metallopeptidase activity	9
nucleoside metabolic process	9
'de novo' IMP biosynthetic process	9
cation transmembrane transporter activity	9
4 iron, 4 sulfur cluster binding	9
proton-transporting ATP synthase activity, rotational mechanism	8
translation elongation factor activity	8
ribonucleoprotein complex	8
nitrogen compound transport	8
NAD binding	8
metabolic process	8
glutamine metabolic process	8
large ribosomal subunit	8
hydrolase activity, hydrolyzing O-glycosyl compounds	8
biosynthetic process	8
cellular oxidant detoxification	8
amidase activity	8
SOS response	7
metal ion transport	7
DNA-directed 5'-3' RNA polymerase activity	7
energy coupled proton transport, down electrochemical gradient	7
electron transfer activity	7
DNA duplex unwinding	7
gluconeogenesis	7
carboxypeptidase activity	7
3'-5' exonuclease activity	7
ATP biosynthetic process	7
aminoacyl-tRNA metabolism involved in translational fidelity	7
carbohydrate derivative binding	7
pseudouridine synthase activity	6
transferase activity, transferring acyl groups	6
unfolded protein binding	6
ribosome binding	6
small ribosomal subunit	6
pseudouridine synthesis	6
serine-type endopeptidase activity	6
nucleotidyltransferase activity	6
N-acetylmuramoyl-L-alanine amidase activity	6
protein disulfide oxidoreductase activity	6
inorganic phosphate transmembrane transporter activity	6
DNA helicase activity	6
dioxygenase activity	6
glycerol metabolic process	6
helicase activity	6
hydrolase activity, acting on glycosyl bonds	6
damaged DNA binding	6
chorismate biosynthetic process	6
'de novo' UMP biosynthetic process	6
amino acid transmembrane transport	6
chromosome segregation	6
aminoacyl-tRNA editing activity	6
carbohydrate derivative metabolic process	6
aminoacyl-tRNA ligase activity	6
catalytic activity, acting on a protein	6
aminopeptidase activity	6
chromosome	6
arginine biosynthetic process	6
cysteine-type endopeptidase activity	6
aromatic amino acid family biosynthetic process	6
ATPase-coupled amino acid transmembrane transporter activity	6
catalytic activity	6
proton-transporting ATP synthase complex, catalytic core F(1)	5
UDP-N-acetylglucosamine biosynthetic process	5
tRNA methylation	5
sulfate transmembrane transport	5
regulatory region nucleic acid binding	5
transferase activity, transferring glycosyl groups	5
transcription, DNA-templated	5
protein dimerization activity	5
lysine biosynthetic process via diaminopimelate	5
penicillin binding	5
pathogenesis	5
phosphate ion transmembrane transport	5
DNA-dependent DNA replication	5
FMN binding	5
lipid binding	5
FtsZ-dependent cytokinesis	5
isoprenoid biosynthetic process	5
DNA topological change	5
diaminopimelate biosynthetic process	5
electron transport chain	5
DNA topoisomerase type II (double strand cut, ATP-hydrolyzing) activity	5
base-excision repair	5
coenzyme binding	5
ATPase-coupled sulfate transmembrane transporter activity	5
carbohydrate binding	5
carbohydrate phosphorylation	5
'de novo' pyrimidine nucleobase biosynthetic process	5
ribonucleoside-diphosphate reductase activity, thioredoxin disulfide as acceptor	4
RNA processing	4
translational termination	4
ribosomal small subunit biogenesis	4
tRNA modification	4
tetrahydrofolate biosynthetic process	4
translational initiation	4
threonine biosynthetic process	4
RNA phosphodiester bond hydrolysis, exonucleolytic	4
rRNA methylation	4
serine-type D-Ala-D-Ala carboxypeptidase activity	4
proton transmembrane transport	4
RNA catabolic process	4
transferase activity, transferring acyl groups other than amino-acyl groups	4
peptidyl-prolyl cis-trans isomerase activity	4
positive regulation of nucleic acid-templated transcription	4
nucleoside monophosphate phosphorylation	4
protein peptidyl-prolyl isomerization	4
NAD+ kinase activity	4
phosphate ion transport	4
phosphotransferase activity, alcohol group as acceptor	4
negative regulation of cellular macromolecule biosynthetic process	4
positive regulation of gene expression	4
phospholipid biosynthetic process	4
methyl beta-D-glucoside 6-phosphate glucohydrolase activity	4
negative regulation of gene expression	4
manganese ion binding	4
negative regulation of nucleic acid-templated transcription	4
phenylalanine-tRNA ligase activity	4
lysozyme activity	4
nucleotide-excision repair	4
division septum assembly	4
lactose catabolic process via tagatose-6-phosphate	4
endoribonuclease activity	4
ion transmembrane transport	4
lactoylglutathione lyase activity	4
dipeptidase activity	4
glycogen biosynthetic process	4
DNA-templated transcription, termination	4
DNA integration	4
glycerone kinase activity	4
catalytic activity, acting on RNA	4
6-phospho-beta-glucosidase activity	4
cellular protein modification process	4
cell surface	4
acetyl-CoA carboxylase activity	4
cell wall macromolecule catabolic process	4
cellular macromolecule metabolic process	4
cell adhesion	4
cell division site	4
ribosomal large subunit assembly	3
single-stranded DNA binding	3
tRNA threonylcarbamoyladenosine modification	3
queuosine biosynthetic process	3
sequence-specific DNA binding	3
rRNA modification	3
transcription antitermination	3
tagatose-6-phosphate kinase activity	3
xenobiotic transmembrane transporter activity	3
purine ribonucleoside salvage	3
tetrahydrofolate interconversion	3
transketolase activity	3
thiamine metabolic process	3
RNA helicase activity	3
ribosome biogenesis	3
RNA methylation	3
tRNA processing	3
translation initiation factor activity	3
voltage-gated chloride channel activity	3
translation release factor activity, codon specific	3
proton-transporting ATP synthase complex, coupling factor F(o)	3
RNA methyltransferase activity	3
xenobiotic transport	3
serine-type peptidase activity	3
SHG alpha-glucan phosphorylase activity	3
lysine biosynthetic process	3
proline dipeptidase activity	3
mismatch repair	3
pentose-phosphate shunt	3
protein complex oligomerization	3
NAD biosynthetic process	3
phosphoenolpyruvate-glycerone phosphotransferase activity	3
nucleotide catabolic process	3
proline biosynthetic process	3
peptidoglycan catabolic process	3
one-carbon metabolic process	3
protein transport	3
mRNA processing	3
mismatched DNA binding	3
malonyl-CoA biosynthetic process	3
peroxiredoxin activity	3
protein targeting	3
potassium ion transport	3
primosome complex	3
protein-DNA complex	3
diacylglycerol kinase activity	3
glycogen phosphorylase activity	3
linear malto-oligosaccharide phosphorylase activity	3
indoleacetamide hydrolase activity	3
glycyl-tRNA aminoacylation	3
inorganic diphosphatase activity	3
ligand-gated ion channel activity	3
extracellular polysaccharide biosynthetic process	3
excinuclease repair complex	3
DNA polymerase III complex	3
lipid metabolic process	3
glycine-tRNA ligase activity	3
DNA replication, synthesis of RNA primer	3
drug metabolic process	3
diaminopimelate metabolic process	3
iron ion binding	3
establishment of competence for transformation	3
iron-sulfur cluster assembly	3
excinuclease ABC activity	3
iron-sulfur cluster binding	3
isoleucine biosynthetic process	3
lipoteichoic acid metabolic process	3
coenzyme A biosynthetic process	3
arginine binding	3
CAAX-box protein processing	3
acetyl-CoA carboxylase complex	3
3-oxoacyl-[acyl-carrier-protein] reductase (NADPH) activity	3
acetyltransferase activity	3
3-oxo-glutaryl-[acp] methyl ester reductase activity	3
beta-phosphoglucomutase activity	3
3-oxo-pimeloyl-[acp] methyl ester reductase activity	3
branched-chain amino acid transmembrane transporter activity	3
ATPase-coupled phosphate ion transmembrane transporter activity	3
carbohydrate transmembrane transporter activity	3
CoA-transferase activity	3
cellular amino acid metabolic process	3
branched-chain amino acid transport	3
5-phosphoribose 1-diphosphate biosynthetic process	3
cytosolic ribosome	3
antiporter activity	3
alpha-ribazole phosphatase activity	3
channel activity	3
[formate-C-acetyltransferase]-activating enzyme activity	3
chloride transmembrane transport	3
catalytic activity, acting on a rRNA	3
spermidine transmembrane transport	2
purine-nucleoside phosphorylase activity	2
UDP-N-acetylmuramoylalanine-D-glutamate ligase activity	2
teichoic acid biosynthetic process	2
transposition, DNA-mediated	2
ribonucleoprotein complex assembly	2
tyrosine-based site-specific recombinase activity	2
ribonucleoside monophosphate biosynthetic process	2
uracil phosphoribosyltransferase activity	2
thiamine diphosphate biosynthetic process	2
RNA biosynthetic process	2
RNA-DNA hybrid ribonuclease activity	2
riboflavin biosynthetic process	2
thiamine-containing compound biosynthetic process	2
tRNA pseudouridine synthesis	2
rRNA base methylation	2
UDP-N-acetylglucosamine 1-carboxyvinyltransferase activity	2
toxin biosynthetic process	2
undecaprenyl-diphosphatase activity	2
purine nucleotide metabolic process	2
ribonuclease III activity	2
ribonucleoside-triphosphate reductase activity	2
response to antibiotic	2
ribose phosphate diphosphokinase activity	2
response to oxidative stress	2
regulation of DNA-templated transcription, elongation	2
solute:proton antiporter activity	2
S-adenosylmethionine-dependent methyltransferase activity	2
spermidine biosynthetic process	2
sedoheptulose-7-phosphate:D-glyceraldehyde-3-phosphate glyceronetransferase activity	2
tRNA pseudouridine synthase activity	2
transferase activity, transferring amino-acyl groups	2
SRP-dependent cotranslational protein targeting to membrane	2
ribosomal small subunit assembly	2
UDP-N-acetylgalactosamine biosynthetic process	2
serine-tRNA ligase activity	2
riboflavin transport	2
pyrimidine nucleobase metabolic process	2
UMP salvage	2
regulation of translation	2
succinyl-diaminopimelate desuccinylase activity	2
pyrimidine nucleotide metabolic process	2
sucrose metabolic process	2
removal of superoxide radicals	2
sulfurtransferase activity	2
shikimate metabolic process	2
sigma factor activity	2
site-specific DNA-methyltransferase (adenine-specific) activity	2
polyamine biosynthetic process	2
phosphate ion homeostasis	2
protein homodimerization activity	2
N-acetylglucosamine metabolic process	2
methionyl-tRNA aminoacylation	2
N-acetylneuraminate catabolic process	2
prephenate dehydratase activity	2
macromolecule methylation	2
protein serine/threonine kinase activity	2
NAD metabolic process	2
phosphatidylglycerophosphatase activity	2
NADH dehydrogenase activity	2
phosphopentomutase activity	2
negative regulation of phosphate metabolic process	2
P-P-bond-hydrolysis-driven protein transmembrane transporter activity	2
mannitol-1-phosphate 5-dehydrogenase activity	2
monocarboxylic acid catabolic process	2
nucleobase transport	2
protein phosphorylation	2
nucleotide biosynthetic process	2
protein transmembrane transport	2
ornithine metabolic process	2
methionine biosynthetic process	2
orotidine-5'-phosphate decarboxylase activity	2
methionine-tRNA ligase activity	2
membrane insertase activity	2
phospho-N-acetylmuramoyl-pentapeptide-transferase activity	2
oxidoreductase activity, acting on the CH-OH group of donors, NAD or NADP as acceptor	2
phosphorelay response regulator activity	2
L-ribulose-phosphate 4-epimerase activity	2
polyribonucleotide nucleotidyltransferase activity	2
L-serine ammonia-lyase activity	2
prenyltransferase activity	2
peptide deformylase activity	2
protein catabolic process	2
peptide transport	2
protein dephosphorylation	2
peptide-methionine (S)-S-oxide reductase activity	2
mRNA binding	2
L-serine biosynthetic process	2
protein secretion	2
protein tyrosine phosphatase activity	2
mRNA catabolic process	2
peptidyl-tyrosine dephosphorylation	2
phenylalanyl-tRNA aminoacylation	2
peptidoglycan glycosyltransferase activity	2
histidine biosynthetic process	2
large ribosomal subunit rRNA binding	2
DNA-binding transcription activator activity	2
dihydrofolate reductase activity	2
glycerol-3-phosphate metabolic process	2
drug transmembrane transport	2
DNA-(apurinic or apyrimidinic site) endonuclease activity	2
D-tagatose 6-phosphate catabolic process	2
DNA-templated transcription, elongation	2
dTTP biosynthetic process	2
lipid A biosynthetic process	2
DNA catabolic process	2
GTP diphosphokinase activity	2
endo-1,4-beta-xylanase activity	2
hydrolase activity, acting on ester bonds	2
establishment of protein localization to membrane	2
IMP dehydrogenase activity	2
exodeoxyribonuclease III activity	2
isoleucine-tRNA ligase activity	2
exodeoxyribonuclease VII activity	2
lactose metabolic process	2
exodeoxyribonuclease VII complex	2
double-stranded RNA binding	2
exopolyphosphatase activity	2
glycerol-3-phosphate dehydrogenase complex	2
DNA ligation	2
GMP biosynthetic process	2
DNA metabolic process	2
guanosine tetraphosphate metabolic process	2
fatty acid metabolic process	2
hydrolase activity, acting on carbon-nitrogen (but not peptide) bonds	2
fibrinogen binding	2
DNA unwinding involved in DNA replication	2
folic acid biosynthetic process	2
identical protein binding	2
formate C-acetyltransferase activity	2
intracellular protein transmembrane transport	2
four-way junction helicase activity	2
DNA-binding transcription repressor activity	2
galactose catabolic process	2
isopentenyl-diphosphate delta-isomerase activity	2
galactose-6-phosphate isomerase activity	2
lactose catabolic process	2
DNA N-glycosylase activity	2
double-strand break repair via homologous recombination	2
glucosamine 6-phosphate N-acetyltransferase activity	2
double-stranded DNA binding	2
glutamine family amino acid catabolic process	2
ligase activity, forming carbon-nitrogen bonds	2
glutaminyl-tRNA synthase (glutamine-hydrolyzing) activity	2
lipopolysaccharide biosynthetic process	2
glutathione-disulfide reductase activity	2
glycerol catabolic process	2
cobalamin biosynthetic process	2
catalytic activity, acting on a tRNA	2
alanine racemase activity	2
beta-lactamase activity	2
chromosome condensation	2
arsenate reductase (glutaredoxin) activity	2
cysteine biosynthetic process from serine	2
3-dehydroquinate dehydratase activity	2
amino acid binding	2
3-hydroxyacyl-CoA dehydrogenase activity	2
5'-3' exonuclease activity	2
amino acid transport	2
CoA-disulfide reductase activity	2
AMP salvage	2
carboxyl- or carbamoyltransferase activity	2
active transmembrane transporter activity	2
arginyl-tRNA aminoacylation	2
calcium ion binding	2
azobenzene reductase activity	2
acyl carrier activity	2
'de novo' CTP biosynthetic process	2
cell wall macromolecule biosynthetic process	2
defense response to bacterium	2
carbamoyl-phosphate synthase (glutamine-hydrolyzing) activity	2
3-oxoacyl-[acyl-carrier-protein] synthase activity	2
adenylate cyclase activity	2
5'-3' exoribonuclease activity	2
ATPase-coupled cation transmembrane transporter activity	2
carbohydrate:proton symporter activity	2
cellular carbohydrate metabolic process	2
carbon-oxygen lyase activity	2
cellular divalent inorganic anion homeostasis	2
cofactor binding	2
cellular lipid catabolic process	2
cysteine desulfurase activity	2
deoxyribonucleotide catabolic process	2
cytolysis	2
cellular monovalent inorganic anion homeostasis	2
aldehyde-lyase activity	2
ADP binding	2
D-alanine-D-alanine ligase activity	2
arginine metabolic process	2
'de novo' AMP biosynthetic process	2
cellular trivalent inorganic anion homeostasis	2
2-amino-4-hydroxy-6-hydroxymethyldihydropteridine diphosphokinase activity	2
1-phosphofructokinase activity	2
beta-fructofuranosidase activity	2
chaperone binding	2
6-phospho-beta-galactosidase activity	2
arginine-tRNA ligase activity	2
beta-glucosidase activity	2
transporter complex	1
quinate 3-dehydrogenase (NADP+) activity	1
tRNA wobble adenosine to inosine editing	1
rRNA (guanine-N7-)-methyltransferase activity	1
pyrimidine deoxyribonucleoside monophosphate biosynthetic process	1
rRNA (pseudouridine-N3-)-methyltransferase activity	1
tRNA 3'-trailer cleavage, endonucleolytic	1
rRNA 5'-end processing	1
quinate 3-dehydrogenase (NAD+) activity	1
quorum sensing	1
rRNA (cytosine-2'-O-)-methyltransferase activity	1
racemase and epimerase activity, acting on carbohydrates and derivatives	1
translation regulator activity, nucleic acid binding	1
rRNA catabolic process	1
triose-phosphate isomerase activity	1
recombinational repair	1
pyruvate dehydrogenase (acetyl-transferring) activity	1
rRNA methyltransferase activity	1
tyrosine-tRNA ligase activity	1
regulation of apoptotic process	1
UDP-N-acetylmuramoyl-tripeptide-D-alanyl-D-alanine ligase activity	1
regulation of carbohydrate metabolic process	1
valine-tRNA ligase activity	1
saccharopine dehydrogenase activity	1
pyridoxamine-phosphate oxidase activity	1
S-adenosylmethionine biosynthetic process	1
pullulanase activity	1
regulation of catalytic activity	1
ribosome assembly	1
sarcosine N-methyltransferase activity	1
trehalose transmembrane transporter activity	1
scopolin beta-glucosidase activity	1
tRNA (guanine(37)-N(1))-methyltransferase activity	1
second-messenger-mediated signaling	1
tRNA cytidylyltransferase activity	1
purine nucleobase biosynthetic process	1
pyruvate metabolic process	1
selenocysteine biosynthetic process	1
tryptophan-tRNA ligase activity	1
selenocysteinyl-tRNA(Sec) biosynthetic process	1
UDP-glucose:hexose-1-phosphate uridylyltransferase activity	1
septin ring	1
RNA repair	1
septin ring assembly	1
RNA-dependent DNA biosynthetic process	1
regulation of DNA repair	1
uridine kinase activity	1
Ser(Gly)-tRNA(Ala) hydrolase activity	1
water-soluble vitamin biosynthetic process	1
serine O-acetyltransferase activity	1
rRNA (guanine-N7)-methylation	1
regulation of DNA replication	1
ribonucleoside-diphosphate reductase complex	1
purine nucleobase metabolic process	1
ribose-5-phosphate isomerase activity	1
regulation of DNA-templated transcription, initiation	1
pyrimidine nucleobase transmembrane transport	1
regulation of gene expression	1
ribosomal-protein-alanine N-acetyltransferase complex	1
seryl-tRNA aminoacylation	1
pyrimidine-nucleoside phosphorylase activity	1
S-formylglutathione hydrolase activity	1
ribulose-phosphate 3-epimerase activity	1
regulation of sporulation	1
tricarboxylic acid cycle	1
shikimate 3-dehydrogenase (NAD+) activity	1
tRNA (adenine-C2-)-methyltransferase activity	1
shikimate 3-dehydrogenase (NADP+) activity	1
tRNA (guanine-N7-)-methyltransferase activity	1
shikimate kinase activity	1
tRNA adenylyltransferase activity	1
purine nucleoside metabolic process	1
tRNA dihydrouridine synthesis	1
siderophore biosynthetic process	1
pyruvate dehydrogenase activity	1
purine nucleoside triphosphate catabolic process	1
tRNA thio-modification	1
signal recognition particle	1
tRNA-guanine transglycosylation	1
regulation of translational fidelity	1
type II protein secretion system complex	1
regulation of translational termination	1
UDP-glucose 4-epimerase activity	1
sister chromatid cohesion	1
purine deoxyribonucleotide biosynthetic process	1
protein-macromolecule adaptor activity	1
UDP-N-acetylmuramate dehydrogenase activity	1
small molecule binding	1
UDP-N-acetylmuramoyl-L-alanyl-D-glutamate-L-lysine ligase activity	1
small molecule sensor activity	1
UMP kinase activity	1
purine nucleotide biosynthetic process	1
RNA-directed DNA polymerase activity	1
small ribosomal subunit rRNA binding	1
uracil transmembrane transporter activity	1
sodium ion transport	1
UTP:glucose-1-phosphate uridylyltransferase activity	1
protein-phosphocysteine-sugar phosphotransferase activity	1
virion attachment to host cell	1
sorbitol-6-phosphate 2-dehydrogenase activity	1
xanthine phosphoribosyltransferase activity	1
protein-N(PI)-phosphohistidine-lactose phosphotransferase system transporter activity	1
xylan catabolic process	1
response to cold	1
transcription initiation from bacterial-type RNA polymerase promoter	1
spermidine synthase activity	1
transcription-coupled nucleotide-excision repair, DNA damage recognition	1
response to heat	1
pyridoxine biosynthetic process	1
spermidine transmembrane transporter activity	1
ribose phosphate diphosphokinase complex	1
S-ribosylhomocysteine lyase activity	1
transition metal ion binding	1
purine-containing compound biosynthetic process	1
ribosomal large subunit binding	1
starch synthase activity	1
ribosomal small subunit binding	1
response to reactive oxygen species	1
pyrimidine nucleoside metabolic process	1
succinate dehydrogenase activity	1
purine deoxyribonucleoside monophosphate biosynthetic process	1
succinate-semialdehyde dehydrogenase [NAD(P)+] activity	1
transmembrane receptor protein kinase activity	1
response to redox state	1
pyrophosphatase activity	1
retrograde transport, endosome to Golgi	1
transposase activity	1
retromer complex	1
trehalose catabolic process	1
sulfuric ester hydrolase activity	1
trehalose transport	1
protein-N(PI)-phosphohistidine-mannitol phosphotransferase system transmembrane transporter activity	1
triglyceride lipase activity	1
superoxide dismutase activity	1
tripeptide aminopeptidase activity	1
superoxide metabolic process	1
tRNA (adenine-N1-)-methyltransferase activity	1
symporter activity	1
tRNA (guanine-N7)-methylation	1
riboflavin kinase activity	1
tRNA 3'-terminal CCA addition	1
tagatose-bisphosphate aldolase activity	1
tRNA 5'-leader removal	1
riboflavin transmembrane transporter activity	1
pyrroline-5-carboxylate reductase activity	1
teichoic acid D-alanylation	1
tRNA dihydrouridine synthase activity	1
terpenoid biosynthetic process	1
tRNA dimethylallyltransferase activity	1
tetrahydrodipicolinate N-acetyltransferase activity	1
tRNA methyltransferase activity	1
putrescine biosynthetic process	1
pyruvate kinase activity	1
ribokinase activity	1
pyruvate, phosphate dikinase activity	1
tetrahydrofolate metabolic process	1
RNA modification	1
tetrahydrofolylpolyglutamate biosynthetic process	1
tRNA wobble uridine modification	1
tetrahydrofolylpolyglutamate synthase activity	1
tRNA-specific adenosine-34 deaminase activity	1
thiamine binding	1
tryptophanyl-tRNA aminoacylation	1
putrescine transport	1
queuine tRNA-ribosyltransferase activity	1
thiamine diphosphokinase activity	1
tyrosyl-tRNA aminoacylation	1
ribonuclease M5 activity	1
UDP-glucose metabolic process	1
thiamine pyrophosphate binding	1
UDP-N-acetyl-D-glucosamine:N-acetylmuramoyl-L-alanyl-D-glutamyl-meso-2,6-diaminopimelyl-D-alanyl-D-alanine-diphosphoundecaprenol 4-beta-N-acetylglucosaminlytransferase activity	1
thiamine transmembrane transport	1
RNA polymerase binding	1
thiamine transmembrane transporter activity	1
UDP-N-acetylglucosamine diphosphorylase activity	1
ribonuclease P activity	1
UDP-N-acetylmuramate-L-alanine ligase activity	1
thiolester hydrolase activity	1
UDP-N-acetylmuramoylalanyl-D-glutamate-2,6-diaminopimelate ligase activity	1
thioredoxin peroxidase activity	1
UDP-N-acetylmuramoyl-L-alanyl-D-glutamyl-meso-2,6-diaminopimelyl-D-alanyl-D-alanine:undecaprenyl-phosphate transferase activity	1
thioredoxin-disulfide reductase activity	1
UMP biosynthetic process	1
pyridoxal kinase activity	1
RNA secondary structure unwinding	1
threonine catabolic process	1
undecaprenyldiphospho-muramoylpentapeptide beta-N-acetylglucosaminyltransferase activity	1
threonine synthase activity	1
uracil DNA N-glycosylase activity	1
threonine-tRNA ligase activity	1
uracil salvage	1
threonyl-tRNA aminoacylation	1
uracil transport	1
thylakoid membrane	1
UTP biosynthetic process	1
thymidine kinase activity	1
valine biosynthetic process	1
thymidine phosphorylase activity	1
valyl-tRNA aminoacylation	1
thymidylate kinase activity	1
rRNA (adenine-C2-)-methyltransferase activity	1
thymidylate synthase activity	1
xanthine metabolic process	1
protein-N(PI)-phosphohistidine-fructose phosphotransferase system transporter activity	1
rRNA (adenine-N6,N6-)-dimethyltransferase activity	1
trans-2-decenoyl-acyl-carrier-protein isomerase activity	1
XMP salvage	1
ribonucleoside binding	1
rRNA (cytosine-N4-)-methyltransferase activity	1
pyridoxal phosphate biosynthetic process	1
transcription factor binding	1
phosphoribosylaminoimidazolesuccinocarboxamide synthase activity	1
protein initiator methionine removal	1
positive regulation of translation	1
nicotinamide riboside transmembrane transporter activity	1
phosphomethylpyrimidine kinase activity	1
nicotinamide riboside transport	1
polyamine transport	1
nicotinate phosphoribosyltransferase activity	1
protein alkylation	1
nicotinate-nucleotide adenylyltransferase activity	1
neutral amino acid transport	1
nicotinate-nucleotide diphosphorylase (carboxylating) activity	1
phosphopyruvate hydratase activity	1
mannitol metabolic process	1
phosphotransferase activity, nitrogenous group as acceptor	1
nitronate monooxygenase activity	1
positive regulation by symbiont of entry into host	1
N-methyltransferase activity	1
primary metabolic process	1
nor-spermidine biosynthetic process	1
monooxygenase activity	1
N-terminal protein amino acid acetylation	1
protein refolding	1
N-terminal protein amino acid modification	1
phosphoglucosamine mutase activity	1
nuclease activity	1
phosphopantetheine binding	1
mannitol transport	1
L-methionine salvage from methylthioadenosine	1
lytic endotransglycosylase activity	1
phosphoric diester hydrolase activity	1
nucleobase transmembrane transporter activity	1
plasma membrane ATP synthesis coupled proton transport	1
N-acetyl-beta-D-galactosaminidase activity	1
maltose O-acetyltransferase activity	1
nucleobase-containing compound metabolic process	1
methylenetetrahydrofolate-tRNA-(uracil-5-)-methyltransferase (FADH2-oxidizing) activity	1
nucleoid	1
lysine decarboxylase activity	1
nucleoside catabolic process	1
proline-tRNA ligase activity	1
nucleoside diphosphate kinase activity	1
protein citrullination	1
nucleoside diphosphate phosphorylation	1
protein folding chaperone	1
mannosamine metabolic process	1
protein methyltransferase activity	1
mannose-6-phosphate isomerase activity	1
negative regulation of translation	1
nucleoside-triphosphatase activity	1
NADH peroxidase activity	1
nucleoside-triphosphate diphosphatase activity	1
phosphoglycolate phosphatase activity	1
mannosylation	1
NADP biosynthetic process	1
N-acetylneuraminate lyase activity	1
phosphopantothenoylcysteine decarboxylase activity	1
maturation of SSU-rRNA	1
N-carbamoyl-D-amino acid hydrolase activity	1
nucleotide metabolic process	1
phosphoribosylaminoimidazole carboxylase activity	1
mature ribosome assembly	1
phosphoribosylformylglycinamidine synthase activity	1
nucleotide-sugar metabolic process	1
phosphoserine phosphatase activity	1
mechanosensitive ion channel activity	1
pilus	1
nutrient reservoir activity	1
polyamine binding	1
oligo-1,6-glucosidase activity	1
polyphosphate kinase activity	1
oligopeptide transport	1
polysaccharide transport	1
oligosaccharide biosynthetic process	1
positive regulation of adhesion of symbiont to host epithelial cell	1
O-methyltransferase activity	1
positive regulation of oxidative phosphorylation	1
L-ribulose-5-phosphate 3-epimerase activity	1
potassium ion transmembrane transport	1
O-phospho-L-serine:2-oxoglutarate aminotransferase activity	1
negative regulation of fatty acid biosynthetic process	1
organelle assembly	1
lysine-tRNA ligase activity	1
organic acid metabolic process	1
prostanoid metabolic process	1
organic acid phosphorylation	1
protein biotinylation	1
organic anion transmembrane transporter activity	1
protein C-terminal S-isoprenylcysteine carboxyl O-methyltransferase activity	1
organic anion transport	1
protein flavinylation	1
protein-arginine deiminase activity	1
negative regulation of phosphate transmembrane transport	1
protein-glutamine N-methyltransferase activity	1
protein lipoylation	1
N-acetyldiaminopimelate deacetylase activity	1
negative regulation of ribosome biogenesis	1
orotate phosphoribosyltransferase activity	1
mannan binding	1
N-acylglucosamine-6-phosphate 2-epimerase activity	1
protein serine/threonine/tyrosine kinase activity	1
oxaloacetate decarboxylase activity	1
methionine transport	1
oxaloacetate metabolic process	1
phosphoenolpyruvate-protein phosphotransferase activity	1
N-acylmannosamine kinase activity	1
phosphoglycerate kinase activity	1
oxidized purine nucleobase lesion DNA N-glycosylase activity	1
L-phenylalanine biosynthetic process	1
membrane protein complex	1
phosphomevalonate kinase activity	1
oxidoreductase activity, acting on CH or CH2 groups, NAD or NADP as acceptor	1
phosphonoacetate hydrolase activity	1
oxidoreductase activity, acting on the aldehyde or oxo group of donors, disulfide as acceptor	1
phosphopantothenate--cysteine ligase activity	1
oxidoreductase activity, acting on the aldehyde or oxo group of donors, NAD or NADP as acceptor	1
NADPH binding	1
oxidoreductase activity, acting on the CH-CH group of donors	1
phosphopyruvate hydratase complex	1
oxidoreductase activity, acting on the CH-NH2 group of donors, NAD or NADP as acceptor	1
methionyl-tRNA formyltransferase activity	1
N-acylmannosamine-6-phosphate 2-epimerase activity	1
phosphoribosylamine-glycine ligase activity	1
pantetheine-phosphate adenylyltransferase activity	1
phosphoribosylaminoimidazolecarboxamide formyltransferase activity	1
pantothenate biosynthetic process	1
phosphoribosylformylglycinamidine cyclo-ligase activity	1
pantothenate kinase activity	1
phosphoribosylglycinamide formyltransferase activity	1
mercury (II) reductase activity	1
methylated-DNA-[protein]-cysteine S-methyltransferase activity	1
long-chain fatty acid metabolic process	1
L-methionine salvage from S-adenosylmethionine	1
pentose catabolic process	1
phosphotransferase activity, phosphate group as acceptor	1
malate dehydrogenase (decarboxylating) (NAD+) activity	1
methylenetetrahydrofolate dehydrogenase (NADP+) activity	1
pentose-phosphate shunt, non-oxidative branch	1
plasminogen activation	1
metal ion transmembrane transporter activity	1
N-carbamoylputrescine amidase activity	1
peptide antibiotic biosynthetic process	1
polyphosphate biosynthetic process	1
peptide catabolic process	1
polyphosphate kinase complex	1
N-acetylgalactosamine-6-phosphate deacetylase activity	1
polysaccharide metabolic process	1
peptide metabolic process	1
porphyrin-containing compound biosynthetic process	1
peptide transmembrane transporter activity	1
positive regulation by symbiont of host apoptotic process	1
NAD(P)H dehydrogenase (quinone) activity	1
positive regulation of fibrinolysis	1
peptide-methionine (R)-S-oxide reductase activity	1
methylthioadenosine nucleosidase activity	1
NAD+ binding	1
positive regulation of plasminogen activation	1
NAD+ diphosphatase activity	1
potassium ion binding	1
metalloaminopeptidase activity	1
potassium ion transmembrane transporter activity	1
lysyl-tRNA aminoacylation	1
negative regulation of DNA recombination	1
protein transport by the Sec complex	1
mandelamide amidase activity	1
malate dehydrogenase (decarboxylating) (NADP+) activity	1
mevalonate kinase activity	1
N(6)-L-threonylcarbamoyladenine synthase activity	1
mismatch repair complex	1
metalloexopeptidase activity	1
prolyl-tRNA aminoacylation	1
NAD+ synthase (glutamine-hydrolyzing) activity	1
protease binding	1
peptidyl-tyrosine phosphorylation	1
L-methionine-(R)-S-oxide reductase activity	1
periplasmic space	1
L-phenylalanine metabolic process	1
peroxidase activity	1
negative regulation of phagocytosis, engulfment	1
L-leucine transaminase activity	1
N-acetylglucosamine-6-phosphate deacetylase activity	1
methenyltetrahydrofolate cyclohydrolase activity	1
monosaccharide binding	1
NAD+ synthase activity	1
monosaccharide transmembrane transport	1
phosphatase activity	1
protein histidine kinase activity	1
phosphate ion binding	1
protein import	1
N6-(1,2-dicarboxyethyl)AMP AMP-lyase (fumarate-forming) activity	1
protein kinase activity	1
methionine adenosyltransferase activity	1
protein metabolic process	1
NADH metabolic process	1
negative regulation of purine nucleobase metabolic process	1
phosphatidate cytidylyltransferase activity	1
protein polymerization	1
phosphatidylglycerol-membrane-oligosaccharide glycerophosphotransferase activity	1
protein repair	1
phosphatidylglycerol-prolipoprotein diacylglyceryl transferase activity	1
protein secretion by the type II secretion system	1
NADH oxidation	1
protein serine/threonine phosphatase activity	1
phosphatidylinositol phosphorylation	1
neutral amino acid transmembrane transporter activity	1
phosphinothricin N-acetyltransferase activity	1
nicotinamidase activity	1
phosphoenolpyruvate carboxylase activity	1
protein tyrosine kinase activity	1
peptidyl-glutamine methylation	1
protein-(glutamine-N5) methyltransferase activity	1
peptidyl-histidine modification	1
L-valine transaminase activity	1
organophosphate catabolic process	1
L-lactate dehydrogenase activity	1
ornithine carbamoyltransferase activity	1
Holliday junction helicase complex	1
leucine dehydrogenase activity	1
intramolecular lyase activity	1
ferredoxin-NADP+ reductase activity	1
GTP cyclohydrolase I activity	1
dUTP catabolic process	1
dTDP-4-dehydrorhamnose 3,5-epimerase activity	1
DNA methylation	1
isopentenyl diphosphate biosynthetic process, mevalonate pathway	1
flavin adenine dinucleotide biosynthetic process	1
envelope	1
FMN adenylyltransferase activity	1
heat shock protein binding	1
DNA methylation or demethylation	1
hydrolase activity, hydrolyzing N-glycosyl compounds	1
FMN biosynthetic process	1
inositol monophosphate 3-phosphatase activity	1
folic acid binding	1
iron ion transport	1
dUTP diphosphatase activity	1
lactose transport	1
folic acid metabolic process	1
dUMP biosynthetic process	1
folic acid-containing compound biosynthetic process	1
GMP synthase (glutamine-hydrolyzing) activity	1
dihydrofolate synthase activity	1
epoxyqueuosine reductase activity	1
formate-tetrahydrofolate ligase activity	1
erythrose 4-phosphate/phosphoenolpyruvate family amino acid biosynthetic process	1
D-ribose-importing ATPase activity	1
diphosphomevalonate decarboxylase activity	1
fructokinase activity	1
hydroxymethylglutaryl-CoA synthase activity	1
fructose 1,6-bisphosphate 1-phosphatase activity	1
DNA-3-methylbase glycosylase activity	1
fructose 1,6-bisphosphate metabolic process	1
DNA-7-methylguanine glycosylase activity	1
fructose 6-phosphate metabolic process	1
intrinsic component of plasma membrane	1
fructose transmembrane transport	1
dTDP-rhamnose biosynthetic process	1
fructose-bisphosphate aldolase activity	1
extracellular matrix	1
DNA modification	1
extrinsic component of plasma membrane	1
G protein-coupled receptor activity	1
farnesyltranstransferase activity	1
G protein-coupled receptor signaling pathway	1
lipid modification	1
galactokinase activity	1
GMP reductase activity	1
D-tagatose 6-phosphate metabolic process	1
DNA strand elongation	1
galactose metabolic process	1
DNA topoisomerase type I (single strand cut, ATP-independent) activity	1
endodeoxyribonuclease activity, producing 5'-phosphomonoesters	1
guanosine-5'-triphosphate,3'-diphosphate diphosphatase activity	1
GDP binding	1
heptaprenyl diphosphate synthase activity	1
GDP metabolic process	1
histidinol-phosphate transaminase activity	1
GDP-L-galactose phosphorylase activity	1
homoserine dehydrogenase activity	1
generation of precursor metabolites and energy	1
establishment of protein localization	1
geranyltranstransferase activity	1
hydroxymethylglutaryl-CoA reductase (NADPH) activity	1
glucan 1,4-alpha-maltohexaosidase activity	1
DNA ligase (NAD+) activity	1
glucan 1,6-alpha-glucosidase activity	1
DNA-3-methyladenine glycosylase activity	1
glucokinase activity	1
DNA-3-methylguanine glycosylase activity	1
gluconate 5-dehydrogenase activity	1
inositol phosphate dephosphorylation	1
lipoprotein biosynthetic process	1
dTDP-4-dehydrorhamnose reductase activity	1
L-isoleucine transaminase activity	1
intramolecular oxidoreductase activity, transposing S-S bonds	1
DNA dealkylation involved in DNA repair	1
ion transmembrane transporter activity, phosphorylative mechanism	1
endopeptidase activity	1
DNA-dependent ATPase activity	1
glucosamine catabolic process	1
division septum site selection	1
glucosamine-1-phosphate N-acetyltransferase activity	1
DNA (cytosine-5-)-methyltransferase activity	1
glucosamine-6-phosphate deaminase activity	1
DNA-templated transcription, initiation	1
glucose 1-dehydrogenase [NAD(P)] activity	1
L-alpha-amino acid transmembrane transport	1
glucose 6-phosphate metabolic process	1
L-asparagine biosynthetic process	1
glucose metabolic process	1
leucyl-tRNA aminoacylation	1
glucose-1-phosphate adenylyltransferase activity	1
ligase activity, forming carbon-oxygen bonds	1
glucose-1-phosphate phosphodismutase activity	1
lipid glycosylation	1
glucose-1-phosphate thymidylyltransferase activity	1
fatty acid synthase activity	1
glucose-6-phosphate isomerase activity	1
GMP metabolic process	1
glutamate 5-kinase activity	1
GMP reductase complex	1
glutamate racemase activity	1
Golgi transport complex	1
glutamate-5-semialdehyde dehydrogenase activity	1
GTP biosynthetic process	1
glutamate-ammonia ligase activity	1
enzyme-directed rRNA 2'-O-methylation	1
glutamate-cysteine ligase activity	1
guanine phosphoribosyltransferase activity	1
glutamate-tRNA ligase activity	1
guanosine-3',5'-bis(diphosphate) 3'-diphosphatase activity	1
glutaminase activity	1
guanylate kinase activity	1
glutamine biosynthetic process	1
dipeptidyl-peptidase activity	1
glutamine family amino acid biosynthetic process	1
hexitol catabolic process	1
dihydrolipoyl dehydrogenase activity	1
histidine-tRNA ligase activity	1
dihydroorotate dehydrogenase activity	1
histidyl-tRNA aminoacylation	1
glutamine-fructose-6-phosphate transaminase (isomerizing) activity	1
holo-[acyl-carrier-protein] synthase activity	1
dihydroneopterin aldolase activity	1
homoserine kinase activity	1
glutamyl-tRNA aminoacylation	1
dihydroorotase activity	1
glutamyl-tRNA(Gln) amidotransferase complex	1
dTDP biosynthetic process	1
glutaryl-CoA hydrolase activity	1
DNA ligase (ATP) activity	1
glutathione biosynthetic process	1
hydroxymethylglutaryl-CoA reductase activity	1
glutathione metabolic process	1
hypoxanthine phosphoribosyltransferase activity	1
glutathione synthase activity	1
IMP cyclohydrolase activity	1
glutathione transmembrane transport	1
IMP salvage	1
enoyl-[acyl-carrier-protein] reductase (NADH) activity	1
induction by symbiont of host defense response	1
glyceraldehyde-3-phosphate dehydrogenase (NAD(P)+) (phosphorylating) activity	1
inorganic ion transmembrane transport	1
glyceraldehyde-3-phosphate dehydrogenase (NADP+) (non-phosphorylating) activity	1
inositol monophosphate 1-phosphatase activity	1
glycerate kinase activity	1
inositol monophosphate 4-phosphatase activity	1
D-ribose transmembrane transport	1
DNA-7-methyladenine glycosylase activity	1
glycerol ether metabolic process	1
intein-mediated protein splicing	1
glycerol kinase activity	1
intra-Golgi vesicle-mediated transport	1
DNA primase activity	1
intramolecular oxidoreductase activity, interconverting aldoses and ketoses	1
glycerol-3-phosphate biosynthetic process	1
intramolecular transferase activity, phosphotransferases	1
glycerol-3-phosphate catabolic process	1
dTDP-glucose 4,6-dehydratase activity	1
glycerol-3-phosphate dehydrogenase (quinone) activity	1
divalent inorganic cation transport	1
glycerol-3-phosphate dehydrogenase [NAD(P)+] activity	1
exonuclease activity	1
enoyl-[acyl-carrier-protein] reductase activity	1
dihydrofolate biosynthetic process	1
enoyl-CoA hydratase activity	1
isoleucyl-tRNA aminoacylation	1
glycerol-3-phosphate oxidase activity	1
isopentenyl diphosphate biosynthetic process, methylerythritol 4-phosphate pathway	1
dihydropteroate synthase activity	1
exoribonuclease II activity	1
glycerophosphodiester phosphodiesterase activity	1
ketone body catabolic process	1
glycerophospholipid metabolic process	1
dTMP metabolic process	1
glycine betaine transport	1
DNA mediated transformation	1
glycine biosynthetic process	1
DNA alkylation	1
glycine biosynthetic process from serine	1
L-amino acid transmembrane transporter activity	1
glycine hydroxymethyltransferase activity	1
FAD binding	1
glycine N-methyltransferase activity	1
leucine biosynthetic process	1
dimethylallyltranstransferase activity	1
leucine-tRNA ligase activity	1
glycogen (starch) synthase activity	1
FAD metabolic process	1
diaminopimelate decarboxylase activity	1
drug catabolic process	1
glycogen metabolic process	1
D-ribose catabolic process	1
DNA replication initiation	1
D-ribose metabolic process	1
DNA replication origin binding	1
D-ribose pyranase activity	1
glycolytic process through fructose-6-phosphate	1
fatty acid oxidation	1
dicarboxylic acid biosynthetic process	1
Gly-tRNA(Ala) hydrolase activity	1
gluconate transmembrane transport	1
dephospho-CoA kinase activity	1
gluconate transmembrane transporter activity	1
chloroplast	1
arginine catabolic process to ornithine	1
cystathionine beta-lyase activity	1
argininosuccinate synthase activity	1
cellular aromatic compound metabolic process	1
4-carboxymuconolactone decarboxylase activity	1
1,4-alpha-oligoglucan phosphorylase activity	1
4-chlorobenzoyl-CoA dehalogenase activity	1
cytoplasm to vacuole transport by the Cvt pathway	1
aromatic amino acid family biosynthetic process, prephenate pathway	1
1,2-diacylglycerol 3-glucosyltransferase activity	1
4-formylbenzenesulfonate dehydrogenase activity	1
alkyl hydroperoxide reductase activity	1
asparaginase activity	1
3-hydroxyisobutyryl-CoA hydrolase activity	1
asparagine metabolic process	1
crossover junction endodeoxyribonuclease activity	1
asparagine-tRNA ligase activity	1
cysteinyl-tRNA aminoacylation	1
asparaginyl-tRNA aminoacylation	1
D-alanyl carrier activity	1
aspartate carbamoyltransferase activity	1
deoxycytidine kinase activity	1
aspartate kinase activity	1
agmatine deiminase activity	1
aspartate-ammonia ligase activity	1
alcohol dehydrogenase (NAD+) activity	1
aspartate-semialdehyde dehydrogenase activity	1
cephalosporin-C deacetylase activity	1
aspartate-tRNA ligase activity	1
chorismate mutase activity	1
aspartic-type endopeptidase activity	1
citrulline biosynthetic process	1
aspartyl-tRNA aminoacylation	1
conversion of methionyl-tRNA to N-formyl-methionyl-tRNA	1
4-hydroxyphenylacetate decarboxylase activity	1
CTP synthase activity	1
4-hydroxy-tetrahydrodipicolinate reductase	1
cysteine synthase activity	1
ATP:3'-cytidine-cytidine-tRNA adenylyltransferase activity	1
cytochrome complex	1
4-hydroxy-tetrahydrodipicolinate synthase activity	1
3-phosphoshikimate 1-carboxyvinyltransferase activity	1
5-(carboxyamino)imidazole ribonucleotide mutase activity	1
dAMP metabolic process	1
5-(carboxyamino)imidazole ribonucleotide synthase activity	1
deacetylase activity	1
ATPase-coupled monosaccharide transmembrane transporter activity	1
4-alpha-glucanotransferase activity	1
5,10-methylenetetrahydrofolate-dependent tRNA (m5U54) methyltransferase activity	1
ADP-ribose diphosphatase activity	1
ATPase-coupled putrescine transmembrane transporter activity	1
alanine transport	1
ATPase-coupled spermidine transmembrane transporter activity	1
cellular copper ion homeostasis	1
5'-3' DNA helicase activity	1
cellular metabolic compound salvage	1
1-phosphatidylinositol-4-phosphate 5-kinase activity	1
alpha,alpha-phosphotrehalase activity	1
[acyl-carrier-protein] S-malonyltransferase activity	1
alpha-amylase activity (releasing maltohexaose)	1
ATP-dependent peptidase activity	1
3-hydroxydecanoyl-[acyl-carrier-protein] dehydratase activity	1
5-amino-6-(5-phosphoribosylamino)uracil reductase activity	1
chromate transmembrane transporter activity	1
bacteriocin metabolic process	1
3-hydroxypalmitoyl-[acyl-carrier-protein] dehydratase activity	1
5-formyltetrahydrofolate cyclo-ligase activity	1
aminoacyl-tRNA hydrolase activity	1
5'-nucleotidase activity	1
1,4-dihydroxy-2-naphthoyl-CoA synthase activity	1
beta-galactosidase activity	1
coproporphyrinogen oxidase activity	1
(3R)-hydroxymyristoyl-[acyl-carrier-protein] dehydratase activity	1
CTP biosynthetic process	1
beta-glucoside kinase activity	1
CTP:tRNA cytidylyltransferase activity	1
beta-ketoacyl-acyl-carrier-protein synthase II activity	1
16S rRNA (adenine(1518)-N(6)/adenine(1519)-N(6))-dimethyltransferase activity	1
beta-ketoacyl-acyl-carrier-protein synthase III activity	1
cysteine-tRNA ligase activity	1
2,3-bisphosphoglycerate-dependent phosphoglycerate mutase activity	1
cytidine deamination	1
beta-maltose 4-alpha-glucanotransferase activity	1
antibacterial humoral response	1
beta-N-acetylhexosaminidase activity	1
cytoskeleton	1
6-aminohexanoate-cyclic-dimer hydrolase activity	1
D-alanine biosynthetic process	1
2',3'-cyclic-nucleotide 2'-phosphodiesterase activity	1
D-amino acid catabolic process	1
biotin carboxylase activity	1
16S rRNA (guanine(966)-N(2))-methyltransferase activity	1
biotin transmembrane transporter activity	1
arginine deiminase activity	1
biotin transport	1
defense response to virus	1
biotin-[acetyl-CoA-carboxylase] ligase activity	1
deoxyribonucleoside monophosphate biosynthetic process	1
2,3-dihydro-2,3-dihydroxybenzoate dehydrogenase activity	1
deoxyribose-phosphate aldolase activity	1
6-phosphofructokinase activity	1
cell septum assembly	1
butanediol metabolic process	1
aerobic electron transport chain	1
C-5 methylation of cytosine	1
1,4-alpha-glucan branching enzyme activity	1
6-phosphogluconolactonase activity	1
alanine:sodium symporter activity	1
cadmium ion transmembrane transporter activity	1
alanine-tRNA ligase activity	1
cadmium ion transport	1
alanyl-tRNA aminoacylation	1
7,8-dihydroneopterin 3'-triphosphate biosynthetic process	1
alcohol metabolic process	1
cAMP biosynthetic process	1
3-hydroxybutyrate dehydrogenase activity	1
capsule polysaccharide biosynthetic process	1
cellular protein catabolic process	1
carbamate kinase activity	1
alpha-1,4-glucan synthase activity	1
7S RNA binding	1
alpha-amylase activity	1
8-oxo-7,8-dihydroguanosine triphosphate pyrophosphatase activity	1
3-hydroxybutyryl-CoA dehydrogenase activity	1
carbohydrate catabolic process	1
choloylglycine hydrolase activity	1
acetaldehyde dehydrogenase (acetylating) activity	1
chorismate metabolic process	1
carbohydrate derivative biosynthetic process	1
chorismate synthase activity	1
carbohydrate derivative catabolic process	1
chromate transport	1
acetate kinase activity	1
3-hydroxyoctanoyl-[acyl-carrier-protein] dehydratase activity	1
carbohydrate derivative transport	1
chromosome separation	1
acetoin biosynthetic process	1
3-methyl-2-oxobutanoate dehydrogenase (2-methylpropanoyl-transferring) activity	1
acetolactate decarboxylase activity	1
1,4-alpha-glucan branching enzyme activity (using a glucosylated glycogenin as primer for glycogen synthesis)	1
acetolactate synthase activity	1
coenzyme A metabolic process	1
acetyl-CoA biosynthetic process	1
ammonium transmembrane transport	1
acetyl-CoA C-acetyltransferase activity	1
copper ion binding	1
23S rRNA (guanine(2445)-N(2))-methyltransferase activity	1
co-translational protein modification	1
carbon fixation	1
C-terminal protein methylation	1
carbon utilization	1
CTP salvage	1
carbonate dehydratase activity	1
CTP:3'-cytidine-tRNA cytidylyltransferase activity	1
[citrate (pro-3S)-lyase] ligase activity	1
cyclopentanol dehydrogenase activity	1
carboxy-cis,cis-muconate cyclase activity	1
ammonium transmembrane transporter activity	1
acetylornithine deacetylase activity	1
cysteine metabolic process	1
carboxylic acid transport	1
cysteine transport	1
carboxy-lyase activity	1
angiostatin binding	1
2-dehydropantoate 2-reductase activity	1
cytidine deaminase activity	1
cardiolipin biosynthetic process	1
cytidylate kinase activity	1
cardiolipin synthase activity	1
cytokinin biosynthetic process	1
3,4-dihydroxybenzoate metabolic process	1
antioxidant activity	1
(S)-2-(5-amino-1-(5-phospho-D-ribosyl)imidazole-4-carboxamido)succinate AMP-lyase (fumarate-forming) activity	1
cytoplasmic side of plasma membrane	1
acyl-CoA hydrolase activity	1
antiphagocytosis	1
acylphosphatase activity	1
D-alanine [D-alanyl carrier protein] ligase activity	1
catalytic activity, acting on DNA	1
aralkylamine N-acetyltransferase activity	1
acyl-phosphate glycerol-3-phosphate acyltransferase activity	1
3'-tRNA processing endoribonuclease activity	1
catechol-containing compound catabolic process	1
D-aminoacyl-tRNA deacylase activity	1
cation binding	1
dCMP deaminase activity	1
adenine phosphoribosyltransferase activity	1
arginine biosynthetic process via ornithine	1
adenine salvage	1
'de novo' L-methionine biosynthetic process	1
CDP-diacylglycerol biosynthetic process	1
arginine deiminase pathway	1
CDP-diacylglycerol-glycerol-3-phosphate 3-phosphatidyltransferase activity	1
4-(cytidine 5'-diphospho)-2-C-methyl-D-erythritol kinase activity	1
adenosylhomocysteine nucleosidase activity	1
deoxyadenosine kinase activity	1
3-dehydro-L-gulonate-6-phosphate decarboxylase activity	1
deoxyguanosine kinase activity	1
adenylate kinase activity	1
deoxyribonucleotide biosynthetic process	1
adenyl-nucleotide exchange factor activity	1
deoxyribose phosphate catabolic process	1
adenylosuccinate synthase activity	1
argininosuccinate lyase activity	1
cell morphogenesis	1
Grand Total	5485

## Sheet: secreted_De
qpid	cluster_GSZ	cluster_RM1sum	cluster_size	cluster_desccount	RM2	val_avg	jac_avg	desc	genename
107A_contigs_00006_1	2797.8	1.30699	2	18	1.72896	0.0372767	0.00392386	ScpI
107A_contigs_00006_1	48.6245	0.652267	1	14831	0.61712	0.0144719	7.53053e-08	Peptidase S8
107A_contigs_00006_1	49.1104	0.568357	1	11040	0.616546	0.0130227	1.83601e-07	LPXTG cell wall anchor domain-containing protein
107A_contigs_00008_1	262.451	3.73243	5	1500	0.720986	0.0490672	7.93065e-07	Lysine-arginine-ornithine-binding periplasmic protein	GLNP
107A_contigs_00008_1	119.425	14.4778	19	108810	0.698373	0.114345	6.32152e-07	Glutamine ABC transporter glutamine-binding protein/permease	GLNP
107A_contigs_00008_1	145.264	3.8005	5	5075	0.69081	0.0805743	2.19238e-06	Polar amino acid transport system permease/substrate-binding protein	GLNP
107A_contigs_00008_1	140.644	1.4762	2	817	0.682597	0.0685645	2.63564e-06	Glutamine transport system permease protein GlnP	GLNP
107A_contigs_00017_1	2455.15	32.0312	40	365	1.57206	0	0	Maltooligosaccharide-binding protein	MALX
107A_contigs_00017_1	2100.51	4.53598	6	7	1.49997	0.131576	0.00178284	Maltose/maltodextrin ABC transporter sugar-binding protein MalX	MALX
107A_contigs_00017_1	1916.24	4.13807	5	10	1.3565	0	0	Putative maltose/maltodextrin-binding protein	MALX
107A_contigs_00017_1	419.01	4.61395	6	260	0.778027	0.0385345	5.63441e-06	Maltose maltodextrin ABC transporter, substrate binding periplasmic protein malE	MALX
107A_contigs_00017_1	371.552	1.47949	2	34	0.741589	0.00560118	5.97964e-09	Maltose/maltodextrin transport system substrate-binding protein	MALX
107A_contigs_00017_1	123.962	21.722	28	65644	0.692403	0.0996577	9.17548e-07	Maltose/maltodextrin ABC transporter, maltose/maltodextrin-binding protein	MALX
107A_contigs_00017_1	68.9203	9.51702	12	40696	0.639588	0.0415475	4.68272e-06	Extracellular solute-binding protein	MALX
107A_contigs_00030_1	170.74	40.8867	57	169264	0.723368	0.122778	6.21682e-06	Short chain dehydrogenase
107A_contigs_00030_1	51.7374	21.3956	30	496966	0.646044	0.066697	9.64894e-07	Oxidoreductase
107A_contigs_00069_1	1017.11	9.8027	14	790	0.996846	0	0	YbbR-like domain-containing protein
107A_contigs_00069_1	679.35	6.079	9	681	0.934322	0.136933	0.000364811	YbbR-like domain-containing protein YbbR
107A_contigs_00069_1	506.957	4.91375	7	799	0.82523	0.0612205	1.50107e-06	Gram-positive signal peptide protein, YSIRK family
107A_contigs_00069_1	318.667	0.741104	1	46	0.721286	0.00720405	2.46535e-05	CdaA regulatory protein CdaR
107A_contigs_00069_1	56.3533	0.741104	1	1470	0.612979	0.000824996	6.15578e-10	Putative membrane associated protein
107A_contigs_00092_1	216.611	47.8829	63	115237	0.836395	0.301416	7.51034e-06	Dimethylsulfoxide reductase chain B	IOLS
107A_contigs_00092_1	76.5754	24.8789	34	247071	0.727983	0.202553	2.85339e-06	Predicted oxidoreductase	IOLS
107A_contigs_00092_1	94.8086	1.50237	2	593	0.629675	0.00330478	1.60858e-09	Aryl-alcohol dehydrogenase (NADP(+))	IOLS
107A_contigs_00142_1	1391.84	6.30583	9	54	1.20141	0.103106	0.00135073	Probable ABC transporter extracellular-binding protein YckB	YCKB
107A_contigs_00142_1	361.119	4.27117	6	368	0.758877	0.0460924	4.57086e-06	Cystine ABC transporter, periplasmic cystine-binding protein FliY	YCKB
107A_contigs_00142_1	166.001	4.41958	6	1864	0.710564	0.102195	1.44037e-06	ABC transporter, substrate-binding protein, family 3	YCKB
107A_contigs_00142_1	117.438	42.9832	62	350309	0.689635	0.0993588	1.23323e-06	Amino acid ABC transporter substrate-binding protein, PAAT family	YCKB
107A_contigs_00142_1	119.728	0.719518	1	95	0.637891	0	0	Cystine-binding protein	YCKB
107A_contigs_00142_1	75.8195	9.61007	12	42082	0.628286	0.0150157	1.6789e-06	Bacterial extracellular solute-binding protein	YCKB
107A_contigs_00142_1	24.6808	2.04882	3	17963	0.603376	0.00660996	1.04143e-06	PBPb domain-containing protein	YCKB
107A_contigs_00174_1	599.867	3.02228	4	60	0.840243	0.0194258	1.51545e-05	Bacterial extracellular solute-binding lipoprotei n, family 3	FLIY
107A_contigs_00174_1	410.216	0.843751	1	3	0.811054	0.107485	4.80691e-05	Amino acid-binding protein Abp	FLIY
107A_contigs_00174_1	350.894	56.5457	74	61338	0.767189	0.0694936	2.57511e-06	ABC transporter arginine-binding protein 1	FLIY
107A_contigs_00174_1	160.022	4.62427	6	1973	0.682393	0.0535555	8.2346e-07	ABC transporter, substrate-binding protein, family 3	FLIY
107A_contigs_00174_1	154.035	7.44456	10	5517	0.664629	0.0245572	1.42179e-06	Membrane-bound lytic murein transglycosylase F	FLIY
107A_contigs_00174_1	151.047	0.754667	1	59	0.650419	0	0	Histidine-binding protein	FLIY
107A_contigs_00198_1	566.95	18.4857	24	2335	0.847597	0.0581446	1.52868e-05	Phosphate ABC transporter substrate-binding protein PstS	PSTS
107A_contigs_00198_1	482.172	28.0082	36	7410	0.782869	0	0	Phosphate-binding protein	PSTS
107A_contigs_00198_1	343.102	26.825	34	13421	0.769147	0.0790686	1.962e-06	Phosphate ABC transporter extracellular phosphate-binding lipoprotein	PSTS
107A_contigs_00198_1	189.207	3.82394	5	897	0.714815	0.0927028	8.36563e-07	Putative ABC transporter phosphate-binding protein	PSTS
107A_contigs_00213_1	458.953	7.17377	9	757	0.784195	0.0200255	8.45597e-07	Basic membrane protein A2	TMPC
107A_contigs_00213_1	470.86	16.0372	20	3594	0.778344	0	0	Nucleoside-binding protein	TMPC
107A_contigs_00213_1	354.407	4.59574	6	521	0.760701	0.0545992	3.73655e-07	Carbohydrate uptake ABC superfamily ATP binding cassette transporter, binding protein	TMPC
107A_contigs_00213_1	380.206	5.60769	7	674	0.74745	0.0101271	9.23695e-06	Membrane lipoprotein TmpC	TMPC
107A_contigs_00213_1	237.11	17.6143	22	17089	0.712936	0.0530023	2.49892e-05	BMP family ABC transporter substrate-binding protein	TMPC
107A_contigs_00213_1	147.704	0.82644	1	97	0.653213	0.00779599	3.34774e-08	CD4+ T-cell-stimulating antigen	TMPC
107A_contigs_00213_1	6.86856	1.58932	2	153390	0.623281	0.05761	2.55297e-07	ABC transporter	TMPC
107A_contigs_00219_1	1700.03	57.9228	79	2884	1.35829	0.16653	0.000738072	Phosphopantothenoylcysteine decarboxylase	COAC
107A_contigs_00219_1	162.039	5.81349	8	3196	0.668738	0.026269	1.60077e-06	Flavoprotein domain-containing protein	COAC
107A_contigs_00219_1	27.7545	2.93589	4	27520	0.605916	0.00908341	2.99797e-07	Coenzyme A biosynthesis bifunctional protein CoaBC	COAC
107A_contigs_00253_1	418.156	5.44151	8	3996	1.01127	0.479234	0.000462135	ThrE domain-containing protein
107A_contigs_00253_1	236.736	2.73874	4	3158	0.829184	0.272622	1.00447e-05	Threonine/serine exporter
107A_contigs_00276_1	707.563	1.65108	2	528	0.873025	0	0	Surface-anchored protein
107A_contigs_00283_1	324.351	2.1419	3	3766	0.72838	0.0163018	1.04767e-06	Pneumococcal-type histidine triad protein
107A_contigs_00284_1	4585.84	19.0583	26	60	2.50326	0.1489	0.00024944	Putative laminin adhesion	LMB
107A_contigs_00284_1	1976.25	10.7086	15	102	1.41265	0.0606509	5.97592e-06	Laminin-binding surface protein	LMB
107A_contigs_00284_1	472.397	5.70709	8	507	0.787875	0.0168223	9.72117e-06	High-affinity zinc uptake system binding-protein ZnuA	LMB
107A_contigs_00284_1	409.747	0.695196	1	4	0.766584	0.0239345	1.25436e-07	Metal binding protein, AcdA-family	LMB
107A_contigs_00284_1	380.513	4.99262	7	598	0.758166	0.0301157	5.23521e-07	Manganese ABC transporter substrate-binding lipoprotein	LMB
107A_contigs_00284_1	181.163	2.15835	3	493	0.664828	0.00445791	3.60262e-08	Periplasmic solute-binding family protein	LMB
107A_contigs_00284_1	111.019	2.91227	4	2389	0.643703	0.0175393	3.39943e-08	ABC transporter, substrate-binding protein	LMB
107A_contigs_00284_1	104.405	0.695196	1	154	0.632081	0.000601659	5.06125e-08	Adhesion lipoprotein	LMB
107A_contigs_00285_1	1655.83	20.9663	28	1117	1.49786	0.463266	0.000121832	Extracellular protein
107A_contigs_00285_1	276.038	4.41129	6	1779	0.747912	0.0896161	9.63066e-07	Signal peptide
107A_contigs_00324_1	506.911	1.50376	2	56	0.819907	0.0512057	0.000173888	UPF0118 membrane protein YubA
107A_contigs_00324_1	171.396	13.0298	18	36742	0.707732	0.0927813	2.13556e-07	AI-2E family transporter
107A_contigs_00324_1	132.789	13.5289	19	65947	0.706898	0.120344	2.04104e-05	Predicted PurR-regulated permease PerM
107A_contigs_00324_1	40.0108	0.744414	1	2200	0.606505	0.000945577	1.28243e-08	Putative membrane spanning protein
107A_contigs_00337_1	9569.31	6.15377	9	11	4.79289	0.707839	0.000576521	Surface-anchored subtilase family protein	PRTP
107A_contigs_00337_1	337.049	0.562182	1	74	0.737682	0.0242681	5.43004e-08	Putative cross-wall-targeting lipoprotein signal	PRTP
107A_contigs_00337_1	25.0833	0.593076	1	14831	0.601318	0.00242478	1.26175e-08	Peptidase S8	PRTP
107A_contigs_00391_1	1715.71	5.86685	8	30	1.29526	0.0358068	1.77585e-06	Putative surface-anchored 5'-nucleotidase	YHCR
107A_contigs_00391_1	581.384	42.4671	58	13686	0.837441	0.0280886	1.54225e-06	Surface-anchored 5'-nucleotidase	YHCR
107A_contigs_00391_1	250.111	16.5243	23	11192	0.770881	0.152523	6.59396e-06	Bifunctional metallophosphatase/5'-nucleotidase	YHCR
107A_contigs_00391_1	181.077	2.20391	3	380	0.686262	0.0449637	6.28325e-09	5'-nucleotidase, C-terminal domain protein	YHCR
107A_contigs_00391_1	175.684	2.169	3	391	0.67413	0.0261402	9.68953e-05	Endonuclease YhcR	YHCR
107A_contigs_00391_1	148.073	1.39904	2	229	0.649229	0	0	5'-nucleotidase family protein	YHCR
107A_contigs_00449_1	63.9585	1.72323	2	64592	0.627357	0.022215	1.77586e-07	N-acetylmuramoyl-L-alanine amidase
107A_contigs_00466_1	368.107	2.12485	3	89	0.737243	0	0	Arginine-binding protein	ARTP
107A_contigs_00466_1	215.788	5.70126	8	1864	0.69262	0.0307641	3.51062e-07	ABC transporter, substrate-binding protein, family 3	ARTP
107A_contigs_00466_1	169.514	7.70655	11	5517	0.674742	0.0319559	2.03517e-06	Membrane-bound lytic murein transglycosylase F	ARTP
107A_contigs_00466_1	135.117	48.6819	69	345070	0.670271	0.0494799	1.87381e-06	Amino acid ABC transporter substrate-bindingprotein/permease	ARTP
107A_contigs_00466_1	43.0934	5.37341	7	41210	0.612078	0.00913336	9.04753e-07	Arginine-binding extracellular protein ArtP	ARTP
107A_contigs_00477_1	1332.47	37.1383	52	1995	1.20147	0.148066	6.83362e-05	DNA-entry nuclease EndA	ENDA
107A_contigs_00477_1	894.421	32.0044	44	3288	1.01073	0.118786	1.12724e-05	Competence associated membrane nuclease	ENDA
107A_contigs_00477_1	480.658	2.18355	3	53	0.782263	0	0	DNA/RNA non-specific endonuclease-like protein	ENDA
107A_contigs_00516_1	486.671	2.70931	4	89	0.784668	0	0	Arginine-binding protein	ARTP
107A_contigs_00516_1	317.548	8.09097	12	1864	0.747914	0.0582913	6.70961e-07	ABC transporter, substrate-binding protein, family 3	ARTP
107A_contigs_00516_1	169.941	7.45118	11	5517	0.675541	0.0331402	2.1106e-06	Membrane-bound lytic murein transglycosylase F	ARTP
107A_contigs_00516_1	114.836	39.45	58	336849	0.667937	0.0603831	1.8787e-06	ABC-type amino acid transport/signal transduction system	ARTP
107A_contigs_00516_1	77.9874	9.36285	13	41221	0.642577	0.0403439	8.31844e-06	Arginine-binding extracellular protein ArtP	ARTP
107A_contigs_00520_1	3301.82	38.2791	50	317	1.97581	0.122525	0.00732893	Zinc ABC transporter substrate-binding protein AdcA	ADCA
107A_contigs_00520_1	497.452	20.264	27	3913	0.832199	0.0815424	1.60181e-05	High-affinity zinc uptake system binding-protein ZnuA	ADCA
107A_contigs_00520_1	356.836	5.16978	7	495	0.739004	0.0118283	3.33875e-05	Candidate zinc-binding lipoprotein ZinT	ADCA
107A_contigs_00520_1	351.668	0.724125	1	4	0.730949	0.000531731	7.58689e-09	Surface adhesin	ADCA
107A_contigs_00520_1	190.518	0.754619	1	37	0.668771	0.00483657	4.03732e-06	YodA lipocalin-like domain protein	ADCA
107A_contigs_00520_1	97.6939	3.64054	5	3272	0.629078	0	0	Zinc-binding protein	ADCA
107A_contigs_00520_1	84.4972	3.00615	4	2982	0.627237	0.00648774	3.5173e-08	Manganese ABC transporter substrate-binding lipoprotein	ADCA
107A_contigs_00552_1	4449.99	2.60648	4	15	2.48813	0.222884	0.000171476	Surface-layer 125 kDa protein
107A_contigs_00552_1	1940.38	1.99029	3	46	1.46399	0.184597	4.1162e-06	Cobalamin ECF transporter
107A_contigs_00563_1	381.516	41.3122	62	41149	0.851671	0.205779	9.53868e-05	Pyridine nucleotide-disulfide oxidoreductase	CZCO
107A_contigs_00563_1	115.186	1.41272	2	528	0.694667	0.110552	4.32275e-06	Putative oxidoreductase CzcO	CZCO
107A_contigs_00563_1	122.651	12.368	18	35627	0.662283	0.0438166	2.06565e-06	Baeyer-Villiger flavin-containing monooxygenase	CZCO
107A_contigs_00563_1	5.23556	0.613606	1	45291	0.593002	0.00171218	2.86608e-09	Thioredoxin reductase	CZCO
107A_contigs_00565_1	1138.81	9.7636	13	180	1.04552	0	0	Oligopeptide-binding protein	OPPA
107A_contigs_00565_1	415.977	1.74312	2	43	0.760318	0.00740956	1.39186e-07	Extracellular oligopeptide-binding protein	OPPA
107A_contigs_00565_1	365.078	11.9836	16	2638	0.760296	0.0457802	8.94965e-05	Oligopeptide ABC transporter, periplasmic oligopeptide-binding protein OppA	OPPA
107A_contigs_00565_1	144.296	7.44375	10	6511	0.67288	0.0474751	8.31637e-07	Peptide binding protein	OPPA
107A_contigs_00565_1	84.0118	30.2413	40	314495	0.662152	0.0727304	7.57065e-07	Oligopeptide ABC transporter substrate-binding protein	OPPA
107A_contigs_00565_1	92.3443	8.90429	12	22710	0.640162	0.0249515	1.24875e-06	Oligopeptide transport system substrate-binding protein	OPPA
107A_contigs_00565_1	68.5596	0.747522	1	291	0.618879	0.0027462	2.41617e-09	Threonine kinase	OPPA
107A_contigs_00565_1	28.9987	0.743026	1	1604	0.604495	0.00546261	1.75703e-06	Glutathione-binding protein GsiB	OPPA
107A_contigs_00571_1	677.088	14.8694	23	6070	1.09486	0.441547	0.000364507	Gas vesicle protein
107A_contigs_00571_1	66.0631	1.25617	2	4547	0.630554	0.0266578	9.55478e-06	YtxH domain-containing protein
107A_contigs_00582_1	658.448	41.8179	56	12003	0.908223	0.103479	1.35051e-06	ABC transporter substrate-binding protein-phosphate transport	PSTS2
107A_contigs_00582_1	199.133	13.4231	18	13513	0.687889	0.0344065	1.62937e-05	Phosphate ABC transporter, periplasmic phosphate-binding lipoprotein PstS	PSTS2
107A_contigs_00582_1	36.8655	4.32845	6	40696	0.61896	0.0268184	1.51132e-06	Extracellular solute-binding protein	PSTS2
107A_contigs_00601_1	814.359	8.45809	11	276	0.915743	0	0	Glutamine-binding protein	PEB1A
107A_contigs_00601_1	765.998	7.21511	10	227	0.903975	0.0142943	2.78923e-07	Major cell-binding factor	PEB1A
107A_contigs_00601_1	389.544	32.2324	45	17510	0.774237	0.0536225	1.59935e-06	Bifunctional adhesin/ABC transporter aspartate/glutamate-binding protein	PEB1A
107A_contigs_00601_1	360.18	0.712062	1	6	0.765131	0.058601	9.27399e-06	ABC transporter, substrate-binding protein, famil y 3	PEB1A
107A_contigs_00601_1	433.064	0.85615	1	7	0.763226	0	0	Putative glutamine-binding protein	PEB1A
107A_contigs_00601_1	134.03	19.1271	27	51976	0.693401	0.0939415	1.94169e-06	ABC-type amino acid transport/signal transduction system periplasmic component/domain	PEB1A
107A_contigs_00601_1	79.1406	2.13707	3	1864	0.636714	0.028411	3.51714e-07	ABC transporter, substrate-binding protein, family 3	PEB1A
107A_contigs_00601_1	15.2211	0.709761	1	5517	0.597894	0.00340706	1.97259e-08	Membrane-bound lytic murein transglycosylase F	PEB1A
107A_contigs_00622_1	1709.27	69.537	95	4116	1.3102	0.0688489	6.13402e-05	Lichenan-specific phosphotransferase enzyme IIB component	CELB
107A_contigs_00622_1	369.153	0.740234	1	2	0.77241	0.0655598	0.000108296	Cellobiose phosphotransferase system IIBcomponent	CELB
107A_contigs_00622_1	306.237	1.4661	2	57	0.743082	0.0577117	1.4898e-05	PTS cellbiose transporter subunit IIC	CELB
107A_contigs_00622_1	107.893	0.704435	1	106	0.641627	0.0159811	1.01169e-06	Phosphotransferase system sugar-specific EII component	CELB
107A_contigs_00665_1	243.399	73.3008	100	222517	0.915064	0.42963	4.29e-05	Cyclophilin type peptidyl-prolyl cis-trans isomerase	CYPB
107A_contigs_00668_1	3142.82	17.3602	22	67	1.84713	0	0	Manganese-binding protein	MTSA
107A_contigs_00668_1	2267.57	4.83904	6	8	1.50888	0.0222937	0.0018076	MtsA	MTSA
107A_contigs_00668_1	1211.22	2.58477	3	4	1.08036	0.0110823	3.12265e-07	Extracellular manganese-binding protein	MTSA
107A_contigs_00668_1	790.148	50.8443	65	9091	0.949486	0.0819361	9.56158e-06	Manganese ABC transporter, periplasmic-binding protein SitA	MTSA
107A_contigs_00668_1	328.195	0.767228	1	12	0.733622	0.0232905	7.06837e-07	Metal ABC transporter substrate-binding lipoprotein/adhesin PsaA	MTSA
107A_contigs_00675_1	1087.7	2.19545	3	4	1.03445	0.0176571	0.000331082	Putative dehydrogenease / oxidoreductase	FABG
107A_contigs_00675_1	234.854	51.9365	70	119844	0.818329	0.253562	7.01296e-06	3-ketoacyl-ACP reductase	FABG
107A_contigs_00675_1	44.9067	11.8825	16	169394	0.64475	0.0694097	1.63063e-06	Short chain dehydrogenase	FABG
107A_contigs_00675_1	37.6201	0.740625	1	950	0.610659	0.0105859	2.31867e-08	NAD(P)-dependent dehydrogenase	FABG
107A_contigs_00675_1	23.8813	1.4649	2	9173	0.605059	0.0103899	3.54688e-07	Gluconate 5-dehydrogenase	FABG
107A_contigs_00709_1	472.889	7.88179	11	708	0.786256	0.0133969	1.44785e-07	Receptor family ligand-binding region
107A_contigs_00709_1	397.725	0.787798	1	8	0.751012	0.0036257	9.67636e-10	Leu/Ile/Val-binding protein like protein
107A_contigs_00709_1	170.797	59.6405	82	309778	0.70647	0.0908518	2.94811e-06	Amino acid/amide ABC transporter substrate-binding protein, HAAT family
107A_contigs_00709_1	240.25	0.689618	1	21	0.6861	0	0	Leucine-isoleucine-valine-threonine-and alanine-binding protein
107A_contigs_00709_1	72.5665	2.15867	3	2253	0.620843	0.00342763	1.30386e-08	Leucine-, isoleucine-, valine-, threonine-, and alanine-binding protein
107A_contigs_00718_1	753.327	26.6193	37	3116	0.919005	0.0522156	1.21224e-05	Ferrichrome ABC transporter (Ferrichrome-binding protein)	FHUD
107A_contigs_00718_1	730.818	3.03346	4	43	0.882327	0	0	Ferrichrome-binding protein, putative	FHUD
107A_contigs_00718_1	643.292	7.8221	11	369	0.876499	0.055047	0.000353154	Ferrichrome-binding lipoprotein FhuD	FHUD
107A_contigs_00718_1	578.514	28.7456	38	6161	0.821406	0	0	Ferrichrome-binding protein	FHUD
107A_contigs_00718_1	336.498	0.673562	1	2	0.771855	0.0891613	2.6342e-06	Heme ABC transporter, heme-binding protein, isdE	FHUD
107A_contigs_00718_1	371.554	0.743732	1	2	0.742353	0.0070406	6.6496e-07	FtsB	FHUD
107A_contigs_00718_1	169.764	3.52216	5	1074	0.664842	0.0130884	9.16505e-08	Ferrichrome-binding periplasmic protein	FHUD
107A_contigs_00748_1	658.777	73.6757	96	28904	0.939572	0.162369	0.000293502	Membrane protein insertase YidC	YIDC
107A_contigs_00748_1	293.55	0.772336	1	16	0.728128	0.0390713	2.09128e-06	Membrane protein oxaA 2	YIDC
107A_contigs_00752_1	638.321	80.776	100	32420	1.1077	0.495043	2.5538e-05	UDP-N-acetylmuramate--L-alanine ligase	MURC
107A_contigs_00768_1	875.766	13.832	18	653	0.974079	0.0637202	4.6988e-05	TrkA N-terminal domain protein	KTRA
107A_contigs_00768_1	624.561	5.86706	8	231	0.869648	0.0562673	9.46711e-05	Potassium uptake protein ktrA	KTRA
107A_contigs_00768_1	413.146	43.3445	60	28800	0.795297	0.0755432	2.86134e-05	Ktr system potassium uptake protein A KtrA	KTRA
107A_contigs_00768_1	22.5352	2.25692	3	25949	0.60499	0.0112758	1.13835e-06	Adenosylhomocysteinase	KTRA
107A_contigs_00773_1	775.67	5.31113	7	804	0.904116	0.00725945	8.27324e-06	D-methionine-binding lipoprotein metQ	ATMB
107A_contigs_00773_1	37.0419	4.69617	6	273782	0.696712	0.173388	1.78534e-07	ABC transporter substrate-binding protein	ATMB
107A_contigs_00774_1	216.279	33.7239	45	57125	0.710562	0.0642463	1.42674e-06	Amino acid ABC transporter substrate-binding protein, PAAT family
107A_contigs_00774_1	71.5822	24.6905	33	276994	0.670444	0.097757	1.22442e-06	ABC transporter, substrate-binding protein, family 3
107A_contigs_00774_1	99.8555	13.1531	17	40696	0.659779	0.0562961	8.98876e-06	Extracellular solute-binding protein
107A_contigs_00774_1	46.4141	0.739023	1	596	0.608714	0.000280083	4.30235e-07	L-cystine-binding protein TcyA
107A_contigs_00774_1	30.7713	1.49308	2	5517	0.605901	0.00677796	7.8485e-08	Membrane-bound lytic murein transglycosylase F
107A_contigs_00774_1	8.4289	0.74654	1	17963	0.593973	0.00113432	5.95727e-08	PBPb domain-containing protein
107A_contigs_00803_1	1037.3	59.0278	82	8318	1.0741	0.13054	1.20451e-05	Bifunctional 2',3'-cyclic-nucleotide 2'-phosphodiesterase/3'-nucleotidase	CPDB
107A_contigs_00803_1	1076.63	5.11572	7	58	1.02065	0	0	Putative surface-anchored 2',3'-cyclic-nucleotide 2'-phosphodiesterase	CPDB
107A_contigs_00803_1	295.711	6.41841	9	1210	0.764172	0.105443	0.00011568	Trifunctional nucleotide phosphoesterase protein YfkN	CPDB
107A_contigs_00803_1	375.318	0.740505	1	4	0.744812	0.00883263	0.000142462	CpdB	CPDB
107A_contigs_00809_1	1417.58	0.574596	1	11	1.20278	0.0863244	1.10075e-07	Cell wall-associated hydrolase-like protein
107A_contigs_00809_1	474.649	1.17602	2	411	0.801481	0.0407931	4.08979e-05	Permuted papain-like amidase enzyme, YaeF/YiiX, C92 family
107A_contigs_00809_1	74.3378	0.55159	1	3685	0.649182	0.0555592	3.58545e-06	Septation ring formation regulator ezrA
107A_contigs_00809_1	29.6735	1.13742	2	98002	0.640483	0.0728565	6.04033e-08	Hydrolase
107A_contigs_00828_1	296.273	32.4627	48	36049	0.736914	0.0535932	9.90572e-06	Major facilitator superfamily transporter-permease
107A_contigs_00828_1	54.8312	27.6638	42	748704	0.634118	0.0418588	1.34302e-06	MFS transporter
107A_contigs_00828_1	35.2518	3.18057	5	24282	0.621088	0.0320522	1.2879e-06	Predicted arabinose efflux permease, MFS family
107A_contigs_00828_1	49.0139	1.91947	3	4598	0.616604	0.0132043	3.62473e-07	Fucose permease
107A_contigs_00828_1	26.5205	0.63846	1	1737	0.600965	0.000673155	1.10469e-08	Cyanate permease
107A_contigs_00855_1	156.225	55.5511	72	282505	0.733295	0.152463	2.45768e-06	ABC-type sugar transport system, periplasmic component	LIPO
107A_contigs_00855_1	130.249	18.0586	23	43006	0.6637	0.0407554	8.78785e-06	Extracellular solute-binding protein, family 1	LIPO
107A_contigs_00855_1	69.3843	0.767091	1	274	0.621454	0.00698213	4.39309e-06	Lipoprotein lplA	LIPO
107A_contigs_00855_1	59.4934	0.812468	1	418	0.617619	0.00721075	9.9971e-07	Lipoprotein LipO	LIPO
107A_contigs_00855_1	24.1376	0.789675	1	2392	0.600483	0.00156301	5.93439e-08	Putative aldouronate transport system substrate-binding protein	LIPO
107A_contigs_00893_1	586.356	39.4023	49	10048	0.891456	0.12625	3.19604e-05	Methyltransferase N6-adenine-specific DNA methylase	RLML
107A_contigs_00893_1	104.678	28.0976	35	159531	0.662402	0.0576058	1.08024e-06	Ribosomal RNA large subunit methyltransferase L	RLML
107A_contigs_00893_1	162.642	6.40812	8	3453	0.66116	0.0115145	1.21509e-05	THUMP domain-containing protein	RLML
107A_contigs_00906_1	268.464	44.7403	65	74556	0.738723	0.0779952	1.9389e-06	Amino acid ABC transporter substrate-binding protein, PAAT family
107A_contigs_00906_1	282.281	7.60834	11	1952	0.727203	0.0458321	5.99774e-07	ABC transporter, substrate-binding protein, family 3
107A_contigs_00906_1	117.627	14.4934	19	40696	0.67525	0.0720728	1.28617e-05	Extracellular solute-binding protein
107A_contigs_00906_1	198.56	1.42288	2	138	0.67189	0.00465076	5.34571e-05	Putative amino-acid-binding protein YxeM
107A_contigs_00906_1	80.2304	0.665735	1	185	0.622607	0.000971193	5.03209e-06	L-cystine-binding protein TcyJ
107A_contigs_00906_1	15.4941	0.704882	1	5517	0.598016	0.00343109	1.98651e-08	Membrane-bound lytic murein transglycosylase F
107A_contigs_00922_1	3528.25	66.5013	86	786	2.14443	0.270055	9.05559e-06	Alpha-glycerophosphate oxidase	GLPO
107A_contigs_00922_1	38.1463	4.61433	6	32119	0.621747	0.0311096	3.05386e-07	Aerobic glycerol-3-phosphate dehydrogenase	GLPO
107A_contigs_00922_1	27.0184	6.15503	8	112478	0.611808	0.0207561	1.39596e-07	FAD dependent oxidoreductase	GLPO
107A_contigs_00953_1	65.6978	2.24081	3	90645	0.88066	0.498833	4.12629e-06	Methyl-accepting chemotaxis protein
107A_contigs_00954_1	1274.32	16.9422	23	444	1.13845	0.0730586	3.72096e-05	Biofilm regulatory protein A	BRPA
107A_contigs_00954_1	397.704	35.0511	47	19503	0.800235	0.0965138	5.63327e-05	LytR family transcriptional regulator	BRPA
107A_contigs_00954_1	347.542	6.60806	9	908	0.754247	0.0476051	3.1694e-07	Putative transcription regulator	BRPA
107A_contigs_00954_1	131.705	2.88525	4	1205	0.645699	0.00569242	2.21166e-07	Cell envelope-associated transcriptional attenuator LytR-CpsA-Psr, subfamily F2	BRPA
107A_contigs_00954_1	41.6586	9.55065	13	130230	0.6196	0.0244091	4.05763e-08	Transporter	BRPA
107A_contigs_00982_1	809.828	11.2314	16	2569	0.913931	0	0	Mannosyl-glycoprotein endo-beta-N-acetylglucosaminidase	LYTG
107A_contigs_00982_1	146.284	1.22271	2	933	0.78651	0.260371	1.23686e-06	Peptidoglycan hydrolase	LYTG
107A_contigs_00982_1	17.7189	1.2389	2	64592	0.756321	0.300441	2.40171e-06	N-acetylmuramoyl-L-alanine amidase	LYTG
107A_contigs_00982_1	133.001	0.647977	1	317	0.737543	0.177987	0.000499962	Exo-glucosaminidase LytG	LYTG
107A_contigs_01094_1	1265.88	11.35	14	181	1.09635	0	0	Hyaluronate-associated protein	OPPA
107A_contigs_01094_1	396.605	14.6322	19	3064	0.780627	0.0603434	0.00012819	Oligopeptide ABC transporter, periplasmic oligopeptide-binding protein OppA	OPPA
107A_contigs_01094_1	355.24	0.748663	1	3	0.752551	0.0385947	2.75488e-06	Putative ABC transporter, substrate-binding prote in	OPPA
107A_contigs_01094_1	226.103	12.1622	15	6511	0.726662	0.0872083	1.78077e-06	Peptide binding protein	OPPA
107A_contigs_01094_1	140.462	1.59703	2	291	0.652305	0.0115472	2.0319e-08	Threonine kinase	OPPA
107A_contigs_01094_1	68.6722	25.7384	33	312699	0.64747	0.056605	5.22913e-07	ABC transporter, substrate-binding protein, family 5	OPPA
107A_contigs_01094_1	75.3543	7.58012	10	22710	0.629476	0.0176119	7.46281e-07	Oligopeptide transport system substrate-binding protein	OPPA
107A_contigs_01094_1	30.681	0.819806	1	1604	0.605553	0.0061899	1.99096e-06	Glutathione-binding protein GsiB	OPPA
107A_contigs_01103_1	8068.01	16.2908	19	23	3.95683	0.26344	0.000150089	Adhesion molecule	SUA
107A_contigs_01103_1	674.936	4.82256	8	288	0.864779	0.00906538	5.38386e-06	Surface exclusion protein	SUA
107A_contigs_01103_1	478.308	8.88862	13	1948	0.836861	0.104786	2.80067e-05	Membrane anchored protein	SUA
107A_contigs_01122_1	190.665	22.3651	32	46704	0.743617	0.145944	3.99739e-05	Extracellular solute-binding protein family 1
107A_contigs_01122_1	106.6	27.0873	41	218318	0.69353	0.114886	2.65122e-06	ABC transporter
107A_contigs_01122_1	120.988	5.03011	8	5870	0.671383	0.0622405	3.774e-06	Multiple sugar transport system substrate-binding protein
107A_contigs_01122_1	185.632	2.04383	3	412	0.664253	0	0	Putative arabinose-binding protein
107A_contigs_01122_1	55.5336	0.632722	1	441	0.612213	0	0	Lactose-binding protein
107A_contigs_01135_1	786.465	2.27404	3	19	0.936706	0.0606029	1.03737e-05	Membrane protein oxaA 1	YIDC
107A_contigs_01135_1	650.394	73.5731	96	29074	0.916322	0.12483	0.000222223	Inner membrane protein translocase component YidC	YIDC
107A_contigs_01206_1	707.592	1.5848	2	528	0.873037	0	0	Surface-anchored protein
107A_contigs_01215_1	854.015	76.6766	100	18057	1.16805	0.446102	0.000474038	Dipeptidase	PEPDA
107A_contigs_01216_1	747.1	2.9075	4	780	0.930411	0.0784357	2.32075e-05	Gram-positive signal peptide protein, YSIRK family
107A_contigs_01216_1	76.1317	0.670707	1	3996	0.628232	0.0146787	2.64291e-06	G5 domain-containing protein
107A_contigs_01257_1	5.72308e-15	0.689886	1	7	0.678192	0.166392	0.000222983	Prophage pi3 protein 39
107A_contigs_01258_1	10110.4	33.8757	39	48	4.77478	0.264507	0.0219362	Plasminogen activator A	PAUA
107A_contigs_01258_1	195.731	0.86758	1	84	0.669837	0.00291382	1.16553e-05	Streptokinase	PAUA
107A_contigs_01286_1	1183.18	6.47115	9	842	1.32824	0.499932	8.13617e-06	Signal peptide
107A_contigs_01332_1	2609.43	6.991	10	26	1.70152	0.12782	3.20867e-06	Serine-type D-Ala-D-Ala carboxypeptidase domain protein
107A_contigs_01332_1	132.313	12.1876	18	30679	0.68635	0.0819333	1.22975e-06	Serine hydrolase
107A_contigs_01332_1	212.193	25.6806	37	52990	0.674877	0	0	Beta-lactamase
107A_contigs_01332_1	121.697	7.41954	11	13446	0.660441	0.0410604	5.21633e-07	Beta-lactamase class A
107A_contigs_01332_1	40.0552	0.671235	1	1016	0.606022	0	0	Putative beta-lactamase
107A_contigs_01373_1	954.655	15.504	24	2222	1.03279	0.11495	0.000314613	Internalin A InlA	INLA
107A_contigs_01373_1	323.693	3.80005	6	1161	0.72299	0.00662754	7.95358e-07	Streptococcal histidine triad-family protein	INLA
107A_contigs_01373_1	103.663	2.5758	4	5198	0.647123	0.0295402	6.10259e-05	Leucine rich protein Slr	INLA
107A_contigs_01390_1	1612.35	69.429	99	4971	1.3602	0.23617	0.00442322	Foldase protein PrsA	PRSA
107A_contigs_01390_1	7.28929	0.660976	1	21301	0.595176	0.00426459	5.34467e-09	Protease	PRSA
107A_contigs_01466_1	728.038	29.043	37	3433	0.923917	0.080569	7.77965e-07	Ribose ABC transporter, periplasmic D-ribose-binding protein	RBSB
107A_contigs_01466_1	727.2	19.9522	25	1624	0.881153	0.000514016	1.19715e-10	Sugar-binding domain protein	RBSB
107A_contigs_01466_1	514.802	16.5853	21	2239	0.82636	0.0574262	0.000173484	Ribose ABC transporter substrate binding protein RbsB	RBSB
107A_contigs_01466_1	253.12	8.20623	10	2267	0.706108	0.0280381	1.4632e-06	Periplasmic binding protein and sugar binding domain of the LacI family protein	RBSB
107A_contigs_01466_1	47.7757	1.61991	2	2476	0.61439	0.0099609	3.90015e-07	HTH-type transcriptional repressor purR	RBSB
107A_contigs_01482_1	1007.77	80.5797	100	12998	1.11097	0.222351	0.000804593	Carbamate kinase	ARCC
107A_contigs_01568_1	884.379	42.7793	64	7654	1.03552	0.173143	3.98483e-05	Surface-anchored zinc carboxypeptidase
107A_contigs_01568_1	265.926	18.0288	28	15027	0.723089	0.0504112	1.50749e-05	LPXTG-domain-containing protein cell wall anchor domain
107A_contigs_01579_1	524.696	7.79377	12	1648	0.907051	0.202192	0.00052976	Autolysin
107A_contigs_01579_1	95.2742	12.2349	18	122799	0.737805	0.206971	4.50622e-05	N-acetylmuramoyl-L-alanine amidase
107A_contigs_01579_1	107.854	3.30558	5	7011	0.638283	0.00969974	4.84003e-06	CHAP domain-containing protein
107A_contigs_01579_1	113.071	2.28389	4	3046	0.638099	0.00541563	1.17658e-07	Surface antigen
107A_contigs_01579_1	66.7029	0.566718	1	539	0.616681	0	0	Choline-binding protein
107A_contigs_01579_1	30.2336	0.656918	1	3519	0.604304	0.00417118	5.66781e-07	Peptidase C51 domain-containing protein
107A_contigs_01588_1	611.05	36.2842	53	9963	0.874345	0.0753273	9.56683e-05	Low molecular weight phosphotyrosine protein phosphatase	YFKJ
107A_contigs_01588_1	202.311	29.6019	43	60407	0.722593	0.0974867	4.41379e-05	Phosphotyrosine protein phosphatase	YFKJ
107A_contigs_01588_1	43.5024	2.08247	3	6456	0.611343	0.00743855	3.2793e-06	LMWPc domain-containing protein	YFKJ
107A_contigs_01589_1	2239.85	4.05061	6	34	1.5519	0.124445	3.33425e-07	Phosphatidylinositol-4-phosphate 5-kinase 4
107A_contigs_01589_1	861.671	12.1148	18	2055	1.03446	0.188276	0.00026867	MORN repeat protein
107A_contigs_01589_1	148.383	1.33549	2	842	0.670758	0.0403865	1.46061e-07	Signal peptide
107A_contigs_01589_1	108.041	1.36092	2	1649	0.633624	0.000769282	5.74007e-10	1-phosphatidylinositol-4-phosphate 5-kinase
107A_contigs_01624_1	1095.25	3.43017	5	31	1.0281	0	0	Penicillin-binding protein (D-alanyl-D-alanine carboxypeptidase)	DACA
107A_contigs_01624_1	428.561	57.8293	85	57520	0.988759	0.428925	0.000184943	D-alanyl-D-alanine serine-type carboxypeptidase	DACA
107A_contigs_01625_1	1093.57	1.83909	3	6	1.04073	0.0250901	3.03257e-06	D,D-carboxypeptidase PBP3. Serine peptidase. MEROPS family S11	DACA
107A_contigs_01625_1	414.774	54.1855	85	60312	0.912814	0.296041	0.000125522	Serine-type D-Ala-D-Ala carboxypeptidase	DACA
107A_contigs_01626_1	470.641	65.1646	93	54185	1.02598	0.467404	0.000221069	D-alanyl-D-alanine serine-type carboxypeptidase
107A_contigs_01626_1	739.522	1.39073	2	3	0.885809	0	0	Penicillin-binding protein 4, putative
107A_contigs_01637_1	701.523	0.602245	1	54	0.900266	0.0559465	0.000243973	Membrane protein, PF09972 family
107A_contigs_01637_1	211.423	1.20222	2	2369	0.680133	0.0104987	8.6849e-08	Predicted membrane protein (DUF2207)
107A_contigs_01637_1	110.954	1.19886	2	8552	0.650912	0.0311889	1.12797e-07	Signal peptide
107A_contigs_01638_1	645.308	4.73417	6	116	0.856094	0.0150382	2.4306e-07	Octopine-binding periplasmic protein	GLNP
107A_contigs_01638_1	225.422	40.4274	51	69219	0.729219	0.0925479	1.89956e-06	Glutamine ABC transporter glutamine-binding protein/permease	GLNP
107A_contigs_01638_1	194.374	3.91238	5	873	0.685855	0.0341622	3.53208e-06	Glutamine transport system permease protein GlnP	GLNP
107A_contigs_01638_1	120.269	26.5108	34	104324	0.66964	0.0594959	1.08693e-06	Amino acid ABC transporter amino acid-bindingprotein/permeae N	GLNP
107A_contigs_01638_1	80.5153	2.30704	3	1768	0.631455	0.0174514	4.05106e-07	Inner membrane amino-acid ABC transporter permease protein yhdY	GLNP
107A_contigs_01677_1	3359.34	10.1122	15	33	1.99235	0.110593	1.12868e-06	Glucan-binding protein B	GBPB
107A_contigs_01677_1	964.279	3.91396	6	60	0.981077	0.0101216	4.5277e-05	Putative secreted antigen GbpB/SagA putative peptidoglycan hydrolase	GBPB
107A_contigs_01677_1	790.483	1.30987	2	8	0.914373	0.0154321	1.34996e-05	Peptidoglycan hydrolase PcsB	GBPB
107A_contigs_01677_1	353.508	15.9526	24	7414	0.76709	0.0673274	0.000186042	CHAP domain-containing protein (Fragment)	GBPB
107A_contigs_01677_1	302.535	2.02404	3	163	0.751226	0.0758699	7.4346e-05	Peptidoglycan DL-endopeptidase CwlO	GBPB
107A_contigs_01677_1	323.497	6.07467	9	1284	0.743313	0.0451206	1.69864e-06	Peptidoglycan hydrolase	GBPB
107A_contigs_01677_1	101.181	12.3641	18	54211	0.679607	0.0927062	6.66981e-06	Amidase	GBPB
107A_contigs_01677_1	42.6547	1.32732	2	3519	0.609218	0.00406793	1.1055e-06	Peptidase C51 domain-containing protein	GBPB
107A_contigs_01738_1	114.806	59.6201	84	816745	0.723792	0.165792	2.41026e-06	ABC transporter permease
107A_contigs_01738_1	218.138	1.43552	2	132	0.692933	0.0295805	4.30417e-07	ABC transporter substrate-binding lipoprotein
107A_contigs_01739_1	165.885	45.8408	63	292242	0.728249	0.135652	1.47485e-06	ABC transporter substrate-binding protein (Fragment)
107A_contigs_01739_1	124.573	0.730804	1	132	0.643759	0.00741512	8.0588e-08	ABC transporter substrate-binding lipoprotein
107A_contigs_01739_1	57.1665	0.718146	1	605	0.612867	0	0	Substrate-binding protein
107A_contigs_01755_1	641.575	11.3369	15	876	0.875587	0.0546354	4.08054e-06	Basic membrane protein A2
107A_contigs_01755_1	688.738	24.6518	34	3594	0.865495	0	0	Nucleoside-binding protein
107A_contigs_01755_1	313.095	4.35193	6	542	0.720853	0.0105938	1.94198e-05	Membrane lipoprotein TmpC
107A_contigs_01755_1	142.416	4.36403	6	2633	0.712493	0.123635	5.80054e-07	Putative ABC transporter (Lipoprotein)
107A_contigs_01755_1	214.768	16.7685	23	17089	0.70632	0.0573815	2.53154e-05	BMP family ABC transporter substrate-binding protein
107A_contigs_01755_1	170.424	2.15133	3	447	0.671012	0.0242314	1.23358e-07	ABC superfamily ATP binding cassette transporter, binding protein
107A_contigs_01755_1	122.708	0.721553	1	97	0.642712	0.00684618	2.93988e-08	CD4+ T-cell-stimulating antigen
107A_contigs_01765_1	160.459	48.542	71	296093	0.754201	0.188711	2.33493e-06	Carbohydrate ABC transporter substrate-binding protein, CUT1 family	UGPB
107A_contigs_01765_1	169.61	3.42231	5	1321	0.669802	0.0225614	1.97116e-06	sn-glycerol-3-phosphate-binding periplasmic protein UgpB	UGPB
107A_contigs_01765_1	147.858	1.66604	2	412	0.649143	0	0	Putative arabinose-binding protein	UGPB
107A_contigs_01765_1	35.2932	4.04595	6	42272	0.609451	0.0100639	5.49159e-07	Bacterial extracellular solute-binding protein	UGPB
107A_contigs_01765_1	30.9704	1.31966	2	5870	0.605312	0.00551655	6.82119e-08	Multiple sugar transport system substrate-binding protein	UGPB
107A_contigs_01770_1	511.378	57.7421	94	46974	0.914983	0.227225	0.000131735	Alkaline phosphatase	PHOA
107A_contigs_01805_1	858.143	1.2874	2	359	1.46273	0.99901	5.04654e-06	SidA/IucD/PvdA family monooxygenase

## Sheet: secreted_GO
qpid	ontology	goid	desc	ARGOT_score	ARGOT_PPV	ARGOT_rank
107A_contigs_00006_1	MF	4252	serine-type endopeptidase activity	6.83583	0.684331	1
107A_contigs_00006_1	CC	5618	cell wall	5.32702	0.639827	1
107A_contigs_00006_1	BP	6508	proteolysis	4.15808	0.600783	1
107A_contigs_00006_1	CC	16020	membrane	0.396221	0.396098	4
107A_contigs_00008_1	MF	15276	ligand-gated ion channel activity	9.71906	0.757367	1
107A_contigs_00008_1	CC	43190	ATP-binding cassette (ABC) transporter complex	6.25092	0.667727	1
107A_contigs_00008_1	BP	71705	nitrogen compound transport	4.67075	0.618505	1
107A_contigs_00008_1	BP	34220	ion transmembrane transport	4.22739	0.60324	2
107A_contigs_00030_1	MF	16491	oxidoreductase activity	2.45845	0.532366	1
107A_contigs_00030_1	BP	55114	oxidation-reduction process	2.17119	0.518652	1
107A_contigs_00030_1	MF	4565	beta-galactosidase activity	0.292246	0.383195	6
107A_contigs_00030_1	MF	8764	UDP-N-acetylmuramoylalanine-D-glutamate ligase activity	0.0783149	0.345334	10
107A_contigs_00069_1	CC	16021	integral component of membrane	0.795516	0.434206	1
107A_contigs_00092_1	MF	16491	oxidoreductase activity	2.79888	0.547617	1
107A_contigs_00092_1	BP	55114	oxidation-reduction process	2.47184	0.532985	1
107A_contigs_00142_1	CC	5886	plasma membrane	2.9819	0.555434	1
107A_contigs_00198_1	MF	42301	phosphate ion binding	11.3418	0.793699	1
107A_contigs_00198_1	BP	6817	phosphate ion transport	0.269521	0.380081	1
107A_contigs_00198_1	CC	5886	plasma membrane	0.0927696	0.348925	1
107A_contigs_00213_1	CC	5886	plasma membrane	2.99095	0.555814	1
107A_contigs_00219_1	MF	4633	phosphopantothenoylcysteine decarboxylase activity	7.54254	0.703473	1
107A_contigs_00253_1	CC	16021	integral component of membrane	0.795369	0.434194	1
107A_contigs_00276_1	CC	5618	cell wall	6.71754	0.681033	1
107A_contigs_00276_1	MF	102148	N-acetyl-beta-D-galactosaminidase activity	0.997274	0.449702	1
107A_contigs_00276_1	BP	8152	metabolic process	0.0420233	0.334465	1
107A_contigs_00276_1	CC	5576	extracellular region	4.72045	0.62017	2
107A_contigs_00276_1	MF	4563	beta-N-acetylhexosaminidase activity	0.91503	0.443594	2
107A_contigs_00276_1	CC	16021	integral component of membrane	0.794397	0.434115	5
107A_contigs_00283_1	MF	16787	hydrolase activity	1.3738	0.474888	1
107A_contigs_00283_1	CC	16021	integral component of membrane	0.312411	0.385858	1
107A_contigs_00284_1	BP	7155	cell adhesion	8.12299	0.718532	1
107A_contigs_00284_1	MF	46872	metal ion binding	2.67904	0.54236	1
107A_contigs_00284_1	BP	30001	metal ion transport	5.89183	0.657145	3
107A_contigs_00285_1	CC	16021	integral component of membrane	0.793849	0.434071	1
107A_contigs_00324_1	CC	16021	integral component of membrane	0.794963	0.434161	1
107A_contigs_00337_1	CC	5618	cell wall	8.6761	0.73239	1
107A_contigs_00337_1	MF	4252	serine-type endopeptidase activity	7.16793	0.693444	1
107A_contigs_00337_1	BP	6508	proteolysis	4.36009	0.60789	1
107A_contigs_00337_1	CC	16020	membrane	0.645324	0.421342	4
107A_contigs_00391_1	BP	9166	nucleotide catabolic process	9.10503	0.742834	1
107A_contigs_00391_1	CC	5618	cell wall	4.02954	0.59617	1
107A_contigs_00391_1	MF	16788	hydrolase activity, acting on ester bonds	2.91615	0.552654	1
107A_contigs_00391_1	MF	166	nucleotide binding	2.44669	0.531821	2
107A_contigs_00391_1	CC	5576	extracellular region	1.84279	0.501808	3
107A_contigs_00391_1	CC	16021	integral component of membrane	0.180328	0.366359	5
107A_contigs_00391_1	MF	46872	metal ion binding	1.73919	0.496187	6
107A_contigs_00391_1	MF	70051	fibrinogen binding	1.33576	0.472515	8
107A_contigs_00391_1	BP	16311	dephosphorylation	0.590433	0.416271	38
107A_contigs_00449_1	MF	8745	N-acetylmuramoyl-L-alanine amidase activity	9.77659	0.758705	1
107A_contigs_00449_1	BP	9253	peptidoglycan catabolic process	9.11779	0.743141	1
107A_contigs_00449_1	CC	16021	integral component of membrane	0.0837835	0.346729	1
107A_contigs_00449_1	MF	4040	amidase activity	0.631878	0.420121	6
107A_contigs_00449_1	MF	3796	lysozyme activity	0.277984	0.381256	8
107A_contigs_00449_1	BP	16998	cell wall macromolecule catabolic process	0.247412	0.376923	18
107A_contigs_00466_1	MF	15276	ligand-gated ion channel activity	9.71896	0.757365	1
107A_contigs_00466_1	BP	34220	ion transmembrane transport	4.22734	0.603239	1
107A_contigs_00466_1	CC	16020	membrane	0.660795	0.422732	1
107A_contigs_00477_1	MF	46872	metal ion binding	2.50973	0.534728	1
107A_contigs_00477_1	CC	16021	integral component of membrane	0.0823516	0.346368	1
107A_contigs_00477_1	BP	90305	nucleic acid phosphodiester bond hydrolysis	0.0410016	0.334101	1
107A_contigs_00477_1	MF	16787	hydrolase activity	2.13349	0.516786	3
107A_contigs_00477_1	MF	3676	nucleic acid binding	2.02774	0.511463	4
107A_contigs_00516_1	MF	15276	ligand-gated ion channel activity	9.71801	0.757342	1
107A_contigs_00516_1	BP	34220	ion transmembrane transport	4.22693	0.603224	1
107A_contigs_00516_1	CC	16020	membrane	0.660731	0.422726	1
107A_contigs_00520_1	BP	7155	cell adhesion	8.12351	0.718546	1
107A_contigs_00520_1	MF	8270	zinc ion binding	5.10115	0.632645	1
107A_contigs_00520_1	CC	16021	integral component of membrane	0.0089746	0.318455	1
107A_contigs_00520_1	BP	30001	metal ion transport	5.89221	0.657157	3
107A_contigs_00520_1	BP	72511	divalent inorganic cation transport	0.569511	0.414277	11
107A_contigs_00563_1	MF	16491	oxidoreductase activity	2.33791	0.526714	1
107A_contigs_00563_1	BP	55114	oxidation-reduction process	2.06474	0.513341	1
107A_contigs_00563_1	CC	16021	integral component of membrane	0.130945	0.357243	1
107A_contigs_00565_1	CC	43190	ATP-binding cassette (ABC) transporter complex	6.25161	0.667747	1
107A_contigs_00565_1	BP	55085	transmembrane transport	2.85284	0.549948	1
107A_contigs_00622_1	MF	8982	protein-N(PI)-phosphohistidine-sugar phosphotransferase activity	8.06704	0.717105	1
107A_contigs_00622_1	BP	34219	carbohydrate transmembrane transport	7.15868	0.693193	1
107A_contigs_00622_1	BP	9401	phosphoenolpyruvate-dependent sugar phosphotransferase system	7.09659	0.691505	2
107A_contigs_00622_1	MF	103111	D-glucosamine PTS permease activity	1.846	0.50198	9
107A_contigs_00622_1	MF	5515	protein binding	0.0236317	0.327021	11
107A_contigs_00665_1	MF	3755	peptidyl-prolyl cis-trans isomerase activity	8.35965	0.724518	1
107A_contigs_00665_1	BP	413	protein peptidyl-prolyl isomerization	8.12322	0.718538	1
107A_contigs_00665_1	CC	16021	integral component of membrane	0.00925167	0.318666	1
107A_contigs_00665_1	BP	6457	protein folding	2.21738	0.520915	9
107A_contigs_00668_1	BP	7155	cell adhesion	8.12292	0.718531	1
107A_contigs_00668_1	MF	46872	metal ion binding	2.67902	0.542359	1
107A_contigs_00668_1	BP	30001	metal ion transport	5.89178	0.657144	3
107A_contigs_00675_1	MF	16491	oxidoreductase activity	2.7968	0.547527	1
107A_contigs_00675_1	BP	55114	oxidation-reduction process	2.47	0.5329	1
107A_contigs_00709_1	BP	6865	amino acid transport	7.3056	0.697159	1
107A_contigs_00718_1	BP	6826	iron ion transport	5.22821	0.636704	1
107A_contigs_00718_1	MF	43565	sequence-specific DNA binding	2.23537	0.521791	1
107A_contigs_00718_1	MF	3700	DNA-binding transcription factor activity	1.68301	0.493069	2
107A_contigs_00718_1	BP	6355	regulation of transcription, DNA-templated	1.28293	0.469163	9
107A_contigs_00748_1	MF	32977	membrane insertase activity	10.74	0.780548	1
107A_contigs_00748_1	BP	90150	establishment of protein localization to membrane	8.00738	0.715577	1
107A_contigs_00748_1	CC	5886	plasma membrane	2.87295	0.550811	1
107A_contigs_00748_1	CC	16021	integral component of membrane	0.770924	0.432189	3
107A_contigs_00748_1	BP	15031	protein transport	5.23823	0.637022	8
107A_contigs_00752_1	MF	8763	UDP-N-acetylmuramate-L-alanine ligase activity	11.4686	0.796425	1
107A_contigs_00752_1	BP	9252	peptidoglycan biosynthetic process	7.11953	0.692129	1
107A_contigs_00752_1	CC	5737	cytoplasm	2.08168	0.514195	1
107A_contigs_00752_1	MF	5524	ATP binding	2.93324	0.55338	5
107A_contigs_00752_1	BP	8360	regulation of cell shape	6.81214	0.683673	8
107A_contigs_00752_1	BP	71555	cell wall organization	6.6075	0.677938	12
107A_contigs_00752_1	BP	7049	cell cycle	6.02611	0.661139	19
107A_contigs_00752_1	BP	51301	cell division	5.98443	0.659904	20
107A_contigs_00768_1	BP	6813	potassium ion transport	7.90549	0.712954	1
107A_contigs_00768_1	MF	8324	cation transmembrane transporter activity	4.5976	0.616038	1
107A_contigs_00768_1	BP	98655	cation transmembrane transport	4.39823	0.609213	4
107A_contigs_00768_1	MF	50049	leucine dehydrogenase activity	0.481471	0.405452	5
107A_contigs_00768_1	BP	55114	oxidation-reduction process	0.0707634	0.343325	13
107A_contigs_00803_1	BP	9166	nucleotide catabolic process	8.36542	0.724662	1
107A_contigs_00803_1	MF	8663	2',3'-cyclic-nucleotide 2'-phosphodiesterase activity	4.51608	0.613265	1
107A_contigs_00803_1	CC	5618	cell wall	3.88414	0.590863	1
107A_contigs_00803_1	CC	5576	extracellular region	2.7294	0.544583	2
107A_contigs_00803_1	MF	8254	3'-nucleotidase activity	2.70684	0.54359	4
107A_contigs_00803_1	CC	16021	integral component of membrane	0.206102	0.370619	5
107A_contigs_00803_1	MF	46872	metal ion binding	2.42838	0.530969	7
107A_contigs_00803_1	MF	166	nucleotide binding	2.23972	0.522002	9
107A_contigs_00803_1	BP	16311	dephosphorylation	1.21353	0.464653	34
107A_contigs_00809_1	MF	16787	hydrolase activity	2.26061	0.523013	1
107A_contigs_00828_1	MF	22857	transmembrane transporter activity	2.50391	0.534461	1
107A_contigs_00828_1	BP	55085	transmembrane transport	2.15335	0.517771	1
107A_contigs_00828_1	CC	16021	integral component of membrane	0.596139	0.416809	1
107A_contigs_00828_1	BP	8643	carbohydrate transport	0.00434533	0.314271	6
107A_contigs_00855_1	BP	8643	carbohydrate transport	4.53337	0.613856	1
107A_contigs_00855_1	MF	46872	metal ion binding	0.932611	0.444922	1
107A_contigs_00893_1	MF	52915	23S rRNA (guanine(2445)-N(2))-methyltransferase activity	5.27949	0.638328	1
107A_contigs_00893_1	BP	32259	methylation	5.06072	0.631342	1
107A_contigs_00893_1	CC	16021	integral component of membrane	0.0101847	0.319353	1
107A_contigs_00893_1	BP	154	rRNA modification	3.07013	0.559116	3
107A_contigs_00893_1	MF	3723	RNA binding	3.56396	0.578815	6
107A_contigs_00893_1	BP	44260	cellular macromolecule metabolic process	0.773329	0.432388	24
107A_contigs_00906_1	MF	15276	ligand-gated ion channel activity	9.56582	0.753784	1
107A_contigs_00906_1	BP	34220	ion transmembrane transport	4.16074	0.600877	1
107A_contigs_00906_1	CC	16020	membrane	0.650384	0.421799	1
107A_contigs_00922_1	MF	4368	glycerol-3-phosphate dehydrogenase (quinone) activity	10.3203	0.771159	1
107A_contigs_00922_1	CC	9331	glycerol-3-phosphate dehydrogenase complex	8.89182	0.737674	1
107A_contigs_00922_1	BP	6072	glycerol-3-phosphate metabolic process	8.81347	0.735762	1
107A_contigs_00922_1	MF	4369	glycerol-3-phosphate oxidase activity	8.53631	0.72893	3
107A_contigs_00922_1	BP	55114	oxidation-reduction process	2.26034	0.523	7
107A_contigs_00922_1	CC	16021	integral component of membrane	0.617215	0.418774	7
107A_contigs_00922_1	BP	6071	glycerol metabolic process	0.281225	0.381701	12
107A_contigs_00954_1	BP	9405	pathogenesis	1.57471	0.486908	1
107A_contigs_00954_1	CC	31975	envelope	0.76417	0.431629	1
107A_contigs_00954_1	CC	16021	integral component of membrane	0.653719	0.422098	2
107A_contigs_00982_1	MF	4040	amidase activity	9.59598	0.754492	1
107A_contigs_00982_1	CC	16021	integral component of membrane	0.348985	0.390477	1
107A_contigs_00982_1	BP	8152	metabolic process	0.298216	0.383993	1
107A_contigs_00982_1	MF	16798	hydrolase activity, acting on glycosyl bonds	3.462	0.574866	4
107A_contigs_01094_1	CC	43190	ATP-binding cassette (ABC) transporter complex	6.25168	0.667749	1
107A_contigs_01094_1	BP	55085	transmembrane transport	2.85287	0.549949	1
107A_contigs_01103_1	CC	16459	myosin complex	10.0633	0.765313	1
107A_contigs_01103_1	MF	3779	actin binding	8.79383	0.735282	1
107A_contigs_01103_1	MF	3774	motor activity	8.40393	0.725628	2
107A_contigs_01103_1	MF	5524	ATP binding	2.90692	0.552262	9
107A_contigs_01135_1	MF	32977	membrane insertase activity	7.83091	0.711024	1
107A_contigs_01135_1	BP	90150	establishment of protein localization to membrane	5.83846	0.655546	1
107A_contigs_01135_1	CC	16021	integral component of membrane	0.793734	0.434061	1
107A_contigs_01206_1	BP	9405	pathogenesis	4.98962	0.62904	1
107A_contigs_01206_1	CC	5618	cell wall	2.48514	0.533598	1
107A_contigs_01206_1	MF	155	phosphorelay sensor kinase activity	0.158051	0.362425	1
107A_contigs_01206_1	CC	5576	extracellular region	1.74632	0.49658	2
107A_contigs_01206_1	BP	32258	cytoplasm to vacuole transport by the Cvt pathway	0.408272	0.397477	3
107A_contigs_01206_1	CC	16021	integral component of membrane	0.732345	0.428958	5
107A_contigs_01206_1	BP	6891	intra-Golgi vesicle-mediated transport	0.320048	0.386844	7
107A_contigs_01206_1	CC	17119	Golgi transport complex	0.315556	0.386265	8
107A_contigs_01206_1	BP	23014	signal transduction by protein phosphorylation	0.151266	0.361173	21
107A_contigs_01206_1	BP	160	phosphorelay signal transduction system	0.124699	0.355974	29
107A_contigs_01215_1	MF	16805	dipeptidase activity	10.0297	0.764544	1
107A_contigs_01215_1	BP	6508	proteolysis	4.18514	0.601745	1
107A_contigs_01215_1	CC	5618	cell wall	0.628989	0.419856	1
107A_contigs_01215_1	CC	16021	integral component of membrane	0.447626	0.401846	2
107A_contigs_01215_1	CC	5576	extracellular region	0.414307	0.39816	5
107A_contigs_01216_1	CC	5618	cell wall	7.47874	0.701783	1
107A_contigs_01216_1	MF	8237	metallopeptidase activity	4.39539	0.609114	1
107A_contigs_01216_1	BP	6508	proteolysis	2.93574	0.553486	1
107A_contigs_01216_1	CC	5576	extracellular region	5.25535	0.637564	2
107A_contigs_01216_1	CC	16020	membrane	0.660841	0.422736	5
107A_contigs_01216_1	MF	4175	endopeptidase activity	0.472782	0.404538	7
107A_contigs_01216_1	MF	8270	zinc ion binding	0.427698	0.399659	8
107A_contigs_01258_1	BP	31639	plasminogen activation	15.6756	0.854789	1
107A_contigs_01258_1	CC	5576	extracellular region	6.24385	0.667521	1
107A_contigs_01258_1	MF	16301	kinase activity	0.110785	0.353029	1
107A_contigs_01258_1	BP	9405	pathogenesis	8.84417	0.736512	4
107A_contigs_01258_1	BP	16310	phosphorylation	0.0905823	0.348401	16
107A_contigs_01332_1	MF	4180	carboxypeptidase activity	8.40472	0.725648	1
107A_contigs_01332_1	BP	6508	proteolysis	4.35961	0.607873	1
107A_contigs_01390_1	MF	3755	peptidyl-prolyl cis-trans isomerase activity	8.2175	0.720933	1
107A_contigs_01390_1	BP	413	protein peptidyl-prolyl isomerization	7.98508	0.715005	1
107A_contigs_01390_1	CC	5886	plasma membrane	2.80514	0.547889	1
107A_contigs_01390_1	BP	6457	protein folding	6.82772	0.684106	3
107A_contigs_01390_1	CC	16021	integral component of membrane	0.130409	0.357135	4
107A_contigs_01390_1	MF	8233	peptidase activity	0.0189376	0.324682	6
107A_contigs_01390_1	BP	6508	proteolysis	0.0176822	0.324008	19
107A_contigs_01466_1	CC	16021	integral component of membrane	0.793177	0.434016	1
107A_contigs_01482_1	MF	8804	carbamate kinase activity	12.6157	0.82043	1
107A_contigs_01482_1	BP	6525	arginine metabolic process	7.69468	0.707475	1
107A_contigs_01482_1	CC	5829	cytosol	0.0295761	0.329671	1
107A_contigs_01482_1	BP	16310	phosphorylation	3.46672	0.57505	5
107A_contigs_01482_1	BP	9065	glutamine family amino acid catabolic process	0.0404602	0.333907	21
107A_contigs_01568_1	MF	4180	carboxypeptidase activity	8.0484	0.716628	1
107A_contigs_01568_1	CC	5618	cell wall	6.31985	0.669723	1
107A_contigs_01568_1	BP	6508	proteolysis	4.17479	0.601377	1
107A_contigs_01568_1	CC	5576	extracellular region	4.44099	0.610689	2
107A_contigs_01568_1	MF	8235	metalloexopeptidase activity	6.30209	0.669209	4
107A_contigs_01568_1	CC	16021	integral component of membrane	0.218874	0.37263	5
107A_contigs_01568_1	MF	8270	zinc ion binding	3.56399	0.578816	8
107A_contigs_01579_1	MF	8745	N-acetylmuramoyl-L-alanine amidase activity	9.74661	0.758008	1
107A_contigs_01588_1	MF	4725	protein tyrosine phosphatase activity	8.462	0.72708	1
107A_contigs_01588_1	BP	35335	peptidyl-tyrosine dephosphorylation	8.25	0.721755	1
107A_contigs_01589_1	MF	16308	1-phosphatidylinositol-4-phosphate 5-kinase activity	12.8481	0.825159	1
107A_contigs_01589_1	BP	46854	phosphatidylinositol phosphorylation	8.45234	0.726839	1
107A_contigs_01589_1	CC	16021	integral component of membrane	0.264163	0.379328	1
107A_contigs_01624_1	MF	9002	serine-type D-Ala-D-Ala carboxypeptidase activity	9.92277	0.762086	1
107A_contigs_01624_1	BP	6508	proteolysis	4.35985	0.607881	1
107A_contigs_01625_1	MF	9002	serine-type D-Ala-D-Ala carboxypeptidase activity	9.9141	0.761886	1
107A_contigs_01625_1	BP	6508	proteolysis	4.35604	0.607749	1
107A_contigs_01626_1	MF	9002	serine-type D-Ala-D-Ala carboxypeptidase activity	9.0066	0.74046	1
107A_contigs_01626_1	BP	6508	proteolysis	3.9573	0.593546	1
107A_contigs_01626_1	CC	16021	integral component of membrane	0.657296	0.422419	1
107A_contigs_01637_1	CC	16021	integral component of membrane	0.795176	0.434179	1
107A_contigs_01638_1	CC	43190	ATP-binding cassette (ABC) transporter complex	6.25086	0.667725	1
107A_contigs_01638_1	BP	71705	nitrogen compound transport	4.6707	0.618503	1
107A_contigs_01638_1	MF	22857	transmembrane transporter activity	3.31688	0.569143	1
107A_contigs_01638_1	BP	55085	transmembrane transport	2.8525	0.549933	2
107A_contigs_01738_1	MF	22857	transmembrane transporter activity	3.31737	0.569162	1
107A_contigs_01738_1	CC	5886	plasma membrane	2.99096	0.555815	1
107A_contigs_01738_1	BP	55085	transmembrane transport	2.85292	0.549951	1
107A_contigs_01738_1	CC	16021	integral component of membrane	0.795613	0.434214	3
107A_contigs_01739_1	MF	22857	transmembrane transporter activity	3.28971	0.568057	1
107A_contigs_01739_1	CC	5886	plasma membrane	2.96603	0.554766	1
107A_contigs_01739_1	BP	55085	transmembrane transport	2.82913	0.548927	1
107A_contigs_01739_1	CC	16021	integral component of membrane	0.795623	0.434215	3
107A_contigs_01755_1	CC	5886	plasma membrane	2.99092	0.555813	1
107A_contigs_01770_1	MF	16791	phosphatase activity	6.84905	0.684698	1
107A_contigs_01770_1	BP	16311	dephosphorylation	6.44907	0.673436	1
107A_contigs_01770_1	CC	16021	integral component of membrane	0.00140022	0.310133	1
107A_contigs_01770_1	MF	4197	cysteine-type endopeptidase activity	0.768482	0.431987	6
107A_contigs_01770_1	BP	6508	proteolysis	0.372051	0.393266	7
107A_contigs_01805_1	MF	4497	monooxygenase activity	6.80628	0.68351	1
107A_contigs_01805_1	BP	55114	oxidation-reduction process	2.46949	0.532876	1

## Sheet: duplicates_rem
qpid	ontology	goid	desc	ARGOT_score	ARGOT_PPV	ARGOT_rank
107A_contigs_00005_1	MF	34257	nicotinamide riboside transmembrane transporter activity	12.5254	0.81858	1
107A_contigs_00006_1	MF	4252	serine-type endopeptidase activity	6.84123	0.684481	1
107A_contigs_00007_1	MF	15424	ATPase-coupled amino acid transmembrane transporter activity	9.76291	0.758387	1
107A_contigs_00008_1	MF	15276	ligand-gated ion channel activity	9.71908	0.757367	1
107A_contigs_00009_1	MF	9381	excinuclease ABC activity	10.03	0.764552	1
107A_contigs_00010_1	CC	16021	integral component of membrane	0.794863	0.434153	1
107A_contigs_00011_1	MF	47473	D-alanine [D-alanyl carrier protein] ligase activity	15.2323	0.8522	1
107A_contigs_00012_1	BP	70394	lipoteichoic acid metabolic process	12.5884	0.819871	1
107A_contigs_00013_1	MF	36370	D-alanyl carrier activity	15.4793	0.853647	1
107A_contigs_00015_1	CC	5886	plasma membrane	2.99099	0.555816	1
107A_contigs_00016_1	BP	55085	transmembrane transport	2.85274	0.549944	1
107A_contigs_00018_1	BP	6355	regulation of transcription, DNA-templated	3.55194	0.578353	1
107A_contigs_00019_1	MF	102500	beta-maltose 4-alpha-glucanotransferase activity	11.877	0.805103	1
107A_contigs_00020_1	MF	102499	SHG alpha-glucan phosphorylase activity	11.7875	0.803214	1
107A_contigs_00023_1	BP	30001	metal ion transport	5.17279	0.63494	1
107A_contigs_00024_1	BP	55085	transmembrane transport	2.85288	0.54995	1
107A_contigs_00026_1	MF	52381	tRNA dimethylallyltransferase activity	11.4225	0.795436	1
107A_contigs_00027_1	MF	3924	GTPase activity	6.57837	0.677114	1
107A_contigs_00028_1	MF	16829	lyase activity	4.32831	0.606783	1
107A_contigs_00029_1	MF	42781	3'-tRNA processing endoribonuclease activity	12.7909	0.823999	1
107A_contigs_00030_1	MF	16491	oxidoreductase activity	2.55799	0.536929	1
107A_contigs_00031_1	MF	8409	5'-3' exonuclease activity	10.1383	0.767028	1
107A_contigs_00032_1	MF	3999	adenine phosphoribosyltransferase activity	11.7065	0.801498	1
107A_contigs_00034_1	MF	3906	DNA-(apurinic or apyrimidinic site) endonuclease activity	10.0529	0.765076	1
107A_contigs_00035_1	MF	16429	tRNA (adenine-N1-)-methyltransferase activity	12.5067	0.818197	1
107A_contigs_00037_1	MF	46873	metal ion transmembrane transporter activity	6.99725	0.688788	1
107A_contigs_00038_1	MF	16491	oxidoreductase activity	2.79851	0.547601	1
107A_contigs_00039_1	MF	8879	glucose-1-phosphate thymidylyltransferase activity	11.4626	0.796296	1
107A_contigs_00040_1	MF	8830	dTDP-4-dehydrorhamnose 3,5-epimerase activity	11.598	0.799191	1
107A_contigs_00041_1	MF	8460	dTDP-glucose 4,6-dehydratase activity	11.3125	0.793067	1
107A_contigs_00043_1	MF	4812	aminoacyl-tRNA ligase activity	6.66014	0.679421	1
107A_contigs_00044_1	MF	47768	carboxy-cis,cis-muconate cyclase activity	8.29007	0.722767	1
107A_contigs_00045_1	MF	8413	8-oxo-7,8-dihydroguanosine triphosphate pyrophosphatase activity	12.9548	0.827314	1
107A_contigs_00046_1	CC	16021	integral component of membrane	0.795611	0.434214	1
107A_contigs_00048_1	BP	34077	butanediol metabolic process	14.8922	0.850188	1
107A_contigs_00049_1	MF	47605	acetolactate decarboxylase activity	13.9253	0.84434	1
107A_contigs_00051_1	CC	16021	integral component of membrane	0.795301	0.434189	1
107A_contigs_00052_1	MF	22857	transmembrane transporter activity	3.19914	0.564407	1
107A_contigs_00053_1	MF	16887	ATPase activity	4.19753	0.602184	1
107A_contigs_00054_1	MF	4534	5'-3' exoribonuclease activity	11.9093	0.805783	1
107A_contigs_00055_1	MF	18738	S-formylglutathione hydrolase activity	6.07717	0.662646	1
107A_contigs_00056_1	CC	31012	extracellular matrix	10.3679	0.772233	1
107A_contigs_00057_1	MF	16887	ATPase activity	4.51511	0.613232	1
107A_contigs_00058_1	MF	16624	oxidoreductase activity, acting on the aldehyde or oxo group of donors, disulfide as acceptor	9.46477	0.751406	1
107A_contigs_00059_1	MF	3863	3-methyl-2-oxobutanoate dehydrogenase (2-methylpropanoyl-transferring) activity	3.46418	0.574951	1
107A_contigs_00060_1	MF	16746	transferase activity, transferring acyl groups	5.17725	0.635082	1
107A_contigs_00061_1	MF	4148	dihydrolipoyl dehydrogenase activity	10.7175	0.780049	1
107A_contigs_00062_1	MF	166	nucleotide binding	2.37875	0.528645	1
107A_contigs_00063_1	BP	9249	protein lipoylation	10.1778	0.767926	1
107A_contigs_00064_1	MF	43565	sequence-specific DNA binding	6.18803	0.665896	1
107A_contigs_00066_1	BP	9236	cobalamin biosynthetic process	7.98232	0.714934	1
107A_contigs_00067_1	MF	8765	UDP-N-acetylmuramoylalanyl-D-glutamate-2,6-diaminopimelate ligase activity	11.839	0.804302	1
107A_contigs_00068_1	BP	6171	cAMP biosynthetic process	11.9372	0.80637	1
107A_contigs_00069_1	CC	16021	integral component of membrane	0.795528	0.434207	1
107A_contigs_00070_1	MF	8966	phosphoglucosamine mutase activity	11.4597	0.796233	1
107A_contigs_00071_1	MF	16740	transferase activity	2.26135	0.523048	1
107A_contigs_00072_1	MF	4109	coproporphyrinogen oxidase activity	10.5149	0.775534	1
107A_contigs_00073_1	MF	16790	thiolester hydrolase activity	8.9873	0.739993	1
107A_contigs_00074_1	MF	16787	hydrolase activity	2.27748	0.523826	1
107A_contigs_00075_1	CC	16021	integral component of membrane	0.619965	0.419027	1
107A_contigs_00080_1	MF	4550	nucleoside diphosphate kinase activity	11.1044	0.788554	1
107A_contigs_00082_1	BP	45727	positive regulation of translation	10.4076	0.773128	1
107A_contigs_00083_1	MF	33743	peptide-methionine (R)-S-oxide reductase activity	9.11473	0.743068	1
107A_contigs_00084_1	MF	16787	hydrolase activity	2.27748	0.523826	1
107A_contigs_00085_1	CC	16021	integral component of membrane	0.793358	0.434031	1
107A_contigs_00086_1	MF	16491	oxidoreductase activity	2.52244	0.535309	1
107A_contigs_00087_1	MF	47936	glucose 1-dehydrogenase [NAD(P)] activity	3.55862	0.57861	1
107A_contigs_00088_1	MF	8270	zinc ion binding	4.35466	0.607701	1
107A_contigs_00089_1	BP	6355	regulation of transcription, DNA-templated	3.54713	0.578167	1
107A_contigs_00090_1	MF	51920	peroxiredoxin activity	9.18625	0.744784	1
107A_contigs_00091_1	MF	51920	peroxiredoxin activity	8.73616	0.733868	1
107A_contigs_00092_1	MF	16491	oxidoreductase activity	2.79889	0.547618	1
107A_contigs_00093_1	CC	5886	plasma membrane	2.34372	0.52699	1
107A_contigs_00094_1	MF	4806	triglyceride lipase activity	6.54945	0.676294	1
107A_contigs_00095_1	MF	50660	flavin adenine dinucleotide binding	2.61773	0.539625	1
107A_contigs_00096_1	MF	15109	chromate transmembrane transporter activity	11.1268	0.789042	1
107A_contigs_00097_1	MF	16491	oxidoreductase activity	2.75948	0.545902	1
107A_contigs_00098_1	MF	16787	hydrolase activity	2.27574	0.523742	1
107A_contigs_00101_1	MF	16787	hydrolase activity	2.27738	0.523821	1
107A_contigs_00105_1	MF	9013	succinate-semialdehyde dehydrogenase [NAD(P)+] activity	12.2382	0.812655	1
107A_contigs_00106_1	MF	16787	hydrolase activity	2.27663	0.523785	1
107A_contigs_00107_1	MF	9381	excinuclease ABC activity	10.0318	0.764592	1
107A_contigs_00108_1	MF	16491	oxidoreductase activity	2.79853	0.547602	1
107A_contigs_00109_1	MF	16805	dipeptidase activity	10.4373	0.773795	1
107A_contigs_00111_1	MF	3924	GTPase activity	6.74312	0.681748	1
107A_contigs_00112_1	BP	9052	pentose-phosphate shunt, non-oxidative branch	11.7382	0.802171	1
107A_contigs_00113_1	MF	8973	phosphopentomutase activity	12.5662	0.819417	1
107A_contigs_00114_1	MF	8794	arsenate reductase (glutaredoxin) activity	12.2474	0.812845	1
107A_contigs_00115_1	MF	4731	purine-nucleoside phosphorylase activity	10.6923	0.779491	1
107A_contigs_00116_1	MF	4731	purine-nucleoside phosphorylase activity	10.7553	0.780888	1
107A_contigs_00117_1	MF	16301	kinase activity	4.32542	0.606682	1
107A_contigs_00118_1	MF	3700	DNA-binding transcription factor activity	4.65135	0.617853	1
107A_contigs_00119_1	BP	6260	DNA replication	6.02791	0.661192	1
107A_contigs_00120_1	MF	4725	protein tyrosine phosphatase activity	9.27283	0.746853	1
107A_contigs_00121_1	BP	9103	lipopolysaccharide biosynthetic process	8.79262	0.735252	1
107A_contigs_00122_1	BP	45226	extracellular polysaccharide biosynthetic process	10.2555	0.769691	1
107A_contigs_00123_1	CC	16021	integral component of membrane	0.795496	0.434205	1
107A_contigs_00136_1	MF	4590	orotidine-5'-phosphate decarboxylase activity	11.0547	0.787471	1
107A_contigs_00137_1	MF	4588	orotate phosphoribosyltransferase activity	11.4304	0.795604	1
107A_contigs_00138_1	MF	8080	N-acetyltransferase activity	6.65358	0.679237	1
107A_contigs_00140_1	MF	16301	kinase activity	3.23095	0.565695	1
107A_contigs_00141_1	MF	4040	amidase activity	9.07219	0.742043	1
107A_contigs_00142_1	CC	5886	plasma membrane	2.98215	0.555444	1
107A_contigs_00143_1	CC	43190	ATP-binding cassette (ABC) transporter complex	6.25058	0.667717	1
107A_contigs_00144_1	MF	4844	uracil DNA N-glycosylase activity	11.5216	0.797559	1
107A_contigs_00145_1	MF	4151	dihydroorotase activity	10.9596	0.785389	1
107A_contigs_00146_1	MF	43772	acyl-phosphate glycerol-3-phosphate acyltransferase activity	11.7873	0.80321	1
107A_contigs_00147_1	MF	3918	DNA topoisomerase type II (double strand cut, ATP-hydrolyzing) activity	9.18158	0.744672	1
107A_contigs_00149_1	CC	19897	extrinsic component of plasma membrane	10.3625	0.77211	1
107A_contigs_00150_1	MF	52655	L-valine transaminase activity	11.2506	0.791728	1
107A_contigs_00151_1	MF	8483	transaminase activity	6.95717	0.687686	1
107A_contigs_00154_1	CC	5840	ribosome	3.21448	0.565029	1
107A_contigs_00159_1	CC	16021	integral component of membrane	0.622776	0.419286	1
107A_contigs_00160_1	MF	16887	ATPase activity	4.26314	0.6045	1
107A_contigs_00161_1	MF	3700	DNA-binding transcription factor activity	4.27708	0.60499	1
107A_contigs_00162_1	MF	8408	3'-5' exonuclease activity	8.19554	0.720376	1
107A_contigs_00163_1	MF	3872	6-phosphofructokinase activity	10.9319	0.784781	1
107A_contigs_00164_1	MF	4743	pyruvate kinase activity	10.9019	0.784122	1
107A_contigs_00165_1	MF	8236	serine-type peptidase activity	6.41701	0.672518	1
107A_contigs_00166_1	MF	4360	glutamine-fructose-6-phosphate transaminase (isomerizing) activity	11.0945	0.788337	1
107A_contigs_00167_1	MF	22872	protein-N(PI)-phosphohistidine-mannitol phosphotransferase system transmembrane transporter activity	13.975	0.844646	1
107A_contigs_00168_1	MF	16301	kinase activity	4.26947	0.604722	1
107A_contigs_00169_1	MF	16301	kinase activity	4.07543	0.597825	1
107A_contigs_00170_1	MF	8926	mannitol-1-phosphate 5-dehydrogenase activity	13.8346	0.843782	1
107A_contigs_00171_1	MF	47400	phosphonoacetate hydrolase activity	8.40939	0.725765	1
107A_contigs_00172_1	CC	43190	ATP-binding cassette (ABC) transporter complex	6.25079	0.667723	1
107A_contigs_00173_1	MF	16887	ATPase activity	4.51644	0.613278	1
107A_contigs_00175_1	MF	8324	cation transmembrane transporter activity	4.73713	0.620727	1
107A_contigs_00176_1	MF	15655	alanine:sodium symporter activity	10.5276	0.77582	1
107A_contigs_00177_1	BP	6268	DNA unwinding involved in DNA replication	10.3635	0.772134	1
107A_contigs_00178_1	CC	16021	integral component of membrane	0.795525	0.434207	1
107A_contigs_00180_1	CC	16021	integral component of membrane	0.795419	0.434198	1
107A_contigs_00181_1	CC	16021	integral component of membrane	0.795402	0.434197	1
107A_contigs_00185_1	BP	6813	potassium ion transport	7.9033	0.712898	1
107A_contigs_00186_1	MF	8379	thioredoxin peroxidase activity	11.934	0.806303	1
107A_contigs_00187_1	MF	3677	DNA binding	2.61429	0.539471	1
107A_contigs_00188_1	MF	16887	ATPase activity	4.19312	0.602028	1
107A_contigs_00189_1	CC	16021	integral component of membrane	0.689993	0.425312	1
107A_contigs_00190_1	BP	6304	DNA modification	7.91874	0.713296	1
107A_contigs_00191_1	CC	16021	integral component of membrane	0.795459	0.434202	1
107A_contigs_00192_1	MF	16301	kinase activity	4.32558	0.606687	1
107A_contigs_00193_1	BP	31119	tRNA pseudouridine synthesis	10.0299	0.764548	1
107A_contigs_00194_1	MF	3919	FMN adenylyltransferase activity	11.3435	0.793736	1
107A_contigs_00195_1	BP	45892	negative regulation of transcription, DNA-templated	7.63915	0.706018	1
107A_contigs_00197_1	BP	46855	inositol phosphate dephosphorylation	8.9212	0.738389	1
107A_contigs_00198_1	MF	42301	phosphate ion binding	11.3418	0.793699	1
107A_contigs_00199_1	MF	5315	inorganic phosphate transmembrane transporter activity	9.45612	0.751202	1
107A_contigs_00200_1	BP	35435	phosphate ion transmembrane transport	9.85564	0.760536	1
107A_contigs_00201_1	MF	15415	ATPase-coupled phosphate ion transmembrane transporter activity	11.5486	0.798137	1
107A_contigs_00202_1	MF	15415	ATPase-coupled phosphate ion transmembrane transporter activity	11.5611	0.798403	1
107A_contigs_00203_1	BP	72502	cellular trivalent inorganic anion homeostasis	11.3928	0.794797	1
107A_contigs_00204_1	MF	4177	aminopeptidase activity	7.86713	0.711963	1
107A_contigs_00205_1	BP	160	phosphorelay signal transduction system	5.12316	0.633352	1
107A_contigs_00206_1	MF	155	phosphorelay sensor kinase activity	6.49346	0.674702	1
107A_contigs_00207_1	MF	19843	rRNA binding	6.11847	0.66386	1
107A_contigs_00208_1	MF	4594	pantothenate kinase activity	11.2737	0.792228	1
107A_contigs_00209_1	MF	8168	methyltransferase activity	5.19336	0.635595	1
107A_contigs_00210_1	MF	16154	pyrimidine-nucleoside phosphorylase activity	11.8868	0.80531	1
107A_contigs_00211_1	MF	4139	deoxyribose-phosphate aldolase activity	11.8291	0.804093	1
107A_contigs_00212_1	MF	4126	cytidine deaminase activity	12.1903	0.81166	1
107A_contigs_00213_1	CC	5886	plasma membrane	2.99097	0.555815	1
107A_contigs_00214_1	MF	15407	ATPase-coupled monosaccharide transmembrane transporter activity	5.48371	0.64472	1
107A_contigs_00215_1	MF	22857	transmembrane transporter activity	3.31739	0.569163	1
107A_contigs_00216_1	MF	22857	transmembrane transporter activity	3.31736	0.569162	1
107A_contigs_00217_1	MF	16868	intramolecular transferase activity, phosphotransferases	8.95092	0.739111	1
107A_contigs_00218_1	MF	22857	transmembrane transporter activity	3.31741	0.569164	1
107A_contigs_00219_1	MF	4633	phosphopantothenoylcysteine decarboxylase activity	7.38238	0.699216	1
107A_contigs_00220_1	MF	16874	ligase activity	4.33178	0.606904	1
107A_contigs_00221_1	MF	4329	formate-tetrahydrofolate ligase activity	11.845	0.804429	1
107A_contigs_00223_1	MF	8808	cardiolipin synthase activity	10.8416	0.782794	1
107A_contigs_00224_1	MF	4073	aspartate-semialdehyde dehydrogenase activity	11.4184	0.795347	1
107A_contigs_00225_1	MF	8840	4-hydroxy-tetrahydrodipicolinate synthase activity	11.2075	0.790796	1
107A_contigs_00226_1	MF	5524	ATP binding	2.96256	0.55462	1
107A_contigs_00227_1	MF	30170	pyridoxal phosphate binding	6.36555	0.67104	1
107A_contigs_00228_1	MF	16887	ATPase activity	4.19808	0.602203	1
107A_contigs_00231_1	MF	3951	NAD+ kinase activity	9.86444	0.76074	1
107A_contigs_00232_1	BP	19835	cytolysis	10.0961	0.766063	1
107A_contigs_00234_1	MF	5525	GTP binding	6.02341	0.661059	1
107A_contigs_00235_1	MF	4523	RNA-DNA hybrid ribonuclease activity	9.05467	0.741621	1
107A_contigs_00236_1	MF	8925	maltose O-acetyltransferase activity	15.1852	0.851923	1
107A_contigs_00237_1	BP	9294	DNA mediated transformation	10.4339	0.773718	1
107A_contigs_00238_1	MF	3917	DNA topoisomerase type I (single strand cut, ATP-independent) activity	10.0784	0.76566	1
107A_contigs_00241_1	CC	16021	integral component of membrane	0.795513	0.434206	1
107A_contigs_00242_1	MF	30698	5,10-methylenetetrahydrofolate-dependent tRNA (m5U54) methyltransferase activity	13.0436	0.829103	1
107A_contigs_00249_1	MF	16787	hydrolase activity	2.15913	0.518057	1
107A_contigs_00250_1	MF	9037	tyrosine-based site-specific recombinase activity	10.9046	0.784181	1
107A_contigs_00252_1	CC	16021	integral component of membrane	0.7953	0.434189	1
107A_contigs_00253_1	CC	16021	integral component of membrane	0.795395	0.434196	1
107A_contigs_00254_1	MF	16787	hydrolase activity	1.68979	0.493448	1
107A_contigs_00255_1	MF	104	succinate dehydrogenase activity	10.0167	0.764247	1
107A_contigs_00256_1	MF	16491	oxidoreductase activity	2.79825	0.54759	1
107A_contigs_00257_1	MF	16853	isomerase activity	5.2263	0.636643	1
107A_contigs_00258_1	MF	4553	hydrolase activity, hydrolyzing O-glycosyl compounds	5.68338	0.650854	1
107A_contigs_00259_1	MF	3700	DNA-binding transcription factor activity	4.65828	0.618086	1
107A_contigs_00260_1	MF	16491	oxidoreductase activity	2.4139	0.530293	1
107A_contigs_00264_1	MF	16491	oxidoreductase activity	2.33132	0.526401	1
107A_contigs_00265_1	MF	3677	DNA binding	2.87747	0.551004	1
107A_contigs_00266_1	MF	3684	damaged DNA binding	8.61679	0.730925	1
107A_contigs_00269_1	MF	8312	7S RNA binding	10.8913	0.783889	1
107A_contigs_00271_1	MF	3700	DNA-binding transcription factor activity	4.65944	0.618125	1
107A_contigs_00272_1	CC	16021	integral component of membrane	0.792892	0.433993	1
107A_contigs_00273_1	MF	3922	GMP synthase (glutamine-hydrolyzing) activity	11.1525	0.789601	1
107A_contigs_00274_1	MF	15299	solute:proton antiporter activity	8.00052	0.715401	1
107A_contigs_00275_1	BP	6857	oligopeptide transport	10.7109	0.779904	1
107A_contigs_00276_1	CC	5618	cell wall	6.96304	0.687848	1
107A_contigs_00277_1	MF	8168	methyltransferase activity	5.19322	0.635591	1
107A_contigs_00282_1	CC	16021	integral component of membrane	0.79562	0.434215	1
107A_contigs_00283_1	MF	16787	hydrolase activity	1.39983	0.476492	1
107A_contigs_00284_1	BP	7155	cell adhesion	8.123	0.718533	1
107A_contigs_00285_1	CC	16021	integral component of membrane	0.793915	0.434076	1
107A_contigs_00286_1	MF	4462	lactoylglutathione lyase activity	11.661	0.800532	1
107A_contigs_00288_1	MF	3918	DNA topoisomerase type II (double strand cut, ATP-hydrolyzing) activity	9.09943	0.7427	1
107A_contigs_00289_1	MF	4459	L-lactate dehydrogenase activity	12.5679	0.819452	1
107A_contigs_00290_1	MF	8703	5-amino-6-(5-phosphoribosylamino)uracil reductase activity	10.3225	0.771207	1
107A_contigs_00291_1	BP	45454	cell redox homeostasis	5.85904	0.656163	1
107A_contigs_00292_1	CC	9986	cell surface	8.43414	0.726384	1
107A_contigs_00293_1	CC	9295	nucleoid	9.49411	0.752098	1
107A_contigs_00294_1	MF	4372	glycine hydroxymethyltransferase activity	10.8005	0.781887	1
107A_contigs_00295_1	MF	3725	double-stranded RNA binding	10.1786	0.767946	1
107A_contigs_00296_1	MF	36009	protein-glutamine N-methyltransferase activity	11.5281	0.797698	1
107A_contigs_00297_1	MF	16149	translation release factor activity, codon specific	10.2248	0.768994	1
107A_contigs_00298_1	MF	4797	thymidine kinase activity	12.2056	0.811979	1
107A_contigs_00299_1	MF	16853	isomerase activity	5.22045	0.636457	1
107A_contigs_00300_1	BP	17013	protein flavinylation	11.4144	0.795261	1
107A_contigs_00301_1	BP	15851	nucleobase transport	8.8382	0.736367	1
107A_contigs_00302_1	BP	46110	xanthine metabolic process	13.3085	0.834401	1
107A_contigs_00303_1	MF	3920	GMP reductase activity	13.4458	0.837126	1
107A_contigs_00304_1	MF	4553	hydrolase activity, hydrolyzing O-glycosyl compounds	6.26089	0.668016	1
107A_contigs_00305_1	CC	43190	ATP-binding cassette (ABC) transporter complex	6.25174	0.667751	1
107A_contigs_00306_1	MF	16887	ATPase activity	4.51697	0.613296	1
107A_contigs_00309_1	MF	16787	hydrolase activity	1.96428	0.508202	1
107A_contigs_00311_1	MF	16491	oxidoreductase activity	2.79886	0.547616	1
107A_contigs_00312_1	MF	16407	acetyltransferase activity	6.38875	0.671707	1
107A_contigs_00313_1	MF	9982	pseudouridine synthase activity	8.48894	0.727752	1
107A_contigs_00314_1	BP	19674	NAD metabolic process	10.8301	0.782541	1
107A_contigs_00315_1	BP	15969	guanosine tetraphosphate metabolic process	9.60477	0.754697	1
107A_contigs_00316_1	MF	4016	adenylate cyclase activity	11.4085	0.795135	1
107A_contigs_00317_1	MF	4749	ribose phosphate diphosphokinase activity	10.8353	0.782656	1
107A_contigs_00318_1	MF	31071	cysteine desulfurase activity	9.03614	0.741174	1
107A_contigs_00320_1	CC	5840	ribosome	3.39491	0.572235	1
107A_contigs_00321_1	BP	51775	response to redox state	12.7821	0.82382	1
107A_contigs_00322_1	BP	6541	glutamine metabolic process	7.35683	0.698533	1
107A_contigs_00323_1	MF	8237	metallopeptidase activity	6.52811	0.675688	1
107A_contigs_00324_1	CC	16021	integral component of membrane	0.794988	0.434163	1
107A_contigs_00325_1	MF	103047	methyl beta-D-glucoside 6-phosphate glucohydrolase activity	7.25442	0.695782	1
107A_contigs_00326_1	BP	55085	transmembrane transport	1.51167	0.483224	1
107A_contigs_00327_1	MF	43755	alpha-ribazole phosphatase activity	1.79226	0.499087	1
107A_contigs_00328_1	MF	16853	isomerase activity	1.51348	0.48333	1
107A_contigs_00329_1	MF	4553	hydrolase activity, hydrolyzing O-glycosyl compounds	5.94128	0.658621	1
107A_contigs_00330_1	MF	16787	hydrolase activity	2.27628	0.523768	1
107A_contigs_00331_1	MF	16787	hydrolase activity	2.27512	0.523712	1
107A_contigs_00332_1	MF	4553	hydrolase activity, hydrolyzing O-glycosyl compounds	6.2609	0.668017	1
107A_contigs_00333_1	MF	43565	sequence-specific DNA binding	6.17869	0.665623	1
107A_contigs_00334_1	MF	8982	protein-N(PI)-phosphohistidine-sugar phosphotransferase activity	8.0832	0.717518	1
107A_contigs_00335_1	BP	6355	regulation of transcription, DNA-templated	3.0339	0.557611	1
107A_contigs_00336_1	MF	5247	voltage-gated chloride channel activity	10.9377	0.784908	1
107A_contigs_00337_1	CC	5618	cell wall	8.67744	0.732423	1
107A_contigs_00338_1	MF	4471	malate dehydrogenase (decarboxylating) (NAD+) activity	8.92155	0.738397	1
107A_contigs_00339_1	MF	15293	symporter activity	8.24445	0.721615	1
107A_contigs_00340_1	MF	4673	protein histidine kinase activity	6.4342	0.67301	1
107A_contigs_00341_1	BP	160	phosphorelay signal transduction system	4.90415	0.62625	1
107A_contigs_00342_1	MF	19808	polyamine binding	11.2774	0.792308	1
107A_contigs_00343_1	CC	5886	plasma membrane	2.99084	0.555809	1
107A_contigs_00344_1	CC	5886	plasma membrane	2.98979	0.555765	1
107A_contigs_00345_1	MF	15594	ATPase-coupled putrescine transmembrane transporter activity	13.3325	0.83488	1
107A_contigs_00346_1	MF	8762	UDP-N-acetylmuramate dehydrogenase activity	11.4214	0.795413	1
107A_contigs_00347_1	MF	3848	2-amino-4-hydroxy-6-hydroxymethyldihydropteridine diphosphokinase activity	8.19796	0.720438	1
107A_contigs_00348_1	MF	4150	dihydroneopterin aldolase activity	11.2593	0.791918	1
107A_contigs_00349_1	MF	4156	dihydropteroate synthase activity	11.274	0.792236	1
107A_contigs_00350_1	MF	3934	GTP cyclohydrolase I activity	11.199	0.79061	1
107A_contigs_00351_1	MF	4326	tetrahydrofolylpolyglutamate synthase activity	10.6902	0.779443	1
107A_contigs_00352_1	MF	4413	homoserine kinase activity	11.8078	0.803643	1
107A_contigs_00353_1	MF	4412	homoserine dehydrogenase activity	11.1936	0.790494	1
107A_contigs_00354_1	MF	16810	hydrolase activity, acting on carbon-nitrogen (but not peptide) bonds	5.66656	0.650342	1
107A_contigs_00355_1	MF	50451	CoA-disulfide reductase activity	8.63534	0.731384	1
107A_contigs_00356_1	MF	16853	isomerase activity	5.22608	0.636636	1
107A_contigs_00357_1	MF	4553	hydrolase activity, hydrolyzing O-glycosyl compounds	5.81812	0.654934	1
107A_contigs_00358_1	BP	15074	DNA integration	6.09225	0.66309	1
107A_contigs_00360_1	MF	3677	DNA binding	3.07557	0.559342	1
107A_contigs_00361_1	MF	30246	carbohydrate binding	7.40058	0.699702	1
107A_contigs_00363_1	MF	33920	6-phospho-beta-galactosidase activity	15.7794	0.85539	1
107A_contigs_00364_1	MF	22869	protein-N(PI)-phosphohistidine-lactose phosphotransferase system transporter activity	15.9884	0.856593	1
107A_contigs_00365_1	BP	9401	phosphoenolpyruvate-dependent sugar phosphotransferase system	7.64185	0.706089	1
107A_contigs_00366_1	MF	3723	RNA binding	3.02781	0.557357	1
107A_contigs_00367_1	MF	9025	tagatose-bisphosphate aldolase activity	14.0698	0.845227	1
107A_contigs_00368_1	BP	19512	lactose catabolic process via tagatose-6-phosphate	13.3743	0.835709	1
107A_contigs_00369_1	MF	50044	galactose-6-phosphate isomerase activity	15.3622	0.852962	1
107A_contigs_00370_1	MF	50044	galactose-6-phosphate isomerase activity	15.0931	0.85138	1
107A_contigs_00371_1	MF	3700	DNA-binding transcription factor activity	4.65963	0.618131	1
107A_contigs_00372_1	MF	3886	DNA (cytosine-5-)-methyltransferase activity	11.6464	0.800222	1
107A_contigs_00377_1	MF	70180	large ribosomal subunit rRNA binding	10.429	0.773609	1
107A_contigs_00378_1	MF	8134	transcription factor binding	8.51631	0.728433	1
107A_contigs_00379_1	CC	16021	integral component of membrane	0.795128	0.434175	1
107A_contigs_00380_1	BP	917	division septum assembly	9.104	0.74281	1
107A_contigs_00381_1	MF	51082	unfolded protein binding	7.95173	0.714147	1
107A_contigs_00382_1	CC	16021	integral component of membrane	0.795486	0.434204	1
107A_contigs_00383_1	MF	4146	dihydrofolate reductase activity	11.3738	0.794389	1
107A_contigs_00384_1	MF	4799	thymidylate synthase activity	11.6182	0.799621	1
107A_contigs_00385_1	MF	4421	hydroxymethylglutaryl-CoA synthase activity	12.5816	0.819732	1
107A_contigs_00386_1	MF	42282	hydroxymethylglutaryl-CoA reductase activity	13.9547	0.844521	1
107A_contigs_00387_1	MF	4452	isopentenyl-diphosphate delta-isomerase activity	12.2454	0.812804	1
107A_contigs_00388_1	MF	4631	phosphomevalonate kinase activity	7.59407	0.704832	1
107A_contigs_00389_1	MF	4163	diphosphomevalonate decarboxylase activity	13.7185	0.842499	1
107A_contigs_00390_1	MF	4496	mevalonate kinase activity	13.6177	0.84052	1
107A_contigs_00391_1	BP	9166	nucleotide catabolic process	9.10505	0.742835	1
107A_contigs_00392_1	MF	42586	peptide deformylase activity	10.8615	0.783232	1
107A_contigs_00393_1	MF	16639	oxidoreductase activity, acting on the CH-NH2 group of donors, NAD or NADP as acceptor	9.36275	0.748992	1
107A_contigs_00394_1	MF	42626	ATPase-coupled transmembrane transporter activity	6.51433	0.675297	1
107A_contigs_00395_1	MF	42626	ATPase-coupled transmembrane transporter activity	5.93482	0.658429	1
107A_contigs_00396_1	MF	8080	N-acetyltransferase activity	6.65261	0.679209	1
107A_contigs_00397_1	MF	16887	ATPase activity	4.51285	0.613155	1
107A_contigs_00398_1	MF	16437	tRNA cytidylyltransferase activity	12.8998	0.826205	1
107A_contigs_00399_1	MF	8839	4-hydroxy-tetrahydrodipicolinate reductase	11.1889	0.790391	1
107A_contigs_00400_1	MF	8289	lipid binding	7.39629	0.699588	1
107A_contigs_00401_1	CC	16021	integral component of membrane	0.795327	0.434191	1
107A_contigs_00403_1	MF	4040	amidase activity	7.97069	0.714635	1
107A_contigs_00404_1	MF	8745	N-acetylmuramoyl-L-alanine amidase activity	9.76053	0.758332	1
107A_contigs_00405_1	MF	22877	protein-N(PI)-phosphohistidine-fructose phosphotransferase system transporter activity	12.2168	0.81221	1
107A_contigs_00406_1	MF	8662	1-phosphofructokinase activity	12.7503	0.823173	1
107A_contigs_00407_1	MF	3700	DNA-binding transcription factor activity	4.65951	0.618127	1
107A_contigs_00408_1	MF	8677	2-dehydropantoate 2-reductase activity	11.5824	0.798859	1
107A_contigs_00409_1	MF	8982	protein-N(PI)-phosphohistidine-sugar phosphotransferase activity	9.02506	0.740906	1
107A_contigs_00410_1	MF	4324	ferredoxin-NADP+ reductase activity	11.6731	0.800788	1
107A_contigs_00411_1	MF	52906	tRNA (guanine(37)-N(1))-methyltransferase activity	11.2687	0.79212	1
107A_contigs_00412_1	MF	43022	ribosome binding	9.01574	0.740681	1
107A_contigs_00414_1	MF	3735	structural constituent of ribosome	4.13569	0.599985	1
107A_contigs_00415_1	MF	8889	glycerophosphodiester phosphodiesterase activity	9.95407	0.762807	1
107A_contigs_00416_1	CC	16021	integral component of membrane	0.791987	0.433919	1
107A_contigs_00417_1	CC	5886	plasma membrane	2.53716	0.535981	1
107A_contigs_00418_1	MF	16829	lyase activity	4.71624	0.620029	1
107A_contigs_00419_1	MF	22857	transmembrane transporter activity	1.6117	0.489035	1
107A_contigs_00420_1	MF	4088	carbamoyl-phosphate synthase (glutamine-hydrolyzing) activity	10.3288	0.771351	1
107A_contigs_00421_1	MF	4088	carbamoyl-phosphate synthase (glutamine-hydrolyzing) activity	10.2424	0.769393	1
107A_contigs_00422_1	MF	4070	aspartate carbamoyltransferase activity	11.3581	0.79405	1
107A_contigs_00423_1	MF	15210	uracil transmembrane transporter activity	11.9908	0.807494	1
107A_contigs_00424_1	MF	4845	uracil phosphoribosyltransferase activity	11.214	0.790935	1
107A_contigs_00425_1	MF	9982	pseudouridine synthase activity	8.40467	0.725647	1
107A_contigs_00426_1	MF	4190	aspartic-type endopeptidase activity	7.67127	0.706861	1
107A_contigs_00427_1	MF	3700	DNA-binding transcription factor activity	4.65795	0.618075	1
107A_contigs_00428_1	MF	3735	structural constituent of ribosome	4.09648	0.598581	1
107A_contigs_00429_1	MF	8233	peptidase activity	4.66904	0.618447	1
107A_contigs_00430_1	MF	19843	rRNA binding	6.08587	0.662902	1
107A_contigs_00431_1	MF	16799	hydrolase activity, hydrolyzing N-glycosyl compounds	6.20576	0.666413	1
107A_contigs_00432_1	CC	16021	integral component of membrane	0.795604	0.434214	1
107A_contigs_00433_1	MF	4810	tRNA adenylyltransferase activity	11.4835	0.796744	1
107A_contigs_00434_1	MF	3824	catalytic activity	0.626614	0.419639	1
107A_contigs_00435_1	CC	16021	integral component of membrane	0.795266	0.434186	1
107A_contigs_00436_1	MF	4362	glutathione-disulfide reductase activity	12.357	0.815114	1
107A_contigs_00438_1	MF	4107	chorismate synthase activity	11.3544	0.793971	1
107A_contigs_00439_1	MF	3855	3-dehydroquinate dehydratase activity	11.1987	0.790604	1
107A_contigs_00440_1	BP	6364	rRNA processing	6.84003	0.684448	1
107A_contigs_00441_1	MF	8484	sulfuric ester hydrolase activity	9.11095	0.742977	1
107A_contigs_00442_1	BP	27	ribosomal large subunit assembly	10.3655	0.772178	1
107A_contigs_00443_1	MF	3735	structural constituent of ribosome	4.09666	0.598588	1
107A_contigs_00444_1	MF	3743	translation initiation factor activity	8.51648	0.728437	1
107A_contigs_00445_1	MF	4127	cytidylate kinase activity	11.2887	0.792552	1
107A_contigs_00446_1	CC	16021	integral component of membrane	0.786257	0.43345	1
107A_contigs_00447_1	CC	16021	integral component of membrane	0.795556	0.43421	1
107A_contigs_00448_1	MF	45148	tripeptide aminopeptidase activity	12.8219	0.824627	1
107A_contigs_00449_1	MF	8745	N-acetylmuramoyl-L-alanine amidase activity	9.7766	0.758705	1
107A_contigs_00458_1	MF	16740	transferase activity	2.26824	0.523381	1
107A_contigs_00459_1	MF	16757	transferase activity, transferring glycosyl groups	2.47037	0.532917	1
107A_contigs_00460_1	MF	8831	dTDP-4-dehydrorhamnose reductase activity	11.4427	0.795868	1
107A_contigs_00461_1	MF	8168	methyltransferase activity	5.19302	0.635585	1
107A_contigs_00462_1	BP	1123	transcription initiation from bacterial-type RNA polymerase promoter	10.6325	0.778162	1
107A_contigs_00463_1	MF	3896	DNA primase activity	10.4998	0.775197	1
107A_contigs_00464_1	MF	8381	mechanosensitive ion channel activity	11.3514	0.793905	1
107A_contigs_00465_1	MF	3735	structural constituent of ribosome	4.09979	0.5987	1
107A_contigs_00466_1	MF	15276	ligand-gated ion channel activity	9.15215	0.743967	1
107A_contigs_00467_1	MF	8483	transaminase activity	6.7596	0.682209	1
107A_contigs_00468_1	BP	724	double-strand break repair via homologous recombination	9.74553	0.757983	1
107A_contigs_00469_1	MF	8409	5'-3' exonuclease activity	9.66235	0.756044	1
107A_contigs_00470_1	CC	16021	integral component of membrane	0.795628	0.434215	1
107A_contigs_00471_1	MF	16887	ATPase activity	4.0402	0.596555	1
107A_contigs_00472_1	CC	16021	integral component of membrane	0.794754	0.434144	1
107A_contigs_00473_1	CC	16021	integral component of membrane	0.792564	0.433966	1
107A_contigs_00474_1	MF	4826	phenylalanine-tRNA ligase activity	9.83669	0.760098	1
107A_contigs_00475_1	MF	8080	N-acetyltransferase activity	5.58537	0.647857	1
107A_contigs_00476_1	MF	4826	phenylalanine-tRNA ligase activity	9.78306	0.758855	1
107A_contigs_00477_1	MF	46872	metal ion binding	2.51175	0.53482	1
107A_contigs_00478_1	CC	16021	integral component of membrane	0.795401	0.434197	1
107A_contigs_00479_1	MF	8760	UDP-N-acetylglucosamine 1-carboxyvinyltransferase activity	11.1101	0.788677	1
107A_contigs_00481_1	CC	45261	proton-transporting ATP synthase complex, catalytic core F(1)	8.22125	0.721028	1
107A_contigs_00482_1	CC	45261	proton-transporting ATP synthase complex, catalytic core F(1)	8.17202	0.71978	1
107A_contigs_00483_1	BP	42777	plasma membrane ATP synthesis coupled proton transport	10.6333	0.778178	1
107A_contigs_00484_1	CC	45261	proton-transporting ATP synthase complex, catalytic core F(1)	8.16674	0.719646	1
107A_contigs_00485_1	MF	46933	proton-transporting ATP synthase activity, rotational mechanism	8.03947	0.716399	1
107A_contigs_00486_1	CC	45263	proton-transporting ATP synthase complex, coupling factor F(o)	8.21266	0.72081	1
107A_contigs_00487_1	CC	45263	proton-transporting ATP synthase complex, coupling factor F(o)	8.31755	0.723459	1
107A_contigs_00488_1	CC	45263	proton-transporting ATP synthase complex, coupling factor F(o)	8.2937	0.722858	1
107A_contigs_00489_1	MF	102499	SHG alpha-glucan phosphorylase activity	11.7893	0.803252	1
107A_contigs_00490_1	MF	9011	starch synthase activity	12.3107	0.814158	1
107A_contigs_00491_1	BP	5978	glycogen biosynthetic process	10.0338	0.764638	1
107A_contigs_00492_1	MF	8878	glucose-1-phosphate adenylyltransferase activity	11.9767	0.807198	1
107A_contigs_00493_1	MF	3844	1,4-alpha-glucan branching enzyme activity	11.3957	0.794858	1
107A_contigs_00494_1	MF	30246	carbohydrate binding	6.53792	0.675967	1
107A_contigs_00495_1	MF	3951	NAD+ kinase activity	9.59793	0.754537	1
107A_contigs_00496_1	MF	3911	DNA ligase (NAD+) activity	11.0419	0.78719	1
107A_contigs_00497_1	CC	16021	integral component of membrane	0.707999	0.426875	1
107A_contigs_00498_1	MF	3676	nucleic acid binding	1.83182	0.501221	1
107A_contigs_00499_1	MF	4634	phosphopyruvate hydratase activity	10.9179	0.784474	1
107A_contigs_00501_1	MF	8973	phosphopentomutase activity	12.7526	0.823221	1
107A_contigs_00502_1	MF	51213	dioxygenase activity	3.14475	0.562189	1
107A_contigs_00503_1	MF	4647	phosphoserine phosphatase activity	10.5069	0.775357	1
107A_contigs_00504_1	BP	921	septin ring assembly	14.2071	0.846066	1
107A_contigs_00505_1	MF	3918	DNA topoisomerase type II (double strand cut, ATP-hydrolyzing) activity	8.97336	0.739655	1
107A_contigs_00506_1	MF	16787	hydrolase activity	2.26895	0.523415	1
107A_contigs_00507_1	BP	8360	regulation of cell shape	7.14238	0.69275	1
107A_contigs_00509_1	MF	16787	hydrolase activity	0.733999	0.429098	1
107A_contigs_00510_1	MF	3735	structural constituent of ribosome	4.09479	0.598521	1
107A_contigs_00511_1	MF	5247	voltage-gated chloride channel activity	10.13	0.766838	1
107A_contigs_00512_1	BP	46417	chorismate metabolic process	8.30345	0.723104	1
107A_contigs_00513_1	MF	10181	FMN binding	7.51803	0.702824	1
107A_contigs_00515_1	MF	4400	histidinol-phosphate transaminase activity	11.1269	0.789045	1
107A_contigs_00516_1	MF	15276	ligand-gated ion channel activity	9.7181	0.757344	1
107A_contigs_00517_1	MF	4343	glucosamine 6-phosphate N-acetyltransferase activity	9.09455	0.742582	1
107A_contigs_00518_1	MF	3676	nucleic acid binding	2.16464	0.518329	1
107A_contigs_00519_1	MF	3735	structural constituent of ribosome	4.11654	0.5993	1
107A_contigs_00520_1	BP	7155	cell adhesion	8.12351	0.718546	1
107A_contigs_00521_1	MF	16805	dipeptidase activity	10.3487	0.7718	1
107A_contigs_00522_1	BP	43937	regulation of sporulation	11.3806	0.794535	1
107A_contigs_00523_1	BP	8360	regulation of cell shape	7.07204	0.690835	1
107A_contigs_00525_1	MF	4816	asparagine-tRNA ligase activity	11.8608	0.804761	1
107A_contigs_00526_1	MF	8483	transaminase activity	6.7586	0.682181	1
107A_contigs_00527_1	MF	8408	3'-5' exonuclease activity	8.17867	0.719948	1
107A_contigs_00528_1	MF	31176	endo-1,4-beta-xylanase activity	1.637	0.490477	1
107A_contigs_00529_1	MF	16787	hydrolase activity	2.27728	0.523816	1
107A_contigs_00530_1	BP	51301	cell division	6.11529	0.663767	1
107A_contigs_00531_1	BP	7049	cell cycle	6.17166	0.665418	1
107A_contigs_00532_1	MF	16149	translation release factor activity, codon specific	10.0105	0.764103	1
107A_contigs_00533_1	BP	8616	queuosine biosynthetic process	8.90182	0.737918	1
107A_contigs_00534_1	MF	42132	fructose 1,6-bisphosphate 1-phosphatase activity	11.3006	0.79281	1
107A_contigs_00535_1	MF	47937	glucose-1-phosphate phosphodismutase activity	15.7949	0.855479	1
107A_contigs_00536_1	MF	16787	hydrolase activity	1.92961	0.506398	1
107A_contigs_00537_1	MF	8081	phosphoric diester hydrolase activity	8.49377	0.727872	1
107A_contigs_00539_1	MF	166	nucleotide binding	2.44685	0.531828	1
107A_contigs_00540_1	MF	8324	cation transmembrane transporter activity	4.7305	0.620506	1
107A_contigs_00542_1	CC	5840	ribosome	3.37929	0.571619	1
107A_contigs_00543_1	MF	16787	hydrolase activity	2.27756	0.52383	1
107A_contigs_00544_1	MF	16787	hydrolase activity	2.27753	0.523828	1
107A_contigs_00545_1	MF	16755	transferase activity, transferring amino-acyl groups	10.3182	0.771112	1
107A_contigs_00546_1	MF	16755	transferase activity, transferring amino-acyl groups	10.3189	0.771128	1
107A_contigs_00547_1	MF	4807	triose-phosphate isomerase activity	10.7923	0.781705	1
107A_contigs_00548_1	MF	3746	translation elongation factor activity	7.87501	0.712167	1
107A_contigs_00549_1	BP	51301	cell division	6.27492	0.668423	1
107A_contigs_00550_1	BP	6107	oxaloacetate metabolic process	12.3488	0.814946	1
107A_contigs_00551_1	MF	4222	metalloendopeptidase activity	7.24817	0.695614	1
107A_contigs_00553_1	CC	16021	integral component of membrane	0.708208	0.426893	1
107A_contigs_00554_1	MF	3796	lysozyme activity	10.9272	0.784677	1
107A_contigs_00555_1	MF	15234	thiamine transmembrane transporter activity	13.054	0.829312	1
107A_contigs_00556_1	MF	2161	aminoacyl-tRNA editing activity	8.70089	0.733	1
107A_contigs_00557_1	CC	16021	integral component of membrane	0.795527	0.434207	1
107A_contigs_00558_1	MF	43755	alpha-ribazole phosphatase activity	6.577	0.677075	1
107A_contigs_00559_1	MF	16787	hydrolase activity	2.04881	0.512534	1
107A_contigs_00560_1	MF	4824	lysine-tRNA ligase activity	10.7715	0.781245	1
107A_contigs_00562_1	MF	8519	ammonium transmembrane transporter activity	10.806	0.782008	1
107A_contigs_00563_1	MF	16491	oxidoreductase activity	2.33374	0.526516	1
107A_contigs_00565_1	CC	43190	ATP-binding cassette (ABC) transporter complex	6.25162	0.667747	1
107A_contigs_00566_1	BP	6355	regulation of transcription, DNA-templated	3.35752	0.570758	1
107A_contigs_00568_1	MF	8233	peptidase activity	4.16402	0.600994	1
107A_contigs_00569_1	MF	8233	peptidase activity	3.90393	0.591592	1
107A_contigs_00572_1	CC	16021	integral component of membrane	0.795137	0.434176	1
107A_contigs_00573_1	MF	8961	phosphatidylglycerol-prolipoprotein diacylglyceryl transferase activity	11.1822	0.790247	1
107A_contigs_00574_1	MF	4712	protein serine/threonine/tyrosine kinase activity	12.3867	0.815728	1
107A_contigs_00575_1	CC	16021	integral component of membrane	0.795568	0.434211	1
107A_contigs_00577_1	BP	6139	nucleobase-containing compound metabolic process	2.42246	0.530693	1
107A_contigs_00578_1	BP	72502	cellular trivalent inorganic anion homeostasis	11.2476	0.791664	1
107A_contigs_00579_1	MF	15415	ATPase-coupled phosphate ion transmembrane transporter activity	11.4518	0.796064	1
107A_contigs_00580_1	BP	35435	phosphate ion transmembrane transport	9.90835	0.761754	1
107A_contigs_00583_1	MF	155	phosphorelay sensor kinase activity	6.49323	0.674696	1
107A_contigs_00584_1	BP	160	phosphorelay signal transduction system	5.12323	0.633354	1
107A_contigs_00585_1	MF	4462	lactoylglutathione lyase activity	6.21449	0.666667	1
107A_contigs_00586_1	MF	4519	endonuclease activity	5.94938	0.658863	1
107A_contigs_00587_1	CC	16021	integral component of membrane	0.795634	0.434216	1
107A_contigs_00588_1	CC	16021	integral component of membrane	0.794101	0.434091	1
107A_contigs_00589_1	MF	3954	NADH dehydrogenase activity	7.16907	0.693475	1
107A_contigs_00590_1	MF	8745	N-acetylmuramoyl-L-alanine amidase activity	9.77679	0.758709	1
107A_contigs_00591_1	MF	8168	methyltransferase activity	5.18534	0.63534	1
107A_contigs_00592_1	BP	6614	SRP-dependent cotranslational protein targeting to membrane	9.0375	0.741207	1
107A_contigs_00593_1	MF	16787	hydrolase activity	2.2775	0.523827	1
107A_contigs_00594_1	MF	16787	hydrolase activity	2.27724	0.523814	1
107A_contigs_00595_1	BP	7062	sister chromatid cohesion	10.5125	0.775482	1
107A_contigs_00596_1	MF	4525	ribonuclease III activity	10.8361	0.782673	1
107A_contigs_00597_1	MF	16787	hydrolase activity	2.27728	0.523817	1
107A_contigs_00598_1	BP	18106	peptidyl-histidine phosphorylation	6.27166	0.668328	1
107A_contigs_00599_1	BP	160	phosphorelay signal transduction system	5.12252	0.633331	1
107A_contigs_00600_1	MF	15424	ATPase-coupled amino acid transmembrane transporter activity	9.7622	0.75837	1
107A_contigs_00602_1	CC	43190	ATP-binding cassette (ABC) transporter complex	6.25139	0.66774	1
107A_contigs_00603_1	CC	43190	ATP-binding cassette (ABC) transporter complex	5.90166	0.657439	1
107A_contigs_00605_1	MF	15267	channel activity	6.16085	0.665102	1
107A_contigs_00606_1	MF	47324	phosphoenolpyruvate-glycerone phosphotransferase activity	13.5713	0.839607	1
107A_contigs_00607_1	MF	4371	glycerone kinase activity	11.1542	0.789639	1
107A_contigs_00608_1	MF	4371	glycerone kinase activity	11.0622	0.787634	1
107A_contigs_00609_1	MF	16301	kinase activity	3.34011	0.570067	1
107A_contigs_00610_1	MF	4371	glycerone kinase activity	10.4904	0.774986	1
107A_contigs_00611_1	MF	4829	threonine-tRNA ligase activity	10.9667	0.785544	1
107A_contigs_00612_1	MF	47228	1,2-diacylglycerol 3-glucosyltransferase activity	4.99281	0.629143	1
107A_contigs_00613_1	MF	16740	transferase activity	2.26943	0.523438	1
107A_contigs_00614_1	MF	103025	alpha-amylase activity (releasing maltohexaose)	7.07778	0.690992	1
107A_contigs_00615_1	BP	6355	regulation of transcription, DNA-templated	3.46602	0.575022	1
107A_contigs_00616_1	MF	102009	proline dipeptidase activity	8.22941	0.721234	1
107A_contigs_00617_1	MF	3824	catalytic activity	0.626936	0.419668	1
107A_contigs_00619_1	MF	16740	transferase activity	2.26533	0.523241	1
107A_contigs_00620_1	BP	9401	phosphoenolpyruvate-dependent sugar phosphotransferase system	7.59086	0.704748	1
107A_contigs_00621_1	MF	8982	protein-N(PI)-phosphohistidine-sugar phosphotransferase activity	9.02456	0.740894	1
107A_contigs_00622_1	MF	8982	protein-N(PI)-phosphohistidine-sugar phosphotransferase activity	8.10487	0.718071	1
107A_contigs_00624_1	MF	16491	oxidoreductase activity	2.7985	0.547601	1
107A_contigs_00625_1	MF	4462	lactoylglutathione lyase activity	8.35652	0.724439	1
107A_contigs_00626_1	MF	16740	transferase activity	2.26942	0.523438	1
107A_contigs_00628_1	MF	8859	exoribonuclease II activity	11.4885	0.796851	1
107A_contigs_00629_1	MF	15450	P-P-bond-hydrolysis-driven protein transmembrane transporter activity	9.62223	0.755106	1
107A_contigs_00630_1	MF	22857	transmembrane transporter activity	3.31743	0.569164	1
107A_contigs_00631_1	MF	5509	calcium ion binding	2.94277	0.553784	1
107A_contigs_00632_1	CC	16021	integral component of membrane	0.79558	0.434212	1
107A_contigs_00633_1	MF	4140	dephospho-CoA kinase activity	11.4016	0.794987	1
107A_contigs_00634_1	MF	8534	oxidized purine nucleobase lesion DNA N-glycosylase activity	11.5331	0.797806	1
107A_contigs_00647_1	MF	16887	ATPase activity	4.5109	0.613089	1
107A_contigs_00651_1	MF	70181	small ribosomal subunit rRNA binding	11.6034	0.799307	1
107A_contigs_00652_1	BP	8654	phospholipid biosynthetic process	6.71518	0.680966	1
107A_contigs_00653_1	MF	4521	endoribonuclease activity	7.65199	0.706356	1
107A_contigs_00654_1	MF	16798	hydrolase activity, acting on glycosyl bonds	5.95704	0.65909	1
107A_contigs_00655_1	MF	5524	ATP binding	2.96273	0.554627	1
107A_contigs_00657_1	MF	8113	peptide-methionine (S)-S-oxide reductase activity	10.8088	0.78207	1
107A_contigs_00658_1	MF	3676	nucleic acid binding	2.1626	0.518228	1
107A_contigs_00659_1	BP	6415	translational termination	9.05969	0.741742	1
107A_contigs_00660_1	MF	33862	UMP kinase activity	11.4068	0.795099	1
107A_contigs_00661_1	BP	6417	regulation of translation	8.09762	0.717886	1
107A_contigs_00662_1	MF	70180	large ribosomal subunit rRNA binding	10.4349	0.773741	1
107A_contigs_00664_1	BP	51301	cell division	2.55695	0.536882	1
107A_contigs_00665_1	MF	3755	peptidyl-prolyl cis-trans isomerase activity	8.35966	0.724518	1
107A_contigs_00666_1	MF	42626	ATPase-coupled transmembrane transporter activity	6.51568	0.675335	1
107A_contigs_00668_1	BP	7155	cell adhesion	8.12295	0.718531	1
107A_contigs_00669_1	MF	46983	protein dimerization activity	6.95118	0.687521	1
107A_contigs_00670_1	MF	8930	methylthioadenosine nucleosidase activity	12.566	0.819412	1
107A_contigs_00671_1	CC	16021	integral component of membrane	0.795483	0.434204	1
107A_contigs_00672_1	MF	47631	ADP-ribose diphosphatase activity	7.03019	0.689691	1
107A_contigs_00673_1	MF	19134	glucosamine-1-phosphate N-acetyltransferase activity	11.6488	0.800274	1
107A_contigs_00674_1	MF	16491	oxidoreductase activity	2.49838	0.534207	1
107A_contigs_00675_1	MF	102131	3-oxo-glutaryl-[acp] methyl ester reductase activity	5.43105	0.643083	1
107A_contigs_00676_1	MF	4812	aminoacyl-tRNA ligase activity	6.66131	0.679454	1
107A_contigs_00678_1	MF	15658	branched-chain amino acid transmembrane transporter activity	11.5208	0.797541	1
107A_contigs_00681_1	MF	4825	methionine-tRNA ligase activity	10.7297	0.780319	1
107A_contigs_00682_1	CC	16021	integral component of membrane	0.79552	0.434207	1
107A_contigs_00684_1	CC	16021	integral component of membrane	0.79563	0.434216	1
107A_contigs_00685_1	CC	16021	integral component of membrane	0.795419	0.434198	1
107A_contigs_00686_1	MF	3700	DNA-binding transcription factor activity	4.64986	0.617802	1
107A_contigs_00687_1	MF	8853	exodeoxyribonuclease III activity	7.31723	0.697472	1
107A_contigs_00689_1	MF	51213	dioxygenase activity	7.22311	0.694937	1
107A_contigs_00690_1	MF	51213	dioxygenase activity	7.7868	0.709878	1
107A_contigs_00691_1	MF	8324	cation transmembrane transporter activity	4.01525	0.595653	1
107A_contigs_00692_1	MF	8794	arsenate reductase (glutaredoxin) activity	4.83964	0.624128	1
107A_contigs_00693_1	MF	3908	methylated-DNA-[protein]-cysteine S-methyltransferase activity	10.6982	0.779622	1
107A_contigs_00694_1	MF	51287	NAD binding	6.60404	0.67784	1
107A_contigs_00695_1	MF	8080	N-acetyltransferase activity	5.60193	0.648365	1
107A_contigs_00696_1	MF	4648	O-phospho-L-serine:2-oxoglutarate aminotransferase activity	11.7548	0.802522	1
107A_contigs_00697_1	BP	6878	cellular copper ion homeostasis	11.7141	0.80166	1
107A_contigs_00698_1	CC	16021	integral component of membrane	0.795519	0.434207	1
107A_contigs_00699_1	MF	70677	rRNA (cytosine-2'-O-)-methyltransferase activity	11.4396	0.795803	1
107A_contigs_00700_1	BP	6260	DNA replication	5.92039	0.657998	1
107A_contigs_00701_1	MF	3887	DNA-directed DNA polymerase activity	4.28712	0.605342	1
107A_contigs_00702_1	MF	3887	DNA-directed DNA polymerase activity	7.46424	0.701397	1
107A_contigs_00703_1	MF	4798	thymidylate kinase activity	11.3286	0.793414	1
107A_contigs_00704_1	MF	16301	kinase activity	4.32496	0.606666	1
107A_contigs_00705_1	MF	15658	branched-chain amino acid transmembrane transporter activity	11.5922	0.799066	1
107A_contigs_00706_1	MF	16887	ATPase activity	4.51717	0.613303	1
107A_contigs_00707_1	MF	22857	transmembrane transporter activity	3.31069	0.568896	1
107A_contigs_00708_1	MF	22857	transmembrane transporter activity	3.22001	0.565252	1
107A_contigs_00709_1	BP	6865	amino acid transport	7.30561	0.69716	1
107A_contigs_00712_1	MF	4252	serine-type endopeptidase activity	7.09778	0.691537	1
107A_contigs_00713_1	BP	6223	uracil salvage	11.7529	0.802481	1
107A_contigs_00714_1	MF	4121	cystathionine beta-lyase activity	10.939	0.784937	1
107A_contigs_00715_1	CC	16021	integral component of membrane	0.651459	0.421895	1
107A_contigs_00716_1	MF	47482	UDP-N-acetylmuramoyl-L-alanyl-D-glutamate-L-lysine ligase activity	16.0616	0.857013	1
107A_contigs_00717_1	MF	16887	ATPase activity	4.51708	0.6133	1
107A_contigs_00718_1	BP	6826	iron ion transport	4.80865	0.623104	1
107A_contigs_00719_1	MF	22857	transmembrane transporter activity	3.31743	0.569165	1
107A_contigs_00720_1	MF	22857	transmembrane transporter activity	3.31739	0.569163	1
107A_contigs_00723_1	MF	4427	inorganic diphosphatase activity	10.7263	0.780245	1
107A_contigs_00724_1	MF	43365	[formate-C-acetyltransferase]-activating enzyme activity	12.0889	0.809546	1
107A_contigs_00725_1	MF	50660	flavin adenine dinucleotide binding	6.02531	0.661115	1
107A_contigs_00726_1	MF	8168	methyltransferase activity	5.19259	0.635571	1
107A_contigs_00727_1	BP	55085	transmembrane transport	2.77081	0.546396	1
107A_contigs_00728_1	MF	16887	ATPase activity	4.49846	0.612663	1
107A_contigs_00729_1	MF	51536	iron-sulfur cluster binding	5.43447	0.64319	1
107A_contigs_00730_1	MF	50380	undecaprenyl-diphosphatase activity	6.88214	0.685615	1
107A_contigs_00731_1	MF	32217	riboflavin transmembrane transporter activity	13.4354	0.836921	1
107A_contigs_00732_1	MF	8175	tRNA methyltransferase activity	8.91546	0.738249	1
107A_contigs_00733_1	CC	5886	plasma membrane	2.89165	0.551611	1
107A_contigs_00734_1	MF	9982	pseudouridine synthase activity	8.34324	0.724105	1
107A_contigs_00735_1	BP	51304	chromosome separation	11.24	0.7915	1
107A_contigs_00736_1	BP	7059	chromosome segregation	8.34194	0.724073	1
107A_contigs_00737_1	MF	9037	tyrosine-based site-specific recombinase activity	10.5414	0.776128	1
107A_contigs_00738_1	MF	3938	IMP dehydrogenase activity	11.2959	0.792707	1
107A_contigs_00739_1	MF	46872	metal ion binding	2.56348	0.537178	1
107A_contigs_00740_1	BP	9146	purine nucleoside triphosphate catabolic process	11.1929	0.790478	1
107A_contigs_00741_1	MF	8881	glutamate racemase activity	11.6976	0.801309	1
107A_contigs_00743_1	MF	8836	diaminopimelate decarboxylase activity	11.3534	0.793948	1
107A_contigs_00744_1	CC	16021	integral component of membrane	0.795597	0.434213	1
107A_contigs_00746_1	MF	8173	RNA methyltransferase activity	7.20414	0.694425	1
107A_contigs_00747_1	MF	3998	acylphosphatase activity	11.5999	0.799232	1
107A_contigs_00748_1	MF	32977	membrane insertase activity	10.788	0.781611	1
107A_contigs_00749_1	MF	70063	RNA polymerase binding	10.4874	0.77492	1
107A_contigs_00750_1	MF	8932	lytic endotransglycosylase activity	10.8866	0.783785	1
107A_contigs_00751_1	MF	4059	aralkylamine N-acetyltransferase activity	8.25495	0.72188	1
107A_contigs_00752_1	MF	8763	UDP-N-acetylmuramate-L-alanine ligase activity	11.5258	0.797649	1
107A_contigs_00754_1	BP	71586	CAAX-box protein processing	9.76623	0.758464	1
107A_contigs_00756_1	MF	8270	zinc ion binding	5.08416	0.632098	1
107A_contigs_00757_1	BP	42254	ribosome biogenesis	6.04589	0.661723	1
107A_contigs_00758_1	MF	4386	helicase activity	5.60751	0.648536	1
107A_contigs_00759_1	MF	16787	hydrolase activity	2.27681	0.523794	1
107A_contigs_00760_1	BP	45892	negative regulation of transcription, DNA-templated	7.94947	0.714089	1
107A_contigs_00761_1	BP	18106	peptidyl-histidine phosphorylation	6.28037	0.668581	1
107A_contigs_00762_1	BP	160	phosphorelay signal transduction system	5.12287	0.633342	1
107A_contigs_00763_1	CC	5840	ribosome	3.4014	0.572491	1
107A_contigs_00764_1	MF	4222	metalloendopeptidase activity	7.55726	0.703862	1
107A_contigs_00765_1	CC	16021	integral component of membrane	0.79556	0.43421	1
107A_contigs_00766_1	MF	70043	rRNA (guanine-N7-)-methyltransferase activity	11.3457	0.793782	1
107A_contigs_00767_1	MF	8324	cation transmembrane transporter activity	4.73686	0.620718	1
107A_contigs_00768_1	BP	6813	potassium ion transport	7.90562	0.712958	1
107A_contigs_00769_1	MF	15658	branched-chain amino acid transmembrane transporter activity	11.5784	0.798773	1
107A_contigs_00770_1	CC	5886	plasma membrane	2.99092	0.555813	1
107A_contigs_00771_1	BP	15821	methionine transport	11.7296	0.801988	1
107A_contigs_00772_1	MF	9014	succinyl-diaminopimelate desuccinylase activity	8.40278	0.725599	1
107A_contigs_00775_1	BP	6355	regulation of transcription, DNA-templated	3.53433	0.577673	1
107A_contigs_00776_1	MF	3955	NAD(P)H dehydrogenase (quinone) activity	12.2911	0.813752	1
107A_contigs_00779_1	MF	49	tRNA binding	7.01561	0.689291	1
107A_contigs_00780_1	MF	52730	sarcosine N-methyltransferase activity	13.9681	0.844604	1
107A_contigs_00781_1	BP	90071	negative regulation of ribosome biogenesis	11.3865	0.794661	1
107A_contigs_00782_1	MF	16787	hydrolase activity	2.27735	0.52382	1
107A_contigs_00783_1	MF	4515	nicotinate-nucleotide adenylyltransferase activity	11.5183	0.79749	1
107A_contigs_00784_1	MF	3723	RNA binding	3.56213	0.578745	1
107A_contigs_00785_1	MF	5525	GTP binding	5.55927	0.647054	1
107A_contigs_00786_1	MF	16787	hydrolase activity	2.23103	0.52158	1
107A_contigs_00787_1	BP	6352	DNA-templated transcription, initiation	6.86721	0.685202	1
107A_contigs_00791_1	BP	6260	DNA replication	6.02811	0.661198	1
107A_contigs_00794_1	MF	52822	DNA-3-methylguanine glycosylase activity	15.0276	0.850992	1
107A_contigs_00795_1	MF	8276	protein methyltransferase activity	8.7045	0.733089	1
107A_contigs_00796_1	BP	6364	rRNA processing	6.61534	0.678159	1
107A_contigs_00797_1	BP	6355	regulation of transcription, DNA-templated	3.55088	0.578312	1
107A_contigs_00798_1	MF	8982	protein-N(PI)-phosphohistidine-sugar phosphotransferase activity	9.02543	0.740915	1
107A_contigs_00799_1	MF	8853	exodeoxyribonuclease III activity	10.649	0.778529	1
107A_contigs_00801_1	MF	4177	aminopeptidase activity	8.00903	0.715619	1
107A_contigs_00802_1	MF	10181	FMN binding	7.63654	0.70595	1
107A_contigs_00803_1	BP	9166	nucleotide catabolic process	9.1051	0.742836	1
107A_contigs_00804_1	BP	15969	guanosine tetraphosphate metabolic process	9.47496	0.751646	1
107A_contigs_00805_1	MF	43908	Ser(Gly)-tRNA(Ala) hydrolase activity	12.0509	0.808753	1
107A_contigs_00806_1	MF	3677	DNA binding	3.07803	0.559443	1
107A_contigs_00807_1	MF	16887	ATPase activity	4.5172	0.613304	1
107A_contigs_00808_1	BP	5975	carbohydrate metabolic process	4.19867	0.602224	1
107A_contigs_00809_1	MF	16787	hydrolase activity	2.26061	0.523013	1
107A_contigs_00811_1	MF	3978	UDP-glucose 4-epimerase activity	11.0039	0.786359	1
107A_contigs_00812_1	BP	45454	cell redox homeostasis	6.63385	0.678681	1
107A_contigs_00813_1	CC	16021	integral component of membrane	0.743246	0.429879	1
107A_contigs_00814_1	MF	4659	prenyltransferase activity	9.23729	0.746005	1
107A_contigs_00815_1	MF	4605	phosphatidate cytidylyltransferase activity	11.0271	0.786866	1
107A_contigs_00816_1	MF	4222	metalloendopeptidase activity	7.4844	0.701933	1
107A_contigs_00817_1	MF	4827	proline-tRNA ligase activity	10.8673	0.78336	1
107A_contigs_00818_1	MF	16740	transferase activity	2.26861	0.523399	1
107A_contigs_00819_1	MF	8408	3'-5' exonuclease activity	8.19423	0.720343	1
107A_contigs_00820_1	MF	3700	DNA-binding transcription factor activity	4.09495	0.598527	1
107A_contigs_00821_1	MF	16491	oxidoreductase activity	2.79885	0.547616	1
107A_contigs_00822_1	MF	42586	peptide deformylase activity	10.8055	0.781998	1
107A_contigs_00825_1	BP	6799	polyphosphate biosynthetic process	11.4935	0.796959	1
107A_contigs_00826_1	MF	4309	exopolyphosphatase activity	8.52178	0.728569	1
107A_contigs_00827_1	BP	6355	regulation of transcription, DNA-templated	3.54369	0.578034	1
107A_contigs_00828_1	MF	22857	transmembrane transporter activity	3.30636	0.568723	1
107A_contigs_00829_1	MF	19843	rRNA binding	6.14486	0.664634	1
107A_contigs_00831_1	MF	4654	polyribonucleotide nucleotidyltransferase activity	11.3477	0.793825	1
107A_contigs_00832_1	MF	4654	polyribonucleotide nucleotidyltransferase activity	11.4035	0.795026	1
107A_contigs_00833_1	MF	9001	serine O-acetyltransferase activity	11.2761	0.792279	1
107A_contigs_00834_1	MF	4817	cysteine-tRNA ligase activity	10.9573	0.785337	1
107A_contigs_00835_1	MF	4525	ribonuclease III activity	10.7841	0.781525	1
107A_contigs_00837_1	MF	8173	RNA methyltransferase activity	7.25807	0.695881	1
107A_contigs_00839_1	MF	8289	lipid binding	7.57078	0.704218	1
107A_contigs_00840_1	MF	3735	structural constituent of ribosome	4.09411	0.598496	1
107A_contigs_00841_1	MF	3735	structural constituent of ribosome	4.07786	0.597913	1
107A_contigs_00852_1	BP	6355	regulation of transcription, DNA-templated	3.07433	0.55929	1
107A_contigs_00853_1	CC	5886	plasma membrane	2.9901	0.555779	1
107A_contigs_00854_1	CC	5886	plasma membrane	2.70959	0.543711	1
107A_contigs_00855_1	BP	8643	carbohydrate transport	4.5442	0.614225	1
107A_contigs_00856_1	MF	4564	beta-fructofuranosidase activity	11.0899	0.788238	1
107A_contigs_00857_1	MF	8483	transaminase activity	6.957	0.687681	1
107A_contigs_00858_1	MF	103047	methyl beta-D-glucoside 6-phosphate glucohydrolase activity	13.496	0.83812	1
107A_contigs_00859_1	BP	6541	glutamine metabolic process	7.40762	0.69989	1
107A_contigs_00860_1	CC	16021	integral component of membrane	0.79552	0.434207	1
107A_contigs_00861_1	MF	16887	ATPase activity	4.51679	0.61329	1
107A_contigs_00862_1	CC	5886	plasma membrane	2.74616	0.545319	1
107A_contigs_00863_1	MF	3899	DNA-directed 5'-3' RNA polymerase activity	7.80962	0.710472	1
107A_contigs_00864_1	MF	16787	hydrolase activity	2.2766	0.523784	1
107A_contigs_00865_1	BP	6417	regulation of translation	8.10542	0.718085	1
107A_contigs_00866_1	BP	9116	nucleoside metabolic process	5.10779	0.632858	1
107A_contigs_00867_1	MF	5524	ATP binding	2.96271	0.554626	1
107A_contigs_00868_1	MF	102009	proline dipeptidase activity	14.1586	0.84577	1
107A_contigs_00869_1	MF	4124	cysteine synthase activity	11.0214	0.786743	1
107A_contigs_00870_1	MF	3676	nucleic acid binding	2.16332	0.518264	1
107A_contigs_00871_1	MF	3755	peptidyl-prolyl cis-trans isomerase activity	8.35937	0.724511	1
107A_contigs_00872_1	BP	160	phosphorelay signal transduction system	5.12151	0.633298	1
107A_contigs_00873_1	BP	18106	peptidyl-histidine phosphorylation	7.01534	0.689284	1
107A_contigs_00874_1	CC	16021	integral component of membrane	0.795535	0.434208	1
107A_contigs_00875_1	MF	4672	protein kinase activity	4.6911	0.619188	1
107A_contigs_00876_1	MF	4722	protein serine/threonine phosphatase activity	9.8924	0.761386	1
107A_contigs_00877_1	MF	8649	rRNA methyltransferase activity	7.33329	0.697902	1
107A_contigs_00878_1	MF	4479	methionyl-tRNA formyltransferase activity	11.4041	0.79504	1
107A_contigs_00879_1	BP	6268	DNA unwinding involved in DNA replication	10.4393	0.773839	1
107A_contigs_00880_1	MF	3899	DNA-directed 5'-3' RNA polymerase activity	7.8096	0.710471	1
107A_contigs_00881_1	MF	4385	guanylate kinase activity	11.4306	0.79561	1
107A_contigs_00882_1	BP	6402	mRNA catabolic process	9.19595	0.745016	1
107A_contigs_00883_1	MF	3700	DNA-binding transcription factor activity	4.65051	0.617825	1
107A_contigs_00884_1	MF	3985	acetyl-CoA C-acetyltransferase activity	6.66565	0.679576	1
107A_contigs_00885_1	MF	8410	CoA-transferase activity	8.5858	0.730158	1
107A_contigs_00886_1	MF	8410	CoA-transferase activity	8.99807	0.740253	1
107A_contigs_00887_1	MF	3858	3-hydroxybutyrate dehydrogenase activity	12.7151	0.822458	1
107A_contigs_00888_1	MF	15128	gluconate transmembrane transporter activity	11.1219	0.788934	1
107A_contigs_00889_1	MF	43768	S-ribosylhomocysteine lyase activity	13.1992	0.832222	1
107A_contigs_00891_1	BP	42742	defense response to bacterium	10.6559	0.778682	1
107A_contigs_00892_1	BP	51301	cell division	6.27497	0.668424	1
107A_contigs_00893_1	MF	52915	23S rRNA (guanine(2445)-N(2))-methyltransferase activity	5.28706	0.638567	1
107A_contigs_00894_1	BP	8360	regulation of cell shape	7.02938	0.689668	1
107A_contigs_00896_1	MF	8821	crossover junction endodeoxyribonuclease activity	11.1072	0.788614	1
107A_contigs_00897_1	MF	8658	penicillin binding	8.6635	0.732079	1
107A_contigs_00898_1	MF	4197	cysteine-type endopeptidase activity	9.00639	0.740455	1
107A_contigs_00899_1	MF	8795	NAD+ synthase activity	11.4133	0.795237	1
107A_contigs_00900_1	MF	4516	nicotinate phosphoribosyltransferase activity	11.642	0.800128	1
107A_contigs_00901_1	BP	6865	amino acid transport	6.62647	0.678473	1
107A_contigs_00902_1	MF	4791	thioredoxin-disulfide reductase activity	11.1794	0.790185	1
107A_contigs_00903_1	CC	16021	integral component of membrane	0.793999	0.434083	1
107A_contigs_00904_1	MF	15424	ATPase-coupled amino acid transmembrane transporter activity	9.42119	0.750376	1
107A_contigs_00905_1	CC	43190	ATP-binding cassette (ABC) transporter complex	6.24702	0.667613	1
107A_contigs_00906_1	CC	16021	integral component of membrane	0.793015	0.434003	1
107A_contigs_00907_1	BP	9409	response to cold	12.1272	0.810346	1
107A_contigs_00908_1	MF	51992	UDP-N-acetylmuramoyl-L-alanyl-D-glutamyl-meso-2,6-diaminopimelyl-D-alanyl-D-alanine:undecaprenyl-phosphate transferase activity	11.5311	0.797763	1
107A_contigs_00909_1	MF	8658	penicillin binding	9.05138	0.741542	1
107A_contigs_00910_1	BP	43093	FtsZ-dependent cytokinesis	9.09422	0.742574	1
107A_contigs_00911_1	MF	71424	rRNA (cytosine-N4-)-methyltransferase activity	11.4276	0.795545	1
107A_contigs_00912_1	MF	4350	glutamate-5-semialdehyde dehydrogenase activity	11.3498	0.793872	1
107A_contigs_00913_1	MF	4349	glutamate 5-kinase activity	11.5956	0.79914	1
107A_contigs_00914_1	CC	16021	integral component of membrane	0.795633	0.434216	1
107A_contigs_00915_1	MF	16887	ATPase activity	3.96957	0.593993	1
107A_contigs_00917_1	MF	4802	transketolase activity	11.2171	0.791004	1
107A_contigs_00918_1	MF	4801	sedoheptulose-7-phosphate:D-glyceraldehyde-3-phosphate glyceronetransferase activity	10.7955	0.781776	1
107A_contigs_00920_1	MF	16692	NADH peroxidase activity	8.694	0.732831	1
107A_contigs_00921_1	MF	15267	channel activity	5.52351	0.645951	1
107A_contigs_00922_1	MF	4368	glycerol-3-phosphate dehydrogenase (quinone) activity	10.4738	0.774614	1
107A_contigs_00923_1	MF	4370	glycerol kinase activity	11.5867	0.798949	1
107A_contigs_00925_1	MF	4820	glycine-tRNA ligase activity	10.6465	0.778474	1
107A_contigs_00926_1	MF	4820	glycine-tRNA ligase activity	10.5964	0.777356	1
107A_contigs_00927_1	MF	4671	protein C-terminal S-isoprenylcysteine carboxyl O-methyltransferase activity	10.297	0.770631	1
107A_contigs_00929_1	MF	8448	N-acetylglucosamine-6-phosphate deacetylase activity	11.8672	0.804896	1
107A_contigs_00931_1	MF	8289	lipid binding	7.42794	0.700432	1
107A_contigs_00932_1	MF	3677	DNA binding	2.99548	0.556004	1
107A_contigs_00933_1	MF	16787	hydrolase activity	2.27066	0.523497	1
107A_contigs_00934_1	MF	33920	6-phospho-beta-galactosidase activity	15.8625	0.855869	1
107A_contigs_00938_1	BP	30001	metal ion transport	5.89142	0.657133	1
107A_contigs_00939_1	MF	19829	ATPase-coupled cation transmembrane transporter activity	8.74727	0.73414	1
107A_contigs_00940_1	BP	45892	negative regulation of transcription, DNA-templated	7.12148	0.692182	1
107A_contigs_00941_1	BP	30490	maturation of SSU-rRNA	10.7577	0.78094	1
107A_contigs_00942_1	MF	3743	translation initiation factor activity	8.51489	0.728398	1
107A_contigs_00943_1	MF	3723	RNA binding	3.56123	0.57871	1
107A_contigs_00945_1	BP	31564	transcription antitermination	9.60683	0.754746	1
107A_contigs_00946_1	BP	42274	ribosomal small subunit biogenesis	8.74778	0.734153	1
107A_contigs_00948_1	MF	8176	tRNA (guanine-N7-)-methyltransferase activity	11.4548	0.796128	1
107A_contigs_00949_1	MF	16301	kinase activity	4.32453	0.606651	1
107A_contigs_00950_1	CC	16021	integral component of membrane	0.795594	0.434213	1
107A_contigs_00951_1	MF	16887	ATPase activity	3.97213	0.594087	1
107A_contigs_00952_1	MF	3824	catalytic activity	0.626916	0.419666	1
107A_contigs_00954_1	BP	9405	pathogenesis	1.58478	0.48749	1
107A_contigs_00955_1	MF	8080	N-acetyltransferase activity	6.65312	0.679224	1
107A_contigs_00956_1	BP	2949	tRNA threonylcarbamoyladenosine modification	9.54843	0.753376	1
107A_contigs_00957_1	MF	15205	nucleobase transmembrane transporter activity	11.0851	0.788133	1
107A_contigs_00958_1	MF	16787	hydrolase activity	2.27224	0.523574	1
107A_contigs_00959_1	MF	8982	protein-N(PI)-phosphohistidine-sugar phosphotransferase activity	8.47311	0.727357	1
107A_contigs_00960_1	BP	9401	phosphoenolpyruvate-dependent sugar phosphotransferase system	7.86658	0.711949	1
107A_contigs_00961_1	BP	9401	phosphoenolpyruvate-dependent sugar phosphotransferase system	7.73866	0.708624	1
107A_contigs_00963_1	MF	16747	transferase activity, transferring acyl groups other than amino-acyl groups	5.52735	0.64607	1
107A_contigs_00964_1	MF	4828	serine-tRNA ligase activity	11.1814	0.790229	1
107A_contigs_00965_1	MF	3989	acetyl-CoA carboxylase activity	9.55075	0.75343	1
107A_contigs_00966_1	BP	2001295	malonyl-CoA biosynthetic process	9.65763	0.755934	1
107A_contigs_00967_1	MF	4075	biotin carboxylase activity	11.2213	0.791095	1
107A_contigs_00968_1	MF	8659	(3R)-hydroxymyristoyl-[acyl-carrier-protein] dehydratase activity	11.5234	0.797599	1
107A_contigs_00969_1	MF	3989	acetyl-CoA carboxylase activity	9.5719	0.753927	1
107A_contigs_00970_1	MF	33817	beta-ketoacyl-acyl-carrier-protein synthase II activity	11.3666	0.794233	1
107A_contigs_00971_1	MF	4316	3-oxoacyl-[acyl-carrier-protein] reductase (NADPH) activity	10.6439	0.778414	1
107A_contigs_00972_1	MF	4314	[acyl-carrier-protein] S-malonyltransferase activity	11.5286	0.797709	1
107A_contigs_00973_1	MF	18580	nitronate monooxygenase activity	10.8237	0.7824	1
107A_contigs_00974_1	MF	36	acyl carrier activity	11.366	0.794219	1
107A_contigs_00975_1	MF	33818	beta-ketoacyl-acyl-carrier-protein synthase III activity	11.3817	0.794557	1
107A_contigs_00976_1	MF	3700	DNA-binding transcription factor activity	4.65742	0.618057	1
107A_contigs_00977_1	MF	4300	enoyl-CoA hydratase activity	5.842	0.655652	1
107A_contigs_00978_1	MF	31072	heat shock protein binding	10.473	0.774596	1
107A_contigs_00979_1	MF	51082	unfolded protein binding	8.05329	0.716753	1
107A_contigs_00980_1	MF	774	adenyl-nucleotide exchange factor activity	11.089	0.788218	1
107A_contigs_00981_1	BP	45892	negative regulation of transcription, DNA-templated	7.94697	0.714024	1
107A_contigs_00982_1	MF	4040	amidase activity	9.59627	0.754498	1
107A_contigs_00983_1	MF	4180	carboxypeptidase activity	6.59956	0.677713	1
107A_contigs_00984_1	MF	16853	isomerase activity	5.22695	0.636664	1
107A_contigs_00988_1	MF	3676	nucleic acid binding	2.16439	0.518316	1
107A_contigs_00989_1	CC	16021	integral component of membrane	0.794696	0.43414	1
107A_contigs_00990_1	CC	16021	integral component of membrane	0.795491	0.434204	1
107A_contigs_00992_1	CC	30956	glutamyl-tRNA(Gln) amidotransferase complex	10.9543	0.785272	1
107A_contigs_00993_1	MF	50567	glutaminyl-tRNA synthase (glutamine-hydrolyzing) activity	10.1686	0.767718	1
107A_contigs_00994_1	MF	50242	pyruvate, phosphate dikinase activity	12.0451	0.808631	1
107A_contigs_00995_1	MF	43531	ADP binding	9.55507	0.753532	1
107A_contigs_00996_1	MF	3700	DNA-binding transcription factor activity	4.65268	0.617897	1
107A_contigs_00998_1	BP	45454	cell redox homeostasis	6.44552	0.673334	1
107A_contigs_01000_1	BP	6355	regulation of transcription, DNA-templated	3.55115	0.578322	1
107A_contigs_01001_1	MF	8936	nicotinamidase activity	3.70134	0.584048	1
107A_contigs_01002_1	BP	45892	negative regulation of transcription, DNA-templated	8.02557	0.716043	1
107A_contigs_01003_1	MF	8483	transaminase activity	6.66549	0.679572	1
107A_contigs_01004_1	CC	5737	cytoplasm	2.04531	0.512357	1
107A_contigs_01005_1	MF	16787	hydrolase activity	2.27749	0.523826	1
107A_contigs_01006_1	MF	4067	asparaginase activity	11.4865	0.796809	1
107A_contigs_01007_1	MF	16491	oxidoreductase activity	2.79329	0.547375	1
107A_contigs_01008_1	MF	3678	DNA helicase activity	7.59036	0.704735	1
107A_contigs_01009_1	MF	8784	alanine racemase activity	11.16	0.789763	1
107A_contigs_01010_1	MF	8897	holo-[acyl-carrier-protein] synthase activity	10.6667	0.778921	1
107A_contigs_01011_1	BP	17038	protein import	9.406	0.750017	1
107A_contigs_01012_1	MF	4476	mannose-6-phosphate isomerase activity	11.7348	0.802099	1
107A_contigs_01013_1	MF	103047	methyl beta-D-glucoside 6-phosphate glucohydrolase activity	8.9307	0.73862	1
107A_contigs_01014_1	MF	8982	protein-N(PI)-phosphohistidine-sugar phosphotransferase activity	8.90812	0.738071	1
107A_contigs_01015_1	MF	3700	DNA-binding transcription factor activity	4.65906	0.618112	1
107A_contigs_01016_1	MF	8865	fructokinase activity	7.91239	0.713133	1
107A_contigs_01017_1	MF	8982	protein-N(PI)-phosphohistidine-sugar phosphotransferase activity	9.02515	0.740908	1
107A_contigs_01018_1	MF	4564	beta-fructofuranosidase activity	13.1433	0.831104	1
107A_contigs_01019_1	BP	6355	regulation of transcription, DNA-templated	3.552	0.578355	1
107A_contigs_01020_1	BP	31564	transcription antitermination	9.31736	0.747914	1
107A_contigs_01022_1	MF	3746	translation elongation factor activity	7.84674	0.711435	1
107A_contigs_01023_1	MF	4132	dCMP deaminase activity	11.9032	0.805656	1
107A_contigs_01024_1	MF	102009	proline dipeptidase activity	12.0094	0.807885	1
107A_contigs_01025_1	MF	9381	excinuclease ABC activity	10.0302	0.764554	1
107A_contigs_01026_1	CC	16021	integral component of membrane	0.795535	0.434208	1
107A_contigs_01027_1	CC	16021	integral component of membrane	0.795621	0.434215	1
107A_contigs_01028_1	MF	19843	rRNA binding	6.17317	0.665462	1
107A_contigs_01029_1	MF	3697	single-stranded DNA binding	8.9174	0.738296	1
107A_contigs_01030_1	MF	19843	rRNA binding	6.14251	0.664565	1
107A_contigs_01031_1	MF	19104	DNA N-glycosylase activity	9.03377	0.741116	1
107A_contigs_01032_1	BP	6662	glycerol ether metabolic process	10.1421	0.767114	1
107A_contigs_01033_1	BP	45910	negative regulation of DNA recombination	11.7357	0.802118	1
107A_contigs_01034_1	BP	9403	toxin biosynthetic process	9.58898	0.754327	1
107A_contigs_01035_1	MF	4828	serine-tRNA ligase activity	11.1763	0.790119	1
107A_contigs_01036_1	MF	4523	RNA-DNA hybrid ribonuclease activity	9.05795	0.7417	1
107A_contigs_01037_1	MF	8236	serine-type peptidase activity	6.42166	0.672651	1
107A_contigs_01038_1	MF	43139	5'-3' DNA helicase activity	12.4916	0.817888	1
107A_contigs_01040_1	MF	3684	damaged DNA binding	8.61764	0.730947	1
107A_contigs_01041_1	MF	8861	formate C-acetyltransferase activity	13.0218	0.828664	1
107A_contigs_01042_1	MF	4343	glucosamine 6-phosphate N-acetyltransferase activity	8.80424	0.735537	1
107A_contigs_01043_1	MF	9002	serine-type D-Ala-D-Ala carboxypeptidase activity	5.85117	0.655927	1
107A_contigs_01045_1	CC	5886	plasma membrane	1.94221	0.507056	1
107A_contigs_01046_1	MF	15267	channel activity	6.62378	0.678397	1
107A_contigs_01047_1	MF	8239	dipeptidyl-peptidase activity	11.1989	0.790609	1
107A_contigs_01049_1	MF	3677	DNA binding	3.07838	0.559458	1
107A_contigs_01050_1	MF	3677	DNA binding	3.07723	0.55941	1
107A_contigs_01051_1	MF	103047	methyl beta-D-glucoside 6-phosphate glucohydrolase activity	12.0027	0.807744	1
107A_contigs_01052_1	CC	16021	integral component of membrane	0.794977	0.434162	1
107A_contigs_01054_1	MF	3700	DNA-binding transcription factor activity	4.02725	0.596087	1
107A_contigs_01081_1	MF	3887	DNA-directed DNA polymerase activity	3.5775	0.579335	1
107A_contigs_01082_1	MF	3677	DNA binding	3.06866	0.559055	1
107A_contigs_01083_1	MF	16491	oxidoreductase activity	0.921214	0.444063	1
107A_contigs_01084_1	MF	19843	rRNA binding	5.95427	0.659008	1
107A_contigs_01085_1	MF	61711	N(6)-L-threonylcarbamoyladenine synthase activity	11.123	0.788958	1
107A_contigs_01086_1	BP	6474	N-terminal protein amino acid acetylation	10.7631	0.78106	1
107A_contigs_01087_1	BP	2949	tRNA threonylcarbamoyladenosine modification	9.55041	0.753422	1
107A_contigs_01089_1	MF	4534	5'-3' exoribonuclease activity	12.0254	0.808219	1
107A_contigs_01090_1	BP	15833	peptide transport	5.48195	0.644665	1
107A_contigs_01091_1	BP	15833	peptide transport	5.40348	0.642223	1
107A_contigs_01092_1	CC	5886	plasma membrane	2.94627	0.553932	1
107A_contigs_01093_1	CC	5886	plasma membrane	2.73943	0.545024	1
107A_contigs_01094_1	CC	43190	ATP-binding cassette (ABC) transporter complex	6.25169	0.667749	1
107A_contigs_01095_1	BP	6542	glutamine biosynthetic process	10.1464	0.767211	1
107A_contigs_01096_1	BP	6355	regulation of transcription, DNA-templated	3.55171	0.578344	1
107A_contigs_01097_1	CC	16021	integral component of membrane	0.795568	0.434211	1
107A_contigs_01098_1	MF	4618	phosphoglycerate kinase activity	10.9936	0.786134	1
107A_contigs_01099_1	BP	6006	glucose metabolic process	7.5946	0.704847	1
107A_contigs_01100_1	MF	3746	translation elongation factor activity	7.8387	0.711226	1
107A_contigs_01101_1	CC	15935	small ribosomal subunit	7.64514	0.706176	1
107A_contigs_01102_1	CC	15935	small ribosomal subunit	7.65353	0.706396	1
107A_contigs_01104_1	BP	45982	negative regulation of purine nucleobase metabolic process	13.7441	0.843	1
107A_contigs_01105_1	MF	16787	hydrolase activity	2.27743	0.523823	1
107A_contigs_01106_1	CC	16021	integral component of membrane	0.79557	0.434211	1
107A_contigs_01107_1	MF	4788	thiamine diphosphokinase activity	11.4113	0.795195	1
107A_contigs_01108_1	MF	4750	ribulose-phosphate 3-epimerase activity	11.3206	0.793242	1
107A_contigs_01109_1	BP	42274	ribosomal small subunit biogenesis	8.8922	0.737683	1
107A_contigs_01110_1	MF	22857	transmembrane transporter activity	3.31514	0.569073	1
107A_contigs_01112_1	MF	52908	16S rRNA (adenine(1518)-N(6)/adenine(1519)-N(6))-dimethyltransferase activity	11.4364	0.795733	1
107A_contigs_01114_1	MF	43822	ribonuclease M5 activity	14.3882	0.847165	1
107A_contigs_01115_1	MF	16888	endodeoxyribonuclease activity, producing 5'-phosphomonoesters	8.81473	0.735793	1
107A_contigs_01117_1	MF	3700	DNA-binding transcription factor activity	4.65917	0.618116	1
107A_contigs_01118_1	MF	47739	cephalosporin-C deacetylase activity	9.60583	0.754722	1
107A_contigs_01119_1	MF	47700	beta-glucoside kinase activity	9.58668	0.754273	1
107A_contigs_01120_1	MF	8747	N-acetylneuraminate lyase activity	13.5819	0.839816	1
107A_contigs_01123_1	CC	5886	plasma membrane	2.9869	0.555644	1
107A_contigs_01124_1	CC	5886	plasma membrane	2.87931	0.551083	1
107A_contigs_01125_1	MF	47465	N-acylglucosamine-6-phosphate 2-epimerase activity	13.5271	0.838734	1
107A_contigs_01126_1	MF	3735	structural constituent of ribosome	4.08999	0.598349	1
107A_contigs_01131_1	CC	16021	integral component of membrane	0.795595	0.434213	1
107A_contigs_01132_1	MF	16887	ATPase activity	4.51654	0.613281	1
107A_contigs_01134_1	MF	3676	nucleic acid binding	2.16464	0.518329	1
107A_contigs_01135_1	MF	32977	membrane insertase activity	7.83091	0.711024	1
107A_contigs_01136_1	BP	1682	tRNA 5'-leader removal	11.0912	0.788266	1
107A_contigs_01137_1	MF	4056	argininosuccinate lyase activity	11.2082	0.790809	1
107A_contigs_01138_1	MF	4055	argininosuccinate synthase activity	11.3856	0.794643	1
107A_contigs_01139_1	BP	160	phosphorelay signal transduction system	5.12269	0.633336	1
107A_contigs_01140_1	MF	16301	kinase activity	4.13121	0.599824	1
107A_contigs_01141_1	MF	16301	kinase activity	4.18883	0.601876	1
107A_contigs_01144_1	MF	4818	glutamate-tRNA ligase activity	10.9387	0.784931	1
107A_contigs_01145_1	MF	3677	DNA binding	3.07904	0.559485	1
107A_contigs_01146_1	MF	4089	carbonate dehydratase activity	10.6	0.777437	1
107A_contigs_01147_1	BP	725	recombinational repair	9.5955	0.75448	1
107A_contigs_01148_1	MF	4170	dUTP diphosphatase activity	11.5274	0.797683	1
107A_contigs_01149_1	CC	16021	integral component of membrane	0.784427	0.433301	1
107A_contigs_01150_1	MF	50446	azobenzene reductase activity	5.35381	0.640668	1
107A_contigs_01151_1	MF	50446	azobenzene reductase activity	3.86524	0.590166	1
107A_contigs_01152_1	MF	22857	transmembrane transporter activity	2.91241	0.552495	1
107A_contigs_01153_1	MF	42626	ATPase-coupled transmembrane transporter activity	5.90124	0.657427	1
107A_contigs_01154_1	MF	42626	ATPase-coupled transmembrane transporter activity	5.79145	0.65413	1
107A_contigs_01155_1	MF	3700	DNA-binding transcription factor activity	4.65716	0.618048	1
107A_contigs_01156_1	BP	46167	glycerol-3-phosphate biosynthetic process	11.3406	0.793672	1
107A_contigs_01157_1	MF	3983	UTP:glucose-1-phosphate uridylyltransferase activity	11.2668	0.792079	1
107A_contigs_01158_1	MF	4252	serine-type endopeptidase activity	6.84703	0.684642	1
107A_contigs_01159_1	MF	30272	5-formyltetrahydrofolate cyclo-ligase activity	11.4729	0.796518	1
107A_contigs_01160_1	MF	42910	xenobiotic transmembrane transporter activity	9.01742	0.740721	1
107A_contigs_01163_1	MF	50118	N-acetyldiaminopimelate deacetylase activity	14.5978	0.848429	1
107A_contigs_01164_1	MF	47200	tetrahydrodipicolinate N-acetyltransferase activity	14.4327	0.847434	1
107A_contigs_01165_1	MF	8982	protein-N(PI)-phosphohistidine-sugar phosphotransferase activity	8.81237	0.735736	1
107A_contigs_01166_1	MF	8982	protein-N(PI)-phosphohistidine-sugar phosphotransferase activity	8.50325	0.728108	1
107A_contigs_01167_1	BP	9401	phosphoenolpyruvate-dependent sugar phosphotransferase system	7.93875	0.713813	1
107A_contigs_01168_1	CC	16021	integral component of membrane	0.770664	0.432167	1
107A_contigs_01169_1	MF	8982	protein-N(PI)-phosphohistidine-sugar phosphotransferase activity	9.02438	0.74089	1
107A_contigs_01170_1	MF	9010	sorbitol-6-phosphate 2-dehydrogenase activity	4.21208	0.602699	1
107A_contigs_01171_1	MF	4347	glucose-6-phosphate isomerase activity	10.6468	0.778479	1
107A_contigs_01175_1	MF	52717	tRNA-specific adenosine-34 deaminase activity	11.8059	0.803603	1
107A_contigs_01176_1	MF	16787	hydrolase activity	2.27752	0.523828	1
107A_contigs_01177_1	MF	15225	biotin transmembrane transporter activity	12.1921	0.811697	1
107A_contigs_01178_1	MF	8479	queuine tRNA-ribosyltransferase activity	11.5039	0.79718	1
107A_contigs_01179_1	CC	16021	integral component of membrane	0.795581	0.434212	1
107A_contigs_01180_1	MF	3700	DNA-binding transcription factor activity	4.65952	0.618127	1
107A_contigs_01181_1	MF	48037	cofactor binding	3.23383	0.565811	1
107A_contigs_01182_1	MF	8408	3'-5' exonuclease activity	8.23605	0.721402	1
107A_contigs_01183_1	CC	43190	ATP-binding cassette (ABC) transporter complex	6.14358	0.664596	1
107A_contigs_01184_1	BP	31460	glycine betaine transport	12.0397	0.808519	1
107A_contigs_01185_1	MF	3951	NAD+ kinase activity	9.86439	0.760739	1
107A_contigs_01186_1	MF	16787	hydrolase activity	2.27757	0.52383	1
107A_contigs_01187_1	MF	8982	protein-N(PI)-phosphohistidine-sugar phosphotransferase activity	5.65538	0.650001	1
107A_contigs_01188_1	MF	8742	L-ribulose-phosphate 4-epimerase activity	11.2666	0.792074	1
107A_contigs_01189_1	MF	16861	intramolecular oxidoreductase activity, interconverting aldoses and ketoses	7.46042	0.701296	1
107A_contigs_01190_1	MF	4590	orotidine-5'-phosphate decarboxylase activity	9.90904	0.76177	1
107A_contigs_01191_1	MF	16301	kinase activity	3.84846	0.589546	1
107A_contigs_01192_1	MF	8982	protein-N(PI)-phosphohistidine-sugar phosphotransferase activity	8.57323	0.729847	1
107A_contigs_01193_1	BP	9401	phosphoenolpyruvate-dependent sugar phosphotransferase system	7.93956	0.713833	1
107A_contigs_01194_1	BP	31388	organic acid phosphorylation	11.5577	0.79833	1
107A_contigs_01205_1	MF	4823	leucine-tRNA ligase activity	11.0234	0.786786	1
107A_contigs_01206_1	BP	9405	pathogenesis	5.19647	0.635695	1
107A_contigs_01207_1	BP	6354	DNA-templated transcription, elongation	10.7221	0.780151	1
107A_contigs_01208_1	MF	15450	P-P-bond-hydrolysis-driven protein transmembrane transporter activity	9.52231	0.752762	1
107A_contigs_01210_1	MF	8658	penicillin binding	9.05137	0.741542	1
107A_contigs_01213_1	MF	9982	pseudouridine synthase activity	8.2374	0.721437	1
107A_contigs_01214_1	CC	16021	integral component of membrane	0.795566	0.43421	1
107A_contigs_01215_1	MF	16805	dipeptidase activity	10.0331	0.764622	1
107A_contigs_01216_1	CC	5618	cell wall	7.46966	0.701541	1
107A_contigs_01217_1	BP	42026	protein refolding	10.0416	0.764816	1
107A_contigs_01218_1	BP	6457	protein folding	6.97848	0.688272	1
107A_contigs_01219_1	MF	5524	ATP binding	2.96271	0.554626	1
107A_contigs_01220_1	BP	6355	regulation of transcription, DNA-templated	3.5346	0.577684	1
107A_contigs_01221_1	MF	3676	nucleic acid binding	1.84856	0.502116	1
107A_contigs_01223_1	MF	15299	solute:proton antiporter activity	8.82904	0.736143	1
107A_contigs_01225_1	MF	51920	peroxiredoxin activity	8.99364	0.740146	1
107A_contigs_01226_1	MF	8785	alkyl hydroperoxide reductase activity	12.899	0.826189	1
107A_contigs_01227_1	CC	15935	small ribosomal subunit	7.67497	0.706958	1
107A_contigs_01228_1	MF	3746	translation elongation factor activity	7.87747	0.71223	1
107A_contigs_01229_1	MF	4222	metalloendopeptidase activity	7.55695	0.703853	1
107A_contigs_01230_1	MF	4802	transketolase activity	1.27395	0.468586	1
107A_contigs_01231_1	MF	4802	transketolase activity	11.3657	0.794213	1
107A_contigs_01232_1	BP	9401	phosphoenolpyruvate-dependent sugar phosphotransferase system	6.67272	0.679775	1
107A_contigs_01233_1	MF	8982	protein-N(PI)-phosphohistidine-sugar phosphotransferase activity	8.04366	0.716507	1
107A_contigs_01234_1	MF	8982	protein-N(PI)-phosphohistidine-sugar phosphotransferase activity	9.02509	0.740907	1
107A_contigs_01235_1	MF	8788	alpha,alpha-phosphotrehalase activity	14.0133	0.844881	1
107A_contigs_01236_1	MF	15574	trehalose transmembrane transporter activity	14.3366	0.846852	1
107A_contigs_01237_1	MF	3700	DNA-binding transcription factor activity	4.31185	0.606208	1
107A_contigs_01239_1	MF	51213	dioxygenase activity	7.76632	0.709345	1
107A_contigs_01241_1	MF	43365	[formate-C-acetyltransferase]-activating enzyme activity	12.2127	0.812125	1
107A_contigs_01242_1	MF	8080	N-acetyltransferase activity	6.61796	0.678233	1
107A_contigs_01243_1	MF	16491	oxidoreductase activity	2.72339	0.544319	1
107A_contigs_01244_1	CC	5840	ribosome	3.4042	0.572601	1
107A_contigs_01245_1	MF	8998	ribonucleoside-triphosphate reductase activity	11.8539	0.804616	1
107A_contigs_01246_1	CC	16021	integral component of membrane	0.794346	0.434111	1
107A_contigs_01248_1	BP	967	rRNA 5'-end processing	11.2325	0.791336	1
107A_contigs_01250_1	MF	15035	protein disulfide oxidoreductase activity	8.6582	0.731948	1
107A_contigs_01252_1	MF	16787	hydrolase activity	2.27411	0.523664	1
107A_contigs_01253_1	MF	43733	DNA-3-methylbase glycosylase activity	11.3687	0.794278	1
107A_contigs_01254_1	CC	9379	Holliday junction helicase complex	10.7273	0.780267	1
107A_contigs_01255_1	MF	22857	transmembrane transporter activity	3.30807	0.568791	1
107A_contigs_01256_1	CC	32300	mismatch repair complex	10.3701	0.772283	1
107A_contigs_01258_1	BP	31639	plasminogen activation	15.6756	0.854789	1
107A_contigs_01259_1	MF	30983	mismatched DNA binding	9.65795	0.755942	1
107A_contigs_01261_1	MF	34618	arginine binding	12.4588	0.817212	1
107A_contigs_01262_1	MF	4814	arginine-tRNA ligase activity	10.5666	0.776692	1
107A_contigs_01263_1	CC	16021	integral component of membrane	0.795605	0.434214	1
107A_contigs_01264_1	CC	16021	integral component of membrane	0.794085	0.43409	1
107A_contigs_01265_1	MF	4812	aminoacyl-tRNA ligase activity	6.66414	0.679534	1
107A_contigs_01266_1	MF	4815	aspartate-tRNA ligase activity	11.1178	0.788845	1
107A_contigs_01267_1	MF	4821	histidine-tRNA ligase activity	11.0071	0.78643	1
107A_contigs_01268_1	CC	15934	large ribosomal subunit	7.52429	0.70299	1
107A_contigs_01269_1	MF	3735	structural constituent of ribosome	4.10772	0.598984	1
107A_contigs_01270_1	MF	210	NAD+ diphosphatase activity	3.03941	0.55784	1
107A_contigs_01272_1	CC	16021	integral component of membrane	0.79562	0.434215	1
107A_contigs_01274_1	BP	46952	ketone body catabolic process	13.4014	0.836246	1
107A_contigs_01275_1	MF	16874	ligase activity	4.63034	0.617145	1
107A_contigs_01276_1	MF	3860	3-hydroxyisobutyryl-CoA hydrolase activity	10.9622	0.785445	1
107A_contigs_01277_1	MF	16747	transferase activity, transferring acyl groups other than amino-acyl groups	4.80037	0.62283	1
107A_contigs_01278_1	MF	16627	oxidoreductase activity, acting on the CH-CH group of donors	5.76606	0.653363	1
107A_contigs_01279_1	MF	3857	3-hydroxyacyl-CoA dehydrogenase activity	9.4862	0.751911	1
107A_contigs_01281_1	CC	16021	integral component of membrane	0.716343	0.427593	1
107A_contigs_01282_1	MF	3700	DNA-binding transcription factor activity	4.65897	0.618109	1
107A_contigs_01283_1	MF	16787	hydrolase activity	2.27588	0.523749	1
107A_contigs_01285_1	CC	16021	integral component of membrane	0.795593	0.434213	1
107A_contigs_01287_1	CC	16021	integral component of membrane	0.795581	0.434212	1
107A_contigs_01288_1	CC	16021	integral component of membrane	0.79553	0.434208	1
107A_contigs_01289_1	MF	3677	DNA binding	3.06847	0.559048	1
107A_contigs_01290_1	CC	15935	small ribosomal subunit	7.67395	0.706932	1
107A_contigs_01291_1	MF	8233	peptidase activity	4.00805	0.595392	1
107A_contigs_01292_1	BP	6269	DNA replication, synthesis of RNA primer	9.16585	0.744295	1
107A_contigs_01293_1	MF	19843	rRNA binding	6.02642	0.661148	1
107A_contigs_01294_1	CC	5886	plasma membrane	2.89314	0.551674	1
107A_contigs_01295_1	BP	2098	tRNA wobble uridine modification	9.83659	0.760096	1
107A_contigs_01296_1	MF	16783	sulfurtransferase activity	8.36276	0.724596	1
107A_contigs_01297_1	MF	3941	L-serine ammonia-lyase activity	11.3274	0.793388	1
107A_contigs_01298_1	MF	3941	L-serine ammonia-lyase activity	10.9098	0.784296	1
107A_contigs_01299_1	MF	8967	phosphoglycolate phosphatase activity	6.869	0.685251	1
107A_contigs_01300_1	MF	16798	hydrolase activity, acting on glycosyl bonds	4.2458	0.603889	1
107A_contigs_01301_1	MF	22857	transmembrane transporter activity	3.24006	0.566063	1
107A_contigs_01302_1	MF	16887	ATPase activity	4.51667	0.613286	1
107A_contigs_01303_1	MF	16887	ATPase activity	4.49315	0.612481	1
107A_contigs_01304_1	MF	8444	CDP-diacylglycerol-glycerol-3-phosphate 3-phosphatidyltransferase activity	11.1853	0.790313	1
107A_contigs_01305_1	MF	3677	DNA binding	3.07003	0.559112	1
107A_contigs_01306_1	MF	8233	peptidase activity	4.5671	0.615003	1
107A_contigs_01307_1	MF	8233	peptidase activity	4.54725	0.614329	1
107A_contigs_01308_1	MF	3723	RNA binding	3.47465	0.575359	1
107A_contigs_01309_1	MF	3697	single-stranded DNA binding	8.91091	0.738139	1
107A_contigs_01310_1	MF	15144	carbohydrate transmembrane transporter activity	8.13696	0.718888	1
107A_contigs_01311_1	MF	3938	IMP dehydrogenase activity	11.2273	0.791224	1
107A_contigs_01312_1	MF	4830	tryptophan-tRNA ligase activity	10.5549	0.776431	1
107A_contigs_01313_1	CC	16021	integral component of membrane	0.795628	0.434215	1
107A_contigs_01314_1	MF	16887	ATPase activity	3.88657	0.590953	1
107A_contigs_01315_1	CC	16021	integral component of membrane	0.795629	0.434216	1
107A_contigs_01319_1	MF	70038	rRNA (pseudouridine-N3-)-methyltransferase activity	12.0428	0.808583	1
107A_contigs_01320_1	MF	4252	serine-type endopeptidase activity	7.1561	0.693123	1
107A_contigs_01321_1	MF	3677	DNA binding	3.07869	0.559471	1
107A_contigs_01322_1	MF	3688	DNA replication origin binding	11.0178	0.786664	1
107A_contigs_01323_1	CC	9360	DNA polymerase III complex	8.85698	0.736825	1
107A_contigs_01325_1	MF	3677	DNA binding	3.07127	0.559164	1
107A_contigs_01326_1	MF	43023	ribosomal large subunit binding	10.756	0.780903	1
107A_contigs_01327_1	MF	4045	aminoacyl-tRNA hydrolase activity	10.9403	0.784964	1
107A_contigs_01328_1	BP	716	transcription-coupled nucleotide-excision repair, DNA damage recognition	11.0963	0.788378	1
107A_contigs_01329_1	CC	16021	integral component of membrane	0.640741	0.420927	1
107A_contigs_01330_1	MF	3723	RNA binding	3.22856	0.565598	1
107A_contigs_01331_1	BP	51301	cell division	5.62185	0.648976	1
107A_contigs_01332_1	MF	4180	carboxypeptidase activity	8.4048	0.72565	1
107A_contigs_01333_1	BP	6400	tRNA modification	6.4931	0.674692	1
107A_contigs_01334_1	MF	52657	guanine phosphoribosyltransferase activity	11.961	0.806869	1
107A_contigs_01335_1	MF	4222	metalloendopeptidase activity	7.49169	0.702126	1
107A_contigs_01336_1	MF	22857	transmembrane transporter activity	3.22686	0.565529	1
107A_contigs_01337_1	MF	3924	GTPase activity	6.58462	0.677291	1
107A_contigs_01338_1	CC	16021	integral component of membrane	0.783595	0.433232	1
107A_contigs_01339_1	MF	4177	aminopeptidase activity	7.26602	0.696095	1
107A_contigs_01340_1	CC	16021	integral component of membrane	0.795447	0.434201	1
107A_contigs_01341_1	MF	9982	pseudouridine synthase activity	8.38143	0.725064	1
107A_contigs_01343_1	MF	16787	hydrolase activity	2.26013	0.52299	1
107A_contigs_01344_1	MF	22857	transmembrane transporter activity	3.31297	0.568987	1
107A_contigs_01346_1	CC	16021	integral component of membrane	0.795602	0.434213	1
107A_contigs_01347_1	MF	16887	ATPase activity	4.51589	0.613259	1
107A_contigs_01348_1	MF	47617	acyl-CoA hydrolase activity	8.87707	0.737315	1
107A_contigs_01349_1	MF	8080	N-acetyltransferase activity	6.54893	0.676279	1
107A_contigs_01350_1	MF	16740	transferase activity	2.2045	0.520287	1
107A_contigs_01351_1	MF	16787	hydrolase activity	2.27744	0.523824	1
107A_contigs_01360_1	MF	8173	RNA methyltransferase activity	7.21	0.694583	1
107A_contigs_01361_1	CC	16021	integral component of membrane	0.795589	0.434212	1
107A_contigs_01362_1	MF	4765	shikimate kinase activity	11.2514	0.791747	1
107A_contigs_01363_1	MF	3866	3-phosphoshikimate 1-carboxyvinyltransferase activity	11.4288	0.79557	1
107A_contigs_01364_1	CC	5886	plasma membrane	2.76121	0.545977	1
107A_contigs_01365_1	BP	70084	protein initiator methionine removal	10.5622	0.776593	1
107A_contigs_01366_1	MF	3700	DNA-binding transcription factor activity	4.59003	0.615782	1
107A_contigs_01368_1	MF	4553	hydrolase activity, hydrolyzing O-glycosyl compounds	5.40268	0.642198	1
107A_contigs_01371_1	MF	8760	UDP-N-acetylglucosamine 1-carboxyvinyltransferase activity	11.269	0.792126	1
107A_contigs_01372_1	MF	4478	methionine adenosyltransferase activity	11.0924	0.788293	1
107A_contigs_01374_1	BP	9305	protein biotinylation	12.6886	0.821918	1
107A_contigs_01375_1	CC	9360	DNA polymerase III complex	9.063	0.741822	1
107A_contigs_01376_1	MF	33745	L-methionine-(R)-S-oxide reductase activity	16.551	0.859795	1
107A_contigs_01378_1	MF	4849	uridine kinase activity	12.7395	0.822955	1
107A_contigs_01379_1	MF	3724	RNA helicase activity	8.17174	0.719772	1
107A_contigs_01380_1	MF	16810	hydrolase activity, acting on carbon-nitrogen (but not peptide) bonds	5.21635	0.636327	1
107A_contigs_01381_1	MF	8886	glyceraldehyde-3-phosphate dehydrogenase (NADP+) (non-phosphorylating) activity	8.07437	0.717292	1
107A_contigs_01382_1	MF	8965	phosphoenolpyruvate-protein phosphotransferase activity	12.0051	0.807795	1
107A_contigs_01383_1	BP	9401	phosphoenolpyruvate-dependent sugar phosphotransferase system	7.82405	0.710846	1
107A_contigs_01384_1	MF	15035	protein disulfide oxidoreductase activity	8.66432	0.732099	1
107A_contigs_01385_1	MF	4748	ribonucleoside-diphosphate reductase activity, thioredoxin disulfide as acceptor	10.3862	0.772645	1
107A_contigs_01386_1	CC	5971	ribonucleoside-diphosphate reductase complex	12.8706	0.825615	1
107A_contigs_01387_1	CC	16021	integral component of membrane	0.795251	0.434185	1
107A_contigs_01388_1	MF	5247	voltage-gated chloride channel activity	9.81396	0.759572	1
107A_contigs_01389_1	MF	4813	alanine-tRNA ligase activity	10.7468	0.780699	1
107A_contigs_01390_1	MF	3755	peptidyl-prolyl cis-trans isomerase activity	8.2603	0.722016	1
107A_contigs_01391_1	MF	8171	O-methyltransferase activity	8.21649	0.720907	1
107A_contigs_01392_1	MF	22857	transmembrane transporter activity	3.31745	0.569165	1
107A_contigs_01393_1	MF	16787	hydrolase activity	2.2775	0.523827	1
107A_contigs_01394_1	MF	4222	metalloendopeptidase activity	7.5571	0.703857	1
107A_contigs_01396_1	MF	22857	transmembrane transporter activity	3.31701	0.569148	1
107A_contigs_01397_1	MF	9982	pseudouridine synthase activity	8.33584	0.723919	1
107A_contigs_01398_1	MF	4342	glucosamine-6-phosphate deaminase activity	11.965	0.806953	1
107A_contigs_01399_1	BP	8616	queuosine biosynthetic process	8.8121	0.735729	1
107A_contigs_01400_1	MF	4180	carboxypeptidase activity	8.40592	0.725678	1
107A_contigs_01401_1	MF	4784	superoxide dismutase activity	10.5256	0.775775	1
107A_contigs_01402_1	CC	9360	DNA polymerase III complex	8.73725	0.733894	1
107A_contigs_01403_1	BP	30420	establishment of competence for transformation	10.81	0.782096	1
107A_contigs_01404_1	BP	6281	DNA repair	5.59063	0.648018	1
107A_contigs_01405_1	MF	16746	transferase activity, transferring acyl groups	5.01724	0.629936	1
107A_contigs_01406_1	MF	8168	methyltransferase activity	5.19373	0.635607	1
107A_contigs_01408_1	MF	15079	potassium ion transmembrane transporter activity	8.67927	0.732468	1
107A_contigs_01409_1	BP	10501	RNA secondary structure unwinding	14.64	0.848682	1
107A_contigs_01410_1	MF	16787	hydrolase activity	2.27747	0.523826	1
107A_contigs_01412_1	BP	6449	regulation of translational termination	11.3803	0.794527	1
107A_contigs_01413_1	CC	16021	integral component of membrane	0.795593	0.434213	1
107A_contigs_01414_1	MF	47480	UDP-N-acetylmuramoyl-tripeptide-D-alanyl-D-alanine ligase activity	11.4693	0.796439	1
107A_contigs_01415_1	CC	16021	integral component of membrane	0.774343	0.432471	1
107A_contigs_01416_1	MF	8716	D-alanine-D-alanine ligase activity	10.763	0.781058	1
107A_contigs_01417_1	BP	6310	DNA recombination	5.70481	0.651506	1
107A_contigs_01418_1	MF	8658	penicillin binding	9.05132	0.74154	1
107A_contigs_01419_1	MF	22857	transmembrane transporter activity	3.22403	0.565415	1
107A_contigs_01420_1	CC	16021	integral component of membrane	0.795481	0.434203	1
107A_contigs_01421_1	MF	46872	metal ion binding	2.54263	0.536231	1
107A_contigs_01422_1	MF	46538	2,3-bisphosphoglycerate-dependent phosphoglycerate mutase activity	12.5056	0.818174	1
107A_contigs_01423_1	MF	4152	dihydroorotate dehydrogenase activity	10.971	0.78564	1
107A_contigs_01425_1	MF	19829	ATPase-coupled cation transmembrane transporter activity	8.25485	0.721878	1
107A_contigs_01426_1	BP	30261	chromosome condensation	9.00367	0.740389	1
107A_contigs_01427_1	CC	16021	integral component of membrane	0.795283	0.434187	1
107A_contigs_01428_1	MF	16787	hydrolase activity	2.27742	0.523823	1
107A_contigs_01429_1	MF	8289	lipid binding	7.84922	0.711499	1
107A_contigs_01430_1	BP	6310	DNA recombination	5.66813	0.65039	1
107A_contigs_01431_1	MF	34618	arginine binding	12.5276	0.818626	1
107A_contigs_01432_1	MF	8168	methyltransferase activity	5.19362	0.635604	1
107A_contigs_01433_1	MF	4337	geranyltranstransferase activity	8.6522	0.7318	1
107A_contigs_01434_1	MF	8855	exodeoxyribonuclease VII activity	10.6669	0.778926	1
107A_contigs_01435_1	MF	8855	exodeoxyribonuclease VII activity	10.6148	0.777767	1
107A_contigs_01436_1	MF	4477	methenyltetrahydrofolate cyclohydrolase activity	11.2544	0.79181	1
107A_contigs_01437_1	MF	15424	ATPase-coupled amino acid transmembrane transporter activity	8.51084	0.728297	1
107A_contigs_01438_1	CC	43190	ATP-binding cassette (ABC) transporter complex	6.25157	0.667745	1
107A_contigs_01440_1	MF	8233	peptidase activity	3.46818	0.575107	1
107A_contigs_01441_1	MF	16787	hydrolase activity	2.27703	0.523804	1
107A_contigs_01442_1	MF	16853	isomerase activity	5.22649	0.636649	1
107A_contigs_01443_1	MF	4822	isoleucine-tRNA ligase activity	11.0817	0.788059	1
107A_contigs_01444_1	BP	7049	cell cycle	6.29569	0.669024	1
107A_contigs_01445_1	MF	3723	RNA binding	3.56371	0.578805	1
107A_contigs_01446_1	CC	16021	integral component of membrane	0.795041	0.434168	1
107A_contigs_01447_1	BP	43093	FtsZ-dependent cytokinesis	8.97742	0.739753	1
107A_contigs_01448_1	MF	30170	pyridoxal phosphate binding	6.32245	0.669798	1
107A_contigs_01449_1	BP	51258	protein polymerization	10.4785	0.77472	1
107A_contigs_01450_1	CC	9898	cytoplasmic side of plasma membrane	9.83852	0.76014	1
107A_contigs_01451_1	BP	43093	FtsZ-dependent cytokinesis	9.01491	0.740661	1
107A_contigs_01452_1	MF	50511	undecaprenyldiphospho-muramoylpentapeptide beta-N-acetylglucosaminyltransferase activity	10.9098	0.784294	1
107A_contigs_01453_1	MF	8764	UDP-N-acetylmuramoylalanine-D-glutamate ligase activity	11.3061	0.792928	1
107A_contigs_01454_1	CC	16021	integral component of membrane	0.79547	0.434203	1
107A_contigs_01455_1	MF	3924	GTPase activity	6.74301	0.681745	1
107A_contigs_01456_1	MF	16740	transferase activity	2.26662	0.523303	1
107A_contigs_01457_1	MF	4340	glucokinase activity	11.996	0.807603	1
107A_contigs_01460_1	MF	42626	ATPase-coupled transmembrane transporter activity	6.51621	0.67535	1
107A_contigs_01461_1	MF	42626	ATPase-coupled transmembrane transporter activity	6.51015	0.675178	1
107A_contigs_01462_1	CC	16021	integral component of membrane	0.794646	0.434136	1
107A_contigs_01463_1	MF	2935	tRNA (adenine-C2-)-methyltransferase activity	11.655	0.800404	1
107A_contigs_01464_1	MF	16787	hydrolase activity	2.26886	0.523411	1
107A_contigs_01465_1	BP	9166	nucleotide catabolic process	9.10559	0.742848	1
107A_contigs_01466_1	CC	16021	integral component of membrane	0.793187	0.434017	1
107A_contigs_01467_1	MF	22857	transmembrane transporter activity	3.24517	0.566268	1
107A_contigs_01468_1	MF	15611	D-ribose-importing ATPase activity	11.6712	0.800749	1
107A_contigs_01469_1	MF	62193	D-ribose pyranase activity	13.6562	0.841277	1
107A_contigs_01470_1	MF	4747	ribokinase activity	11.5963	0.799154	1
107A_contigs_01471_1	BP	6355	regulation of transcription, DNA-templated	3.55201	0.578355	1
107A_contigs_01472_1	MF	4176	ATP-dependent peptidase activity	10.4357	0.773759	1
107A_contigs_01473_1	MF	4595	pantetheine-phosphate adenylyltransferase activity	11.3087	0.792985	1
107A_contigs_01474_1	BP	31167	rRNA methylation	7.9768	0.714792	1
107A_contigs_01475_1	MF	50126	N-carbamoylputrescine amidase activity	12.6774	0.82169	1
107A_contigs_01476_1	MF	47632	agmatine deiminase activity	13.9838	0.8447	1
107A_contigs_01477_1	BP	45312	nor-spermidine biosynthetic process	13.35	0.835226	1
107A_contigs_01478_1	MF	4753	saccharopine dehydrogenase activity	2.8581	0.550174	1
107A_contigs_01479_1	MF	4766	spermidine synthase activity	11.988	0.807437	1
107A_contigs_01480_1	MF	8923	lysine decarboxylase activity	3.0112	0.556663	1
107A_contigs_01481_1	MF	4071	aspartate-ammonia ligase activity	13.8748	0.84403	1
107A_contigs_01482_1	MF	8804	carbamate kinase activity	12.715	0.822455	1
107A_contigs_01483_1	MF	16805	dipeptidase activity	10.4494	0.774067	1
107A_contigs_01484_1	CC	16021	integral component of membrane	0.795632	0.434216	1
107A_contigs_01485_1	MF	4585	ornithine carbamoyltransferase activity	11.3527	0.793934	1
107A_contigs_01486_1	MF	16990	arginine deiminase activity	13.1733	0.831704	1
107A_contigs_01487_1	MF	16301	kinase activity	4.04624	0.596774	1
107A_contigs_01488_1	MF	34618	arginine binding	12.5446	0.818975	1
107A_contigs_01489_1	MF	4826	phenylalanine-tRNA ligase activity	10.0862	0.765836	1
107A_contigs_01490_1	MF	3677	DNA binding	3.07183	0.559187	1
107A_contigs_01491_1	CC	16021	integral component of membrane	0.795532	0.434208	1
107A_contigs_01534_1	MF	16491	oxidoreductase activity	2.39927	0.529609	1
107A_contigs_01540_1	MF	4832	valine-tRNA ligase activity	10.8158	0.782225	1
107A_contigs_01543_1	MF	16740	transferase activity	2.2693	0.523432	1
107A_contigs_01547_1	MF	42910	xenobiotic transmembrane transporter activity	7.66469	0.706689	1
107A_contigs_01548_1	MF	16787	hydrolase activity	2.27748	0.523826	1
107A_contigs_01549_1	MF	22857	transmembrane transporter activity	3.31503	0.569069	1
107A_contigs_01551_1	MF	43864	indoleacetamide hydrolase activity	2.79559	0.547475	1
107A_contigs_01552_1	MF	16787	hydrolase activity	2.27745	0.523825	1
107A_contigs_01553_1	MF	2161	aminoacyl-tRNA editing activity	8.77444	0.734807	1
107A_contigs_01554_1	MF	16887	ATPase activity	4.51691	0.613294	1
107A_contigs_01555_1	CC	16021	integral component of membrane	0.79553	0.434207	1
107A_contigs_01556_1	CC	16021	integral component of membrane	0.795599	0.434213	1
107A_contigs_01557_1	CC	16021	integral component of membrane	0.795516	0.434206	1
107A_contigs_01559_1	MF	3855	3-dehydroquinate dehydratase activity	11.1651	0.789874	1
107A_contigs_01560_1	MF	4764	shikimate 3-dehydrogenase (NADP+) activity	10.8993	0.784064	1
107A_contigs_01561_1	MF	22857	transmembrane transporter activity	3.31659	0.569131	1
107A_contigs_01562_1	MF	22857	transmembrane transporter activity	3.31344	0.569006	1
107A_contigs_01563_1	MF	16491	oxidoreductase activity	2.79556	0.547473	1
107A_contigs_01564_1	MF	4519	endonuclease activity	5.97049	0.65949	1
107A_contigs_01565_1	MF	3700	DNA-binding transcription factor activity	4.65517	0.617981	1
107A_contigs_01566_1	MF	16787	hydrolase activity	2.27447	0.523681	1
107A_contigs_01567_1	MF	102971	phosphinothricin N-acetyltransferase activity	7.57419	0.704309	1
107A_contigs_01568_1	MF	4180	carboxypeptidase activity	8.04964	0.71666	1
107A_contigs_01570_1	MF	4641	phosphoribosylformylglycinamidine cyclo-ligase activity	11.4104	0.795174	1
107A_contigs_01571_1	MF	4644	phosphoribosylglycinamide formyltransferase activity	11.0192	0.786694	1
107A_contigs_01572_1	MF	4643	phosphoribosylaminoimidazolecarboxamide formyltransferase activity	11.1936	0.790494	1
107A_contigs_01574_1	CC	16021	integral component of membrane	0.791295	0.433862	1
107A_contigs_01576_1	CC	16021	integral component of membrane	0.794968	0.434162	1
107A_contigs_01577_1	MF	16887	ATPase activity	4.49629	0.612589	1
107A_contigs_01578_1	CC	16021	integral component of membrane	0.793475	0.43404	1
107A_contigs_01579_1	MF	8745	N-acetylmuramoyl-L-alanine amidase activity	9.74777	0.758035	1
107A_contigs_01581_1	MF	4637	phosphoribosylamine-glycine ligase activity	10.7463	0.780689	1
107A_contigs_01582_1	MF	34023	5-(carboxyamino)imidazole ribonucleotide mutase activity	11.1836	0.790276	1
107A_contigs_01583_1	MF	34028	5-(carboxyamino)imidazole ribonucleotide synthase activity	11.8475	0.804481	1
107A_contigs_01584_1	MF	4018	N6-(1,2-dicarboxyethyl)AMP AMP-lyase (fumarate-forming) activity	11.2371	0.791435	1
107A_contigs_01585_1	MF	3677	DNA binding	2.77871	0.546741	1
107A_contigs_01586_1	CC	16021	integral component of membrane	0.79014	0.433768	1
107A_contigs_01587_1	MF	9378	four-way junction helicase activity	10.279	0.770224	1
107A_contigs_01588_1	MF	4725	protein tyrosine phosphatase activity	7.94414	0.713951	1
107A_contigs_01589_1	MF	16308	1-phosphatidylinositol-4-phosphate 5-kinase activity	12.8718	0.825638	1
107A_contigs_01590_1	MF	16747	transferase activity, transferring acyl groups other than amino-acyl groups	4.96831	0.628346	1
107A_contigs_01591_1	MF	8774	acetaldehyde dehydrogenase (acetylating) activity	12.6314	0.82075	1
107A_contigs_01593_1	MF	4795	threonine synthase activity	10.3811	0.772531	1
107A_contigs_01594_1	MF	42910	xenobiotic transmembrane transporter activity	9.01733	0.740719	1
107A_contigs_01595_1	MF	49	tRNA binding	6.98397	0.688423	1
107A_contigs_01596_1	MF	19843	rRNA binding	6.14283	0.664574	1
107A_contigs_01597_1	MF	19843	rRNA binding	6.05545	0.662006	1
107A_contigs_01598_1	MF	19843	rRNA binding	6.17322	0.665463	1
107A_contigs_01599_1	CC	15934	large ribosomal subunit	7.54056	0.70342	1
107A_contigs_01600_1	CC	15935	small ribosomal subunit	7.67469	0.706951	1
107A_contigs_01601_1	CC	15934	large ribosomal subunit	7.54493	0.703536	1
107A_contigs_01602_1	MF	19843	rRNA binding	6.14248	0.664564	1
107A_contigs_01603_1	MF	49	tRNA binding	6.99179	0.688638	1
107A_contigs_01604_1	MF	3735	structural constituent of ribosome	4.1045	0.598869	1
107A_contigs_01605_1	MF	19843	rRNA binding	6.14547	0.664652	1
107A_contigs_01606_1	CC	15934	large ribosomal subunit	7.42844	0.700445	1
107A_contigs_01607_1	MF	19843	rRNA binding	6.14513	0.664642	1
107A_contigs_01608_1	MF	49	tRNA binding	7.07976	0.691045	1
107A_contigs_01609_1	MF	19843	rRNA binding	5.97777	0.659706	1
107A_contigs_01610_1	MF	19843	rRNA binding	6.15266	0.664862	1
107A_contigs_01611_1	MF	19843	rRNA binding	6.11464	0.663748	1
107A_contigs_01612_1	MF	19843	rRNA binding	6.17322	0.665464	1
107A_contigs_01613_1	CC	15935	small ribosomal subunit	7.67545	0.706971	1
107A_contigs_01614_1	CC	15934	large ribosomal subunit	7.57801	0.704409	1
107A_contigs_01615_1	CC	15934	large ribosomal subunit	7.5401	0.703408	1
107A_contigs_01616_1	BP	43952	protein transport by the Sec complex	9.38977	0.749632	1
107A_contigs_01617_1	MF	4017	adenylate kinase activity	10.9163	0.784437	1
107A_contigs_01618_1	MF	43022	ribosome binding	9.19294	0.744944	1
107A_contigs_01619_1	MF	3735	structural constituent of ribosome	4.09635	0.598577	1
107A_contigs_01620_1	MF	49	tRNA binding	7.11525	0.692013	1
107A_contigs_01621_1	MF	19843	rRNA binding	6.17323	0.665464	1
107A_contigs_01622_1	MF	3899	DNA-directed 5'-3' RNA polymerase activity	7.80974	0.710475	1
107A_contigs_01623_1	MF	3735	structural constituent of ribosome	4.09434	0.598505	1
107A_contigs_01624_1	MF	9002	serine-type D-Ala-D-Ala carboxypeptidase activity	9.92278	0.762086	1
107A_contigs_01625_1	MF	9002	serine-type D-Ala-D-Ala carboxypeptidase activity	9.91422	0.761889	1
107A_contigs_01626_1	MF	9002	serine-type D-Ala-D-Ala carboxypeptidase activity	9.09874	0.742683	1
107A_contigs_01628_1	BP	16226	iron-sulfur cluster assembly	8.7372	0.733893	1
107A_contigs_01629_1	BP	16226	iron-sulfur cluster assembly	8.92253	0.738421	1
107A_contigs_01630_1	MF	31071	cysteine desulfurase activity	10.8265	0.78246	1
107A_contigs_01631_1	BP	16226	iron-sulfur cluster assembly	8.30365	0.723109	1
107A_contigs_01632_1	MF	16887	ATPase activity	4.3308	0.60687	1
107A_contigs_01634_1	MF	8963	phospho-N-acetylmuramoyl-pentapeptide-transferase activity	10.5614	0.776575	1
107A_contigs_01635_1	MF	30674	protein-macromolecule adaptor activity	10.6025	0.777492	1
107A_contigs_01636_1	MF	50380	undecaprenyl-diphosphatase activity	11.0958	0.788367	1
107A_contigs_01637_1	CC	16021	integral component of membrane	0.795186	0.43418	1
107A_contigs_01638_1	CC	43190	ATP-binding cassette (ABC) transporter complex	6.2509	0.667726	1
107A_contigs_01639_1	MF	15424	ATPase-coupled amino acid transmembrane transporter activity	9.39231	0.749693	1
107A_contigs_01641_1	MF	8233	peptidase activity	0.952691	0.446424	1
107A_contigs_01642_1	MF	4371	glycerone kinase activity	11.2087	0.790821	1
107A_contigs_01644_1	MF	3735	structural constituent of ribosome	4.11796	0.599351	1
107A_contigs_01645_1	BP	30388	fructose 1,6-bisphosphate metabolic process	11.9445	0.806524	1
107A_contigs_01647_1	MF	16787	hydrolase activity	2.05669	0.512934	1
107A_contigs_01648_1	BP	18106	peptidyl-histidine phosphorylation	7.07625	0.69095	1
107A_contigs_01650_1	MF	3883	CTP synthase activity	10.9716	0.785653	1
107A_contigs_01651_1	MF	3899	DNA-directed 5'-3' RNA polymerase activity	7.80969	0.710473	1
107A_contigs_01652_1	MF	16787	hydrolase activity	2.27731	0.523818	1
107A_contigs_01653_1	MF	3755	peptidyl-prolyl cis-trans isomerase activity	8.31848	0.723483	1
107A_contigs_01654_1	BP	55085	transmembrane transport	2.72803	0.544523	1
107A_contigs_01656_1	CC	16021	integral component of membrane	0.795454	0.434201	1
107A_contigs_01657_1	MF	8972	phosphomethylpyrimidine kinase activity	11.5337	0.797818	1
107A_contigs_01658_1	MF	106029	tRNA pseudouridine synthase activity	10.0178	0.764272	1
107A_contigs_01659_1	MF	4072	aspartate kinase activity	10.7219	0.780147	1
107A_contigs_01667_1	MF	16787	hydrolase activity	2.25917	0.522943	1
107A_contigs_01669_1	BP	6282	regulation of DNA repair	11.0122	0.786541	1
107A_contigs_01670_1	MF	4642	phosphoribosylformylglycinamidine synthase activity	10.5455	0.776221	1
107A_contigs_01671_1	MF	4639	phosphoribosylaminoimidazolesuccinocarboxamide synthase activity	11.3749	0.794412	1
107A_contigs_01672_1	MF	36	acyl carrier activity	11.4212	0.795407	1
107A_contigs_01674_1	BP	6310	DNA recombination	5.70215	0.651426	1
107A_contigs_01675_1	MF	8483	transaminase activity	6.95777	0.687703	1
107A_contigs_01676_1	MF	4749	ribose phosphate diphosphokinase activity	10.8804	0.783649	1
107A_contigs_01678_1	BP	8360	regulation of cell shape	7.09509	0.691464	1
107A_contigs_01679_1	BP	8360	regulation of cell shape	7.14065	0.692703	1
107A_contigs_01700_1	MF	48037	cofactor binding	3.2369	0.565935	1
107A_contigs_01701_1	CC	16021	integral component of membrane	0.792186	0.433935	1
107A_contigs_01702_1	MF	8270	zinc ion binding	2.33387	0.526522	1
107A_contigs_01703_1	MF	4659	prenyltransferase activity	8.27916	0.722492	1
107A_contigs_01704_1	MF	16491	oxidoreductase activity	2.7989	0.547618	1
107A_contigs_01705_1	BP	19646	aerobic electron transport chain	9.51914	0.752687	1
107A_contigs_01706_1	BP	55114	oxidation-reduction process	2.3948	0.529399	1
107A_contigs_01707_1	BP	42883	cysteine transport	11.6626	0.800565	1
107A_contigs_01708_1	BP	34775	glutathione transmembrane transport	11.7121	0.801617	1
107A_contigs_01709_1	BP	8299	isoprenoid biosynthetic process	7.55764	0.703872	1
107A_contigs_01710_1	MF	50515	4-(cytidine 5'-diphospho)-2-C-methyl-D-erythritol kinase activity	11.5448	0.798055	1
107A_contigs_01711_1	MF	3700	DNA-binding transcription factor activity	4.65933	0.618121	1
107A_contigs_01712_1	MF	16887	ATPase activity	4.51718	0.613303	1
107A_contigs_01713_1	MF	42626	ATPase-coupled transmembrane transporter activity	6.51638	0.675355	1
107A_contigs_01714_1	MF	4831	tyrosine-tRNA ligase activity	11.0152	0.786607	1
107A_contigs_01715_1	MF	8658	penicillin binding	9.05126	0.741539	1
107A_contigs_01716_1	MF	3899	DNA-directed 5'-3' RNA polymerase activity	7.77019	0.709446	1
107A_contigs_01717_1	MF	3899	DNA-directed 5'-3' RNA polymerase activity	7.76932	0.709423	1
107A_contigs_01720_1	CC	16021	integral component of membrane	0.7956	0.434213	1
107A_contigs_01721_1	BP	30420	establishment of competence for transformation	11.7867	0.803198	1
107A_contigs_01722_1	CC	16021	integral component of membrane	0.794956	0.434161	1
107A_contigs_01723_1	CC	16021	integral component of membrane	0.794909	0.434157	1
107A_contigs_01724_1	CC	16021	integral component of membrane	0.795518	0.434207	1
107A_contigs_01725_1	CC	16021	integral component of membrane	0.794277	0.434105	1
107A_contigs_01726_1	BP	6306	DNA methylation	7.37246	0.698951	1
107A_contigs_01727_1	MF	8776	acetate kinase activity	11.8744	0.805048	1
107A_contigs_01728_1	MF	3677	DNA binding	3.05119	0.55833	1
107A_contigs_01729_1	CC	16021	integral component of membrane	0.794621	0.434134	1
107A_contigs_01730_1	BP	71586	CAAX-box protein processing	8.26051	0.722021	1
107A_contigs_01731_1	MF	4735	pyrroline-5-carboxylate reductase activity	11.1511	0.78957	1
107A_contigs_01732_1	MF	4177	aminopeptidase activity	8.0091	0.715621	1
107A_contigs_01735_1	MF	4826	phenylalanine-tRNA ligase activity	9.82345	0.759791	1
107A_contigs_01737_1	MF	3697	single-stranded DNA binding	8.91237	0.738174	1
107A_contigs_01738_1	MF	22857	transmembrane transporter activity	3.31738	0.569162	1
107A_contigs_01739_1	MF	22857	transmembrane transporter activity	3.29019	0.568077	1
107A_contigs_01740_1	MF	22857	transmembrane transporter activity	3.18794	0.563952	1
107A_contigs_01741_1	MF	16887	ATPase activity	4.22007	0.602982	1
107A_contigs_01742_1	MF	4136	deoxyadenosine kinase activity	12.4515	0.817062	1
107A_contigs_01743_1	MF	17150	tRNA dihydrouridine synthase activity	10.4124	0.773234	1
107A_contigs_01744_1	MF	51082	unfolded protein binding	7.84397	0.711363	1
107A_contigs_01747_1	MF	4363	glutathione synthase activity	12.0547	0.808832	1
107A_contigs_01752_1	CC	16021	integral component of membrane	0.795558	0.43421	1
107A_contigs_01753_1	MF	4019	adenylosuccinate synthase activity	11.2198	0.791062	1
107A_contigs_01755_1	CC	5886	plasma membrane	2.99093	0.555813	1
107A_contigs_01756_1	MF	51539	4 iron, 4 sulfur cluster binding	5.38722	0.641715	1
107A_contigs_01757_1	MF	3700	DNA-binding transcription factor activity	4.30372	0.605923	1
107A_contigs_01758_1	MF	30246	carbohydrate binding	7.4006	0.699703	1
107A_contigs_01759_1	MF	16787	hydrolase activity	2.27399	0.523658	1
107A_contigs_01760_1	MF	43722	4-hydroxyphenylacetate decarboxylase activity	8.03471	0.716278	1
107A_contigs_01761_1	MF	4801	sedoheptulose-7-phosphate:D-glyceraldehyde-3-phosphate glyceronetransferase activity	10.7422	0.780598	1
107A_contigs_01762_1	CC	5886	plasma membrane	2.72309	0.544306	1
107A_contigs_01763_1	CC	5886	plasma membrane	2.63122	0.54023	1
107A_contigs_01764_1	CC	5886	plasma membrane	2.68392	0.542576	1
107A_contigs_01766_1	MF	16787	hydrolase activity	1.59048	0.487818	1
107A_contigs_01770_1	MF	16791	phosphatase activity	6.82243	0.683959	1
107A_contigs_01771_1	MF	8962	phosphatidylglycerophosphatase activity	12.4597	0.817232	1
107A_contigs_01772_1	MF	3677	DNA binding	3.07494	0.559316	1
107A_contigs_01773_1	MF	3677	DNA binding	3.0565	0.558551	1
107A_contigs_01774_1	CC	16021	integral component of membrane	0.793454	0.434038	1
107A_contigs_01775_1	MF	3700	DNA-binding transcription factor activity	4.65783	0.618071	1
107A_contigs_01776_1	MF	16491	oxidoreductase activity	2.51579	0.535005	1
107A_contigs_01777_1	MF	10181	FMN binding	6.72741	0.681309	1
107A_contigs_01778_1	MF	8168	methyltransferase activity	5.17564	0.635031	1
107A_contigs_01788_1	BP	71586	CAAX-box protein processing	8.3631	0.724604	1
107A_contigs_01789_1	MF	8080	N-acetyltransferase activity	6.6447	0.678987	1
107A_contigs_01791_1	MF	155	phosphorelay sensor kinase activity	6.20268	0.666323	1
107A_contigs_01792_1	BP	160	phosphorelay signal transduction system	5.12022	0.633257	1
107A_contigs_01801_1	BP	18106	peptidyl-histidine phosphorylation	7.15927	0.693209	1
107A_contigs_01802_1	BP	160	phosphorelay signal transduction system	4.61171	0.616515	1
107A_contigs_01803_1	MF	16887	ATPase activity	4.51297	0.613159	1
107A_contigs_01804_1	CC	16021	integral component of membrane	0.794928	0.434158	1
107A_contigs_01805_1	MF	4497	monooxygenase activity	6.80658	0.683518	1
107A_contigs_01808_1	CC	16021	integral component of membrane	0.794177	0.434097	1
107A_contigs_01810_1	BP	9691	cytokinin biosynthetic process	11.1567	0.789691	1
107A_contigs_01812_1	CC	16021	integral component of membrane	0.794628	0.434134	1

## Sheet: pivot_tally
Row Labels	Count of desc
integral component of membrane	402
cytoplasm	230
ATP binding	229
DNA binding	131
oxidation-reduction process	123
plasma membrane	111
hydrolase activity	102
metal ion binding	97
transmembrane transport	87
phosphorylation	77
regulation of transcription, DNA-templated	72
proteolysis	64
translation	60
ATPase activity	60
ribosome	54
structural constituent of ribosome	53
zinc ion binding	43
kinase activity	43
DNA-binding transcription factor activity	43
transmembrane transporter activity	41
carbohydrate metabolic process	39
rRNA binding	38
RNA binding	37
oxidoreductase activity	36
transferase activity	34
magnesium ion binding	33
cell division	31
phosphoenolpyruvate-dependent sugar phosphotransferase system	29
nucleic acid phosphodiester bond hydrolysis	29
carbohydrate transmembrane transport	27
nucleic acid binding	26
lyase activity	25
protein-N(PI)-phosphohistidine-sugar phosphotransferase activity	23
GTP binding	23
tRNA binding	22
phosphorelay signal transduction system	21
cytosol	21
methylation	20
DNA repair	20
dephosphorylation	20
DNA replication	20
D-glucosamine PTS permease activity	19
cell cycle	19
regulation of cell shape	18
isomerase activity	18
cell	18
cell wall organization	17
pyridoxal phosphate binding	16
nucleotide binding	16
methyltransferase activity	15
GTPase activity	15
ATP-binding cassette (ABC) transporter complex	15
cell redox homeostasis	15
peptidoglycan biosynthetic process	14
flavin adenine dinucleotide binding	14
peptidase activity	13
fatty acid biosynthetic process	13
signal transduction by protein phosphorylation	12
N-acetyltransferase activity	12
DNA biosynthetic process	12
DNA-directed DNA polymerase activity	12
DNA recombination	12
extracellular region	12
RNA phosphodiester bond hydrolysis, endonucleolytic	11
phosphorelay sensor kinase activity	11
membrane	11
carbohydrate transport	11
cell wall	11
cation transmembrane transport	11
rRNA processing	10
transaminase activity	10
protein binding	10
NADP binding	10
protein folding	10
negative regulation of transcription, DNA-templated	10
integral component of plasma membrane	10
ligase activity	10
endonuclease activity	10
glycolytic process	10
ATPase-coupled transmembrane transporter activity	10
translational elongation	9
peptidyl-histidine phosphorylation	9
metalloendopeptidase activity	9
metallopeptidase activity	9
nucleoside metabolic process	9
'de novo' IMP biosynthetic process	9
cation transmembrane transporter activity	9
4 iron, 4 sulfur cluster binding	9
proton-transporting ATP synthase activity, rotational mechanism	8
translation elongation factor activity	8
ribonucleoprotein complex	8
nitrogen compound transport	8
NAD binding	8
metabolic process	8
glutamine metabolic process	8
large ribosomal subunit	8
hydrolase activity, hydrolyzing O-glycosyl compounds	8
biosynthetic process	8
cellular oxidant detoxification	8
amidase activity	8
SOS response	7
metal ion transport	7
DNA-directed 5'-3' RNA polymerase activity	7
energy coupled proton transport, down electrochemical gradient	7
electron transfer activity	7
DNA duplex unwinding	7
gluconeogenesis	7
carboxypeptidase activity	7
3'-5' exonuclease activity	7
ATP biosynthetic process	7
aminoacyl-tRNA metabolism involved in translational fidelity	7
carbohydrate derivative binding	7
pseudouridine synthase activity	6
transferase activity, transferring acyl groups	6
unfolded protein binding	6
ribosome binding	6
small ribosomal subunit	6
pseudouridine synthesis	6
serine-type endopeptidase activity	6
nucleotidyltransferase activity	6
N-acetylmuramoyl-L-alanine amidase activity	6
protein disulfide oxidoreductase activity	6
inorganic phosphate transmembrane transporter activity	6
DNA helicase activity	6
dioxygenase activity	6
glycerol metabolic process	6
helicase activity	6
hydrolase activity, acting on glycosyl bonds	6
damaged DNA binding	6
chorismate biosynthetic process	6
'de novo' UMP biosynthetic process	6
amino acid transmembrane transport	6
chromosome segregation	6
aminoacyl-tRNA editing activity	6
carbohydrate derivative metabolic process	6
aminoacyl-tRNA ligase activity	6
catalytic activity, acting on a protein	6
aminopeptidase activity	6
chromosome	6
arginine biosynthetic process	6
cysteine-type endopeptidase activity	6
aromatic amino acid family biosynthetic process	6
ATPase-coupled amino acid transmembrane transporter activity	6
catalytic activity	6
proton-transporting ATP synthase complex, catalytic core F(1)	5
UDP-N-acetylglucosamine biosynthetic process	5
tRNA methylation	5
sulfate transmembrane transport	5
regulatory region nucleic acid binding	5
transferase activity, transferring glycosyl groups	5
transcription, DNA-templated	5
protein dimerization activity	5
lysine biosynthetic process via diaminopimelate	5
penicillin binding	5
pathogenesis	5
phosphate ion transmembrane transport	5
DNA-dependent DNA replication	5
FMN binding	5
lipid binding	5
FtsZ-dependent cytokinesis	5
isoprenoid biosynthetic process	5
DNA topological change	5
diaminopimelate biosynthetic process	5
electron transport chain	5
DNA topoisomerase type II (double strand cut, ATP-hydrolyzing) activity	5
base-excision repair	5
coenzyme binding	5
ATPase-coupled sulfate transmembrane transporter activity	5
carbohydrate binding	5
carbohydrate phosphorylation	5
'de novo' pyrimidine nucleobase biosynthetic process	5
ribonucleoside-diphosphate reductase activity, thioredoxin disulfide as acceptor	4
RNA processing	4
translational termination	4
ribosomal small subunit biogenesis	4
tRNA modification	4
tetrahydrofolate biosynthetic process	4
translational initiation	4
threonine biosynthetic process	4
RNA phosphodiester bond hydrolysis, exonucleolytic	4
rRNA methylation	4
serine-type D-Ala-D-Ala carboxypeptidase activity	4
proton transmembrane transport	4
RNA catabolic process	4
transferase activity, transferring acyl groups other than amino-acyl groups	4
peptidyl-prolyl cis-trans isomerase activity	4
positive regulation of nucleic acid-templated transcription	4
nucleoside monophosphate phosphorylation	4
protein peptidyl-prolyl isomerization	4
NAD+ kinase activity	4
phosphate ion transport	4
phosphotransferase activity, alcohol group as acceptor	4
negative regulation of cellular macromolecule biosynthetic process	4
positive regulation of gene expression	4
phospholipid biosynthetic process	4
methyl beta-D-glucoside 6-phosphate glucohydrolase activity	4
negative regulation of gene expression	4
manganese ion binding	4
negative regulation of nucleic acid-templated transcription	4
phenylalanine-tRNA ligase activity	4
lysozyme activity	4
nucleotide-excision repair	4
division septum assembly	4
lactose catabolic process via tagatose-6-phosphate	4
endoribonuclease activity	4
ion transmembrane transport	4
lactoylglutathione lyase activity	4
dipeptidase activity	4
glycogen biosynthetic process	4
DNA-templated transcription, termination	4
DNA integration	4
glycerone kinase activity	4
catalytic activity, acting on RNA	4
6-phospho-beta-glucosidase activity	4
cellular protein modification process	4
cell surface	4
acetyl-CoA carboxylase activity	4
cell wall macromolecule catabolic process	4
cellular macromolecule metabolic process	4
cell adhesion	4
cell division site	4
ribosomal large subunit assembly	3
single-stranded DNA binding	3
tRNA threonylcarbamoyladenosine modification	3
queuosine biosynthetic process	3
sequence-specific DNA binding	3
rRNA modification	3
transcription antitermination	3
tagatose-6-phosphate kinase activity	3
xenobiotic transmembrane transporter activity	3
purine ribonucleoside salvage	3
tetrahydrofolate interconversion	3
transketolase activity	3
thiamine metabolic process	3
RNA helicase activity	3
ribosome biogenesis	3
RNA methylation	3
tRNA processing	3
translation initiation factor activity	3
voltage-gated chloride channel activity	3
translation release factor activity, codon specific	3
proton-transporting ATP synthase complex, coupling factor F(o)	3
RNA methyltransferase activity	3
xenobiotic transport	3
serine-type peptidase activity	3
SHG alpha-glucan phosphorylase activity	3
lysine biosynthetic process	3
proline dipeptidase activity	3
mismatch repair	3
pentose-phosphate shunt	3
protein complex oligomerization	3
NAD biosynthetic process	3
phosphoenolpyruvate-glycerone phosphotransferase activity	3
nucleotide catabolic process	3
proline biosynthetic process	3
peptidoglycan catabolic process	3
one-carbon metabolic process	3
protein transport	3
mRNA processing	3
mismatched DNA binding	3
malonyl-CoA biosynthetic process	3
peroxiredoxin activity	3
protein targeting	3
potassium ion transport	3
primosome complex	3
protein-DNA complex	3
diacylglycerol kinase activity	3
glycogen phosphorylase activity	3
linear malto-oligosaccharide phosphorylase activity	3
indoleacetamide hydrolase activity	3
glycyl-tRNA aminoacylation	3
inorganic diphosphatase activity	3
ligand-gated ion channel activity	3
extracellular polysaccharide biosynthetic process	3
excinuclease repair complex	3
DNA polymerase III complex	3
lipid metabolic process	3
glycine-tRNA ligase activity	3
DNA replication, synthesis of RNA primer	3
drug metabolic process	3
diaminopimelate metabolic process	3
iron ion binding	3
establishment of competence for transformation	3
iron-sulfur cluster assembly	3
excinuclease ABC activity	3
iron-sulfur cluster binding	3
isoleucine biosynthetic process	3
lipoteichoic acid metabolic process	3
coenzyme A biosynthetic process	3
arginine binding	3
CAAX-box protein processing	3
acetyl-CoA carboxylase complex	3
3-oxoacyl-[acyl-carrier-protein] reductase (NADPH) activity	3
acetyltransferase activity	3
3-oxo-glutaryl-[acp] methyl ester reductase activity	3
beta-phosphoglucomutase activity	3
3-oxo-pimeloyl-[acp] methyl ester reductase activity	3
branched-chain amino acid transmembrane transporter activity	3
ATPase-coupled phosphate ion transmembrane transporter activity	3
carbohydrate transmembrane transporter activity	3
CoA-transferase activity	3
cellular amino acid metabolic process	3
branched-chain amino acid transport	3
5-phosphoribose 1-diphosphate biosynthetic process	3
cytosolic ribosome	3
antiporter activity	3
alpha-ribazole phosphatase activity	3
channel activity	3
[formate-C-acetyltransferase]-activating enzyme activity	3
chloride transmembrane transport	3
catalytic activity, acting on a rRNA	3
spermidine transmembrane transport	2
purine-nucleoside phosphorylase activity	2
UDP-N-acetylmuramoylalanine-D-glutamate ligase activity	2
teichoic acid biosynthetic process	2
transposition, DNA-mediated	2
ribonucleoprotein complex assembly	2
tyrosine-based site-specific recombinase activity	2
ribonucleoside monophosphate biosynthetic process	2
uracil phosphoribosyltransferase activity	2
thiamine diphosphate biosynthetic process	2
RNA biosynthetic process	2
RNA-DNA hybrid ribonuclease activity	2
riboflavin biosynthetic process	2
thiamine-containing compound biosynthetic process	2
tRNA pseudouridine synthesis	2
rRNA base methylation	2
UDP-N-acetylglucosamine 1-carboxyvinyltransferase activity	2
toxin biosynthetic process	2
undecaprenyl-diphosphatase activity	2
purine nucleotide metabolic process	2
ribonuclease III activity	2
ribonucleoside-triphosphate reductase activity	2
response to antibiotic	2
ribose phosphate diphosphokinase activity	2
response to oxidative stress	2
regulation of DNA-templated transcription, elongation	2
solute:proton antiporter activity	2
S-adenosylmethionine-dependent methyltransferase activity	2
spermidine biosynthetic process	2
sedoheptulose-7-phosphate:D-glyceraldehyde-3-phosphate glyceronetransferase activity	2
tRNA pseudouridine synthase activity	2
transferase activity, transferring amino-acyl groups	2
SRP-dependent cotranslational protein targeting to membrane	2
ribosomal small subunit assembly	2
UDP-N-acetylgalactosamine biosynthetic process	2
serine-tRNA ligase activity	2
riboflavin transport	2
pyrimidine nucleobase metabolic process	2
UMP salvage	2
regulation of translation	2
succinyl-diaminopimelate desuccinylase activity	2
pyrimidine nucleotide metabolic process	2
sucrose metabolic process	2
removal of superoxide radicals	2
sulfurtransferase activity	2
shikimate metabolic process	2
sigma factor activity	2
site-specific DNA-methyltransferase (adenine-specific) activity	2
polyamine biosynthetic process	2
phosphate ion homeostasis	2
protein homodimerization activity	2
N-acetylglucosamine metabolic process	2
methionyl-tRNA aminoacylation	2
N-acetylneuraminate catabolic process	2
prephenate dehydratase activity	2
macromolecule methylation	2
protein serine/threonine kinase activity	2
NAD metabolic process	2
phosphatidylglycerophosphatase activity	2
NADH dehydrogenase activity	2
phosphopentomutase activity	2
negative regulation of phosphate metabolic process	2
P-P-bond-hydrolysis-driven protein transmembrane transporter activity	2
mannitol-1-phosphate 5-dehydrogenase activity	2
monocarboxylic acid catabolic process	2
nucleobase transport	2
protein phosphorylation	2
nucleotide biosynthetic process	2
protein transmembrane transport	2
ornithine metabolic process	2
methionine biosynthetic process	2
orotidine-5'-phosphate decarboxylase activity	2
methionine-tRNA ligase activity	2
membrane insertase activity	2
phospho-N-acetylmuramoyl-pentapeptide-transferase activity	2
oxidoreductase activity, acting on the CH-OH group of donors, NAD or NADP as acceptor	2
phosphorelay response regulator activity	2
L-ribulose-phosphate 4-epimerase activity	2
polyribonucleotide nucleotidyltransferase activity	2
L-serine ammonia-lyase activity	2
prenyltransferase activity	2
peptide deformylase activity	2
protein catabolic process	2
peptide transport	2
protein dephosphorylation	2
peptide-methionine (S)-S-oxide reductase activity	2
mRNA binding	2
L-serine biosynthetic process	2
protein secretion	2
protein tyrosine phosphatase activity	2
mRNA catabolic process	2
peptidyl-tyrosine dephosphorylation	2
phenylalanyl-tRNA aminoacylation	2
peptidoglycan glycosyltransferase activity	2
histidine biosynthetic process	2
large ribosomal subunit rRNA binding	2
DNA-binding transcription activator activity	2
dihydrofolate reductase activity	2
glycerol-3-phosphate metabolic process	2
drug transmembrane transport	2
DNA-(apurinic or apyrimidinic site) endonuclease activity	2
D-tagatose 6-phosphate catabolic process	2
DNA-templated transcription, elongation	2
dTTP biosynthetic process	2
lipid A biosynthetic process	2
DNA catabolic process	2
GTP diphosphokinase activity	2
endo-1,4-beta-xylanase activity	2
hydrolase activity, acting on ester bonds	2
establishment of protein localization to membrane	2
IMP dehydrogenase activity	2
exodeoxyribonuclease III activity	2
isoleucine-tRNA ligase activity	2
exodeoxyribonuclease VII activity	2
lactose metabolic process	2
exodeoxyribonuclease VII complex	2
double-stranded RNA binding	2
exopolyphosphatase activity	2
glycerol-3-phosphate dehydrogenase complex	2
DNA ligation	2
GMP biosynthetic process	2
DNA metabolic process	2
guanosine tetraphosphate metabolic process	2
fatty acid metabolic process	2
hydrolase activity, acting on carbon-nitrogen (but not peptide) bonds	2
fibrinogen binding	2
DNA unwinding involved in DNA replication	2
folic acid biosynthetic process	2
identical protein binding	2
formate C-acetyltransferase activity	2
intracellular protein transmembrane transport	2
four-way junction helicase activity	2
DNA-binding transcription repressor activity	2
galactose catabolic process	2
isopentenyl-diphosphate delta-isomerase activity	2
galactose-6-phosphate isomerase activity	2
lactose catabolic process	2
DNA N-glycosylase activity	2
double-strand break repair via homologous recombination	2
glucosamine 6-phosphate N-acetyltransferase activity	2
double-stranded DNA binding	2
glutamine family amino acid catabolic process	2
ligase activity, forming carbon-nitrogen bonds	2
glutaminyl-tRNA synthase (glutamine-hydrolyzing) activity	2
lipopolysaccharide biosynthetic process	2
glutathione-disulfide reductase activity	2
glycerol catabolic process	2
cobalamin biosynthetic process	2
catalytic activity, acting on a tRNA	2
alanine racemase activity	2
beta-lactamase activity	2
chromosome condensation	2
arsenate reductase (glutaredoxin) activity	2
cysteine biosynthetic process from serine	2
3-dehydroquinate dehydratase activity	2
amino acid binding	2
3-hydroxyacyl-CoA dehydrogenase activity	2
5'-3' exonuclease activity	2
amino acid transport	2
CoA-disulfide reductase activity	2
AMP salvage	2
carboxyl- or carbamoyltransferase activity	2
active transmembrane transporter activity	2
arginyl-tRNA aminoacylation	2
calcium ion binding	2
azobenzene reductase activity	2
acyl carrier activity	2
'de novo' CTP biosynthetic process	2
cell wall macromolecule biosynthetic process	2
defense response to bacterium	2
carbamoyl-phosphate synthase (glutamine-hydrolyzing) activity	2
3-oxoacyl-[acyl-carrier-protein] synthase activity	2
adenylate cyclase activity	2
5'-3' exoribonuclease activity	2
ATPase-coupled cation transmembrane transporter activity	2
carbohydrate:proton symporter activity	2
cellular carbohydrate metabolic process	2
carbon-oxygen lyase activity	2
cellular divalent inorganic anion homeostasis	2
cofactor binding	2
cellular lipid catabolic process	2
cysteine desulfurase activity	2
deoxyribonucleotide catabolic process	2
cytolysis	2
cellular monovalent inorganic anion homeostasis	2
aldehyde-lyase activity	2
ADP binding	2
D-alanine-D-alanine ligase activity	2
arginine metabolic process	2
'de novo' AMP biosynthetic process	2
cellular trivalent inorganic anion homeostasis	2
2-amino-4-hydroxy-6-hydroxymethyldihydropteridine diphosphokinase activity	2
1-phosphofructokinase activity	2
beta-fructofuranosidase activity	2
chaperone binding	2
6-phospho-beta-galactosidase activity	2
arginine-tRNA ligase activity	2
beta-glucosidase activity	2
transporter complex	1
quinate 3-dehydrogenase (NADP+) activity	1
tRNA wobble adenosine to inosine editing	1
rRNA (guanine-N7-)-methyltransferase activity	1
pyrimidine deoxyribonucleoside monophosphate biosynthetic process	1
rRNA (pseudouridine-N3-)-methyltransferase activity	1
tRNA 3'-trailer cleavage, endonucleolytic	1
rRNA 5'-end processing	1
quinate 3-dehydrogenase (NAD+) activity	1
quorum sensing	1
rRNA (cytosine-2'-O-)-methyltransferase activity	1
racemase and epimerase activity, acting on carbohydrates and derivatives	1
translation regulator activity, nucleic acid binding	1
rRNA catabolic process	1
triose-phosphate isomerase activity	1
recombinational repair	1
pyruvate dehydrogenase (acetyl-transferring) activity	1
rRNA methyltransferase activity	1
tyrosine-tRNA ligase activity	1
regulation of apoptotic process	1
UDP-N-acetylmuramoyl-tripeptide-D-alanyl-D-alanine ligase activity	1
regulation of carbohydrate metabolic process	1
valine-tRNA ligase activity	1
saccharopine dehydrogenase activity	1
pyridoxamine-phosphate oxidase activity	1
S-adenosylmethionine biosynthetic process	1
pullulanase activity	1
regulation of catalytic activity	1
ribosome assembly	1
sarcosine N-methyltransferase activity	1
trehalose transmembrane transporter activity	1
scopolin beta-glucosidase activity	1
tRNA (guanine(37)-N(1))-methyltransferase activity	1
second-messenger-mediated signaling	1
tRNA cytidylyltransferase activity	1
purine nucleobase biosynthetic process	1
pyruvate metabolic process	1
selenocysteine biosynthetic process	1
tryptophan-tRNA ligase activity	1
selenocysteinyl-tRNA(Sec) biosynthetic process	1
UDP-glucose:hexose-1-phosphate uridylyltransferase activity	1
septin ring	1
RNA repair	1
septin ring assembly	1
RNA-dependent DNA biosynthetic process	1
regulation of DNA repair	1
uridine kinase activity	1
Ser(Gly)-tRNA(Ala) hydrolase activity	1
water-soluble vitamin biosynthetic process	1
serine O-acetyltransferase activity	1
rRNA (guanine-N7)-methylation	1
regulation of DNA replication	1
ribonucleoside-diphosphate reductase complex	1
purine nucleobase metabolic process	1
ribose-5-phosphate isomerase activity	1
regulation of DNA-templated transcription, initiation	1
pyrimidine nucleobase transmembrane transport	1
regulation of gene expression	1
ribosomal-protein-alanine N-acetyltransferase complex	1
seryl-tRNA aminoacylation	1
pyrimidine-nucleoside phosphorylase activity	1
S-formylglutathione hydrolase activity	1
ribulose-phosphate 3-epimerase activity	1
regulation of sporulation	1
tricarboxylic acid cycle	1
shikimate 3-dehydrogenase (NAD+) activity	1
tRNA (adenine-C2-)-methyltransferase activity	1
shikimate 3-dehydrogenase (NADP+) activity	1
tRNA (guanine-N7-)-methyltransferase activity	1
shikimate kinase activity	1
tRNA adenylyltransferase activity	1
purine nucleoside metabolic process	1
tRNA dihydrouridine synthesis	1
siderophore biosynthetic process	1
pyruvate dehydrogenase activity	1
purine nucleoside triphosphate catabolic process	1
tRNA thio-modification	1
signal recognition particle	1
tRNA-guanine transglycosylation	1
regulation of translational fidelity	1
type II protein secretion system complex	1
regulation of translational termination	1
UDP-glucose 4-epimerase activity	1
sister chromatid cohesion	1
purine deoxyribonucleotide biosynthetic process	1
protein-macromolecule adaptor activity	1
UDP-N-acetylmuramate dehydrogenase activity	1
small molecule binding	1
UDP-N-acetylmuramoyl-L-alanyl-D-glutamate-L-lysine ligase activity	1
small molecule sensor activity	1
UMP kinase activity	1
purine nucleotide biosynthetic process	1
RNA-directed DNA polymerase activity	1
small ribosomal subunit rRNA binding	1
uracil transmembrane transporter activity	1
sodium ion transport	1
UTP:glucose-1-phosphate uridylyltransferase activity	1
protein-phosphocysteine-sugar phosphotransferase activity	1
virion attachment to host cell	1
sorbitol-6-phosphate 2-dehydrogenase activity	1
xanthine phosphoribosyltransferase activity	1
protein-N(PI)-phosphohistidine-lactose phosphotransferase system transporter activity	1
xylan catabolic process	1
response to cold	1
transcription initiation from bacterial-type RNA polymerase promoter	1
spermidine synthase activity	1
transcription-coupled nucleotide-excision repair, DNA damage recognition	1
response to heat	1
pyridoxine biosynthetic process	1
spermidine transmembrane transporter activity	1
ribose phosphate diphosphokinase complex	1
S-ribosylhomocysteine lyase activity	1
transition metal ion binding	1
purine-containing compound biosynthetic process	1
ribosomal large subunit binding	1
starch synthase activity	1
ribosomal small subunit binding	1
response to reactive oxygen species	1
pyrimidine nucleoside metabolic process	1
succinate dehydrogenase activity	1
purine deoxyribonucleoside monophosphate biosynthetic process	1
succinate-semialdehyde dehydrogenase [NAD(P)+] activity	1
transmembrane receptor protein kinase activity	1
response to redox state	1
pyrophosphatase activity	1
retrograde transport, endosome to Golgi	1
transposase activity	1
retromer complex	1
trehalose catabolic process	1
sulfuric ester hydrolase activity	1
trehalose transport	1
protein-N(PI)-phosphohistidine-mannitol phosphotransferase system transmembrane transporter activity	1
triglyceride lipase activity	1
superoxide dismutase activity	1
tripeptide aminopeptidase activity	1
superoxide metabolic process	1
tRNA (adenine-N1-)-methyltransferase activity	1
symporter activity	1
tRNA (guanine-N7)-methylation	1
riboflavin kinase activity	1
tRNA 3'-terminal CCA addition	1
tagatose-bisphosphate aldolase activity	1
tRNA 5'-leader removal	1
riboflavin transmembrane transporter activity	1
pyrroline-5-carboxylate reductase activity	1
teichoic acid D-alanylation	1
tRNA dihydrouridine synthase activity	1
terpenoid biosynthetic process	1
tRNA dimethylallyltransferase activity	1
tetrahydrodipicolinate N-acetyltransferase activity	1
tRNA methyltransferase activity	1
putrescine biosynthetic process	1
pyruvate kinase activity	1
ribokinase activity	1
pyruvate, phosphate dikinase activity	1
[truncated: 687 more rows]
