# Supplementary material for: Sequence characterisation and novel insights into bovine mastitis-associated Streptococcus uberis in dairy herds
Source: Sci Rep. 2021 Feb 4;11:3046. doi: 10.1038/s41598-021-82357-3 (PMC7862697; doi:10.1038/s41598-021-82357-3)
Supplement: Supplementary file 6 — Supplementary Information 6. [file 41598_2021_82357_MOESM6_ESM.xlsx]

## Sheet: Metadata+virulence
Biosample accession	Assembly accession	Strain	Isolation host	Source	Disease	Geographic location	Source	Number of putative virulence factors found	CAMP_factor_family_pore-forming_toxin	YqxC	bca	biofilm_putative_glycosyltransferase	biofilm_putative_glycosyltransferase_2	capD/cps4J	cps4E	cps4G_2	cps4I	cpsB	cpsC	cpsD/cps4D	cpsL	cpsM	cylA	epsF/cps4H	epsM/neuD	fabG_1/cylG	fbpS	gtaB/hasC	hasA	hasB1	hasB2	hasC_homologue_gpsA	hylB/	lbp	legI/neuB	lmb	mga	mnaA/cps4I	mtsB	mtuA	neuA_1	neuC	oppF	pauA	pglC/cps4E	putative_surface-anchored_protein	rqcH/fbp54	scaR	sclB
SAMN03093229	GCF_000785785.1	CAIM 1894	Aquatic	Not available	Not available	Austria: Vienna		3	100	.	100	.	.	.	.	.	.	.	.	.	.	.	.	.	.	.	.	.	.	.	.	.	.	.	.	.	.	.	.	.	.	.	97.21	.	.	.	.	.	.
SAMN13161444	GCF_009706825.1	OLC4459-A16	Bos taurus	Milk	Not available	Australia: Queensland dairy property		33	.	100	.	100	100	.	.	.	.	100	100	100	100	.	100	.	100	100	100	100	100	100	.	100	.	100	100	100	100	.	100	100	100	100	100	100	97.35	100	100	100	.
SAMN13161443	GCF_009706845.1	OLC4459-A15	Bos taurus	Milk	Not available	Australia: Queensland dairy property		33	.	100	.	100	100	.	.	.	.	100	100	100	100	.	100	.	100	100	100	100	100	100	.	100	.	100	100	100	100	.	100	100	100	100	100	100	97.35	100	100	100	.
SAMN13161437	GCF_009706905.1	OLC4459-A9	Bos taurus	Milk	Not available	Australia: Queensland dairy property		33	.	100	.	100	100	.	.	.	.	100	100	100	100	.	100	.	100	100	100	100	100	100	.	100	.	100	100	100	100	.	100	100	100	100	100	100	97.35	100	100	100	.
SAMN13161436	GCF_009706955.1	OLC4459-A8	Bos taurus	Milk	Not available	Australia: Queensland dairy property		33	.	100	.	100	100	.	.	.	.	100	100	100	100	.	100	.	100	100	100	100	100	100	.	100	.	100	100	100	100	.	100	100	100	100	100	100	97.35	100	100	100	.
SAMN13161434	GCF_009707015.1	OLC4459-A6	Bos taurus	Milk	Not available	Australia: Queensland dairy property		33	.	100	.	100	100	.	.	.	.	100	100	100	100	.	100	.	100	100	100	100	100	100	.	100	.	100	100	100	100	.	100	100	100	100	100	100	97.35	100	100	100	.
SAMN02570393	GCF_000975495.1	C8329	Bos taurus	Milk	Mastitis (sub-clinical)	United Kingdom	DOI 10.1186/s12864-015-1512-6	31	.	100	.	100	100	98.27	.	.	.	100	100	100	.	.	100	.	.	100	100	100	100	100	100	100	.	.	.	100	100	.	100	100	.	.	100	100	97.35	100	100	100	.
SAMEA3138207	GCF_000009545.1	0140J	Bos taurus	Not available	Mastitis (clinical)	United Kingdom: Shinfield, Dairying	https://doi.org/10.1111/j.1574-695X.1994.tb00432.x	30	.	100	.	100	100	.	.	.	.	100	99.86	100	.	.	100	.	.	100	100	100	100	100	100	100	.	100	.	100	100	.	100	100	.	.	100	100	100	100	100	100	100
SAMN13161435	GCF_009706995.1	OLC4459-A7	Bos taurus	Milk	Not available	Australia: Queensland dairy property		30	.	100	.	100	100	.	.	100	.	100	100	100	.	.	100	100	.	100	100	100	100	100	.	100	.	.	.	100	100	100	100	100	.	.	100	100	100	100	100	100	.
SAMN02570395	GCF_000975335.1	C9359	Bos taurus	Milk	Mastitis (clinical)	United Kingdom	DOI 10.1186/s12864-015-1512-6	29	.	100	.	100	100	.	.	.	.	100	100	100	.	.	100	.	.	100	100	100	100	100	99.92	100	100	.	.	100	100	.	100	100	.	.	100	100	97.18	100	100	100	.
SAMN02570399	GCF_000975415.1	B362	Bos taurus	Milk	Mastitis (sub-clinical)	United Kingdom	DOI 10.1186/s12864-015-1512-6	29	.	100	.	100	100	98.27	.	.	.	100	100	100	.	.	100	.	.	100	100	100	.	.	100	100	.	.	.	100	100	.	100	100	.	.	100	100	97.35	100	100	100	.
SAMN02570396	GCF_000975505.1	C5388	Bos taurus	Milk	Mastitis (sub-clinical)	United Kingdom	DOI 10.1186/s12864-015-1512-6	29	.	100	.	100	100	.	.	.	.	100	100	100	.	.	100	.	.	100	100	100	100	100	99.92	100	100	.	.	100	100	.	100	100	.	.	100	100	97.18	100	100	100	.
SAMN02570397	GCF_000975545.1	B190	Bos taurus	Milk	Mastitis (sub-clinical)	United Kingdom	DOI 10.1186/s12864-015-1512-6	29	.	100	.	100	100	.	.	.	.	100	99.86	100	.	.	100	.	.	100	100	100	100	100	100	100	100	.	.	100	100	.	100	100	.	.	100	100	100	100	100	100	.
SAMN13161449	GCF_009706705.1	OLC4459-A21	Bos taurus	Milk	Not available	Australia: Queensland dairy property		29	.	100	.	100	100	.	.	.	.	100	100	100	.	.	100	.	.	100	100	100	100	100	100	100	.	100	.	100	100	.	100	100	.	.	100	100	100	100	100	100	.
SAMN13161447	GCF_009706755.1	OLC4459-A19	Bos taurus	Milk	Not available	Australia: Queensland dairy property		29	.	100	.	100	100	.	.	.	.	100	100	100	.	100	100	.	.	100	100	100	100	100	.	100	100	.	.	100	100	.	100	100	.	.	100	100	100	100	100	100	.
SAMN13161445	GCF_009706785.1	OLC4459-A17	Bos taurus	Milk	Not available	Australia: Queensland dairy property		29	.	100	.	100	100	.	.	.	.	100	100	100	.	.	100	.	.	100	100	100	100	100	100	100	.	100	.	100	100	.	100	100	.	.	100	100	100	100	100	100	.
SAMN13161446	GCF_009706815.1	OLC4459-A18	Bos taurus	Milk	Not available	Australia: Queensland dairy property		29	.	100	.	100	100	.	.	.	.	100	100	100	.	.	100	.	.	100	100	100	100	100	100	100	.	100	.	100	100	.	100	100	.	.	100	100	100	100	100	100	.
SAMN13161431	GCF_009707045.1	OLC4459-A3	Bos taurus	Milk	Not available	Australia: Queensland dairy property		29	.	100	.	100	100	.	.	.	.	100	100	100	.	.	100	.	.	100	100	100	100	100	100	100	100	.	.	100	100	.	100	100	.	.	100	100	100	100	100	100	.
SAMN02570391	GCF_000975325.1	S6261	Bos taurus	Milk	Mastitis (clinical)	United Kingdom	DOI 10.1186/s12864-015-1512-6	28	.	100	.	100	100	.	100	.	.	100	99.86	100	.	.	100	.	.	100	100	100	100	100	100	100	.	.	.	100	100	.	100	100	.	.	100	100	.	100	100	100	.
SAMN02570394	GCF_000975345.1	Ab71	Bos taurus	Milk	Mastitis (clinical)	United Kingdom	DOI 10.1186/s12864-015-1512-6	28	.	100	.	100	100	.	.	.	.	100	100	100	.	.	100	.	.	100	100	100	100	100	100	100	100	.	.	100	100	.	100	100	.	.	100	100	.	100	100	100	.
SAMN02570392	GCF_000975355.1	EF20	Bos taurus	Milk	Mastitis (clinical)	United Kingdom	DOI 10.1186/s12864-015-1512-6	28	.	100	.	100	100	.	.	.	.	100	100	100	.	.	100	.	.	100	100	100	100	100	.	100	.	.	.	100	100	.	100	100	.	.	100	100	100	100	100	100	.
SAMN02570389	GCF_000975435.1	C6344	Bos taurus	Milk	Mastitis (clinical)	United Kingdom	DOI 10.1186/s12864-015-1512-6	28	.	100	.	100	100	.	.	.	.	100	100	100	.	.	100	.	.	100	100	100	100	100	99.92	100	.	.	.	100	100	.	100	100	.	.	100	100	97.18	100	100	100	.
SAMN02570400	GCF_000975445.1	6736	Bos taurus	Milk	Mastitis (sub-clinical)	United Kingdom	DOI 10.1186/s12864-015-1512-6	28	.	100	.	100	100	.	.	.	.	100	100	100	.	.	100	.	.	100	100	100	100	100	100	100	.	.	.	100	100	.	100	100	.	.	100	100	100	100	100	100	.
SAMN02570390	GCF_000975485.1	C5072	Bos taurus	Milk	Mastitis (clinical)	United Kingdom	DOI 10.1186/s12864-015-1512-6	28	.	100	.	100	100	.	.	.	.	100	100	100	.	.	100	.	.	100	100	100	100	100	100	100	.	.	.	100	100	.	100	100	.	.	100	100	100	100	100	100	.
SAMN07356854	GCF_002814135.1	NZ01	Bos taurus	Not available	Mastitis (clinical)	New Zealand: Palmerston North	10.1128/genomeA.00119-18	28	.	100	.	100	100	.	.	.	.	100	100	100	.	.	100	.	.	100	100	100	100	100	100	100	.	.	.	100	100	.	100	100	.	.	100	100	97.35	100	100	100	.
SAMN13161441	GCF_009706885.1	OLC4459-A13	Bos taurus	Milk	Not available	Australia: Queensland dairy property		28	.	100	.	100	100	.	.	.	.	100	100	100	.	100	100	.	.	100	100	100	100	100	.	100	.	.	.	100	100	.	100	100	.	.	100	100	100	100	100	100	.
SAMN13161439	GCF_009706935.1	OLC4459-A11	Bos taurus	Milk	Not available	Australia: Queensland dairy property		28	.	100	.	100	100	.	.	.	.	100	100	100	.	100	100	.	.	100	100	100	100	100	.	100	.	.	.	100	100	.	100	100	.	.	100	100	100	100	100	100	.
SAMN13161432	GCF_009706985.1	OLC4459-A4	Bos taurus	Milk	Not available	Australia: Queensland dairy property		28	.	100	.	100	100	.	.	.	.	100	100	100	.	100	100	.	.	100	100	100	100	100	.	100	.	.	.	100	100	.	100	100	.	.	100	100	100	100	100	100	.
SAMN13161433	GCF_009707035.1	OLC4459-A5	Bos taurus	Milk	Not available	Australia: Queensland dairy property		28	.	100	.	100	100	.	.	.	.	100	100	100	.	.	100	.	.	100	100	100	100	100	100	100	.	.	.	100	100	.	100	99.68	.	.	100	100	100	100	100	100	.
SAMN13161430	GCF_009707085.1	OLC4459-A2	Bos taurus	Milk	Not available	Australia: Queensland dairy property		28	.	100	.	100	100	.	.	.	.	100	99.86	100	.	.	100	.	.	100	100	100	100	100	.	100	.	.	.	100	100	.	100	100	.	.	100	100	100	100	100	100	.
SAMN13161429	GCF_009707105.1	OLC4459-A1	Bos taurus	Milk	Not available	Australia: Queensland dairy property		28	.	100	.	100	100	.	.	.	.	100	99.86	100	.	.	100	.	.	100	100	100	100	100	.	100	.	.	.	100	100	.	100	100	.	.	100	100	100	100	100	100	.
SAMN13161438	GCF_009807055.1	OLC4459-A10	Bos taurus	Milk	Not available	Australia: Queensland dairy property		28	.	100	.	100	100	.	.	.	.	100	100	100	.	100	100	.	.	100	100	100	100	100	.	100	.	.	.	100	100	.	100	100	.	.	100	100	100	100	100	100	.
SAMN02570398	GCF_000975405.1	6780	Bos taurus	Milk	Mastitis (clinical)	United Kingdom	DOI 10.1186/s12864-015-1512-6	26	.	100	.	100	100	.	.	.	.	100	100	100	.	.	100	.	.	100	100	100	100	100	100	100	.	.	.	100	100	.	100	100	.	.	100	100	.	100	100	100	.
SAMN13161448	GCF_009706695.1	OLC4459-A20	Bos taurus	Milk	Not available	Australia: Queensland dairy property		25	.	100	.	100	100	.	.	.	.	100	100	100	.	100	100	.	.	100	100	100	.	.	.	100	.	.	.	100	100	.	100	100	.	.	100	100	100	100	100	100	.
SAMN13161442	GCF_009706805.1	OLC4459-A14	Bos taurus	Milk	Not available	Australia: Queensland dairy property		25	.	100	.	100	100	.	.	.	.	100	100	100	.	100	100	.	.	100	100	100	.	.	.	100	.	.	.	100	100	.	100	100	.	.	100	100	100	100	100	100	.
SAMN13161440	GCF_009706895.1	OLC4459-A12	Bos taurus	Milk	Not available	Australia: Queensland dairy property		25	.	100	.	100	100	.	.	.	.	100	100	100	.	.	100	.	.	100	100	100	.	.	100	100	.	.	.	100	100	.	100	99.68	.	.	100	100	100	100	100	100	.
SAMEA3539722	GCF_900459985.1	NCTC4673	Homo sapiens	Not available	Mastitis	United Kingdom: London		30	.	100	.	100	100	99.9	.	.	100	99.86	.	100	.	.	100	.	.	100	100	100	100	100	.	100	.	.	.	100	100	.	100	100	.	.	100	100	.	100	100	100	99.38
SAMEA3956095	GCF_900475695.1	NCTC4674	Homo sapiens	Not available	Mastitis	United Kingdom: London		30	.	100	.	100	100	.	.	100	.	100	100	100	.	.	100	100	.	100	100	100	99.92	100	.	100	.	.	.	100	100	100	100	100	.	.	100	100	100	100	100	100	.
SAMEA3539721	GCF_900460135.1	NCTC4672	Homo sapiens	Not available	Mastitis	United Kingdom: London		23	.	100	.	100	100	.	.	.	.	100	100	99.86	.	.	.	.	.	100	100	100	.	.	100	100	.	.	.	100	100	.	99.31	100	.	.	100	100	.	99.28	100	100	.
SAMEA3871780	GCF_900475595.1	NCTC3858	Not available	Not available	Not available	Austria: Vienna		26	.	100	.	100	100	.	.	.	.	100	100	100	.	.	100	.	.	100	100	100	.	.	100	100	100	.	.	100	100	.	100	100	.	.	100	100	.	100	100	100	.
								Average cow	Std		Average cow	Std
								28.8571	2.14398		27.6667	4.04145
[truncated: 8 more columns]

## Sheet: Isolate_metadata_sorted
Biosample accession	Assembly accession	Strain	Isolation host	Source	Disease	Geographic location	Source
SAMEA3138207	GCF_000009545.1	0140J	Bos taurus	Not available	Mastitis (clinical)	United Kingdom: Shinfield, Dairying	https://doi.org/10.1111/j.1574-695X.1994.tb00432.x
SAMEA3539721	GCF_900460135.1	NCTC4672	Homo sapiens	Not available	Mastitis	United Kingdom: London
SAMEA3539722	GCF_900459985.1	NCTC4673	Homo sapiens	Not available	Mastitis	United Kingdom: London
SAMEA3871780	GCF_900475595.1	NCTC3858	Not available	Not available	Not available	Austria: Vienna
SAMEA3956095	GCF_900475695.1	NCTC4674	Homo sapiens	Not available	Mastitis	United Kingdom: London
SAMN02570389	GCF_000975435.1	C6344	Bos taurus	Milk	Mastitis (clinical)	United Kingdom	DOI 10.1186/s12864-015-1512-6
SAMN02570390	GCF_000975485.1	C5072	Bos taurus	Milk	Mastitis (clinical)	United Kingdom	DOI 10.1186/s12864-015-1512-6
SAMN02570391	GCF_000975325.1	S6261	Bos taurus	Milk	Mastitis (clinical)	United Kingdom	DOI 10.1186/s12864-015-1512-6
SAMN02570392	GCF_000975355.1	EF20	Bos taurus	Milk	Mastitis (clinical)	United Kingdom	DOI 10.1186/s12864-015-1512-6
SAMN02570393	GCF_000975495.1	C8329	Bos taurus	Milk	Mastitis (sub-clinical)	United Kingdom	DOI 10.1186/s12864-015-1512-6
SAMN02570394	GCF_000975345.1	Ab71	Bos taurus	Milk	Mastitis (clinical)	United Kingdom	DOI 10.1186/s12864-015-1512-6
SAMN02570395	GCF_000975335.1	C9359	Bos taurus	Milk	Mastitis (clinical)	United Kingdom	DOI 10.1186/s12864-015-1512-6
SAMN02570396	GCF_000975505.1	C5388	Bos taurus	Milk	Mastitis (sub-clinical)	United Kingdom	DOI 10.1186/s12864-015-1512-6
SAMN02570397	GCF_000975545.1	B190	Bos taurus	Milk	Mastitis (sub-clinical)	United Kingdom	DOI 10.1186/s12864-015-1512-6
SAMN02570398	GCF_000975405.1	6780	Bos taurus	Milk	Mastitis (clinical)	United Kingdom	DOI 10.1186/s12864-015-1512-6
SAMN02570399	GCF_000975415.1	B362	Bos taurus	Milk	Mastitis (sub-clinical)	United Kingdom	DOI 10.1186/s12864-015-1512-6
SAMN02570400	GCF_000975445.1	6736	Bos taurus	Milk	Mastitis (sub-clinical)	United Kingdom	DOI 10.1186/s12864-015-1512-6
SAMN03093229	GCF_000785785.1	CAIM 1894	Aquatic	Not available	Not available	Austria: Vienna
SAMN07356854	GCF_002814135.1	NZ01	Bos taurus	Not available	Mastitis (clinical)	New Zealand: Palmerston North	10.1128/genomeA.00119-18
SAMN13161429	GCF_009707105.1	OLC4459-A1	Bos taurus	Milk	Not available	Australia: Queensland dairy property
SAMN13161430	GCF_009707085.1	OLC4459-A2	Bos taurus	Milk	Not available	Australia: Queensland dairy property
SAMN13161431	GCF_009707045.1	OLC4459-A3	Bos taurus	Milk	Not available	Australia: Queensland dairy property
SAMN13161432	GCF_009706985.1	OLC4459-A4	Bos taurus	Milk	Not available	Australia: Queensland dairy property
SAMN13161433	GCF_009707035.1	OLC4459-A5	Bos taurus	Milk	Not available	Australia: Queensland dairy property
SAMN13161434	GCF_009707015.1	OLC4459-A6	Bos taurus	Milk	Not available	Australia: Queensland dairy property
SAMN13161435	GCF_009706995.1	OLC4459-A7	Bos taurus	Milk	Not available	Australia: Queensland dairy property
SAMN13161436	GCF_009706955.1	OLC4459-A8	Bos taurus	Milk	Not available	Australia: Queensland dairy property
SAMN13161437	GCF_009706905.1	OLC4459-A9	Bos taurus	Milk	Not available	Australia: Queensland dairy property
SAMN13161438	GCF_009807055.1	OLC4459-A10	Bos taurus	Milk	Not available	Australia: Queensland dairy property
SAMN13161439	GCF_009706935.1	OLC4459-A11	Bos taurus	Milk	Not available	Australia: Queensland dairy property
SAMN13161440	GCF_009706895.1	OLC4459-A12	Bos taurus	Milk	Not available	Australia: Queensland dairy property
SAMN13161441	GCF_009706885.1	OLC4459-A13	Bos taurus	Milk	Not available	Australia: Queensland dairy property
SAMN13161442	GCF_009706805.1	OLC4459-A14	Bos taurus	Milk	Not available	Australia: Queensland dairy property
SAMN13161443	GCF_009706845.1	OLC4459-A15	Bos taurus	Milk	Not available	Australia: Queensland dairy property
SAMN13161444	GCF_009706825.1	OLC4459-A16	Bos taurus	Milk	Not available	Australia: Queensland dairy property
SAMN13161445	GCF_009706785.1	OLC4459-A17	Bos taurus	Milk	Not available	Australia: Queensland dairy property
SAMN13161446	GCF_009706815.1	OLC4459-A18	Bos taurus	Milk	Not available	Australia: Queensland dairy property
SAMN13161447	GCF_009706755.1	OLC4459-A19	Bos taurus	Milk	Not available	Australia: Queensland dairy property
SAMN13161448	GCF_009706695.1	OLC4459-A20	Bos taurus	Milk	Not available	Australia: Queensland dairy property
SAMN13161449	GCF_009706705.1	OLC4459-A21	Bos taurus	Milk	Not available	Australia: Queensland dairy property

## Sheet: summary_mastitis_results_40_new
Assembly	NUM_FOUND	CAMP_factor_family_pore-forming_toxin	YqxC	bca	biofilm_putative_glycosyltransferase	biofilm_putative_glycosyltransferase_2	capD/cps4J	cps4E	cps4G_2	cps4I	cpsB	cpsC	cpsD/cps4D	cpsL	cpsM	cylA	epsF/cps4H	epsM/neuD	fabG_1/cylG	fbpS	gtaB/hasC	hasA	hasB1	hasB2	hasC_homologue_gpsA	hylB/	lbp	legI/neuB	lmb	mga	mnaA/cps4I	mtsB	mtuA	neuA_1	neuC	oppF	pauA	pglC/cps4E	putative_surface-anchored_protein	rqcH/fbp54	scaR	sclB	sclb_2	scpA	srtA	srtC-2/srtC	sua	tagU_3/cps4A	wbjC/cps4K
GCF_000009545.1	30	.	100	.	100	100	.	.	.	.	100	99.86	100	.	.	100	.	.	100	100	100	100	100	100	100	.	100	.	100	100	.	100	100	.	.	100	100	100	100	100	100	100	.	100	100	.	100	100	.
GCF_000785785.1	3	100	.	100	.	.	.	.	.	.	.	.	.	.	.	.	.	.	.	.	.	.	.	.	.	.	.	.	.	.	.	.	.	.	.	97.21	.	.	.	.	.	.	.	.	.	.	.	.	.
GCF_000975325.1	28	.	100	.	100	100	.	100	.	.	100	99.86	100	.	.	100	.	.	100	100	100	100	100	100	100	.	.	.	100	100	.	100	100	.	.	100	100	.	100	100	100	.	.	100	100	.	100	100	.
GCF_000975335.1	29	.	100	.	100	100	.	.	.	.	100	100	100	.	.	100	.	.	100	100	100	100	100	99.92	100	100	.	.	100	100	.	100	100	.	.	100	100	97.18	100	100	100	.	.	100	100	.	100	100	.
GCF_000975345.1	28	.	100	.	100	100	.	.	.	.	100	100	100	.	.	100	.	.	100	100	100	100	100	100	100	100	.	.	100	100	.	100	100	.	.	100	100	.	100	100	100	.	.	100	100	.	100	100	.
GCF_000975355.1	28	.	100	.	100	100	.	.	.	.	100	100	100	.	.	100	.	.	100	100	100	100	100	.	100	.	.	.	100	100	.	100	100	.	.	100	100	100	100	100	100	.	.	100	100	100	100	100	.
GCF_000975405.1	26	.	100	.	100	100	.	.	.	.	100	100	100	.	.	100	.	.	100	100	100	100	100	100	100	.	.	.	100	100	.	100	100	.	.	100	100	.	100	100	100	.	.	100	.	.	100	100	.
GCF_000975415.1	29	.	100	.	100	100	98.27	.	.	.	100	100	100	.	.	100	.	.	100	100	100	.	.	100	100	.	.	.	100	100	.	100	100	.	.	100	100	97.35	100	100	100	.	.	100	.	100	100	100	99.75
GCF_000975435.1	28	.	100	.	100	100	.	.	.	.	100	100	100	.	.	100	.	.	100	100	100	100	100	99.92	100	.	.	.	100	100	.	100	100	.	.	100	100	97.18	100	100	100	.	.	100	100	.	100	100	.
GCF_000975445.1	28	.	100	.	100	100	.	.	.	.	100	100	100	.	.	100	.	.	100	100	100	100	100	100	100	.	.	.	100	100	.	100	100	.	.	100	100	100	100	100	100	.	.	100	100	.	100	100	.
GCF_000975485.1	28	.	100	.	100	100	.	.	.	.	100	100	100	.	.	100	.	.	100	100	100	100	100	100	100	.	.	.	100	100	.	100	100	.	.	100	100	100	100	100	100	.	.	100	100	.	100	100	.
GCF_000975495.1	31	.	100	.	100	100	98.27	.	.	.	100	100	100	.	.	100	.	.	100	100	100	100	100	100	100	.	.	.	100	100	.	100	100	.	.	100	100	97.35	100	100	100	.	.	100	100	.	100	100	99.75
GCF_000975505.1	29	.	100	.	100	100	.	.	.	.	100	100	100	.	.	100	.	.	100	100	100	100	100	99.92	100	100	.	.	100	100	.	100	100	.	.	100	100	97.18	100	100	100	.	.	100	100	.	100	100	.
GCF_000975545.1	29	.	100	.	100	100	.	.	.	.	100	99.86	100	.	.	100	.	.	100	100	100	100	100	100	100	100	.	.	100	100	.	100	100	.	.	100	100	100	100	100	100	.	.	100	100	.	100	100	.
GCF_002814135.1	28	.	100	.	100	100	.	.	.	.	100	100	100	.	.	100	.	.	100	100	100	100	100	100	100	.	.	.	100	100	.	100	100	.	.	100	100	97.35	100	100	100	.	.	100	100	.	100	100	.
GCF_009706695.1	25	.	100	.	100	100	.	.	.	.	100	100	100	.	100	100	.	.	100	100	100	.	.	.	100	.	.	.	100	100	.	100	100	.	.	100	100	100	100	100	100	.	.	100	.	.	100	100	.
GCF_009706705.1	29	.	100	.	100	100	.	.	.	.	100	100	100	.	.	100	.	.	100	100	100	100	100	100	100	.	100	.	100	100	.	100	100	.	.	100	100	100	100	100	100	.	.	100	100	.	100	100	.
GCF_009706755.1	29	.	100	.	100	100	.	.	.	.	100	100	100	.	100	100	.	.	100	100	100	100	100	.	100	100	.	.	100	100	.	100	100	.	.	100	100	100	100	100	100	.	.	100	100	.	100	100	.
GCF_009706785.1	29	.	100	.	100	100	.	.	.	.	100	100	100	.	.	100	.	.	100	100	100	100	100	100	100	.	100	.	100	100	.	100	100	.	.	100	100	100	100	100	100	.	.	100	100	.	100	100	.
GCF_009706805.1	25	.	100	.	100	100	.	.	.	.	100	100	100	.	100	100	.	.	100	100	100	.	.	.	100	.	.	.	100	100	.	100	100	.	.	100	100	100	100	100	100	.	.	100	.	.	100	100	.
GCF_009706815.1	29	.	100	.	100	100	.	.	.	.	100	100	100	.	.	100	.	.	100	100	100	100	100	100	100	.	100	.	100	100	.	100	100	.	.	100	100	100	100	100	100	.	.	100	100	.	100	100	.
GCF_009706825.1	33	.	100	.	100	100	.	.	.	.	100	100	100	100	.	100	.	100	100	100	100	100	100	.	100	.	100	100	100	100	.	100	100	100	100	100	100	97.35	100	100	100	.	.	100	100	.	100	100	.
GCF_009706845.1	33	.	100	.	100	100	.	.	.	.	100	100	100	100	.	100	.	100	100	100	100	100	100	.	100	.	100	100	100	100	.	100	100	100	100	100	100	97.35	100	100	100	.	.	100	100	.	100	100	.
GCF_009706885.1	28	.	100	.	100	100	.	.	.	.	100	100	100	.	100	100	.	.	100	100	100	100	100	.	100	.	.	.	100	100	.	100	100	.	.	100	100	100	100	100	100	.	.	100	100	.	100	100	.
GCF_009706895.1	25	.	100	.	100	100	.	.	.	.	100	100	100	.	.	100	.	.	100	100	100	.	.	100	100	.	.	.	100	100	.	100	99.68	.	.	100	100	100	100	100	100	.	.	100	.	.	100	100	.
GCF_009706905.1	33	.	100	.	100	100	.	.	.	.	100	100	100	100	.	100	.	100	100	100	100	100	100	.	100	.	100	100	100	100	.	100	100	100	100	100	100	97.35	100	100	100	.	.	100	100	.	100	100	.
GCF_009706935.1	28	.	100	.	100	100	.	.	.	.	100	100	100	.	100	100	.	.	100	100	100	100	100	.	100	.	.	.	100	100	.	100	100	.	.	100	100	100	100	100	100	.	.	100	100	.	100	100	.
GCF_009706955.1	33	.	100	.	100	100	.	.	.	.	100	100	100	100	.	100	.	100	100	100	100	100	100	.	100	.	100	100	100	100	.	100	100	100	100	100	100	97.35	100	100	100	.	.	100	100	.	100	100	.
GCF_009706985.1	28	.	100	.	100	100	.	.	.	.	100	100	100	.	100	100	.	.	100	100	100	100	100	.	100	.	.	.	100	100	.	100	100	.	.	100	100	100	100	100	100	.	.	100	100	.	100	100	.
GCF_009706995.1	30	.	100	.	100	100	.	.	100	.	100	100	100	.	.	100	100	.	100	100	100	100	100	.	100	.	.	.	100	100	100	100	100	.	.	100	100	100	100	100	100	.	.	100	100	.	100	100	.
GCF_009707015.1	33	.	100	.	100	100	.	.	.	.	100	100	100	100	.	100	.	100	100	100	100	100	100	.	100	.	100	100	100	100	.	100	100	100	100	100	100	97.35	100	100	100	.	.	100	100	.	100	100	.
GCF_009707035.1	28	.	100	.	100	100	.	.	.	.	100	100	100	.	.	100	.	.	100	100	100	100	100	100	100	.	.	.	100	100	.	100	99.68	.	.	100	100	100	100	100	100	.	.	100	100	.	100	100	.
GCF_009707045.1	29	.	100	.	100	100	.	.	.	.	100	100	100	.	.	100	.	.	100	100	100	100	100	100	100	100	.	.	100	100	.	100	100	.	.	100	100	100	100	100	100	.	.	100	100	.	100	100	.
GCF_009707085.1	28	.	100	.	100	100	.	.	.	.	100	99.86	100	.	.	100	.	.	100	100	100	100	100	.	100	.	.	.	100	100	.	100	100	.	.	100	100	100	100	100	100	.	.	100	100	100	100	100	.
GCF_009707105.1	28	.	100	.	100	100	.	.	.	.	100	99.86	100	.	.	100	.	.	100	100	100	100	100	.	100	.	.	.	100	100	.	100	100	.	.	100	100	100	100	100	100	.	.	100	100	100	100	100	.
GCF_009807055.1	28	.	100	.	100	100	.	.	.	.	100	100	100	.	100	100	.	.	100	100	100	100	100	.	100	.	.	.	100	100	.	100	100	.	.	100	100	100	100	100	100	.	.	100	100	.	100	100	.
GCF_900459985.1	30	.	100	.	100	100	99.9	.	.	100	99.86	.	100	.	.	100	.	.	100	100	100	100	100	.	100	.	.	.	100	100	.	100	100	.	.	100	100	.	100	100	100	99.38	.	100	100	.	100	100	100
GCF_900460135.1	23	.	100	.	100	100	.	.	.	.	100	100	99.86	.	.	.	.	.	100	100	100	.	.	100	100	.	.	.	100	100	.	99.31	100	.	.	100	100	.	99.28	100	100	.	.	100	.	.	100	98.98	.
GCF_900475595.1	26	.	100	.	100	100	.	.	.	.	100	100	100	.	.	100	.	.	100	100	100	.	.	100	100	100	.	.	100	100	.	100	100	.	.	100	100	.	100	100	100	.	100	100	.	.	100	100	.
GCF_900475695.1	30	.	100	.	100	100	.	.	100	.	100	100	100	.	.	100	100	.	100	100	100	99.92	100	.	100	.	.	.	100	100	100	100	100	.	.	100	100	100	100	100	100	.	.	100	100	.	100	100	.
[truncated: 1 more columns]

## Sheet: mastitis_results_40_new_isolate
#FILE	SEQUENCE	START	END	STRAND	GENE	COVERAGE	COVERAGE_MAP	GAPS	%COVERAGE	%IDENTITY	DATABASE	ACCESSION	PRODUCT	RESISTANCE
GCF_000009545.1_ASM954v1_genomic.fna.gz	NC_012004.1	145040	146539	-	mga	1-1500/1500	===============	0/0	100	100	S.uberis_mastitis		mga [CAR40575.1]
GCF_000009545.1_ASM954v1_genomic.fna.gz	NC_012004.1	146844	148391	+	lbp	1-1548/1548	===============	0/0	100	100	S.uberis_mastitis		lbp [CAR40577.1] [sub0145]
GCF_000009545.1_ASM954v1_genomic.fna.gz	NC_012004.1	456981	457628	-	scaR	1-648/648	===============	0/0	100	100	S.uberis_mastitis		scaR [CAR41166.1] [SUB0472]
GCF_000009545.1_ASM954v1_genomic.fna.gz	NC_012004.1	457774	458706	+	mtuA	1-933/933	===============	0/0	100	100	S.uberis_mastitis		mtuA [CAR41168.1] [SUB0473]
GCF_000009545.1_ASM954v1_genomic.fna.gz	NC_012004.1	458766	459488	+	mtsB	1-723/723	===============	0/0	100	100	S.uberis_mastitis		mtsB [CAR41170.1] [SUB0474]
GCF_000009545.1_ASM954v1_genomic.fna.gz	NC_012004.1	508060	509058	+	biofilm_putative_glycosyltransferase	1-999/999	===============	0/0	100	100	S.uberis_mastitis		biofilm_putative_glycosyltransferase [CAR41299.1] [SUB0538]
GCF_000009545.1_ASM954v1_genomic.fna.gz	NC_012004.1	509060	510394	+	biofilm_putative_glycosyltransferase_2	1-1335/1335	===============	0/0	100	100	S.uberis_mastitis		biofilm_putative_glycosyltransferase_2 [CAR41301.1] [sub0539]
GCF_000009545.1_ASM954v1_genomic.fna.gz	NC_012004.1	859641	860399	+	srtA	1-759/759	===============	0/0	100	100	S.uberis_mastitis		srtA [CAR41958.1]
GCF_000009545.1_ASM954v1_genomic.fna.gz	NC_012004.1	862178	863107	+	lmb	1-930/930	===============	0/0	100	100	S.uberis_mastitis		lmb [CAR41964.1] [SUB0884]
GCF_000009545.1_ASM954v1_genomic.fna.gz	NC_012004.1	867311	868147	+	putative_surface-anchored_protein	1-837/837	===============	0/0	100	100	S.uberis_mastitis		putative_surface-anchored_protein [CAR41974.1] [SUB0888]
GCF_000009545.1_ASM954v1_genomic.fna.gz	NC_012004.1	1004378	1005613	-	hasB2	1-1236/1236	===============	0/0	100	100	S.uberis_mastitis		hasB2 [CAR42292.1]
GCF_000009545.1_ASM954v1_genomic.fna.gz	NC_012004.1	1015487	1016089	-	pglC/cps4E	1-603/603	===============	0/0	100	96.85	S.uberis_mastitis		pglC/cps4E
GCF_000009545.1_ASM954v1_genomic.fna.gz	NC_012004.1	1017954	1018691	-	cpsD/cps4D	1-738/738	===============	0/0	100	94.99	S.uberis_mastitis		cpsD/cps4D
GCF_000009545.1_ASM954v1_genomic.fna.gz	NC_012004.1	1018703	1019391	-	cpsC	1-689/690	===============	0/0	99.86	97.39	S.uberis_mastitis		cpsC
GCF_000009545.1_ASM954v1_genomic.fna.gz	NC_012004.1	1019400	1020131	-	cpsB	1-732/732	===============	0/0	100	97.81	S.uberis_mastitis		cpsB
GCF_000009545.1_ASM954v1_genomic.fna.gz	NC_012004.1	1020128	1021594	-	tagU_3/cps4A	1-1467/1467	===============	0/0	100	94.41	S.uberis_mastitis		tagU_3/cps4A
GCF_000009545.1_ASM954v1_genomic.fna.gz	NC_012004.1	1066469	1067923	-	sclB	1-1455/1455	===============	0/0	100	100	S.uberis_mastitis		sclB [CAR42417.1] [SUB1095]
GCF_000009545.1_ASM954v1_genomic.fna.gz	NC_012004.1	1085563	1087215	+	rqcH/fbp54	1-1653/1653	===============	0/0	100	98.31	S.uberis_mastitis		rqcH/fbp54
GCF_000009545.1_ASM954v1_genomic.fna.gz	NC_012004.1	1131743	1135177	-	scpA	1-3435/3435	===============	0/0	100	100	S.uberis_mastitis		scpA [CAR42550.1] [SUB1154]
GCF_000009545.1_ASM954v1_genomic.fna.gz	NC_012004.1	1260401	1261228	-	YqxC	1-828/828	===============	0/0	100	100	S.uberis_mastitis		YqxC [CAR42774.1]
GCF_000009545.1_ASM954v1_genomic.fna.gz	NC_012004.1	1487265	1487999	-	fabG_1/cylG	1-735/735	===============	0/0	100	100	S.uberis_mastitis		fabG_1/cylG
GCF_000009545.1_ASM954v1_genomic.fna.gz	NC_012004.1	1601335	1602161	-	oppF	1-825/825	========/======	2020-02-02	100	99.76	S.uberis_mastitis		oppF [CAC37637.1]
GCF_000009545.1_ASM954v1_genomic.fna.gz	NC_012004.1	1616180	1618816	-	sua	1-2637/2637	===============	0/0	100	100	S.uberis_mastitis		sua [CAR43489.1]
GCF_000009545.1_ASM954v1_genomic.fna.gz	NC_012004.1	1668404	1670113	-	cylA	1-1710/1710	===============	0/0	100	98.25	S.uberis_mastitis		cylA
GCF_000009545.1_ASM954v1_genomic.fna.gz	NC_012004.1	1670746	1671762	+	hasC_homologue_gpsA	1-1017/1017	===============	0/0	100	100	S.uberis_mastitis		hasC_homologue_gpsA [CAR43601.1]
GCF_000009545.1_ASM954v1_genomic.fna.gz	NC_012004.1	1671792	1672706	+	gtaB/hasC	1-915/915	===============	0/0	100	99.02	S.uberis_mastitis		gtaB/hasC
GCF_000009545.1_ASM954v1_genomic.fna.gz	NC_012004.1	1675606	1676811	-	hasB1	1-1206/1206	===============	0/0	100	100	S.uberis_mastitis		hasB1 [CAR43609.1]
GCF_000009545.1_ASM954v1_genomic.fna.gz	NC_012004.1	1676836	1678089	-	hasA	1-1254/1254	===============	0/0	100	100	S.uberis_mastitis		hasA [CAB46918.2]
GCF_000009545.1_ASM954v1_genomic.fna.gz	NC_012004.1	1771381	1771890	+	fbpS	1-510/510	===============	0/0	100	100	S.uberis_mastitis		fbpS [CAR42461.1]
GCF_000009545.1_ASM954v1_genomic.fna.gz	NC_012004.1	1772117	1772977	+	pauA	1-861/861	===============	0/0	100	100	S.uberis_mastitis		pauA [CAR43782.1]
GCF_000785785.1_CAIM1894t_spades_scaffold_genomic.fna.gz	NZ_JRQN01000001.1	177497	178264	-	CAMP_factor_family_pore-forming_toxin	1-768/768	===============	0/0	100	100	S.uberis_mastitis		CAMP_factor_family_pore-forming_toxin [WP_037624665.1]
GCF_000785785.1_CAIM1894t_spades_scaffold_genomic.fna.gz	NZ_JRQN01000010.1	90	891	-	oppF	13-814/825	===============	0/0	97.21	80.67	S.uberis_mastitis		oppF [CAC37637.1]
GCF_000785785.1_CAIM1894t_spades_scaffold_genomic.fna.gz	NZ_JRQN01000040.1	1	967	-	bca	1-967/967	===============	0/0	100	100	S.uberis_mastitis		bca [WP_037627638.1]
GCF_000975325.1_ASM97532v1_genomic.fna.gz	NZ_JATH01000003.1	59228	60727	-	mga	1-1500/1500	===============	0/0	100	98.53	S.uberis_mastitis		mga [CAR40575.1]
GCF_000975325.1_ASM97532v1_genomic.fna.gz	NZ_JATH01000007.1	117571	118218	-	scaR	1-648/648	===============	0/0	100	100	S.uberis_mastitis		scaR [CAR41166.1] [SUB0472]
GCF_000975325.1_ASM97532v1_genomic.fna.gz	NZ_JATH01000007.1	118364	119296	+	mtuA	1-933/933	===============	0/0	100	99.89	S.uberis_mastitis		mtuA [CAR41168.1] [SUB0473]
GCF_000975325.1_ASM97532v1_genomic.fna.gz	NZ_JATH01000007.1	119356	120078	+	mtsB	1-723/723	===============	0/0	100	100	S.uberis_mastitis		mtsB [CAR41170.1] [SUB0474]
GCF_000975325.1_ASM97532v1_genomic.fna.gz	NZ_JATH01000007.1	168576	169574	+	biofilm_putative_glycosyltransferase	1-999/999	===============	0/0	100	99.6	S.uberis_mastitis		biofilm_putative_glycosyltransferase [CAR41299.1] [SUB0538]
GCF_000975325.1_ASM97532v1_genomic.fna.gz	NZ_JATH01000007.1	169576	170910	+	biofilm_putative_glycosyltransferase_2	1-1335/1335	===============	0/0	100	99.78	S.uberis_mastitis		biofilm_putative_glycosyltransferase_2 [CAR41301.1] [sub0539]
GCF_000975325.1_ASM97532v1_genomic.fna.gz	NZ_JATH01000008.1	253809	254567	+	srtA	1-759/759	===============	0/0	100	99.61	S.uberis_mastitis		srtA [CAR41958.1]
GCF_000975325.1_ASM97532v1_genomic.fna.gz	NZ_JATH01000008.1	256346	257275	+	lmb	1-930/930	===============	0/0	100	99.89	S.uberis_mastitis		lmb [CAR41964.1] [SUB0884]
GCF_000975325.1_ASM97532v1_genomic.fna.gz	NZ_JATH01000008.1	262176	263012	+	putative_surface-anchored_protein	1-837/837	===============	0/0	100	100	S.uberis_mastitis		putative_surface-anchored_protein [CAR41974.1] [SUB0888]
GCF_000975325.1_ASM97532v1_genomic.fna.gz	NZ_JATH01000008.1	400254	401489	-	hasB2	1-1236/1236	===============	0/0	100	96.52	S.uberis_mastitis		hasB2 [CAR42292.1]
GCF_000975325.1_ASM97532v1_genomic.fna.gz	NZ_JATH01000008.1	408900	409520	-	cps4E	1-621/621	===============	0/0	100	97.58	S.uberis_mastitis		cps4E
GCF_000975325.1_ASM97532v1_genomic.fna.gz	NZ_JATH01000008.1	412623	413360	-	cpsD/cps4D	1-738/738	===============	0/0	100	94.99	S.uberis_mastitis		cpsD/cps4D
GCF_000975325.1_ASM97532v1_genomic.fna.gz	NZ_JATH01000008.1	413372	414060	-	cpsC	1-689/690	===============	0/0	99.86	97.24	S.uberis_mastitis		cpsC
GCF_000975325.1_ASM97532v1_genomic.fna.gz	NZ_JATH01000008.1	414069	414800	-	cpsB	1-732/732	===============	0/0	100	98.91	S.uberis_mastitis		cpsB
GCF_000975325.1_ASM97532v1_genomic.fna.gz	NZ_JATH01000008.1	414797	416263	-	tagU_3/cps4A	1-1467/1467	===============	0/0	100	94.21	S.uberis_mastitis		tagU_3/cps4A
GCF_000975325.1_ASM97532v1_genomic.fna.gz	NZ_JATH01000008.1	489131	490783	+	rqcH/fbp54	1-1653/1653	===============	0/0	100	98.12	S.uberis_mastitis		rqcH/fbp54
GCF_000975325.1_ASM97532v1_genomic.fna.gz	NZ_JATH01000008.1	535310	538744	-	scpA	1-3435/3435	===============	0/0	100	99.48	S.uberis_mastitis		scpA [CAR42550.1] [SUB1154]
GCF_000975325.1_ASM97532v1_genomic.fna.gz	NZ_JATH01000009.1	94275	95102	-	YqxC	1-828/828	===============	0/0	100	100	S.uberis_mastitis		YqxC [CAR42774.1]
GCF_000975325.1_ASM97532v1_genomic.fna.gz	NZ_JATH01000014.1	35147	35881	-	fabG_1/cylG	1-735/735	===============	0/0	100	100	S.uberis_mastitis		fabG_1/cylG
GCF_000975325.1_ASM97532v1_genomic.fna.gz	NZ_JATH01000014.1	139713	140539	-	oppF	1-825/825	========/======	2020-02-02	100	99.76	S.uberis_mastitis		oppF [CAC37637.1]
GCF_000975325.1_ASM97532v1_genomic.fna.gz	NZ_JATH01000014.1	154558	157194	-	sua	1-2637/2637	===============	0/0	100	99.58	S.uberis_mastitis		sua [CAR43489.1]
GCF_000975325.1_ASM97532v1_genomic.fna.gz	NZ_JATH01000014.1	206782	208491	-	cylA	1-1710/1710	===============	0/0	100	98.25	S.uberis_mastitis		cylA
GCF_000975325.1_ASM97532v1_genomic.fna.gz	NZ_JATH01000014.1	209124	210140	+	hasC_homologue_gpsA	1-1017/1017	===============	0/0	100	99.8	S.uberis_mastitis		hasC_homologue_gpsA [CAR43601.1]
GCF_000975325.1_ASM97532v1_genomic.fna.gz	NZ_JATH01000014.1	210170	211084	+	gtaB/hasC	1-915/915	===============	0/0	100	99.13	S.uberis_mastitis		gtaB/hasC
GCF_000975325.1_ASM97532v1_genomic.fna.gz	NZ_JATH01000014.1	213986	215191	-	hasB1	1-1206/1206	===============	0/0	100	100	S.uberis_mastitis		hasB1 [CAR43609.1]
GCF_000975325.1_ASM97532v1_genomic.fna.gz	NZ_JATH01000014.1	215216	216469	-	hasA	1-1254/1254	===============	0/0	100	100	S.uberis_mastitis		hasA [CAB46918.2]
GCF_000975325.1_ASM97532v1_genomic.fna.gz	NZ_JATH01000014.1	306430	306940	+	fbpS	1-510/510	========/======	2020-01-01	100	97.46	S.uberis_mastitis		fbpS [CAR42461.1]
GCF_000975325.1_ASM97532v1_genomic.fna.gz	NZ_JATH01000014.1	307169	308029	+	pauA	1-861/861	===============	0/0	100	99.19	S.uberis_mastitis		pauA [CAR43782.1]
GCF_000975335.1_ASM97533v1_genomic.fna.gz	NZ_JATJ01000003.1	55275	56774	-	mga	1-1500/1500	===============	0/0	100	98.2	S.uberis_mastitis		mga [CAR40575.1]
GCF_000975335.1_ASM97533v1_genomic.fna.gz	NZ_JATJ01000005.1	117659	118306	-	scaR	1-648/648	===============	0/0	100	100	S.uberis_mastitis		scaR [CAR41166.1] [SUB0472]
GCF_000975335.1_ASM97533v1_genomic.fna.gz	NZ_JATJ01000005.1	118452	119384	+	mtuA	1-933/933	===============	0/0	100	99.89	S.uberis_mastitis		mtuA [CAR41168.1] [SUB0473]
GCF_000975335.1_ASM97533v1_genomic.fna.gz	NZ_JATJ01000005.1	119444	120166	+	mtsB	1-723/723	===============	0/0	100	100	S.uberis_mastitis		mtsB [CAR41170.1] [SUB0474]
GCF_000975335.1_ASM97533v1_genomic.fna.gz	NZ_JATJ01000005.1	167694	168692	+	biofilm_putative_glycosyltransferase	1-999/999	===============	0/0	100	99.9	S.uberis_mastitis		biofilm_putative_glycosyltransferase [CAR41299.1] [SUB0538]
GCF_000975335.1_ASM97533v1_genomic.fna.gz	NZ_JATJ01000005.1	168694	170028	+	biofilm_putative_glycosyltransferase_2	1-1335/1335	===============	0/0	100	100	S.uberis_mastitis		biofilm_putative_glycosyltransferase_2 [CAR41301.1] [sub0539]
GCF_000975335.1_ASM97533v1_genomic.fna.gz	NZ_JATJ01000005.1	517282	518040	+	srtA	1-759/759	===============	0/0	100	100	S.uberis_mastitis		srtA [CAR41958.1]
GCF_000975335.1_ASM97533v1_genomic.fna.gz	NZ_JATJ01000005.1	519819	520748	+	lmb	1-930/930	===============	0/0	100	99.89	S.uberis_mastitis		lmb [CAR41964.1] [SUB0884]
GCF_000975335.1_ASM97533v1_genomic.fna.gz	NZ_JATJ01000005.1	525649	526485	+	putative_surface-anchored_protein	1-837/837	===============	0/0	100	99.76	S.uberis_mastitis		putative_surface-anchored_protein [CAR41974.1] [SUB0888]
GCF_000975335.1_ASM97533v1_genomic.fna.gz	NZ_JATJ01000005.1	662867	664101	-	hasB2	2-1236/1236	===============	0/0	99.92	96.6	S.uberis_mastitis		hasB2 [CAR42292.1]
GCF_000975335.1_ASM97533v1_genomic.fna.gz	NZ_JATJ01000005.1	672835	673420	-	pglC/cps4E	1-586/603	===============	0/0	97.18	97.61	S.uberis_mastitis		pglC/cps4E
GCF_000975335.1_ASM97533v1_genomic.fna.gz	NZ_JATJ01000005.1	675286	676023	-	cpsD/cps4D	1-738/738	===============	0/0	100	98.64	S.uberis_mastitis		cpsD/cps4D
GCF_000975335.1_ASM97533v1_genomic.fna.gz	NZ_JATJ01000005.1	676034	676723	-	cpsC	1-690/690	===============	0/0	100	98.55	S.uberis_mastitis		cpsC
GCF_000975335.1_ASM97533v1_genomic.fna.gz	NZ_JATJ01000005.1	676732	677463	-	cpsB	1-732/732	===============	0/0	100	98.91	S.uberis_mastitis		cpsB
GCF_000975335.1_ASM97533v1_genomic.fna.gz	NZ_JATJ01000005.1	677460	678926	-	tagU_3/cps4A	1-1467/1467	===============	0/0	100	93.18	S.uberis_mastitis		tagU_3/cps4A
GCF_000975335.1_ASM97533v1_genomic.fna.gz	NZ_JATJ01000005.1	741461	743113	+	rqcH/fbp54	1-1653/1653	===============	0/0	100	98.25	S.uberis_mastitis		rqcH/fbp54
GCF_000975335.1_ASM97533v1_genomic.fna.gz	NZ_JATJ01000005.1	787640	791074	-	scpA	1-3435/3435	===============	0/0	100	99.42	S.uberis_mastitis		scpA [CAR42550.1] [SUB1154]
GCF_000975335.1_ASM97533v1_genomic.fna.gz	NZ_JATJ01000005.1	900212	901039	-	YqxC	1-828/828	===============	0/0	100	99.64	S.uberis_mastitis		YqxC [CAR42774.1]
GCF_000975335.1_ASM97533v1_genomic.fna.gz	NZ_JATJ01000005.1	976965	980589	+	hylB/	1-3624/3624	========/======	2020-01-01	100	98.7	S.uberis_mastitis		hylB/
GCF_000975335.1_ASM97533v1_genomic.fna.gz	NZ_JATJ01000007.1	35610	36344	-	fabG_1/cylG	1-735/735	===============	0/0	100	100	S.uberis_mastitis		fabG_1/cylG
GCF_000975335.1_ASM97533v1_genomic.fna.gz	NZ_JATJ01000007.1	133672	134498	-	oppF	1-825/825	========/======	2020-02-02	100	99.76	S.uberis_mastitis		oppF [CAC37637.1]
GCF_000975335.1_ASM97533v1_genomic.fna.gz	NZ_JATJ01000007.1	148517	151153	-	sua	1-2637/2637	===============	0/0	100	99.96	S.uberis_mastitis		sua [CAR43489.1]
GCF_000975335.1_ASM97533v1_genomic.fna.gz	NZ_JATJ01000007.1	200740	202449	-	cylA	1-1710/1710	===============	0/0	100	98.6	S.uberis_mastitis		cylA
GCF_000975335.1_ASM97533v1_genomic.fna.gz	NZ_JATJ01000007.1	203082	204098	+	hasC_homologue_gpsA	1-1017/1017	===============	0/0	100	99.7	S.uberis_mastitis		hasC_homologue_gpsA [CAR43601.1]
GCF_000975335.1_ASM97533v1_genomic.fna.gz	NZ_JATJ01000007.1	204128	205042	+	gtaB/hasC	1-915/915	===============	0/0	100	99.67	S.uberis_mastitis		gtaB/hasC
GCF_000975335.1_ASM97533v1_genomic.fna.gz	NZ_JATJ01000007.1	207944	209149	-	hasB1	1-1206/1206	===============	0/0	100	100	S.uberis_mastitis		hasB1 [CAR43609.1]
GCF_000975335.1_ASM97533v1_genomic.fna.gz	NZ_JATJ01000007.1	209174	210427	-	hasA	1-1254/1254	===============	0/0	100	100	S.uberis_mastitis		hasA [CAB46918.2]
GCF_000975335.1_ASM97533v1_genomic.fna.gz	NZ_JATJ01000007.1	338660	339169	+	fbpS	1-510/510	===============	0/0	100	100	S.uberis_mastitis		fbpS [CAR42461.1]
GCF_000975335.1_ASM97533v1_genomic.fna.gz	NZ_JATJ01000007.1	339396	340256	+	pauA	1-861/861	===============	0/0	100	100	S.uberis_mastitis		pauA [CAR43782.1]
GCF_000975345.1_ASM97534v1_genomic.fna.gz	NZ_JATK01000002.1	51708	53207	-	mga	1-1500/1500	===============	0/0	100	98.07	S.uberis_mastitis		mga [CAR40575.1]
GCF_000975345.1_ASM97534v1_genomic.fna.gz	NZ_JATK01000006.1	117674	118321	-	scaR	1-648/648	===============	0/0	100	100	S.uberis_mastitis		scaR [CAR41166.1] [SUB0472]
GCF_000975345.1_ASM97534v1_genomic.fna.gz	NZ_JATK01000006.1	118467	119399	+	mtuA	1-933/933	===============	0/0	100	99.89	S.uberis_mastitis		mtuA [CAR41168.1] [SUB0473]
GCF_000975345.1_ASM97534v1_genomic.fna.gz	NZ_JATK01000006.1	119459	120181	+	mtsB	1-723/723	===============	0/0	100	99.72	S.uberis_mastitis		mtsB [CAR41170.1] [SUB0474]
GCF_000975345.1_ASM97534v1_genomic.fna.gz	NZ_JATK01000006.1	167715	168713	+	biofilm_putative_glycosyltransferase	1-999/999	===============	0/0	100	99.9	S.uberis_mastitis		biofilm_putative_glycosyltransferase [CAR41299.1] [SUB0538]
GCF_000975345.1_ASM97534v1_genomic.fna.gz	NZ_JATK01000006.1	168715	170049	+	biofilm_putative_glycosyltransferase_2	1-1335/1335	===============	0/0	100	100	S.uberis_mastitis		biofilm_putative_glycosyltransferase_2 [CAR41301.1] [sub0539]
GCF_000975345.1_ASM97534v1_genomic.fna.gz	NZ_JATK01000007.1	257895	258653	+	srtA	1-759/759	===============	0/0	100	100	S.uberis_mastitis		srtA [CAR41958.1]
GCF_000975345.1_ASM97534v1_genomic.fna.gz	NZ_JATK01000007.1	260432	261361	+	lmb	1-930/930	===============	0/0	100	99.89	S.uberis_mastitis		lmb [CAR41964.1] [SUB0884]
GCF_000975345.1_ASM97534v1_genomic.fna.gz	NZ_JATK01000007.1	266262	267098	+	putative_surface-anchored_protein	1-837/837	===============	0/0	100	100	S.uberis_mastitis		putative_surface-anchored_protein [CAR41974.1] [SUB0888]
GCF_000975345.1_ASM97534v1_genomic.fna.gz	NZ_JATK01000007.1	403363	404598	-	hasB2	1-1236/1236	===============	0/0	100	96.52	S.uberis_mastitis		hasB2 [CAR42292.1]
GCF_000975345.1_ASM97534v1_genomic.fna.gz	NZ_JATK01000007.1	416416	417153	-	cpsD/cps4D	1-738/738	===============	0/0	100	94.04	S.uberis_mastitis		cpsD/cps4D
GCF_000975345.1_ASM97534v1_genomic.fna.gz	NZ_JATK01000007.1	417164	417853	-	cpsC	1-690/690	===============	0/0	100	97.68	S.uberis_mastitis		cpsC
GCF_000975345.1_ASM97534v1_genomic.fna.gz	NZ_JATK01000007.1	417862	418593	-	cpsB	1-732/732	===============	0/0	100	99.32	S.uberis_mastitis		cpsB
GCF_000975345.1_ASM97534v1_genomic.fna.gz	NZ_JATK01000007.1	418590	420056	-	tagU_3/cps4A	1-1467/1467	===============	0/0	100	92.5	S.uberis_mastitis		tagU_3/cps4A
GCF_000975345.1_ASM97534v1_genomic.fna.gz	NZ_JATK01000007.1	487099	488751	+	rqcH/fbp54	1-1653/1653	===============	0/0	100	98.31	S.uberis_mastitis		rqcH/fbp54
GCF_000975345.1_ASM97534v1_genomic.fna.gz	NZ_JATK01000007.1	533278	536712	-	scpA	1-3435/3435	===============	0/0	100	99.33	S.uberis_mastitis		scpA [CAR42550.1] [SUB1154]
GCF_000975345.1_ASM97534v1_genomic.fna.gz	NZ_JATK01000007.1	662058	662885	-	YqxC	1-828/828	===============	0/0	100	100	S.uberis_mastitis		YqxC [CAR42774.1]
GCF_000975345.1_ASM97534v1_genomic.fna.gz	NZ_JATK01000007.1	737307	740930	+	hylB/	1-3624/3624	===============	0/0	100	97.66	S.uberis_mastitis		hylB/
GCF_000975345.1_ASM97534v1_genomic.fna.gz	NZ_JATK01000009.1	61410	62144	-	fabG_1/cylG	1-735/735	===============	0/0	100	100	S.uberis_mastitis		fabG_1/cylG
GCF_000975345.1_ASM97534v1_genomic.fna.gz	NZ_JATK01000009.1	159525	160351	-	oppF	1-825/825	========/======	2020-02-02	100	99.76	S.uberis_mastitis		oppF [CAC37637.1]
GCF_000975345.1_ASM97534v1_genomic.fna.gz	NZ_JATK01000009.1	174370	177006	-	sua	1-2637/2637	===============	0/0	100	99.55	S.uberis_mastitis		sua [CAR43489.1]
GCF_000975345.1_ASM97534v1_genomic.fna.gz	NZ_JATK01000009.1	226596	228305	-	cylA	1-1710/1710	===============	0/0	100	98.25	S.uberis_mastitis		cylA
GCF_000975345.1_ASM97534v1_genomic.fna.gz	NZ_JATK01000009.1	228938	229954	+	hasC_homologue_gpsA	1-1017/1017	===============	0/0	100	99.8	S.uberis_mastitis		hasC_homologue_gpsA [CAR43601.1]
GCF_000975345.1_ASM97534v1_genomic.fna.gz	NZ_JATK01000009.1	229984	230898	+	gtaB/hasC	1-915/915	===============	0/0	100	99.13	S.uberis_mastitis		gtaB/hasC
GCF_000975345.1_ASM97534v1_genomic.fna.gz	NZ_JATK01000009.1	233800	235005	-	hasB1	1-1206/1206	===============	0/0	100	100	S.uberis_mastitis		hasB1 [CAR43609.1]
GCF_000975345.1_ASM97534v1_genomic.fna.gz	NZ_JATK01000009.1	235030	236283	-	hasA	1-1254/1254	===============	0/0	100	100	S.uberis_mastitis		hasA [CAB46918.2]
GCF_000975345.1_ASM97534v1_genomic.fna.gz	NZ_JATK01000009.1	326226	326735	+	fbpS	1-510/510	===============	0/0	100	97.84	S.uberis_mastitis		fbpS [CAR42461.1]
GCF_000975345.1_ASM97534v1_genomic.fna.gz	NZ_JATK01000009.1	326963	327823	+	pauA	1-861/861	===============	0/0	100	100	S.uberis_mastitis		pauA [CAR43782.1]
GCF_000975355.1_ASM97535v1_genomic.fna.gz	NZ_JANW01000005.1	57402	58901	-	mga	1-1500/1500	===============	0/0	100	97.6	S.uberis_mastitis		mga [CAR40575.1]
GCF_000975355.1_ASM97535v1_genomic.fna.gz	NZ_JANW01000005.1	143804	144637	+	srtC-2/srtC	1-834/834	===============	0/0	100	98.2	S.uberis_mastitis		srtC-2/srtC
GCF_000975355.1_ASM97535v1_genomic.fna.gz	NZ_JANW01000008.1	102127	102774	-	scaR	1-648/648	===============	0/0	100	99.69	S.uberis_mastitis		scaR [CAR41166.1] [SUB0472]
GCF_000975355.1_ASM97535v1_genomic.fna.gz	NZ_JANW01000008.1	102920	103852	+	mtuA	1-933/933	===============	0/0	100	99.57	S.uberis_mastitis		mtuA [CAR41168.1] [SUB0473]
GCF_000975355.1_ASM97535v1_genomic.fna.gz	NZ_JANW01000008.1	103912	104634	+	mtsB	1-723/723	===============	0/0	100	99.58	S.uberis_mastitis		mtsB [CAR41170.1] [SUB0474]
GCF_000975355.1_ASM97535v1_genomic.fna.gz	NZ_JANW01000008.1	152086	153084	+	biofilm_putative_glycosyltransferase	1-999/999	===============	0/0	100	99.5	S.uberis_mastitis		biofilm_putative_glycosyltransferase [CAR41299.1] [SUB0538]
GCF_000975355.1_ASM97535v1_genomic.fna.gz	NZ_JANW01000008.1	153086	154420	+	biofilm_putative_glycosyltransferase_2	1-1335/1335	===============	0/0	100	100	S.uberis_mastitis		biofilm_putative_glycosyltransferase_2 [CAR41301.1] [sub0539]
GCF_000975355.1_ASM97535v1_genomic.fna.gz	NZ_JANW01000008.1	493824	494582	+	srtA	1-759/759	===============	0/0	100	99.21	S.uberis_mastitis		srtA [CAR41958.1]
GCF_000975355.1_ASM97535v1_genomic.fna.gz	NZ_JANW01000008.1	496361	497290	+	lmb	1-930/930	===============	0/0	100	99.57	S.uberis_mastitis		lmb [CAR41964.1] [SUB0884]
GCF_000975355.1_ASM97535v1_genomic.fna.gz	NZ_JANW01000008.1	502191	503027	+	putative_surface-anchored_protein	1-837/837	===============	0/0	100	99.88	S.uberis_mastitis		putative_surface-anchored_protein [CAR41974.1] [SUB0888]
GCF_000975355.1_ASM97535v1_genomic.fna.gz	NZ_JANW01000008.1	654469	655071	-	pglC/cps4E	1-603/603	===============	0/0	100	96.68	S.uberis_mastitis		pglC/cps4E
GCF_000975355.1_ASM97535v1_genomic.fna.gz	NZ_JANW01000008.1	656936	657673	-	cpsD/cps4D	1-738/738	===============	0/0	100	92	S.uberis_mastitis		cpsD/cps4D
GCF_000975355.1_ASM97535v1_genomic.fna.gz	NZ_JANW01000008.1	657684	658373	-	cpsC	1-690/690	===============	0/0	100	93.19	S.uberis_mastitis		cpsC
GCF_000975355.1_ASM97535v1_genomic.fna.gz	NZ_JANW01000008.1	658382	659113	-	cpsB	1-732/732	===============	0/0	100	98.22	S.uberis_mastitis		cpsB
GCF_000975355.1_ASM97535v1_genomic.fna.gz	NZ_JANW01000008.1	659110	660576	-	tagU_3/cps4A	1-1467/1467	===============	0/0	100	92.77	S.uberis_mastitis		tagU_3/cps4A
GCF_000975355.1_ASM97535v1_genomic.fna.gz	NZ_JANW01000008.1	734761	736413	+	rqcH/fbp54	1-1653/1653	===============	0/0	100	98.31	S.uberis_mastitis		rqcH/fbp54
GCF_000975355.1_ASM97535v1_genomic.fna.gz	NZ_JANW01000008.1	780941	784375	-	scpA	1-3435/3435	===============	0/0	100	99.39	S.uberis_mastitis		scpA [CAR42550.1] [SUB1154]
GCF_000975355.1_ASM97535v1_genomic.fna.gz	NZ_JANW01000008.1	907850	908677	-	YqxC	1-828/828	===============	0/0	100	100	S.uberis_mastitis		YqxC [CAR42774.1]
GCF_000975355.1_ASM97535v1_genomic.fna.gz	NZ_JANW01000010.1	35117	35851	-	fabG_1/cylG	1-735/735	===============	0/0	100	100	S.uberis_mastitis		fabG_1/cylG
GCF_000975355.1_ASM97535v1_genomic.fna.gz	NZ_JANW01000010.1	175489	176315	-	oppF	1-825/825	========/======	2020-02-02	100	99.76	S.uberis_mastitis		oppF [CAC37637.1]
GCF_000975355.1_ASM97535v1_genomic.fna.gz	NZ_JANW01000010.1	190330	192966	-	sua	1-2637/2637	===============	0/0	100	99.47	S.uberis_mastitis		sua [CAR43489.1]
GCF_000975355.1_ASM97535v1_genomic.fna.gz	NZ_JANW01000010.1	238208	239917	-	cylA	1-1710/1710	===============	0/0	100	99.18	S.uberis_mastitis		cylA
GCF_000975355.1_ASM97535v1_genomic.fna.gz	NZ_JANW01000010.1	240550	241566	+	hasC_homologue_gpsA	1-1017/1017	===============	0/0	100	99.7	S.uberis_mastitis		hasC_homologue_gpsA [CAR43601.1]
GCF_000975355.1_ASM97535v1_genomic.fna.gz	NZ_JANW01000010.1	241596	242510	+	gtaB/hasC	1-915/915	===============	0/0	100	99.67	S.uberis_mastitis		gtaB/hasC
GCF_000975355.1_ASM97535v1_genomic.fna.gz	NZ_JANW01000010.1	245411	246616	-	hasB1	1-1206/1206	===============	0/0	100	100	S.uberis_mastitis		hasB1 [CAR43609.1]
GCF_000975355.1_ASM97535v1_genomic.fna.gz	NZ_JANW01000010.1	246641	247894	-	hasA	1-1254/1254	===============	0/0	100	99.92	S.uberis_mastitis		hasA [CAB46918.2]
GCF_000975355.1_ASM97535v1_genomic.fna.gz	NZ_JANW01000010.1	337856	338365	+	fbpS	1-510/510	===============	0/0	100	97.84	S.uberis_mastitis		fbpS [CAR42461.1]
GCF_000975355.1_ASM97535v1_genomic.fna.gz	NZ_JANW01000010.1	338593	339453	+	pauA	1-861/861	===============	0/0	100	99.19	S.uberis_mastitis		pauA [CAR43782.1]
GCF_000975405.1_ASM97540v1_genomic.fna.gz	NZ_JATD01000002.1	51784	53283	-	mga	1-1500/1500	===============	0/0	100	97.6	S.uberis_mastitis		mga [CAR40575.1]
GCF_000975405.1_ASM97540v1_genomic.fna.gz	NZ_JATD01000006.1	52445	53092	-	scaR	1-648/648	===============	0/0	100	100	S.uberis_mastitis		scaR [CAR41166.1] [SUB0472]
GCF_000975405.1_ASM97540v1_genomic.fna.gz	NZ_JATD01000006.1	53238	54170	+	mtuA	1-933/933	===============	0/0	100	98.93	S.uberis_mastitis		mtuA [CAR41168.1] [SUB0473]
GCF_000975405.1_ASM97540v1_genomic.fna.gz	NZ_JATD01000006.1	54230	54952	+	mtsB	1-723/723	===============	0/0	100	99.72	S.uberis_mastitis		mtsB [CAR41170.1] [SUB0474]
GCF_000975405.1_ASM97540v1_genomic.fna.gz	NZ_JATD01000006.1	102454	103452	+	biofilm_putative_glycosyltransferase	1-999/999	===============	0/0	100	99.8	S.uberis_mastitis		biofilm_putative_glycosyltransferase [CAR41299.1] [SUB0538]
GCF_000975405.1_ASM97540v1_genomic.fna.gz	NZ_JATD01000006.1	103454	104788	+	biofilm_putative_glycosyltransferase_2	1-1335/1335	===============	0/0	100	99.78	S.uberis_mastitis		biofilm_putative_glycosyltransferase_2 [CAR41301.1] [sub0539]
GCF_000975405.1_ASM97540v1_genomic.fna.gz	NZ_JATD01000007.1	269932	270861	+	lmb	1-930/930	===============	0/0	100	99.46	S.uberis_mastitis		lmb [CAR41964.1] [SUB0884]
GCF_000975405.1_ASM97540v1_genomic.fna.gz	NZ_JATD01000007.1	279542	280378	+	putative_surface-anchored_protein	1-837/837	===============	0/0	100	98.45	S.uberis_mastitis		putative_surface-anchored_protein [CAR41974.1] [SUB0888]
GCF_000975405.1_ASM97540v1_genomic.fna.gz	NZ_JATD01000008.1	12245	13480	-	hasB2	1-1236/1236	===============	0/0	100	96.28	S.uberis_mastitis		hasB2 [CAR42292.1]
GCF_000975405.1_ASM97540v1_genomic.fna.gz	NZ_JATD01000008.1	24800	25537	-	cpsD/cps4D	1-738/738	===============	0/0	100	96.48	S.uberis_mastitis		cpsD/cps4D
GCF_000975405.1_ASM97540v1_genomic.fna.gz	NZ_JATD01000008.1	25548	26237	-	cpsC	1-690/690	===============	0/0	100	98.12	S.uberis_mastitis		cpsC
GCF_000975405.1_ASM97540v1_genomic.fna.gz	NZ_JATD01000008.1	26246	26977	-	cpsB	1-732/732	===============	0/0	100	95.77	S.uberis_mastitis		cpsB
GCF_000975405.1_ASM97540v1_genomic.fna.gz	NZ_JATD01000008.1	26974	28440	-	tagU_3/cps4A	1-1467/1467	===============	0/0	100	92.98	S.uberis_mastitis		tagU_3/cps4A
GCF_000975405.1_ASM97540v1_genomic.fna.gz	NZ_JATD01000008.1	107851	109503	+	rqcH/fbp54	1-1653/1653	===============	0/0	100	98.37	S.uberis_mastitis		rqcH/fbp54
GCF_000975405.1_ASM97540v1_genomic.fna.gz	NZ_JATD01000008.1	154030	157464	-	scpA	1-3435/3435	===============	0/0	100	99.21	S.uberis_mastitis		scpA [CAR42550.1] [SUB1154]
GCF_000975405.1_ASM97540v1_genomic.fna.gz	NZ_JATD01000008.1	332089	332916	-	YqxC	1-828/828	===============	0/0	100	99.76	S.uberis_mastitis		YqxC [CAR42774.1]
GCF_000975405.1_ASM97540v1_genomic.fna.gz	NZ_JATD01000011.1	115720	116454	-	fabG_1/cylG	1-735/735	===============	0/0	100	100	S.uberis_mastitis		fabG_1/cylG
GCF_000975405.1_ASM97540v1_genomic.fna.gz	NZ_JATD01000011.1	253435	254261	-	oppF	1-825/825	========/======	2020-02-02	100	99.39	S.uberis_mastitis		oppF [CAC37637.1]
GCF_000975405.1_ASM97540v1_genomic.fna.gz	NZ_JATD01000011.1	268279	270915	-	sua	1-2637/2637	===============	0/0	100	98.9	S.uberis_mastitis		sua [CAR43489.1]
GCF_000975405.1_ASM97540v1_genomic.fna.gz	NZ_JATD01000011.1	318712	320421	-	cylA	1-1710/1710	===============	0/0	100	99.36	S.uberis_mastitis		cylA
GCF_000975405.1_ASM97540v1_genomic.fna.gz	NZ_JATD01000011.1	321054	322070	+	hasC_homologue_gpsA	1-1017/1017	===============	0/0	100	99.51	S.uberis_mastitis		hasC_homologue_gpsA [CAR43601.1]
GCF_000975405.1_ASM97540v1_genomic.fna.gz	NZ_JATD01000011.1	322100	323014	+	gtaB/hasC	1-915/915	===============	0/0	100	99.89	S.uberis_mastitis		gtaB/hasC
GCF_000975405.1_ASM97540v1_genomic.fna.gz	NZ_JATD01000011.1	325915	327120	-	hasB1	1-1206/1206	===============	0/0	100	100	S.uberis_mastitis		hasB1 [CAR43609.1]
GCF_000975405.1_ASM97540v1_genomic.fna.gz	NZ_JATD01000011.1	327145	328398	-	hasA	1-1254/1254	===============	0/0	100	100	S.uberis_mastitis		hasA [CAB46918.2]
GCF_000975405.1_ASM97540v1_genomic.fna.gz	NZ_JATD01000012.1	82794	83303	+	fbpS	1-510/510	===============	0/0	100	97.65	S.uberis_mastitis		fbpS [CAR42461.1]
GCF_000975405.1_ASM97540v1_genomic.fna.gz	NZ_JATD01000012.1	83531	84391	+	pauA	1-861/861	===============	0/0	100	99.3	S.uberis_mastitis		pauA [CAR43782.1]
GCF_000975415.1_ASM97541v1_genomic.fna.gz	NZ_JATC01000003.1	8446	9945	-	mga	1-1500/1500	===============	0/0	100	97.87	S.uberis_mastitis		mga [CAR40575.1]
GCF_000975415.1_ASM97541v1_genomic.fna.gz	NZ_JATC01000003.1	86651	87484	+	srtC-2/srtC	1-834/834	===============	0/0	100	98.32	S.uberis_mastitis		srtC-2/srtC
GCF_000975415.1_ASM97541v1_genomic.fna.gz	NZ_JATC01000006.1	51918	52565	-	scaR	1-648/648	===============	0/0	100	99.38	S.uberis_mastitis		scaR [CAR41166.1] [SUB0472]
GCF_000975415.1_ASM97541v1_genomic.fna.gz	NZ_JATC01000006.1	52711	53643	+	mtuA	1-933/933	===============	0/0	100	99.46	S.uberis_mastitis		mtuA [CAR41168.1] [SUB0473]
GCF_000975415.1_ASM97541v1_genomic.fna.gz	NZ_JATC01000006.1	53703	54425	+	mtsB	1-723/723	===============	0/0	100	99.58	S.uberis_mastitis		mtsB [CAR41170.1] [SUB0474]
GCF_000975415.1_ASM97541v1_genomic.fna.gz	NZ_JATC01000006.1	98367	99365	+	biofilm_putative_glycosyltransferase	1-999/999	===============	0/0	100	99.8	S.uberis_mastitis		biofilm_putative_glycosyltransferase [CAR41299.1] [SUB0538]
GCF_000975415.1_ASM97541v1_genomic.fna.gz	NZ_JATC01000006.1	99367	100701	+	biofilm_putative_glycosyltransferase_2	1-1335/1335	===============	0/0	100	99.78	S.uberis_mastitis		biofilm_putative_glycosyltransferase_2 [CAR41301.1] [sub0539]
GCF_000975415.1_ASM97541v1_genomic.fna.gz	NZ_JATC01000006.1	451302	452231	+	lmb	1-930/930	===============	0/0	100	99.57	S.uberis_mastitis		lmb [CAR41964.1] [SUB0884]
GCF_000975415.1_ASM97541v1_genomic.fna.gz	NZ_JATC01000006.1	460912	461748	+	putative_surface-anchored_protein	1-837/837	===============	0/0	100	98.21	S.uberis_mastitis		putative_surface-anchored_protein [CAR41974.1] [SUB0888]
GCF_000975415.1_ASM97541v1_genomic.fna.gz	NZ_JATC01000006.1	602140	603375	-	hasB2	1-1236/1236	===============	0/0	100	96.2	S.uberis_mastitis		hasB2 [CAR42292.1]
GCF_000975415.1_ASM97541v1_genomic.fna.gz	NZ_JATC01000006.1	603394	604590	-	wbjC/cps4K	1-1197/1200	===============	0/0	99.75	99.75	S.uberis_mastitis		wbjC/cps4K
GCF_000975415.1_ASM97541v1_genomic.fna.gz	NZ_JATC01000006.1	604607	605782	-	wbpI/cps4L	1-1176/1176	===============	0/0	100	98.04	S.uberis_mastitis		wbpI/cps4L
GCF_000975415.1_ASM97541v1_genomic.fna.gz	NZ_JATC01000006.1	605801	606820	-	capD/cps4J	19-1038/1038	===============	0/0	98.27	93.53	S.uberis_mastitis		capD/cps4J
GCF_000975415.1_ASM97541v1_genomic.fna.gz	NZ_JATC01000006.1	613780	614366	-	pglC/cps4E	1-587/603	===============	0/0	97.35	97.44	S.uberis_mastitis		pglC/cps4E
GCF_000975415.1_ASM97541v1_genomic.fna.gz	NZ_JATC01000006.1	616231	616968	-	cpsD/cps4D	1-738/738	===============	0/0	100	94.85	S.uberis_mastitis		cpsD/cps4D
GCF_000975415.1_ASM97541v1_genomic.fna.gz	NZ_JATC01000006.1	616979	617668	-	cpsC	1-690/690	===============	0/0	100	95.07	S.uberis_mastitis		cpsC
GCF_000975415.1_ASM97541v1_genomic.fna.gz	NZ_JATC01000006.1	617677	618408	-	cpsB	1-732/732	===============	0/0	100	96.58	S.uberis_mastitis		cpsB
GCF_000975415.1_ASM97541v1_genomic.fna.gz	NZ_JATC01000006.1	618405	619871	-	tagU_3/cps4A	1-1467/1467	===============	0/0	100	93.05	S.uberis_mastitis		tagU_3/cps4A
GCF_000975415.1_ASM97541v1_genomic.fna.gz	NZ_JATC01000006.1	698895	700547	+	rqcH/fbp54	1-1653/1653	===============	0/0	100	99.94	S.uberis_mastitis		rqcH/fbp54
GCF_000975415.1_ASM97541v1_genomic.fna.gz	NZ_JATC01000006.1	745074	748508	-	scpA	1-3435/3435	===============	0/0	100	99.21	S.uberis_mastitis		scpA [CAR42550.1] [SUB1154]
GCF_000975415.1_ASM97541v1_genomic.fna.gz	NZ_JATC01000006.1	875913	876740	-	YqxC	1-828/828	===============	0/0	100	99.76	S.uberis_mastitis		YqxC [CAR42774.1]
GCF_000975415.1_ASM97541v1_genomic.fna.gz	NZ_JATC01000007.1	106120	106854	-	fabG_1/cylG	1-735/735	===============	0/0	100	100	S.uberis_mastitis		fabG_1/cylG
GCF_000975415.1_ASM97541v1_genomic.fna.gz	NZ_JATC01000008.1	3836	4662	-	oppF	1-825/825	========/======	2020-02-02	100	99.76	S.uberis_mastitis		oppF [CAC37637.1]
GCF_000975415.1_ASM97541v1_genomic.fna.gz	NZ_JATC01000008.1	18680	21316	-	sua	1-2637/2637	===============	0/0	100	99.55	S.uberis_mastitis		sua [CAR43489.1]
GCF_000975415.1_ASM97541v1_genomic.fna.gz	NZ_JATC01000008.1	68164	69873	-	cylA	1-1710/1710	===============	0/0	100	99.36	S.uberis_mastitis		cylA
GCF_000975415.1_ASM97541v1_genomic.fna.gz	NZ_JATC01000008.1	70506	71522	+	hasC_homologue_gpsA	1-1017/1017	===============	0/0	100	99.31	S.uberis_mastitis		hasC_homologue_gpsA [CAR43601.1]
GCF_000975415.1_ASM97541v1_genomic.fna.gz	NZ_JATC01000008.1	71552	72466	+	gtaB/hasC	1-915/915	===============	0/0	100	99.67	S.uberis_mastitis		gtaB/hasC
GCF_000975415.1_ASM97541v1_genomic.fna.gz	NZ_JATC01000009.1	89487	89996	+	fbpS	1-510/510	===============	0/0	100	97.84	S.uberis_mastitis		fbpS [CAR42461.1]
GCF_000975415.1_ASM97541v1_genomic.fna.gz	NZ_JATC01000009.1	90224	91084	+	pauA	1-861/861	===============	0/0	100	99.19	S.uberis_mastitis		pauA [CAR43782.1]
GCF_000975435.1_ASM97543v1_genomic.fna.gz	NZ_JATA01000005.1	59210	60709	-	mga	1-1500/1500	===============	0/0	100	98.07	S.uberis_mastitis		mga [CAR40575.1]
GCF_000975435.1_ASM97543v1_genomic.fna.gz	NZ_JATA01000007.1	117855	118502	-	scaR	1-648/648	===============	0/0	100	99.85	S.uberis_mastitis		scaR [CAR41166.1] [SUB0472]
GCF_000975435.1_ASM97543v1_genomic.fna.gz	NZ_JATA01000007.1	118648	119580	+	mtuA	1-933/933	===============	0/0	100	99.89	S.uberis_mastitis		mtuA [CAR41168.1] [SUB0473]
GCF_000975435.1_ASM97543v1_genomic.fna.gz	NZ_JATA01000007.1	119640	120362	+	mtsB	1-723/723	===============	0/0	100	100	S.uberis_mastitis		mtsB [CAR41170.1] [SUB0474]
GCF_000975435.1_ASM97543v1_genomic.fna.gz	NZ_JATA01000007.1	168887	169885	+	biofilm_putative_glycosyltransferase	1-999/999	===============	0/0	100	99.9	S.uberis_mastitis		biofilm_putative_glycosyltransferase [CAR41299.1] [SUB0538]
GCF_000975435.1_ASM97543v1_genomic.fna.gz	NZ_JATA01000007.1	169887	171221	+	biofilm_putative_glycosyltransferase_2	1-1335/1335	===============	0/0	100	100	S.uberis_mastitis		biofilm_putative_glycosyltransferase_2 [CAR41301.1] [sub0539]
GCF_000975435.1_ASM97543v1_genomic.fna.gz	NZ_JATA01000007.1	505303	506061	+	srtA	1-759/759	===============	0/0	100	99.61	S.uberis_mastitis		srtA [CAR41958.1]
GCF_000975435.1_ASM97543v1_genomic.fna.gz	NZ_JATA01000007.1	507840	508769	+	lmb	1-930/930	===============	0/0	100	99.89	S.uberis_mastitis		lmb [CAR41964.1] [SUB0884]
GCF_000975435.1_ASM97543v1_genomic.fna.gz	NZ_JATA01000007.1	513670	514506	+	putative_surface-anchored_protein	1-837/837	===============	0/0	100	99.76	S.uberis_mastitis		putative_surface-anchored_protein [CAR41974.1] [SUB0888]
GCF_000975435.1_ASM97543v1_genomic.fna.gz	NZ_JATA01000008.1	111176	112410	-	hasB2	2-1236/1236	===============	0/0	99.92	96.6	S.uberis_mastitis		hasB2 [CAR42292.1]
GCF_000975435.1_ASM97543v1_genomic.fna.gz	NZ_JATA01000008.1	121144	121729	-	pglC/cps4E	1-586/603	===============	0/0	97.18	97.61	S.uberis_mastitis		pglC/cps4E
GCF_000975435.1_ASM97543v1_genomic.fna.gz	NZ_JATA01000008.1	123595	124332	-	cpsD/cps4D	1-738/738	===============	0/0	100	98.78	S.uberis_mastitis		cpsD/cps4D
GCF_000975435.1_ASM97543v1_genomic.fna.gz	NZ_JATA01000008.1	124343	125032	-	cpsC	1-690/690	===============	0/0	100	99.86	S.uberis_mastitis		cpsC
GCF_000975435.1_ASM97543v1_genomic.fna.gz	NZ_JATA01000008.1	125041	125772	-	cpsB	1-732/732	===============	0/0	100	98.77	S.uberis_mastitis		cpsB
GCF_000975435.1_ASM97543v1_genomic.fna.gz	NZ_JATA01000008.1	125769	127235	-	tagU_3/cps4A	1-1467/1467	===============	0/0	100	93.25	S.uberis_mastitis		tagU_3/cps4A
GCF_000975435.1_ASM97543v1_genomic.fna.gz	NZ_JATA01000008.1	190183	191835	+	rqcH/fbp54	1-1653/1653	===============	0/0	100	98.31	S.uberis_mastitis		rqcH/fbp54
GCF_000975435.1_ASM97543v1_genomic.fna.gz	NZ_JATA01000008.1	236362	239796	-	scpA	1-3435/3435	===============	0/0	100	99.42	S.uberis_mastitis		scpA [CAR42550.1] [SUB1154]
GCF_000975435.1_ASM97543v1_genomic.fna.gz	NZ_JATA01000008.1	353782	354609	-	YqxC	1-828/828	===============	0/0	100	100	S.uberis_mastitis		YqxC [CAR42774.1]
GCF_000975435.1_ASM97543v1_genomic.fna.gz	NZ_JATA01000010.1	35610	36344	-	fabG_1/cylG	1-735/735	===============	0/0	100	100	S.uberis_mastitis		fabG_1/cylG
GCF_000975435.1_ASM97543v1_genomic.fna.gz	NZ_JATA01000011.1	83584	84410	-	oppF	1-825/825	========/======	2020-02-02	100	99.76	S.uberis_mastitis		oppF [CAC37637.1]
GCF_000975435.1_ASM97543v1_genomic.fna.gz	NZ_JATA01000011.1	98429	101065	-	sua	1-2637/2637	===============	0/0	100	100	S.uberis_mastitis		sua [CAR43489.1]
GCF_000975435.1_ASM97543v1_genomic.fna.gz	NZ_JATA01000011.1	150651	152360	-	cylA	1-1710/1710	===============	0/0	100	98.25	S.uberis_mastitis		cylA
GCF_000975435.1_ASM97543v1_genomic.fna.gz	NZ_JATA01000011.1	152994	154010	+	hasC_homologue_gpsA	1-1017/1017	===============	0/0	100	98.13	S.uberis_mastitis		hasC_homologue_gpsA [CAR43601.1]
GCF_000975435.1_ASM97543v1_genomic.fna.gz	NZ_JATA01000011.1	154040	154954	+	gtaB/hasC	1-915/915	===============	0/0	100	100	S.uberis_mastitis		gtaB/hasC
GCF_000975435.1_ASM97543v1_genomic.fna.gz	NZ_JATA01000011.1	157856	159061	-	hasB1	1-1206/1206	===============	0/0	100	100	S.uberis_mastitis		hasB1 [CAR43609.1]
GCF_000975435.1_ASM97543v1_genomic.fna.gz	NZ_JATA01000011.1	159086	160339	-	hasA	1-1254/1254	===============	0/0	100	100	S.uberis_mastitis		hasA [CAB46918.2]
GCF_000975435.1_ASM97543v1_genomic.fna.gz	NZ_JATA01000012.1	43127	43637	+	fbpS	1-510/510	========/======	2020-01-01	100	97.46	S.uberis_mastitis		fbpS [CAR42461.1]
GCF_000975435.1_ASM97543v1_genomic.fna.gz	NZ_JATA01000012.1	43866	44726	+	pauA	1-861/861	===============	0/0	100	100	S.uberis_mastitis		pauA [CAR43782.1]
GCF_000975445.1_ASM97544v1_genomic.fna.gz	NZ_JATB01000007.1	50879	52378	-	mga	1-1500/1500	===============	0/0	100	97.2	S.uberis_mastitis		mga [CAR40575.1]
GCF_000975445.1_ASM97544v1_genomic.fna.gz	NZ_JATB01000011.1	95739	96386	-	scaR	1-648/648	===============	0/0	100	100	S.uberis_mastitis		scaR [CAR41166.1] [SUB0472]
GCF_000975445.1_ASM97544v1_genomic.fna.gz	NZ_JATB01000011.1	96532	97464	+	mtuA	1-933/933	===============	0/0	100	99.89	S.uberis_mastitis		mtuA [CAR41168.1] [SUB0473]
GCF_000975445.1_ASM97544v1_genomic.fna.gz	NZ_JATB01000011.1	97524	98246	+	mtsB	1-723/723	===============	0/0	100	100	S.uberis_mastitis		mtsB [CAR41170.1] [SUB0474]
GCF_000975445.1_ASM97544v1_genomic.fna.gz	NZ_JATB01000011.1	145698	146696	+	biofilm_putative_glycosyltransferase	1-999/999	===============	0/0	100	99.9	S.uberis_mastitis		biofilm_putative_glycosyltransferase [CAR41299.1] [SUB0538]
GCF_000975445.1_ASM97544v1_genomic.fna.gz	NZ_JATB01000011.1	146698	148032	+	biofilm_putative_glycosyltransferase_2	1-1335/1335	===============	0/0	100	100	S.uberis_mastitis		biofilm_putative_glycosyltransferase_2 [CAR41301.1] [sub0539]
GCF_000975445.1_ASM97544v1_genomic.fna.gz	NZ_JATB01000013.1	258381	259139	+	srtA	1-759/759	===============	0/0	100	100	S.uberis_mastitis		srtA [CAR41958.1]
GCF_000975445.1_ASM97544v1_genomic.fna.gz	NZ_JATB01000013.1	260918	261847	+	lmb	1-930/930	===============	0/0	100	99.89	S.uberis_mastitis		lmb [CAR41964.1] [SUB0884]
GCF_000975445.1_ASM97544v1_genomic.fna.gz	NZ_JATB01000013.1	266748	267584	+	putative_surface-anchored_protein	1-837/837	===============	0/0	100	99.76	S.uberis_mastitis		putative_surface-anchored_protein [CAR41974.1] [SUB0888]
GCF_000975445.1_ASM97544v1_genomic.fna.gz	NZ_JATB01000013.1	404946	406181	-	hasB2	1-1236/1236	===============	0/0	100	97.65	S.uberis_mastitis		hasB2 [CAR42292.1]
GCF_000975445.1_ASM97544v1_genomic.fna.gz	NZ_JATB01000013.1	414804	415406	-	pglC/cps4E	1-603/603	===============	0/0	100	97.84	S.uberis_mastitis		pglC/cps4E
GCF_000975445.1_ASM97544v1_genomic.fna.gz	NZ_JATB01000013.1	417272	418009	-	cpsD/cps4D	1-738/738	===============	0/0	100	99.05	S.uberis_mastitis		cpsD/cps4D
GCF_000975445.1_ASM97544v1_genomic.fna.gz	NZ_JATB01000013.1	418020	418709	-	cpsC	1-690/690	===============	0/0	100	97.68	S.uberis_mastitis		cpsC
GCF_000975445.1_ASM97544v1_genomic.fna.gz	NZ_JATB01000013.1	418718	419449	-	cpsB	1-732/732	===============	0/0	100	97.68	S.uberis_mastitis		cpsB
GCF_000975445.1_ASM97544v1_genomic.fna.gz	NZ_JATB01000013.1	419446	420912	-	tagU_3/cps4A	1-1467/1467	===============	0/0	100	93.05	S.uberis_mastitis		tagU_3/cps4A
GCF_000975445.1_ASM97544v1_genomic.fna.gz	NZ_JATB01000014.1	67565	69217	+	rqcH/fbp54	1-1653/1653	===============	0/0	100	98.25	S.uberis_mastitis		rqcH/fbp54
GCF_000975445.1_ASM97544v1_genomic.fna.gz	NZ_JATB01000014.1	113744	117178	-	scpA	1-3435/3435	===============	0/0	100	99.77	S.uberis_mastitis		scpA [CAR42550.1] [SUB1154]
GCF_000975445.1_ASM97544v1_genomic.fna.gz	NZ_JATB01000014.1	243035	243862	-	YqxC	1-828/828	===============	0/0	100	100	S.uberis_mastitis		YqxC [CAR42774.1]
GCF_000975445.1_ASM97544v1_genomic.fna.gz	NZ_JATB01000018.1	70163	70897	-	fabG_1/cylG	1-735/735	===============	0/0	100	100	S.uberis_mastitis		fabG_1/cylG
GCF_000975445.1_ASM97544v1_genomic.fna.gz	NZ_JATB01000018.1	184177	185003	-	oppF	1-825/825	========/======	2020-02-02	100	99.76	S.uberis_mastitis		oppF [CAC37637.1]
GCF_000975445.1_ASM97544v1_genomic.fna.gz	NZ_JATB01000018.1	199022	201658	-	sua	1-2637/2637	===============	0/0	100	99.13	S.uberis_mastitis		sua [CAR43489.1]
GCF_000975445.1_ASM97544v1_genomic.fna.gz	NZ_JATB01000018.1	251246	252955	-	cylA	1-1710/1710	===============	0/0	100	98.6	S.uberis_mastitis		cylA
GCF_000975445.1_ASM97544v1_genomic.fna.gz	NZ_JATB01000018.1	253588	254604	+	hasC_homologue_gpsA	1-1017/1017	===============	0/0	100	99.7	S.uberis_mastitis		hasC_homologue_gpsA [CAR43601.1]
GCF_000975445.1_ASM97544v1_genomic.fna.gz	NZ_JATB01000018.1	254634	255548	+	gtaB/hasC	1-915/915	===============	0/0	100	99.67	S.uberis_mastitis		gtaB/hasC
GCF_000975445.1_ASM97544v1_genomic.fna.gz	NZ_JATB01000018.1	258450	259655	-	hasB1	1-1206/1206	===============	0/0	100	100	S.uberis_mastitis		hasB1 [CAR43609.1]
GCF_000975445.1_ASM97544v1_genomic.fna.gz	NZ_JATB01000018.1	259680	260933	-	hasA	1-1254/1254	===============	0/0	100	100	S.uberis_mastitis		hasA [CAB46918.2]
GCF_000975445.1_ASM97544v1_genomic.fna.gz	NZ_JATB01000018.1	350748	351257	+	fbpS	1-510/510	===============	0/0	100	100	S.uberis_mastitis		fbpS [CAR42461.1]
GCF_000975445.1_ASM97544v1_genomic.fna.gz	NZ_JATB01000018.1	351484	352344	+	pauA	1-861/861	===============	0/0	100	99.3	S.uberis_mastitis		pauA [CAR43782.1]
GCF_000975485.1_ASM97548v1_genomic.fna.gz	NZ_JATI01000005.1	58738	60237	-	mga	1-1500/1500	===============	0/0	100	98.07	S.uberis_mastitis		mga [CAR40575.1]
GCF_000975485.1_ASM97548v1_genomic.fna.gz	NZ_JATI01000008.1	117381	118028	-	scaR	1-648/648	===============	0/0	100	99.85	S.uberis_mastitis		scaR [CAR41166.1] [SUB0472]
GCF_000975485.1_ASM97548v1_genomic.fna.gz	NZ_JATI01000008.1	118174	119106	+	mtuA	1-933/933	===============	0/0	100	99.89	S.uberis_mastitis		mtuA [CAR41168.1] [SUB0473]
GCF_000975485.1_ASM97548v1_genomic.fna.gz	NZ_JATI01000008.1	119166	119888	+	mtsB	1-723/723	===============	0/0	100	100	S.uberis_mastitis		mtsB [CAR41170.1] [SUB0474]
GCF_000975485.1_ASM97548v1_genomic.fna.gz	NZ_JATI01000008.1	168498	169496	+	biofilm_putative_glycosyltransferase	1-999/999	===============	0/0	100	99.9	S.uberis_mastitis		biofilm_putative_glycosyltransferase [CAR41299.1] [SUB0538]
GCF_000975485.1_ASM97548v1_genomic.fna.gz	NZ_JATI01000008.1	169498	170832	+	biofilm_putative_glycosyltransferase_2	1-1335/1335	===============	0/0	100	100	S.uberis_mastitis		biofilm_putative_glycosyltransferase_2 [CAR41301.1] [sub0539]
GCF_000975485.1_ASM97548v1_genomic.fna.gz	NZ_JATI01000008.1	505327	506085	+	srtA	1-759/759	===============	0/0	100	99.87	S.uberis_mastitis		srtA [CAR41958.1]
GCF_000975485.1_ASM97548v1_genomic.fna.gz	NZ_JATI01000008.1	507864	508793	+	lmb	1-930/930	===============	0/0	100	99.89	S.uberis_mastitis		lmb [CAR41964.1] [SUB0884]
GCF_000975485.1_ASM97548v1_genomic.fna.gz	NZ_JATI01000008.1	513694	514530	+	putative_surface-anchored_protein	1-837/837	===============	0/0	100	99.76	S.uberis_mastitis		putative_surface-anchored_protein [CAR41974.1] [SUB0888]
GCF_000975485.1_ASM97548v1_genomic.fna.gz	NZ_JATI01000008.1	650615	651850	-	hasB2	1-1236/1236	===============	0/0	100	96.76	S.uberis_mastitis		hasB2 [CAR42292.1]
GCF_000975485.1_ASM97548v1_genomic.fna.gz	NZ_JATI01000008.1	661394	661996	-	pglC/cps4E	1-603/603	===============	0/0	100	96.68	S.uberis_mastitis		pglC/cps4E
GCF_000975485.1_ASM97548v1_genomic.fna.gz	NZ_JATI01000008.1	663862	664599	-	cpsD/cps4D	1-738/738	===============	0/0	100	99.19	S.uberis_mastitis		cpsD/cps4D
GCF_000975485.1_ASM97548v1_genomic.fna.gz	NZ_JATI01000008.1	664610	665299	-	cpsC	1-690/690	===============	0/0	100	98.12	S.uberis_mastitis		cpsC
GCF_000975485.1_ASM97548v1_genomic.fna.gz	NZ_JATI01000008.1	665308	666039	-	cpsB	1-732/732	===============	0/0	100	98.91	S.uberis_mastitis		cpsB
GCF_000975485.1_ASM97548v1_genomic.fna.gz	NZ_JATI01000008.1	666036	667502	-	tagU_3/cps4A	1-1467/1467	===============	0/0	100	92.91	S.uberis_mastitis		tagU_3/cps4A
GCF_000975485.1_ASM97548v1_genomic.fna.gz	NZ_JATI01000008.1	740329	741981	+	rqcH/fbp54	1-1653/1653	===============	0/0	100	98.25	S.uberis_mastitis		rqcH/fbp54
GCF_000975485.1_ASM97548v1_genomic.fna.gz	NZ_JATI01000008.1	786509	789943	-	scpA	1-3435/3435	===============	0/0	100	99.68	S.uberis_mastitis		scpA [CAR42550.1] [SUB1154]
GCF_000975485.1_ASM97548v1_genomic.fna.gz	NZ_JATI01000008.1	915158	915985	-	YqxC	1-828/828	===============	0/0	100	100	S.uberis_mastitis		YqxC [CAR42774.1]
GCF_000975485.1_ASM97548v1_genomic.fna.gz	NZ_JATI01000011.1	35601	36335	-	fabG_1/cylG	1-735/735	===============	0/0	100	100	S.uberis_mastitis		fabG_1/cylG
GCF_000975485.1_ASM97548v1_genomic.fna.gz	NZ_JATI01000011.1	186528	187354	-	oppF	1-825/825	========/======	2020-02-02	100	99.76	S.uberis_mastitis		oppF [CAC37637.1]
GCF_000975485.1_ASM97548v1_genomic.fna.gz	NZ_JATI01000011.1	201373	204009	-	sua	1-2637/2637	===============	0/0	100	99.58	S.uberis_mastitis		sua [CAR43489.1]
GCF_000975485.1_ASM97548v1_genomic.fna.gz	NZ_JATI01000011.1	253599	255308	-	cylA	1-1710/1710	===============	0/0	100	99.18	S.uberis_mastitis		cylA
GCF_000975485.1_ASM97548v1_genomic.fna.gz	NZ_JATI01000011.1	255941	256957	+	hasC_homologue_gpsA	1-1017/1017	===============	0/0	100	99.7	S.uberis_mastitis		hasC_homologue_gpsA [CAR43601.1]
GCF_000975485.1_ASM97548v1_genomic.fna.gz	NZ_JATI01000011.1	256987	257901	+	gtaB/hasC	1-915/915	===============	0/0	100	99.67	S.uberis_mastitis		gtaB/hasC
GCF_000975485.1_ASM97548v1_genomic.fna.gz	NZ_JATI01000011.1	260802	262007	-	hasB1	1-1206/1206	===============	0/0	100	100	S.uberis_mastitis		hasB1 [CAR43609.1]
GCF_000975485.1_ASM97548v1_genomic.fna.gz	NZ_JATI01000011.1	262032	263285	-	hasA	1-1254/1254	===============	0/0	100	100	S.uberis_mastitis		hasA [CAB46918.2]
GCF_000975485.1_ASM97548v1_genomic.fna.gz	NZ_JATI01000011.1	352626	353136	+	fbpS	1-510/510	========/======	2020-01-01	100	97.46	S.uberis_mastitis		fbpS [CAR42461.1]
GCF_000975485.1_ASM97548v1_genomic.fna.gz	NZ_JATI01000011.1	353365	354225	+	pauA	1-861/861	===============	0/0	100	100	S.uberis_mastitis		pauA [CAR43782.1]
GCF_000975495.1_ASM97549v1_genomic.fna.gz	NZ_JATG01000001.1	55272	56771	-	mga	1-1500/1500	===============	0/0	100	98	S.uberis_mastitis		mga [CAR40575.1]
GCF_000975495.1_ASM97549v1_genomic.fna.gz	NZ_JATG01000004.1	251951	252709	+	srtA	1-759/759	===============	0/0	100	99.61	S.uberis_mastitis		srtA [CAR41958.1]
GCF_000975495.1_ASM97549v1_genomic.fna.gz	NZ_JATG01000004.1	254488	255417	+	lmb	1-930/930	===============	0/0	100	99.89	S.uberis_mastitis		lmb [CAR41964.1] [SUB0884]
GCF_000975495.1_ASM97549v1_genomic.fna.gz	NZ_JATG01000004.1	260318	261154	+	putative_surface-anchored_protein	1-837/837	===============	0/0	100	100	S.uberis_mastitis		putative_surface-anchored_protein [CAR41974.1] [SUB0888]
GCF_000975495.1_ASM97549v1_genomic.fna.gz	NZ_JATG01000004.1	400681	401916	-	hasB2	1-1236/1236	===============	0/0	100	96.12	S.uberis_mastitis		hasB2 [CAR42292.1]
GCF_000975495.1_ASM97549v1_genomic.fna.gz	NZ_JATG01000004.1	401935	403131	-	wbjC/cps4K	1-1197/1200	===============	0/0	99.75	99.75	S.uberis_mastitis		wbjC/cps4K
GCF_000975495.1_ASM97549v1_genomic.fna.gz	NZ_JATG01000004.1	403148	404323	-	wbpI/cps4L	1-1176/1176	===============	0/0	100	98.04	S.uberis_mastitis		wbpI/cps4L
GCF_000975495.1_ASM97549v1_genomic.fna.gz	NZ_JATG01000004.1	404342	405361	-	capD/cps4J	19-1038/1038	===============	0/0	98.27	93.53	S.uberis_mastitis		capD/cps4J
GCF_000975495.1_ASM97549v1_genomic.fna.gz	NZ_JATG01000004.1	412321	412907	-	pglC/cps4E	1-587/603	===============	0/0	97.35	97.61	S.uberis_mastitis		pglC/cps4E
GCF_000975495.1_ASM97549v1_genomic.fna.gz	NZ_JATG01000004.1	414773	415510	-	cpsD/cps4D	1-738/738	===============	0/0	100	96.88	S.uberis_mastitis		cpsD/cps4D
GCF_000975495.1_ASM97549v1_genomic.fna.gz	NZ_JATG01000004.1	415521	416210	-	cpsC	1-690/690	===============	0/0	100	98.12	S.uberis_mastitis		cpsC
GCF_000975495.1_ASM97549v1_genomic.fna.gz	NZ_JATG01000004.1	416219	416950	-	cpsB	1-732/732	===============	0/0	100	98.77	S.uberis_mastitis		cpsB
GCF_000975495.1_ASM97549v1_genomic.fna.gz	NZ_JATG01000004.1	416947	418413	-	tagU_3/cps4A	1-1467/1467	===============	0/0	100	91.48	S.uberis_mastitis		tagU_3/cps4A
GCF_000975495.1_ASM97549v1_genomic.fna.gz	NZ_JATG01000004.1	495265	496917	+	rqcH/fbp54	1-1653/1653	===============	0/0	100	98.25	S.uberis_mastitis		rqcH/fbp54
GCF_000975495.1_ASM97549v1_genomic.fna.gz	NZ_JATG01000004.1	541444	544878	-	scpA	1-3435/3435	===============	0/0	100	99.91	S.uberis_mastitis		scpA [CAR42550.1] [SUB1154]
GCF_000975495.1_ASM97549v1_genomic.fna.gz	NZ_JATG01000004.1	724411	725238	-	YqxC	1-828/828	===============	0/0	100	99.64	S.uberis_mastitis		YqxC [CAR42774.1]
GCF_000975495.1_ASM97549v1_genomic.fna.gz	NZ_JATG01000007.1	35128	35862	-	fabG_1/cylG	1-735/735	===============	0/0	100	100	S.uberis_mastitis		fabG_1/cylG
GCF_000975495.1_ASM97549v1_genomic.fna.gz	NZ_JATG01000007.1	179938	180764	-	oppF	1-825/825	========/======	2020-02-02	100	99.03	S.uberis_mastitis		oppF [CAC37637.1]
GCF_000975495.1_ASM97549v1_genomic.fna.gz	NZ_JATG01000007.1	194782	197418	-	sua	1-2637/2637	===============	0/0	100	99.58	S.uberis_mastitis		sua [CAR43489.1]
GCF_000975495.1_ASM97549v1_genomic.fna.gz	NZ_JATG01000007.1	244383	246092	-	cylA	1-1710/1710	===============	0/0	100	98.6	S.uberis_mastitis		cylA
GCF_000975495.1_ASM97549v1_genomic.fna.gz	NZ_JATG01000007.1	246725	247741	+	hasC_homologue_gpsA	1-1017/1017	===============	0/0	100	99.7	S.uberis_mastitis		hasC_homologue_gpsA [CAR43601.1]
GCF_000975495.1_ASM97549v1_genomic.fna.gz	NZ_JATG01000007.1	247771	248685	+	gtaB/hasC	1-915/915	===============	0/0	100	99.67	S.uberis_mastitis		gtaB/hasC
GCF_000975495.1_ASM97549v1_genomic.fna.gz	NZ_JATG01000007.1	251587	252792	-	hasB1	1-1206/1206	===============	0/0	100	100	S.uberis_mastitis		hasB1 [CAR43609.1]
GCF_000975495.1_ASM97549v1_genomic.fna.gz	NZ_JATG01000007.1	252817	254070	-	hasA	1-1254/1254	===============	0/0	100	100	S.uberis_mastitis		hasA [CAB46918.2]
GCF_000975495.1_ASM97549v1_genomic.fna.gz	NZ_JATG01000007.1	343972	344481	+	fbpS	1-510/510	===============	0/0	100	100	S.uberis_mastitis		fbpS [CAR42461.1]
GCF_000975495.1_ASM97549v1_genomic.fna.gz	NZ_JATG01000007.1	344708	345568	+	pauA	1-861/861	===============	0/0	100	99.53	S.uberis_mastitis		pauA [CAR43782.1]
GCF_000975495.1_ASM97549v1_genomic.fna.gz	NZ_JATG01000012.1	81012	82346	-	biofilm_putative_glycosyltransferase_2	1-1335/1335	===============	0/0	100	99.92	S.uberis_mastitis		biofilm_putative_glycosyltransferase_2 [CAR41301.1] [sub0539]
GCF_000975495.1_ASM97549v1_genomic.fna.gz	NZ_JATG01000012.1	82348	83346	-	biofilm_putative_glycosyltransferase	1-999/999	===============	0/0	100	99.9	S.uberis_mastitis		biofilm_putative_glycosyltransferase [CAR41299.1] [SUB0538]
GCF_000975495.1_ASM97549v1_genomic.fna.gz	NZ_JATG01000012.1	130789	131511	-	mtsB	1-723/723	===============	0/0	100	99.72	S.uberis_mastitis		mtsB [CAR41170.1] [SUB0474]
GCF_000975495.1_ASM97549v1_genomic.fna.gz	NZ_JATG01000012.1	131571	132503	-	mtuA	1-933/933	===============	0/0	100	99.57	S.uberis_mastitis		mtuA [CAR41168.1] [SUB0473]
GCF_000975495.1_ASM97549v1_genomic.fna.gz	NZ_JATG01000012.1	132649	133296	+	scaR	1-648/648	===============	0/0	100	100	S.uberis_mastitis		scaR [CAR41166.1] [SUB0472]
GCF_000975505.1_ASM97550v1_genomic.fna.gz	NZ_JATF01000004.1	55275	56774	-	mga	1-1500/1500	===============	0/0	100	98.2	S.uberis_mastitis		mga [CAR40575.1]
GCF_000975505.1_ASM97550v1_genomic.fna.gz	NZ_JATF01000006.1	117659	118306	-	scaR	1-648/648	===============	0/0	100	100	S.uberis_mastitis		scaR [CAR41166.1] [SUB0472]
GCF_000975505.1_ASM97550v1_genomic.fna.gz	NZ_JATF01000006.1	118452	119384	+	mtuA	1-933/933	===============	0/0	100	99.89	S.uberis_mastitis		mtuA [CAR41168.1] [SUB0473]
GCF_000975505.1_ASM97550v1_genomic.fna.gz	NZ_JATF01000006.1	119444	120166	+	mtsB	1-723/723	===============	0/0	100	100	S.uberis_mastitis		mtsB [CAR41170.1] [SUB0474]
GCF_000975505.1_ASM97550v1_genomic.fna.gz	NZ_JATF01000006.1	167694	168692	+	biofilm_putative_glycosyltransferase	1-999/999	===============	0/0	100	99.9	S.uberis_mastitis		biofilm_putative_glycosyltransferase [CAR41299.1] [SUB0538]
GCF_000975505.1_ASM97550v1_genomic.fna.gz	NZ_JATF01000006.1	168694	170028	+	biofilm_putative_glycosyltransferase_2	1-1335/1335	===============	0/0	100	100	S.uberis_mastitis		biofilm_putative_glycosyltransferase_2 [CAR41301.1] [sub0539]
GCF_000975505.1_ASM97550v1_genomic.fna.gz	NZ_JATF01000006.1	517282	518040	+	srtA	1-759/759	===============	0/0	100	100	S.uberis_mastitis		srtA [CAR41958.1]
GCF_000975505.1_ASM97550v1_genomic.fna.gz	NZ_JATF01000006.1	519819	520748	+	lmb	1-930/930	===============	0/0	100	99.89	S.uberis_mastitis		lmb [CAR41964.1] [SUB0884]
GCF_000975505.1_ASM97550v1_genomic.fna.gz	NZ_JATF01000006.1	525649	526485	+	putative_surface-anchored_protein	1-837/837	===============	0/0	100	99.76	S.uberis_mastitis		putative_surface-anchored_protein [CAR41974.1] [SUB0888]
GCF_000975505.1_ASM97550v1_genomic.fna.gz	NZ_JATF01000006.1	662867	664101	-	hasB2	2-1236/1236	===============	0/0	99.92	96.6	S.uberis_mastitis		hasB2 [CAR42292.1]
GCF_000975505.1_ASM97550v1_genomic.fna.gz	NZ_JATF01000006.1	672835	673420	-	pglC/cps4E	1-586/603	===============	0/0	97.18	97.61	S.uberis_mastitis		pglC/cps4E
GCF_000975505.1_ASM97550v1_genomic.fna.gz	NZ_JATF01000006.1	675286	676023	-	cpsD/cps4D	1-738/738	===============	0/0	100	98.64	S.uberis_mastitis		cpsD/cps4D
GCF_000975505.1_ASM97550v1_genomic.fna.gz	NZ_JATF01000006.1	676034	676723	-	cpsC	1-690/690	===============	0/0	100	98.55	S.uberis_mastitis		cpsC
GCF_000975505.1_ASM97550v1_genomic.fna.gz	NZ_JATF01000006.1	676732	677463	-	cpsB	1-732/732	===============	0/0	100	98.91	S.uberis_mastitis		cpsB
GCF_000975505.1_ASM97550v1_genomic.fna.gz	NZ_JATF01000006.1	677460	678926	-	tagU_3/cps4A	1-1467/1467	===============	0/0	100	93.18	S.uberis_mastitis		tagU_3/cps4A
GCF_000975505.1_ASM97550v1_genomic.fna.gz	NZ_JATF01000006.1	741461	743113	+	rqcH/fbp54	1-1653/1653	===============	0/0	100	98.25	S.uberis_mastitis		rqcH/fbp54
GCF_000975505.1_ASM97550v1_genomic.fna.gz	NZ_JATF01000006.1	787640	791074	-	scpA	1-3435/3435	===============	0/0	100	99.42	S.uberis_mastitis		scpA [CAR42550.1] [SUB1154]
GCF_000975505.1_ASM97550v1_genomic.fna.gz	NZ_JATF01000006.1	900212	901039	-	YqxC	1-828/828	===============	0/0	100	99.64	S.uberis_mastitis		YqxC [CAR42774.1]
GCF_000975505.1_ASM97550v1_genomic.fna.gz	NZ_JATF01000006.1	976965	980589	+	hylB/	1-3624/3624	========/======	2020-01-01	100	98.7	S.uberis_mastitis		hylB/
GCF_000975505.1_ASM97550v1_genomic.fna.gz	NZ_JATF01000008.1	35610	36344	-	fabG_1/cylG	1-735/735	===============	0/0	100	100	S.uberis_mastitis		fabG_1/cylG
GCF_000975505.1_ASM97550v1_genomic.fna.gz	NZ_JATF01000008.1	133672	134498	-	oppF	1-825/825	========/======	2020-02-02	100	99.76	S.uberis_mastitis		oppF [CAC37637.1]
GCF_000975505.1_ASM97550v1_genomic.fna.gz	NZ_JATF01000008.1	148517	151153	-	sua	1-2637/2637	===============	0/0	100	99.96	S.uberis_mastitis		sua [CAR43489.1]
GCF_000975505.1_ASM97550v1_genomic.fna.gz	NZ_JATF01000008.1	200740	202449	-	cylA	1-1710/1710	===============	0/0	100	98.6	S.uberis_mastitis		cylA
GCF_000975505.1_ASM97550v1_genomic.fna.gz	NZ_JATF01000008.1	203082	204098	+	hasC_homologue_gpsA	1-1017/1017	===============	0/0	100	99.7	S.uberis_mastitis		hasC_homologue_gpsA [CAR43601.1]
GCF_000975505.1_ASM97550v1_genomic.fna.gz	NZ_JATF01000008.1	204128	205042	+	gtaB/hasC	1-915/915	===============	0/0	100	99.67	S.uberis_mastitis		gtaB/hasC
GCF_000975505.1_ASM97550v1_genomic.fna.gz	NZ_JATF01000008.1	207944	209149	-	hasB1	1-1206/1206	===============	0/0	100	100	S.uberis_mastitis		hasB1 [CAR43609.1]
GCF_000975505.1_ASM97550v1_genomic.fna.gz	NZ_JATF01000008.1	209174	210427	-	hasA	1-1254/1254	===============	0/0	100	100	S.uberis_mastitis		hasA [CAB46918.2]
GCF_000975505.1_ASM97550v1_genomic.fna.gz	NZ_JATF01000008.1	338660	339169	+	fbpS	1-510/510	===============	0/0	100	100	S.uberis_mastitis		fbpS [CAR42461.1]
GCF_000975505.1_ASM97550v1_genomic.fna.gz	NZ_JATF01000008.1	339396	340256	+	pauA	1-861/861	===============	0/0	100	100	S.uberis_mastitis		pauA [CAR43782.1]
GCF_000975545.1_ASM97554v1_genomic.fna.gz	NZ_JATE01000005.1	59231	60730	-	mga	1-1500/1500	===============	0/0	100	98.4	S.uberis_mastitis		mga [CAR40575.1]
GCF_000975545.1_ASM97554v1_genomic.fna.gz	NZ_JATE01000008.1	117664	118311	-	scaR	1-648/648	===============	0/0	100	100	S.uberis_mastitis		scaR [CAR41166.1] [SUB0472]
GCF_000975545.1_ASM97554v1_genomic.fna.gz	NZ_JATE01000008.1	118457	119389	+	mtuA	1-933/933	===============	0/0	100	99.89	S.uberis_mastitis		mtuA [CAR41168.1] [SUB0473]
GCF_000975545.1_ASM97554v1_genomic.fna.gz	NZ_JATE01000008.1	119449	120171	+	mtsB	1-723/723	===============	0/0	100	100	S.uberis_mastitis		mtsB [CAR41170.1] [SUB0474]
GCF_000975545.1_ASM97554v1_genomic.fna.gz	NZ_JATE01000008.1	168695	169693	+	biofilm_putative_glycosyltransferase	1-999/999	===============	0/0	100	99.9	S.uberis_mastitis		biofilm_putative_glycosyltransferase [CAR41299.1] [SUB0538]
GCF_000975545.1_ASM97554v1_genomic.fna.gz	NZ_JATE01000008.1	169695	171029	+	biofilm_putative_glycosyltransferase_2	1-1335/1335	===============	0/0	100	100	S.uberis_mastitis		biofilm_putative_glycosyltransferase_2 [CAR41301.1] [sub0539]
GCF_000975545.1_ASM97554v1_genomic.fna.gz	NZ_JATE01000008.1	510463	511221	+	srtA	1-759/759	===============	0/0	100	99.87	S.uberis_mastitis		srtA [CAR41958.1]
GCF_000975545.1_ASM97554v1_genomic.fna.gz	NZ_JATE01000008.1	513000	513929	+	lmb	1-930/930	===============	0/0	100	99.89	S.uberis_mastitis		lmb [CAR41964.1] [SUB0884]
GCF_000975545.1_ASM97554v1_genomic.fna.gz	NZ_JATE01000008.1	518830	519666	+	putative_surface-anchored_protein	1-837/837	===============	0/0	100	99.76	S.uberis_mastitis		putative_surface-anchored_protein [CAR41974.1] [SUB0888]
GCF_000975545.1_ASM97554v1_genomic.fna.gz	NZ_JATE01000008.1	657145	658380	-	hasB2	1-1236/1236	===============	0/0	100	96.52	S.uberis_mastitis		hasB2 [CAR42292.1]
GCF_000975545.1_ASM97554v1_genomic.fna.gz	NZ_JATE01000008.1	668007	668609	-	pglC/cps4E	1-603/603	===============	0/0	100	97.18	S.uberis_mastitis		pglC/cps4E
GCF_000975545.1_ASM97554v1_genomic.fna.gz	NZ_JATE01000008.1	670475	671212	-	cpsD/cps4D	1-738/738	===============	0/0	100	96.07	S.uberis_mastitis		cpsD/cps4D
GCF_000975545.1_ASM97554v1_genomic.fna.gz	NZ_JATE01000008.1	671224	671912	-	cpsC	1-689/690	===============	0/0	99.86	95.94	S.uberis_mastitis		cpsC
GCF_000975545.1_ASM97554v1_genomic.fna.gz	NZ_JATE01000008.1	671921	672652	-	cpsB	1-732/732	===============	0/0	100	98.91	S.uberis_mastitis		cpsB
GCF_000975545.1_ASM97554v1_genomic.fna.gz	NZ_JATE01000008.1	672649	674115	-	tagU_3/cps4A	1-1467/1467	===============	0/0	100	94.48	S.uberis_mastitis		tagU_3/cps4A
GCF_000975545.1_ASM97554v1_genomic.fna.gz	NZ_JATE01000008.1	737015	738667	+	rqcH/fbp54	1-1653/1653	===============	0/0	100	98.12	S.uberis_mastitis		rqcH/fbp54
GCF_000975545.1_ASM97554v1_genomic.fna.gz	NZ_JATE01000008.1	783194	786628	-	scpA	1-3435/3435	===============	0/0	100	99.24	S.uberis_mastitis		scpA [CAR42550.1] [SUB1154]
GCF_000975545.1_ASM97554v1_genomic.fna.gz	NZ_JATE01000008.1	911732	912559	-	YqxC	1-828/828	===============	0/0	100	100	S.uberis_mastitis		YqxC [CAR42774.1]
GCF_000975545.1_ASM97554v1_genomic.fna.gz	NZ_JATE01000008.1	986978	990601	+	hylB/	1-3624/3624	===============	0/0	100	97.66	S.uberis_mastitis		hylB/
GCF_000975545.1_ASM97554v1_genomic.fna.gz	NZ_JATE01000012.1	35630	36364	-	fabG_1/cylG	1-735/735	===============	0/0	100	100	S.uberis_mastitis		fabG_1/cylG
GCF_000975545.1_ASM97554v1_genomic.fna.gz	NZ_JATE01000012.1	144259	145085	-	oppF	1-825/825	========/======	2020-02-02	100	99.76	S.uberis_mastitis		oppF [CAC37637.1]
GCF_000975545.1_ASM97554v1_genomic.fna.gz	NZ_JATE01000012.1	159104	161740	-	sua	1-2637/2637	===============	0/0	100	99.58	S.uberis_mastitis		sua [CAR43489.1]
GCF_000975545.1_ASM97554v1_genomic.fna.gz	NZ_JATE01000012.1	211329	213038	-	cylA	1-1710/1710	===============	0/0	100	98.6	S.uberis_mastitis		cylA
GCF_000975545.1_ASM97554v1_genomic.fna.gz	NZ_JATE01000012.1	213671	214687	+	hasC_homologue_gpsA	1-1017/1017	===============	0/0	100	99.7	S.uberis_mastitis		hasC_homologue_gpsA [CAR43601.1]
GCF_000975545.1_ASM97554v1_genomic.fna.gz	NZ_JATE01000012.1	214717	215631	+	gtaB/hasC	1-915/915	===============	0/0	100	99.67	S.uberis_mastitis		gtaB/hasC
GCF_000975545.1_ASM97554v1_genomic.fna.gz	NZ_JATE01000012.1	218533	219738	-	hasB1	1-1206/1206	===============	0/0	100	100	S.uberis_mastitis		hasB1 [CAR43609.1]
GCF_000975545.1_ASM97554v1_genomic.fna.gz	NZ_JATE01000012.1	219763	221016	-	hasA	1-1254/1254	===============	0/0	100	100	S.uberis_mastitis		hasA [CAB46918.2]
GCF_000975545.1_ASM97554v1_genomic.fna.gz	NZ_JATE01000012.1	310357	310867	+	fbpS	1-510/510	========/======	2020-01-01	100	97.46	S.uberis_mastitis		fbpS [CAR42461.1]
GCF_000975545.1_ASM97554v1_genomic.fna.gz	NZ_JATE01000012.1	311096	311956	+	pauA	1-861/861	===============	0/0	100	100	S.uberis_mastitis		pauA [CAR43782.1]
GCF_002814135.1_ASM281413v1_genomic.fna.gz	NZ_CP022435.1	151865	153364	-	mga	1-1500/1500	===============	0/0	100	97.6	S.uberis_mastitis		mga [CAR40575.1]
GCF_002814135.1_ASM281413v1_genomic.fna.gz	NZ_CP022435.1	478927	479574	-	scaR	1-648/648	===============	0/0	100	99.38	S.uberis_mastitis		scaR [CAR41166.1] [SUB0472]
GCF_002814135.1_ASM281413v1_genomic.fna.gz	NZ_CP022435.1	479720	480652	+	mtuA	1-933/933	===============	0/0	100	99.36	S.uberis_mastitis		mtuA [CAR41168.1] [SUB0473]
GCF_002814135.1_ASM281413v1_genomic.fna.gz	NZ_CP022435.1	480712	481434	+	mtsB	1-723/723	===============	0/0	100	99.86	S.uberis_mastitis		mtsB [CAR41170.1] [SUB0474]
GCF_002814135.1_ASM281413v1_genomic.fna.gz	NZ_CP022435.1	526292	527290	+	biofilm_putative_glycosyltransferase	1-999/999	===============	0/0	100	99.5	S.uberis_mastitis		biofilm_putative_glycosyltransferase [CAR41299.1] [SUB0538]
GCF_002814135.1_ASM281413v1_genomic.fna.gz	NZ_CP022435.1	527292	528626	+	biofilm_putative_glycosyltransferase_2	1-1335/1335	===============	0/0	100	100	S.uberis_mastitis		biofilm_putative_glycosyltransferase_2 [CAR41301.1] [sub0539]
GCF_002814135.1_ASM281413v1_genomic.fna.gz	NZ_CP022435.1	862429	863187	+	srtA	1-759/759	===============	0/0	100	99.47	S.uberis_mastitis		srtA [CAR41958.1]
GCF_002814135.1_ASM281413v1_genomic.fna.gz	NZ_CP022435.1	864966	865895	+	lmb	1-930/930	===============	0/0	100	99.57	S.uberis_mastitis		lmb [CAR41964.1] [SUB0884]
GCF_002814135.1_ASM281413v1_genomic.fna.gz	NZ_CP022435.1	870791	871627	+	putative_surface-anchored_protein	1-837/837	===============	0/0	100	99.52	S.uberis_mastitis		putative_surface-anchored_protein [CAR41974.1] [SUB0888]
GCF_002814135.1_ASM281413v1_genomic.fna.gz	NZ_CP022435.1	1009654	1010889	-	hasB2	1-1236/1236	===============	0/0	100	96.68	S.uberis_mastitis		hasB2 [CAR42292.1]
GCF_002814135.1_ASM281413v1_genomic.fna.gz	NZ_CP022435.1	1019380	1019966	-	pglC/cps4E	1-587/603	===============	0/0	97.35	96.59	S.uberis_mastitis		pglC/cps4E
GCF_002814135.1_ASM281413v1_genomic.fna.gz	NZ_CP022435.1	1021832	1022569	-	cpsD/cps4D	1-738/738	===============	0/0	100	95.66	S.uberis_mastitis		cpsD/cps4D
GCF_002814135.1_ASM281413v1_genomic.fna.gz	NZ_CP022435.1	1022580	1023269	-	cpsC	1-690/690	===============	0/0	100	98.12	S.uberis_mastitis		cpsC
GCF_002814135.1_ASM281413v1_genomic.fna.gz	NZ_CP022435.1	1023278	1024009	-	cpsB	1-732/732	===============	0/0	100	99.59	S.uberis_mastitis		cpsB
GCF_002814135.1_ASM281413v1_genomic.fna.gz	NZ_CP022435.1	1024006	1025472	-	tagU_3/cps4A	1-1467/1467	===============	0/0	100	92.57	S.uberis_mastitis		tagU_3/cps4A
GCF_002814135.1_ASM281413v1_genomic.fna.gz	NZ_CP022435.1	1097128	1098780	+	rqcH/fbp54	1-1653/1653	===============	0/0	100	98.31	S.uberis_mastitis		rqcH/fbp54
GCF_002814135.1_ASM281413v1_genomic.fna.gz	NZ_CP022435.1	1143307	1146741	-	scpA	1-3435/3435	===============	0/0	100	99.42	S.uberis_mastitis		scpA [CAR42550.1] [SUB1154]
GCF_002814135.1_ASM281413v1_genomic.fna.gz	NZ_CP022435.1	1260843	1261670	-	YqxC	1-828/828	===============	0/0	100	100	S.uberis_mastitis		YqxC [CAR42774.1]
GCF_002814135.1_ASM281413v1_genomic.fna.gz	NZ_CP022435.1	1487242	1487976	-	fabG_1/cylG	1-735/735	===============	0/0	100	100	S.uberis_mastitis		fabG_1/cylG
GCF_002814135.1_ASM281413v1_genomic.fna.gz	NZ_CP022435.1	1625345	1626171	-	oppF	1-825/825	========/======	2020-02-02	100	99.76	S.uberis_mastitis		oppF [CAC37637.1]
GCF_002814135.1_ASM281413v1_genomic.fna.gz	NZ_CP022435.1	1640187	1642823	-	sua	1-2637/2637	===============	0/0	100	99.47	S.uberis_mastitis		sua [CAR43489.1]
GCF_002814135.1_ASM281413v1_genomic.fna.gz	NZ_CP022435.1	1692413	1694122	-	cylA	1-1710/1710	===============	0/0	100	98.89	S.uberis_mastitis		cylA
GCF_002814135.1_ASM281413v1_genomic.fna.gz	NZ_CP022435.1	1694756	1695772	+	hasC_homologue_gpsA	1-1017/1017	===============	0/0	100	98.62	S.uberis_mastitis		hasC_homologue_gpsA [CAR43601.1]
GCF_002814135.1_ASM281413v1_genomic.fna.gz	NZ_CP022435.1	1695802	1696716	+	gtaB/hasC	1-915/915	===============	0/0	100	99.45	S.uberis_mastitis		gtaB/hasC
GCF_002814135.1_ASM281413v1_genomic.fna.gz	NZ_CP022435.1	1699617	1700822	-	hasB1	1-1206/1206	===============	0/0	100	100	S.uberis_mastitis		hasB1 [CAR43609.1]
GCF_002814135.1_ASM281413v1_genomic.fna.gz	NZ_CP022435.1	1700847	1702100	-	hasA	1-1254/1254	===============	0/0	100	100	S.uberis_mastitis		hasA [CAB46918.2]
GCF_002814135.1_ASM281413v1_genomic.fna.gz	NZ_CP022435.1	1795384	1795893	+	fbpS	1-510/510	===============	0/0	100	100	S.uberis_mastitis		fbpS [CAR42461.1]
GCF_002814135.1_ASM281413v1_genomic.fna.gz	NZ_CP022435.1	1796120	1796980	+	pauA	1-861/861	===============	0/0	100	99.88	S.uberis_mastitis		pauA [CAR43782.1]
GCF_009706695.1_ASM970669v1_genomic.fna.gz	NZ_WLXF01000014.1	61791	62618	+	YqxC	1-828/828	===============	0/0	100	100	S.uberis_mastitis		YqxC [CAR42774.1]
GCF_009706695.1_ASM970669v1_genomic.fna.gz	NZ_WLXF01000015.1	122027	122853	-	oppF	1-825/825	========/======	2020-02-02	100	99.76	S.uberis_mastitis		oppF [CAC37637.1]
GCF_009706695.1_ASM970669v1_genomic.fna.gz	NZ_WLXF01000015.1	136871	139507	-	sua	1-2637/2637	===============	0/0	100	98.86	S.uberis_mastitis		sua [CAR43489.1]
GCF_009706695.1_ASM970669v1_genomic.fna.gz	NZ_WLXF01000015.1	186314	188023	-	cylA	1-1710/1710	===============	0/0	100	100	S.uberis_mastitis		cylA
GCF_009706695.1_ASM970669v1_genomic.fna.gz	NZ_WLXF01000015.1	188656	189672	+	hasC_homologue_gpsA	1-1017/1017	===============	0/0	100	99.61	S.uberis_mastitis		hasC_homologue_gpsA [CAR43601.1]
GCF_009706695.1_ASM970669v1_genomic.fna.gz	NZ_WLXF01000015.1	189702	190616	+	gtaB/hasC	1-915/915	===============	0/0	100	100	S.uberis_mastitis		gtaB/hasC
GCF_009706695.1_ASM970669v1_genomic.fna.gz	NZ_WLXF01000021.1	81275	82609	-	biofilm_putative_glycosyltransferase_2	1-1335/1335	===============	0/0	100	99.62	S.uberis_mastitis		biofilm_putative_glycosyltransferase_2 [CAR41301.1] [sub0539]
GCF_009706695.1_ASM970669v1_genomic.fna.gz	NZ_WLXF01000021.1	82611	83609	-	biofilm_putative_glycosyltransferase	1-999/999	===============	0/0	100	99.8	S.uberis_mastitis		biofilm_putative_glycosyltransferase [CAR41299.1] [SUB0538]
GCF_009706695.1_ASM970669v1_genomic.fna.gz	NZ_WLXF01000021.1	130598	131320	-	mtsB	1-723/723	===============	0/0	100	99.58	S.uberis_mastitis		mtsB [CAR41170.1] [SUB0474]
GCF_009706695.1_ASM970669v1_genomic.fna.gz	NZ_WLXF01000021.1	131380	132312	-	mtuA	1-933/933	===============	0/0	100	99.36	S.uberis_mastitis		mtuA [CAR41168.1] [SUB0473]
GCF_009706695.1_ASM970669v1_genomic.fna.gz	NZ_WLXF01000021.1	132458	133105	+	scaR	1-648/648	===============	0/0	100	99.69	S.uberis_mastitis		scaR [CAR41166.1] [SUB0472]
GCF_009706695.1_ASM970669v1_genomic.fna.gz	NZ_WLXF01000023.1	51921	53420	-	mga	1-1500/1500	===============	0/0	100	98	S.uberis_mastitis		mga [CAR40575.1]
GCF_009706695.1_ASM970669v1_genomic.fna.gz	NZ_WLXF01000024.1	94075	94584	+	fbpS	1-510/510	===============	0/0	100	97.84	S.uberis_mastitis		fbpS [CAR42461.1]
GCF_009706695.1_ASM970669v1_genomic.fna.gz	NZ_WLXF01000024.1	94813	95673	+	pauA	1-861/861	===============	0/0	100	99.19	S.uberis_mastitis		pauA [CAR43782.1]
GCF_009706695.1_ASM970669v1_genomic.fna.gz	NZ_WLXF01000026.1	62156	65590	+	scpA	1-3435/3435	===============	0/0	100	99.33	S.uberis_mastitis		scpA [CAR42550.1] [SUB1154]
GCF_009706695.1_ASM970669v1_genomic.fna.gz	NZ_WLXF01000026.1	110117	111769	-	rqcH/fbp54	1-1653/1653	===============	0/0	100	98.37	S.uberis_mastitis		rqcH/fbp54
GCF_009706695.1_ASM970669v1_genomic.fna.gz	NZ_WLXF01000026.1	192027	193493	+	tagU_3/cps4A	1-1467/1467	===============	0/0	100	93.05	S.uberis_mastitis		tagU_3/cps4A
GCF_009706695.1_ASM970669v1_genomic.fna.gz	NZ_WLXF01000026.1	193490	194221	+	cpsB	1-732/732	===============	0/0	100	95.49	S.uberis_mastitis		cpsB
GCF_009706695.1_ASM970669v1_genomic.fna.gz	NZ_WLXF01000026.1	194230	194919	+	cpsC	1-690/690	===============	0/0	100	97.68	S.uberis_mastitis		cpsC
GCF_009706695.1_ASM970669v1_genomic.fna.gz	NZ_WLXF01000026.1	194930	195667	+	cpsD/cps4D	1-738/738	===============	0/0	100	96.07	S.uberis_mastitis		cpsD/cps4D
GCF_009706695.1_ASM970669v1_genomic.fna.gz	NZ_WLXF01000026.1	197533	198135	+	pglC/cps4E	1-603/603	===============	0/0	100	96.85	S.uberis_mastitis		pglC/cps4E
GCF_009706695.1_ASM970669v1_genomic.fna.gz	NZ_WLXF01000026.1	199837	200613	+	cpsM	1-777/777	===============	0/0	100	100	S.uberis_mastitis		cpsM
GCF_009706695.1_ASM970669v1_genomic.fna.gz	NZ_WLXF01000026.1	345978	346814	-	putative_surface-anchored_protein	1-837/837	===============	0/0	100	97.73	S.uberis_mastitis		putative_surface-anchored_protein [CAR41974.1] [SUB0888]
GCF_009706695.1_ASM970669v1_genomic.fna.gz	NZ_WLXF01000026.1	355495	356424	-	lmb	1-930/930	===============	0/0	100	99.68	S.uberis_mastitis		lmb [CAR41964.1] [SUB0884]
GCF_009706695.1_ASM970669v1_genomic.fna.gz	NZ_WLXF01000027.1	3481	4215	+	fabG_1/cylG	1-735/735	===============	0/0	100	100	S.uberis_mastitis		fabG_1/cylG
GCF_009706705.1_ASM970670v1_genomic.fna.gz	NZ_WLXE01000009.1	9947	11494	-	lbp	1-1548/1548	===============	0/0	100	97.74	S.uberis_mastitis		lbp [CAR40577.1] [sub0145]
GCF_009706705.1_ASM970670v1_genomic.fna.gz	NZ_WLXE01000009.1	11803	13302	+	mga	1-1500/1500	===============	0/0	100	97.8	S.uberis_mastitis		mga [CAR40575.1]
GCF_009706705.1_ASM970670v1_genomic.fna.gz	NZ_WLXE01000013.1	35044	35778	-	fabG_1/cylG	1-735/735	===============	0/0	100	100	S.uberis_mastitis		fabG_1/cylG
GCF_009706705.1_ASM970670v1_genomic.fna.gz	NZ_WLXE01000016.1	4807	5409	-	pglC/cps4E	1-603/603	===============	0/0	100	100	S.uberis_mastitis		pglC/cps4E
GCF_009706705.1_ASM970670v1_genomic.fna.gz	NZ_WLXE01000016.1	7275	8012	-	cpsD/cps4D	1-738/738	===============	0/0	100	100	S.uberis_mastitis		cpsD/cps4D
GCF_009706705.1_ASM970670v1_genomic.fna.gz	NZ_WLXE01000016.1	8023	8712	-	cpsC	1-690/690	===============	0/0	100	100	S.uberis_mastitis		cpsC
GCF_009706705.1_ASM970670v1_genomic.fna.gz	NZ_WLXE01000016.1	8721	9452	-	cpsB	1-732/732	===============	0/0	100	100	S.uberis_mastitis		cpsB
GCF_009706705.1_ASM970670v1_genomic.fna.gz	NZ_WLXE01000016.1	9449	10915	-	tagU_3/cps4A	1-1467/1467	===============	0/0	100	99.93	S.uberis_mastitis		tagU_3/cps4A
GCF_009706705.1_ASM970670v1_genomic.fna.gz	NZ_WLXE01000016.1	75101	76753	+	rqcH/fbp54	1-1653/1653	===============	0/0	100	98.37	S.uberis_mastitis		rqcH/fbp54
GCF_009706705.1_ASM970670v1_genomic.fna.gz	NZ_WLXE01000016.1	121281	124715	-	scpA	1-3435/3435	===============	0/0	100	99.27	S.uberis_mastitis		scpA [CAR42550.1] [SUB1154]
GCF_009706705.1_ASM970670v1_genomic.fna.gz	NZ_WLXE01000018.1	69119	69766	-	scaR	1-648/648	===============	0/0	100	99.23	S.uberis_mastitis		scaR [CAR41166.1] [SUB0472]
GCF_009706705.1_ASM970670v1_genomic.fna.gz	NZ_WLXE01000018.1	69912	70844	+	mtuA	1-933/933	===============	0/0	100	99.14	S.uberis_mastitis		mtuA [CAR41168.1] [SUB0473]
GCF_009706705.1_ASM970670v1_genomic.fna.gz	NZ_WLXE01000018.1	70904	71626	+	mtsB	1-723/723	===============	0/0	100	99.72	S.uberis_mastitis		mtsB [CAR41170.1] [SUB0474]
GCF_009706705.1_ASM970670v1_genomic.fna.gz	NZ_WLXE01000036.1	121253	122587	-	biofilm_putative_glycosyltransferase_2	1-1335/1335	===============	0/0	100	100	S.uberis_mastitis		biofilm_putative_glycosyltransferase_2 [CAR41301.1] [sub0539]
GCF_009706705.1_ASM970670v1_genomic.fna.gz	NZ_WLXE01000036.1	122589	123587	-	biofilm_putative_glycosyltransferase	1-999/999	===============	0/0	100	99.5	S.uberis_mastitis		biofilm_putative_glycosyltransferase [CAR41299.1] [SUB0538]
GCF_009706705.1_ASM970670v1_genomic.fna.gz	NZ_WLXE01000037.1	59408	60234	-	oppF	1-825/825	========/======	2020-02-02	100	99.76	S.uberis_mastitis		oppF [CAC37637.1]
GCF_009706705.1_ASM970670v1_genomic.fna.gz	NZ_WLXE01000037.1	74251	76887	-	sua	1-2637/2637	===============	0/0	100	99.28	S.uberis_mastitis		sua [CAR43489.1]
GCF_009706705.1_ASM970670v1_genomic.fna.gz	NZ_WLXE01000046.1	52459	53286	-	YqxC	1-828/828	===============	0/0	100	100	S.uberis_mastitis		YqxC [CAR42774.1]
GCF_009706705.1_ASM970670v1_genomic.fna.gz	NZ_WLXE01000054.1	167388	168146	+	srtA	1-759/759	===============	0/0	100	99.74	S.uberis_mastitis		srtA [CAR41958.1]
GCF_009706705.1_ASM970670v1_genomic.fna.gz	NZ_WLXE01000054.1	169925	170854	+	lmb	1-930/930	===============	0/0	100	100	S.uberis_mastitis		lmb [CAR41964.1] [SUB0884]
GCF_009706705.1_ASM970670v1_genomic.fna.gz	NZ_WLXE01000054.1	175750	176586	+	putative_surface-anchored_protein	1-837/837	===============	0/0	100	97.25	S.uberis_mastitis		putative_surface-anchored_protein [CAR41974.1] [SUB0888]
GCF_009706705.1_ASM970670v1_genomic.fna.gz	NZ_WLXE01000055.1	12539	13399	-	pauA	1-861/861	===============	0/0	100	99.07	S.uberis_mastitis		pauA [CAR43782.1]
GCF_009706705.1_ASM970670v1_genomic.fna.gz	NZ_WLXE01000055.1	13627	14136	-	fbpS	1-510/510	===============	0/0	100	97.84	S.uberis_mastitis		fbpS [CAR42461.1]
GCF_009706705.1_ASM970670v1_genomic.fna.gz	NZ_WLXE01000055.1	104046	105299	+	hasA	1-1254/1254	===============	0/0	100	100	S.uberis_mastitis		hasA [CAB46918.2]
GCF_009706705.1_ASM970670v1_genomic.fna.gz	NZ_WLXE01000055.1	105324	106529	+	hasB1	1-1206/1206	===============	0/0	100	100	S.uberis_mastitis		hasB1 [CAR43609.1]
GCF_009706705.1_ASM970670v1_genomic.fna.gz	NZ_WLXE01000055.1	109430	110344	-	gtaB/hasC	1-915/915	===============	0/0	100	100	S.uberis_mastitis		gtaB/hasC
GCF_009706705.1_ASM970670v1_genomic.fna.gz	NZ_WLXE01000055.1	110374	111390	-	hasC_homologue_gpsA	1-1017/1017	===============	0/0	100	99.61	S.uberis_mastitis		hasC_homologue_gpsA [CAR43601.1]
GCF_009706705.1_ASM970670v1_genomic.fna.gz	NZ_WLXE01000055.1	112023	113732	+	cylA	1-1710/1710	===============	0/0	100	99.88	S.uberis_mastitis		cylA
GCF_009706705.1_ASM970670v1_genomic.fna.gz	NZ_WLXE01000057.1	1242	2477	+	hasB2	1-1236/1236	===============	0/0	100	96.76	S.uberis_mastitis		hasB2 [CAR42292.1]
GCF_009706755.1_ASM970675v1_genomic.fna.gz	NZ_WLXG01000001.1	3481	4215	+	fabG_1/cylG	1-735/735	===============	0/0	100	99.73	S.uberis_mastitis		fabG_1/cylG
GCF_009706755.1_ASM970675v1_genomic.fna.gz	NZ_WLXG01000003.1	51153	51980	-	YqxC	1-828/828	===============	0/0	100	100	S.uberis_mastitis		YqxC [CAR42774.1]
GCF_009706755.1_ASM970675v1_genomic.fna.gz	NZ_WLXG01000015.1	47300	48799	-	mga	1-1500/1500	===============	0/0	100	97.27	S.uberis_mastitis		mga [CAR40575.1]
GCF_009706755.1_ASM970675v1_genomic.fna.gz	NZ_WLXG01000016.1	84645	85505	-	pauA	1-861/861	===============	0/0	100	99.3	S.uberis_mastitis		pauA [CAR43782.1]
GCF_009706755.1_ASM970675v1_genomic.fna.gz	NZ_WLXG01000016.1	85733	86242	-	fbpS	1-510/510	===============	0/0	100	97.84	S.uberis_mastitis		fbpS [CAR42461.1]
GCF_009706755.1_ASM970675v1_genomic.fna.gz	NZ_WLXG01000022.1	49257	52880	-	hylB/	1-3624/3624	===============	0/0	100	99.97	S.uberis_mastitis		hylB/
GCF_009706755.1_ASM970675v1_genomic.fna.gz	NZ_WLXG01000023.1	6865	7512	-	scaR	1-648/648	===============	0/0	100	99.54	S.uberis_mastitis		scaR [CAR41166.1] [SUB0472]
GCF_009706755.1_ASM970675v1_genomic.fna.gz	NZ_WLXG01000023.1	7658	8590	+	mtuA	1-933/933	===============	0/0	100	99.46	S.uberis_mastitis		mtuA [CAR41168.1] [SUB0473]
GCF_009706755.1_ASM970675v1_genomic.fna.gz	NZ_WLXG01000023.1	8650	9372	+	mtsB	1-723/723	===============	0/0	100	99.72	S.uberis_mastitis		mtsB [CAR41170.1] [SUB0474]
GCF_009706755.1_ASM970675v1_genomic.fna.gz	NZ_WLXG01000023.1	54638	55636	+	biofilm_putative_glycosyltransferase	1-999/999	===============	0/0	100	99.7	S.uberis_mastitis		biofilm_putative_glycosyltransferase [CAR41299.1] [SUB0538]
GCF_009706755.1_ASM970675v1_genomic.fna.gz	NZ_WLXG01000023.1	55638	56972	+	biofilm_putative_glycosyltransferase_2	1-1335/1335	===============	0/0	100	99.62	S.uberis_mastitis		biofilm_putative_glycosyltransferase_2 [CAR41301.1] [sub0539]
GCF_009706755.1_ASM970675v1_genomic.fna.gz	NZ_WLXG01000036.1	52582	53835	+	hasA	1-1254/1254	===============	0/0	100	100	S.uberis_mastitis		hasA [CAB46918.2]
GCF_009706755.1_ASM970675v1_genomic.fna.gz	NZ_WLXG01000036.1	53860	55065	+	hasB1	1-1206/1206	===============	0/0	100	100	S.uberis_mastitis		hasB1 [CAR43609.1]
GCF_009706755.1_ASM970675v1_genomic.fna.gz	NZ_WLXG01000036.1	57966	58880	-	gtaB/hasC	1-915/915	===============	0/0	100	99.78	S.uberis_mastitis		gtaB/hasC
GCF_009706755.1_ASM970675v1_genomic.fna.gz	NZ_WLXG01000036.1	58910	59926	-	hasC_homologue_gpsA	1-1017/1017	===============	0/0	100	99.8	S.uberis_mastitis		hasC_homologue_gpsA [CAR43601.1]
GCF_009706755.1_ASM970675v1_genomic.fna.gz	NZ_WLXG01000036.1	60559	62268	+	cylA	1-1710/1710	===============	0/0	100	98.83	S.uberis_mastitis		cylA
GCF_009706755.1_ASM970675v1_genomic.fna.gz	NZ_WLXG01000036.1	107353	109989	+	sua	1-2637/2637	===============	0/0	100	99.43	S.uberis_mastitis		sua [CAR43489.1]
GCF_009706755.1_ASM970675v1_genomic.fna.gz	NZ_WLXG01000036.1	124004	124830	+	oppF	1-825/825	========/======	2020-02-02	100	99.15	S.uberis_mastitis		oppF [CAC37637.1]
GCF_009706755.1_ASM970675v1_genomic.fna.gz	NZ_WLXG01000037.1	67022	70456	+	scpA	1-3435/3435	===============	0/0	100	99.68	S.uberis_mastitis		scpA [CAR42550.1] [SUB1154]
GCF_009706755.1_ASM970675v1_genomic.fna.gz	NZ_WLXG01000037.1	114984	116636	-	rqcH/fbp54	1-1653/1653	===============	0/0	100	98.25	S.uberis_mastitis		rqcH/fbp54
GCF_009706755.1_ASM970675v1_genomic.fna.gz	NZ_WLXG01000037.1	186719	188185	+	tagU_3/cps4A	1-1467/1467	===============	0/0	100	92.98	S.uberis_mastitis		tagU_3/cps4A
GCF_009706755.1_ASM970675v1_genomic.fna.gz	NZ_WLXG01000037.1	188182	188913	+	cpsB	1-732/732	===============	0/0	100	98.22	S.uberis_mastitis		cpsB
GCF_009706755.1_ASM970675v1_genomic.fna.gz	NZ_WLXG01000037.1	188922	189611	+	cpsC	1-690/690	===============	0/0	100	96.38	S.uberis_mastitis		cpsC
GCF_009706755.1_ASM970675v1_genomic.fna.gz	NZ_WLXG01000037.1	189622	190359	+	cpsD/cps4D	1-738/738	===============	0/0	100	97.97	S.uberis_mastitis		cpsD/cps4D
GCF_009706755.1_ASM970675v1_genomic.fna.gz	NZ_WLXG01000037.1	192225	192827	+	pglC/cps4E	1-603/603	===============	0/0	100	97.18	S.uberis_mastitis		pglC/cps4E
GCF_009706755.1_ASM970675v1_genomic.fna.gz	NZ_WLXG01000037.1	194529	195305	+	cpsM	1-777/777	===============	0/0	100	99.61	S.uberis_mastitis		cpsM
GCF_009706755.1_ASM970675v1_genomic.fna.gz	NZ_WLXG01000037.1	339461	340297	-	putative_surface-anchored_protein	1-837/837	===============	0/0	100	99.4	S.uberis_mastitis		putative_surface-anchored_protein [CAR41974.1] [SUB0888]
GCF_009706755.1_ASM970675v1_genomic.fna.gz	NZ_WLXG01000037.1	345198	346127	-	lmb	1-930/930	===============	0/0	100	100	S.uberis_mastitis		lmb [CAR41964.1] [SUB0884]
GCF_009706755.1_ASM970675v1_genomic.fna.gz	NZ_WLXG01000037.1	347906	348664	-	srtA	1-759/759	===============	0/0	100	99.61	S.uberis_mastitis		srtA [CAR41958.1]
GCF_009706785.1_ASM970678v1_genomic.fna.gz	NZ_WLXI01000005.1	59933	60667	+	fabG_1/cylG	1-735/735	===============	0/0	100	100	S.uberis_mastitis		fabG_1/cylG
GCF_009706785.1_ASM970678v1_genomic.fna.gz	NZ_WLXI01000013.1	74805	76040	-	hasB2	1-1236/1236	===============	0/0	100	96.76	S.uberis_mastitis		hasB2 [CAR42292.1]
GCF_009706785.1_ASM970678v1_genomic.fna.gz	NZ_WLXI01000016.1	4383	5882	-	mga	1-1500/1500	===============	0/0	100	97.8	S.uberis_mastitis		mga [CAR40575.1]
GCF_009706785.1_ASM970678v1_genomic.fna.gz	NZ_WLXI01000016.1	6191	7738	+	lbp	1-1548/1548	===============	0/0	100	97.74	S.uberis_mastitis		lbp [CAR40577.1] [sub0145]
GCF_009706785.1_ASM970678v1_genomic.fna.gz	NZ_WLXI01000036.1	20061	22697	+	sua	1-2637/2637	===============	0/0	100	99.28	S.uberis_mastitis		sua [CAR43489.1]
GCF_009706785.1_ASM970678v1_genomic.fna.gz	NZ_WLXI01000036.1	36714	37540	+	oppF	1-825/825	========/======	2020-02-02	100	99.76	S.uberis_mastitis		oppF [CAC37637.1]
GCF_009706785.1_ASM970678v1_genomic.fna.gz	NZ_WLXI01000037.1	167862	168620	+	srtA	1-759/759	===============	0/0	100	99.74	S.uberis_mastitis		srtA [CAR41958.1]
GCF_009706785.1_ASM970678v1_genomic.fna.gz	NZ_WLXI01000037.1	170399	171328	+	lmb	1-930/930	===============	0/0	100	100	S.uberis_mastitis		lmb [CAR41964.1] [SUB0884]
GCF_009706785.1_ASM970678v1_genomic.fna.gz	NZ_WLXI01000037.1	176224	177060	+	putative_surface-anchored_protein	1-837/837	===============	0/0	100	97.25	S.uberis_mastitis		putative_surface-anchored_protein [CAR41974.1] [SUB0888]
GCF_009706785.1_ASM970678v1_genomic.fna.gz	NZ_WLXI01000040.1	175570	176904	-	biofilm_putative_glycosyltransferase_2	1-1335/1335	===============	0/0	100	100	S.uberis_mastitis		biofilm_putative_glycosyltransferase_2 [CAR41301.1] [sub0539]
GCF_009706785.1_ASM970678v1_genomic.fna.gz	NZ_WLXI01000040.1	176906	177904	-	biofilm_putative_glycosyltransferase	1-999/999	===============	0/0	100	99.5	S.uberis_mastitis		biofilm_putative_glycosyltransferase [CAR41299.1] [SUB0538]
GCF_009706785.1_ASM970678v1_genomic.fna.gz	NZ_WLXI01000047.1	1420	4854	+	scpA	1-3435/3435	===============	0/0	100	99.27	S.uberis_mastitis		scpA [CAR42550.1] [SUB1154]
GCF_009706785.1_ASM970678v1_genomic.fna.gz	NZ_WLXI01000047.1	49382	51034	-	rqcH/fbp54	1-1653/1653	===============	0/0	100	98.37	S.uberis_mastitis		rqcH/fbp54
GCF_009706785.1_ASM970678v1_genomic.fna.gz	NZ_WLXI01000047.1	115220	116686	+	tagU_3/cps4A	1-1467/1467	===============	0/0	100	99.93	S.uberis_mastitis		tagU_3/cps4A
GCF_009706785.1_ASM970678v1_genomic.fna.gz	NZ_WLXI01000047.1	116683	117414	+	cpsB	1-732/732	===============	0/0	100	100	S.uberis_mastitis		cpsB
GCF_009706785.1_ASM970678v1_genomic.fna.gz	NZ_WLXI01000047.1	117423	118112	+	cpsC	1-690/690	===============	0/0	100	100	S.uberis_mastitis		cpsC
GCF_009706785.1_ASM970678v1_genomic.fna.gz	NZ_WLXI01000047.1	118123	118860	+	cpsD/cps4D	1-738/738	===============	0/0	100	100	S.uberis_mastitis		cpsD/cps4D
GCF_009706785.1_ASM970678v1_genomic.fna.gz	NZ_WLXI01000047.1	120726	121328	+	pglC/cps4E	1-603/603	===============	0/0	100	100	S.uberis_mastitis		pglC/cps4E
GCF_009706785.1_ASM970678v1_genomic.fna.gz	NZ_WLXI01000054.1	52456	53283	-	YqxC	1-828/828	===============	0/0	100	100	S.uberis_mastitis		YqxC [CAR42774.1]
GCF_009706785.1_ASM970678v1_genomic.fna.gz	NZ_WLXI01000057.1	101590	102237	-	scaR	1-648/648	===============	0/0	100	99.23	S.uberis_mastitis		scaR [CAR41166.1] [SUB0472]
GCF_009706785.1_ASM970678v1_genomic.fna.gz	NZ_WLXI01000057.1	102383	103315	+	mtuA	1-933/933	===============	0/0	100	99.14	S.uberis_mastitis		mtuA [CAR41168.1] [SUB0473]
GCF_009706785.1_ASM970678v1_genomic.fna.gz	NZ_WLXI01000057.1	103375	104097	+	mtsB	1-723/723	===============	0/0	100	99.72	S.uberis_mastitis		mtsB [CAR41170.1] [SUB0474]
GCF_009706785.1_ASM970678v1_genomic.fna.gz	NZ_WLXI01000064.1	12378	13238	-	pauA	1-861/861	===============	0/0	100	99.07	S.uberis_mastitis		pauA [CAR43782.1]
GCF_009706785.1_ASM970678v1_genomic.fna.gz	NZ_WLXI01000064.1	13466	13975	-	fbpS	1-510/510	===============	0/0	100	97.84	S.uberis_mastitis		fbpS [CAR42461.1]
GCF_009706785.1_ASM970678v1_genomic.fna.gz	NZ_WLXI01000064.1	103885	105138	+	hasA	1-1254/1254	===============	0/0	100	100	S.uberis_mastitis		hasA [CAB46918.2]
GCF_009706785.1_ASM970678v1_genomic.fna.gz	NZ_WLXI01000064.1	105163	106368	+	hasB1	1-1206/1206	===============	0/0	100	100	S.uberis_mastitis		hasB1 [CAR43609.1]
GCF_009706785.1_ASM970678v1_genomic.fna.gz	NZ_WLXI01000064.1	109269	110183	-	gtaB/hasC	1-915/915	===============	0/0	100	100	S.uberis_mastitis		gtaB/hasC
GCF_009706785.1_ASM970678v1_genomic.fna.gz	NZ_WLXI01000064.1	110213	111229	-	hasC_homologue_gpsA	1-1017/1017	===============	0/0	100	99.61	S.uberis_mastitis		hasC_homologue_gpsA [CAR43601.1]
GCF_009706785.1_ASM970678v1_genomic.fna.gz	NZ_WLXI01000064.1	111862	113571	+	cylA	1-1710/1710	===============	0/0	100	99.88	S.uberis_mastitis		cylA
GCF_009706805.1_ASM970680v1_genomic.fna.gz	NZ_WLXL01000004.1	52003	53502	-	mga	1-1500/1500	===============	0/0	100	98	S.uberis_mastitis		mga [CAR40575.1]
GCF_009706805.1_ASM970680v1_genomic.fna.gz	NZ_WLXL01000005.1	43596	44243	-	scaR	1-648/648	===============	0/0	100	99.69	S.uberis_mastitis		scaR [CAR41166.1] [SUB0472]
GCF_009706805.1_ASM970680v1_genomic.fna.gz	NZ_WLXL01000005.1	44389	45321	+	mtuA	1-933/933	===============	0/0	100	99.46	S.uberis_mastitis		mtuA [CAR41168.1] [SUB0473]
GCF_009706805.1_ASM970680v1_genomic.fna.gz	NZ_WLXL01000005.1	45381	46103	+	mtsB	1-723/723	===============	0/0	100	99.58	S.uberis_mastitis		mtsB [CAR41170.1] [SUB0474]
GCF_009706805.1_ASM970680v1_genomic.fna.gz	NZ_WLXL01000011.1	98046	98822	-	cpsM	1-777/777	===============	0/0	100	100	S.uberis_mastitis		cpsM
GCF_009706805.1_ASM970680v1_genomic.fna.gz	NZ_WLXL01000011.1	100524	101126	-	pglC/cps4E	1-603/603	===============	0/0	100	96.85	S.uberis_mastitis		pglC/cps4E
GCF_009706805.1_ASM970680v1_genomic.fna.gz	NZ_WLXL01000011.1	102992	103729	-	cpsD/cps4D	1-738/738	===============	0/0	100	96.07	S.uberis_mastitis		cpsD/cps4D
GCF_009706805.1_ASM970680v1_genomic.fna.gz	NZ_WLXL01000011.1	103740	104429	-	cpsC	1-690/690	===============	0/0	100	97.68	S.uberis_mastitis		cpsC
GCF_009706805.1_ASM970680v1_genomic.fna.gz	NZ_WLXL01000011.1	104438	105169	-	cpsB	1-732/732	===============	0/0	100	95.49	S.uberis_mastitis		cpsB
GCF_009706805.1_ASM970680v1_genomic.fna.gz	NZ_WLXL01000011.1	105166	106632	-	tagU_3/cps4A	1-1467/1467	===============	0/0	100	93.05	S.uberis_mastitis		tagU_3/cps4A
GCF_009706805.1_ASM970680v1_genomic.fna.gz	NZ_WLXL01000011.1	186890	188542	+	rqcH/fbp54	1-1653/1653	===============	0/0	100	98.37	S.uberis_mastitis		rqcH/fbp54
GCF_009706805.1_ASM970680v1_genomic.fna.gz	NZ_WLXL01000011.1	233069	236503	-	scpA	1-3435/3435	===============	0/0	100	99.33	S.uberis_mastitis		scpA [CAR42550.1] [SUB1154]
GCF_009706805.1_ASM970680v1_genomic.fna.gz	NZ_WLXL01000012.1	14316	15230	-	gtaB/hasC	1-915/915	===============	0/0	100	100	S.uberis_mastitis		gtaB/hasC
GCF_009706805.1_ASM970680v1_genomic.fna.gz	NZ_WLXL01000012.1	15260	16276	-	hasC_homologue_gpsA	1-1017/1017	===============	0/0	100	99.61	S.uberis_mastitis		hasC_homologue_gpsA [CAR43601.1]
GCF_009706805.1_ASM970680v1_genomic.fna.gz	NZ_WLXL01000012.1	16909	18618	+	cylA	1-1710/1710	===============	0/0	100	100	S.uberis_mastitis		cylA
GCF_009706805.1_ASM970680v1_genomic.fna.gz	NZ_WLXL01000012.1	65425	68061	+	sua	1-2637/2637	===============	0/0	100	98.86	S.uberis_mastitis		sua [CAR43489.1]
GCF_009706805.1_ASM970680v1_genomic.fna.gz	NZ_WLXL01000012.1	82079	82905	+	oppF	1-825/825	========/======	2020-02-02	100	99.76	S.uberis_mastitis		oppF [CAC37637.1]
GCF_009706805.1_ASM970680v1_genomic.fna.gz	NZ_WLXL01000012.1	208441	209175	+	fabG_1/cylG	1-735/735	===============	0/0	100	100	S.uberis_mastitis		fabG_1/cylG
GCF_009706805.1_ASM970680v1_genomic.fna.gz	NZ_WLXL01000013.1	90587	91447	-	pauA	1-861/861	===============	0/0	100	99.19	S.uberis_mastitis		pauA [CAR43782.1]
GCF_009706805.1_ASM970680v1_genomic.fna.gz	NZ_WLXL01000013.1	91676	92185	-	fbpS	1-510/510	===============	0/0	100	97.84	S.uberis_mastitis		fbpS [CAR42461.1]
GCF_009706805.1_ASM970680v1_genomic.fna.gz	NZ_WLXL01000021.1	81275	82609	-	biofilm_putative_glycosyltransferase_2	1-1335/1335	===============	0/0	100	99.62	S.uberis_mastitis		biofilm_putative_glycosyltransferase_2 [CAR41301.1] [sub0539]
GCF_009706805.1_ASM970680v1_genomic.fna.gz	NZ_WLXL01000021.1	82611	83609	-	biofilm_putative_glycosyltransferase	1-999/999	===============	0/0	100	99.8	S.uberis_mastitis		biofilm_putative_glycosyltransferase [CAR41299.1] [SUB0538]
GCF_009706805.1_ASM970680v1_genomic.fna.gz	NZ_WLXL01000029.1	61669	62496	+	YqxC	1-828/828	===============	0/0	100	100	S.uberis_mastitis		YqxC [CAR42774.1]
GCF_009706805.1_ASM970680v1_genomic.fna.gz	NZ_WLXL01000031.1	174212	175141	+	lmb	1-930/930	===============	0/0	100	99.68	S.uberis_mastitis		lmb [CAR41964.1] [SUB0884]
GCF_009706805.1_ASM970680v1_genomic.fna.gz	NZ_WLXL01000031.1	183822	184658	+	putative_surface-anchored_protein	1-837/837	===============	0/0	100	97.73	S.uberis_mastitis		putative_surface-anchored_protein [CAR41974.1] [SUB0888]
GCF_009706815.1_ASM970681v1_genomic.fna.gz	NZ_WLXH01000018.1	48849	50348	-	mga	1-1500/1500	===============	0/0	100	97.8	S.uberis_mastitis		mga [CAR40575.1]
GCF_009706815.1_ASM970681v1_genomic.fna.gz	NZ_WLXH01000018.1	50657	52204	+	lbp	1-1548/1548	===============	0/0	100	97.74	S.uberis_mastitis		lbp [CAR40577.1] [sub0145]
GCF_009706815.1_ASM970681v1_genomic.fna.gz	NZ_WLXH01000019.1	45442	45951	+	fbpS	1-510/510	===============	0/0	100	97.84	S.uberis_mastitis		fbpS [CAR42461.1]
GCF_009706815.1_ASM970681v1_genomic.fna.gz	NZ_WLXH01000019.1	46179	47039	+	pauA	1-861/861	===============	0/0	100	99.07	S.uberis_mastitis		pauA [CAR43782.1]
GCF_009706815.1_ASM970681v1_genomic.fna.gz	NZ_WLXH01000020.1	105537	106364	+	YqxC	1-828/828	===============	0/0	100	100	S.uberis_mastitis		YqxC [CAR42774.1]
GCF_009706815.1_ASM970681v1_genomic.fna.gz	NZ_WLXH01000023.1	1420	4854	+	scpA	1-3435/3435	===============	0/0	100	99.27	S.uberis_mastitis		scpA [CAR42550.1] [SUB1154]
GCF_009706815.1_ASM970681v1_genomic.fna.gz	NZ_WLXH01000023.1	49382	51034	-	rqcH/fbp54	1-1653/1653	===============	0/0	100	98.37	S.uberis_mastitis		rqcH/fbp54
GCF_009706815.1_ASM970681v1_genomic.fna.gz	NZ_WLXH01000023.1	115220	116686	+	tagU_3/cps4A	1-1467/1467	===============	0/0	100	99.93	S.uberis_mastitis		tagU_3/cps4A
GCF_009706815.1_ASM970681v1_genomic.fna.gz	NZ_WLXH01000023.1	116683	117414	+	cpsB	1-732/732	===============	0/0	100	100	S.uberis_mastitis		cpsB
GCF_009706815.1_ASM970681v1_genomic.fna.gz	NZ_WLXH01000023.1	117423	118112	+	cpsC	1-690/690	===============	0/0	100	100	S.uberis_mastitis		cpsC
GCF_009706815.1_ASM970681v1_genomic.fna.gz	NZ_WLXH01000023.1	118123	118860	+	cpsD/cps4D	1-738/738	===============	0/0	100	100	S.uberis_mastitis		cpsD/cps4D
GCF_009706815.1_ASM970681v1_genomic.fna.gz	NZ_WLXH01000023.1	120726	121328	+	pglC/cps4E	1-603/603	===============	0/0	100	100	S.uberis_mastitis		pglC/cps4E
GCF_009706815.1_ASM970681v1_genomic.fna.gz	NZ_WLXH01000026.1	169658	170416	+	srtA	1-759/759	===============	0/0	100	99.74	S.uberis_mastitis		srtA [CAR41958.1]
GCF_009706815.1_ASM970681v1_genomic.fna.gz	NZ_WLXH01000026.1	172195	173124	+	lmb	1-930/930	===============	0/0	100	100	S.uberis_mastitis		lmb [CAR41964.1] [SUB0884]
GCF_009706815.1_ASM970681v1_genomic.fna.gz	NZ_WLXH01000026.1	178020	178856	+	putative_surface-anchored_protein	1-837/837	===============	0/0	100	97.25	S.uberis_mastitis		putative_surface-anchored_protein [CAR41974.1] [SUB0888]
GCF_009706815.1_ASM970681v1_genomic.fna.gz	NZ_WLXH01000027.1	114418	115752	-	biofilm_putative_glycosyltransferase_2	1-1335/1335	===============	0/0	100	100	S.uberis_mastitis		biofilm_putative_glycosyltransferase_2 [CAR41301.1] [sub0539]
GCF_009706815.1_ASM970681v1_genomic.fna.gz	NZ_WLXH01000027.1	115754	116752	-	biofilm_putative_glycosyltransferase	1-999/999	===============	0/0	100	99.5	S.uberis_mastitis		biofilm_putative_glycosyltransferase [CAR41299.1] [SUB0538]
GCF_009706815.1_ASM970681v1_genomic.fna.gz	NZ_WLXH01000031.1	654	1889	+	hasB2	1-1236/1236	===============	0/0	100	96.76	S.uberis_mastitis		hasB2 [CAR42292.1]
GCF_009706815.1_ASM970681v1_genomic.fna.gz	NZ_WLXH01000038.1	14760	15482	-	mtsB	1-723/723	===============	0/0	100	99.72	S.uberis_mastitis		mtsB [CAR41170.1] [SUB0474]
GCF_009706815.1_ASM970681v1_genomic.fna.gz	NZ_WLXH01000038.1	15542	16474	-	mtuA	1-933/933	===============	0/0	100	99.14	S.uberis_mastitis		mtuA [CAR41168.1] [SUB0473]
GCF_009706815.1_ASM970681v1_genomic.fna.gz	NZ_WLXH01000038.1	16620	17267	+	scaR	1-648/648	===============	0/0	100	99.23	S.uberis_mastitis		scaR [CAR41166.1] [SUB0472]
GCF_009706815.1_ASM970681v1_genomic.fna.gz	NZ_WLXH01000043.1	44054	45307	+	hasA	1-1254/1254	===============	0/0	100	100	S.uberis_mastitis		hasA [CAB46918.2]
GCF_009706815.1_ASM970681v1_genomic.fna.gz	NZ_WLXH01000043.1	45332	46537	+	hasB1	1-1206/1206	===============	0/0	100	100	S.uberis_mastitis		hasB1 [CAR43609.1]
GCF_009706815.1_ASM970681v1_genomic.fna.gz	NZ_WLXH01000043.1	49438	50352	-	gtaB/hasC	1-915/915	===============	0/0	100	100	S.uberis_mastitis		gtaB/hasC
GCF_009706815.1_ASM970681v1_genomic.fna.gz	NZ_WLXH01000043.1	50382	51398	-	hasC_homologue_gpsA	1-1017/1017	===============	0/0	100	99.61	S.uberis_mastitis		hasC_homologue_gpsA [CAR43601.1]
GCF_009706815.1_ASM970681v1_genomic.fna.gz	NZ_WLXH01000043.1	52031	53740	+	cylA	1-1710/1710	===============	0/0	100	99.88	S.uberis_mastitis		cylA
GCF_009706815.1_ASM970681v1_genomic.fna.gz	NZ_WLXH01000055.1	54756	57392	+	sua	1-2637/2637	===============	0/0	100	99.28	S.uberis_mastitis		sua [CAR43489.1]
GCF_009706815.1_ASM970681v1_genomic.fna.gz	NZ_WLXH01000055.1	71409	72235	+	oppF	1-825/825	========/======	2020-02-02	100	99.76	S.uberis_mastitis		oppF [CAC37637.1]
GCF_009706815.1_ASM970681v1_genomic.fna.gz	NZ_WLXH01000055.1	191448	192182	+	fabG_1/cylG	1-735/735	===============	0/0	100	100	S.uberis_mastitis		fabG_1/cylG
GCF_009706825.1_ASM970682v1_genomic.fna.gz	NZ_WLXJ01000010.1	11395	12861	+	tagU_3/cps4A	1-1467/1467	===============	0/0	100	93.18	S.uberis_mastitis		tagU_3/cps4A
GCF_009706825.1_ASM970682v1_genomic.fna.gz	NZ_WLXJ01000010.1	12858	13589	+	cpsB	1-732/732	===============	0/0	100	98.5	S.uberis_mastitis		cpsB
GCF_009706825.1_ASM970682v1_genomic.fna.gz	NZ_WLXJ01000010.1	13598	14287	+	cpsC	1-690/690	===============	0/0	100	97.39	S.uberis_mastitis		cpsC
GCF_009706825.1_ASM970682v1_genomic.fna.gz	NZ_WLXJ01000010.1	14298	15035	+	cpsD/cps4D	1-738/738	===============	0/0	100	98.24	S.uberis_mastitis		cpsD/cps4D
GCF_009706825.1_ASM970682v1_genomic.fna.gz	NZ_WLXJ01000010.1	16900	17486	+	pglC/cps4E	1-587/603	===============	0/0	97.35	97.27	S.uberis_mastitis		pglC/cps4E
GCF_009706825.1_ASM970682v1_genomic.fna.gz	NZ_WLXJ01000010.1	21789	23183	+	cpsL	1-1395/1395	===============	0/0	100	100	S.uberis_mastitis		cpsL
GCF_009706825.1_ASM970682v1_genomic.fna.gz	NZ_WLXJ01000010.1	24177	25199	+	legI/neuB	1-1023/1023	===============	0/0	100	100	S.uberis_mastitis		legI/neuB
GCF_009706825.1_ASM970682v1_genomic.fna.gz	NZ_WLXJ01000010.1	25230	26384	+	neuC	1-1155/1155	===============	0/0	100	100	S.uberis_mastitis		neuC
GCF_009706825.1_ASM970682v1_genomic.fna.gz	NZ_WLXJ01000010.1	26374	27003	+	epsM/neuD	1-630/630	===============	0/0	100	100	S.uberis_mastitis		epsM/neuD
GCF_009706825.1_ASM970682v1_genomic.fna.gz	NZ_WLXJ01000010.1	27017	28249	+	neuA_1	1-1233/1233	===============	0/0	100	100	S.uberis_mastitis		neuA_1
GCF_009706825.1_ASM970682v1_genomic.fna.gz	NZ_WLXJ01000017.1	1420	4854	+	scpA	1-3435/3435	===============	0/0	100	99.27	S.uberis_mastitis		scpA [CAR42550.1] [SUB1154]
GCF_009706825.1_ASM970682v1_genomic.fna.gz	NZ_WLXJ01000017.1	49380	51032	-	rqcH/fbp54	1-1653/1653	===============	0/0	100	98.37	S.uberis_mastitis		rqcH/fbp54
GCF_009706825.1_ASM970682v1_genomic.fna.gz	NZ_WLXJ01000019.1	59933	60667	+	fabG_1/cylG	1-735/735	===============	0/0	100	100	S.uberis_mastitis		fabG_1/cylG
GCF_009706825.1_ASM970682v1_genomic.fna.gz	NZ_WLXJ01000021.1	59335	60161	-	oppF	1-825/825	========/======	2020-02-02	100	99.76	S.uberis_mastitis		oppF [CAC37637.1]
GCF_009706825.1_ASM970682v1_genomic.fna.gz	NZ_WLXJ01000021.1	74178	76814	-	sua	1-2637/2637	===============	0/0	100	99.28	S.uberis_mastitis		sua [CAR43489.1]
GCF_009706825.1_ASM970682v1_genomic.fna.gz	NZ_WLXJ01000021.1	138576	140285	-	cylA	1-1710/1710	===============	0/0	100	99.88	S.uberis_mastitis		cylA
GCF_009706825.1_ASM970682v1_genomic.fna.gz	NZ_WLXJ01000021.1	140918	141934	+	hasC_homologue_gpsA	1-1017/1017	===============	0/0	100	99.61	S.uberis_mastitis		hasC_homologue_gpsA [CAR43601.1]
GCF_009706825.1_ASM970682v1_genomic.fna.gz	NZ_WLXJ01000021.1	141964	142878	+	gtaB/hasC	1-915/915	===============	0/0	100	100	S.uberis_mastitis		gtaB/hasC
GCF_009706825.1_ASM970682v1_genomic.fna.gz	NZ_WLXJ01000021.1	145779	146984	-	hasB1	1-1206/1206	===============	0/0	100	100	S.uberis_mastitis		hasB1 [CAR43609.1]
GCF_009706825.1_ASM970682v1_genomic.fna.gz	NZ_WLXJ01000021.1	147009	148262	-	hasA	1-1254/1254	===============	0/0	100	100	S.uberis_mastitis		hasA [CAB46918.2]
GCF_009706825.1_ASM970682v1_genomic.fna.gz	NZ_WLXJ01000021.1	238172	238681	+	fbpS	1-510/510	===============	0/0	100	97.84	S.uberis_mastitis		fbpS [CAR42461.1]
GCF_009706825.1_ASM970682v1_genomic.fna.gz	NZ_WLXJ01000021.1	238909	239769	+	pauA	1-861/861	===============	0/0	100	99.07	S.uberis_mastitis		pauA [CAR43782.1]
GCF_009706825.1_ASM970682v1_genomic.fna.gz	NZ_WLXJ01000022.1	68611	69447	-	putative_surface-anchored_protein	1-837/837	===============	0/0	100	97.25	S.uberis_mastitis		putative_surface-anchored_protein [CAR41974.1] [SUB0888]
GCF_009706825.1_ASM970682v1_genomic.fna.gz	NZ_WLXJ01000022.1	74343	75272	-	lmb	1-930/930	===============	0/0	100	100	S.uberis_mastitis		lmb [CAR41964.1] [SUB0884]
GCF_009706825.1_ASM970682v1_genomic.fna.gz	NZ_WLXJ01000022.1	77051	77809	-	srtA	1-759/759	===============	0/0	100	99.74	S.uberis_mastitis		srtA [CAR41958.1]
GCF_009706825.1_ASM970682v1_genomic.fna.gz	NZ_WLXJ01000022.1	426528	427862	-	biofilm_putative_glycosyltransferase_2	1-1335/1335	===============	0/0	100	100	S.uberis_mastitis		biofilm_putative_glycosyltransferase_2 [CAR41301.1] [sub0539]
GCF_009706825.1_ASM970682v1_genomic.fna.gz	NZ_WLXJ01000022.1	427864	428862	-	biofilm_putative_glycosyltransferase	1-999/999	===============	0/0	100	99.5	S.uberis_mastitis		biofilm_putative_glycosyltransferase [CAR41299.1] [SUB0538]
GCF_009706825.1_ASM970682v1_genomic.fna.gz	NZ_WLXJ01000022.1	474014	474736	-	mtsB	1-723/723	===============	0/0	100	99.72	S.uberis_mastitis		mtsB [CAR41170.1] [SUB0474]
GCF_009706825.1_ASM970682v1_genomic.fna.gz	NZ_WLXJ01000022.1	474796	475728	-	mtuA	1-933/933	===============	0/0	100	99.14	S.uberis_mastitis		mtuA [CAR41168.1] [SUB0473]
GCF_009706825.1_ASM970682v1_genomic.fna.gz	NZ_WLXJ01000022.1	475874	476521	+	scaR	1-648/648	===============	0/0	100	99.23	S.uberis_mastitis		scaR [CAR41166.1] [SUB0472]
GCF_009706825.1_ASM970682v1_genomic.fna.gz	NZ_WLXJ01000027.1	9844	11391	-	lbp	1-1548/1548	===============	0/0	100	97.74	S.uberis_mastitis		lbp [CAR40577.1] [sub0145]
GCF_009706825.1_ASM970682v1_genomic.fna.gz	NZ_WLXJ01000027.1	11700	13199	+	mga	1-1500/1500	===============	0/0	100	97.87	S.uberis_mastitis		mga [CAR40575.1]
GCF_009706825.1_ASM970682v1_genomic.fna.gz	NZ_WLXJ01000034.1	105537	106364	+	YqxC	1-828/828	===============	0/0	100	99.88	S.uberis_mastitis		YqxC [CAR42774.1]
GCF_009706845.1_ASM970684v1_genomic.fna.gz	NZ_WLXK01000018.1	50299	51798	-	mga	1-1500/1500	===============	0/0	100	97.87	S.uberis_mastitis		mga [CAR40575.1]
GCF_009706845.1_ASM970684v1_genomic.fna.gz	NZ_WLXK01000018.1	52107	53654	+	lbp	1-1548/1548	===============	0/0	100	97.74	S.uberis_mastitis		lbp [CAR40577.1] [sub0145]
GCF_009706845.1_ASM970684v1_genomic.fna.gz	NZ_WLXK01000022.1	59244	60070	-	oppF	1-825/825	========/======	2020-02-02	100	99.76	S.uberis_mastitis		oppF [CAC37637.1]
GCF_009706845.1_ASM970684v1_genomic.fna.gz	NZ_WLXK01000022.1	74087	76723	-	sua	1-2637/2637	===============	0/0	100	99.28	S.uberis_mastitis		sua [CAR43489.1]
GCF_009706845.1_ASM970684v1_genomic.fna.gz	NZ_WLXK01000022.1	138484	140193	-	cylA	1-1710/1710	===============	0/0	100	99.88	S.uberis_mastitis		cylA
GCF_009706845.1_ASM970684v1_genomic.fna.gz	NZ_WLXK01000022.1	140826	141842	+	hasC_homologue_gpsA	1-1017/1017	===============	0/0	100	99.61	S.uberis_mastitis		hasC_homologue_gpsA [CAR43601.1]
GCF_009706845.1_ASM970684v1_genomic.fna.gz	NZ_WLXK01000022.1	141872	142786	+	gtaB/hasC	1-915/915	===============	0/0	100	100	S.uberis_mastitis		gtaB/hasC
GCF_009706845.1_ASM970684v1_genomic.fna.gz	NZ_WLXK01000022.1	145687	146892	-	hasB1	1-1206/1206	===============	0/0	100	100	S.uberis_mastitis		hasB1 [CAR43609.1]
GCF_009706845.1_ASM970684v1_genomic.fna.gz	NZ_WLXK01000022.1	146917	148170	-	hasA	1-1254/1254	===============	0/0	100	100	S.uberis_mastitis		hasA [CAB46918.2]
GCF_009706845.1_ASM970684v1_genomic.fna.gz	NZ_WLXK01000022.1	238080	238589	+	fbpS	1-510/510	===============	0/0	100	97.84	S.uberis_mastitis		fbpS [CAR42461.1]
GCF_009706845.1_ASM970684v1_genomic.fna.gz	NZ_WLXK01000022.1	238817	239677	+	pauA	1-861/861	===============	0/0	100	99.07	S.uberis_mastitis		pauA [CAR43782.1]
GCF_009706845.1_ASM970684v1_genomic.fna.gz	NZ_WLXK01000023.1	45426	46658	-	neuA_1	1-1233/1233	===============	0/0	100	100	S.uberis_mastitis		neuA_1
GCF_009706845.1_ASM970684v1_genomic.fna.gz	NZ_WLXK01000023.1	46672	47301	-	epsM/neuD	1-630/630	===============	0/0	100	100	S.uberis_mastitis		epsM/neuD
GCF_009706845.1_ASM970684v1_genomic.fna.gz	NZ_WLXK01000023.1	47291	48445	-	neuC	1-1155/1155	===============	0/0	100	100	S.uberis_mastitis		neuC
GCF_009706845.1_ASM970684v1_genomic.fna.gz	NZ_WLXK01000023.1	48476	49498	-	legI/neuB	1-1023/1023	===============	0/0	100	100	S.uberis_mastitis		legI/neuB
GCF_009706845.1_ASM970684v1_genomic.fna.gz	NZ_WLXK01000023.1	50492	51886	-	cpsL	1-1395/1395	===============	0/0	100	100	S.uberis_mastitis		cpsL
GCF_009706845.1_ASM970684v1_genomic.fna.gz	NZ_WLXK01000023.1	56189	56775	-	pglC/cps4E	1-587/603	===============	0/0	97.35	97.27	S.uberis_mastitis		pglC/cps4E
GCF_009706845.1_ASM970684v1_genomic.fna.gz	NZ_WLXK01000023.1	58640	59377	-	cpsD/cps4D	1-738/738	===============	0/0	100	98.24	S.uberis_mastitis		cpsD/cps4D
GCF_009706845.1_ASM970684v1_genomic.fna.gz	NZ_WLXK01000023.1	59388	60077	-	cpsC	1-690/690	===============	0/0	100	97.39	S.uberis_mastitis		cpsC
GCF_009706845.1_ASM970684v1_genomic.fna.gz	NZ_WLXK01000023.1	60086	60817	-	cpsB	1-732/732	===============	0/0	100	98.5	S.uberis_mastitis		cpsB
GCF_009706845.1_ASM970684v1_genomic.fna.gz	NZ_WLXK01000023.1	60814	62280	-	tagU_3/cps4A	1-1467/1467	===============	0/0	100	93.18	S.uberis_mastitis		tagU_3/cps4A
GCF_009706845.1_ASM970684v1_genomic.fna.gz	NZ_WLXK01000023.1	126468	128120	+	rqcH/fbp54	1-1653/1653	===============	0/0	100	98.37	S.uberis_mastitis		rqcH/fbp54
GCF_009706845.1_ASM970684v1_genomic.fna.gz	NZ_WLXK01000023.1	172646	176080	-	scpA	1-3435/3435	===============	0/0	100	99.27	S.uberis_mastitis		scpA [CAR42550.1] [SUB1154]
GCF_009706845.1_ASM970684v1_genomic.fna.gz	NZ_WLXK01000025.1	105537	106364	+	YqxC	1-828/828	===============	0/0	100	99.88	S.uberis_mastitis		YqxC [CAR42774.1]
GCF_009706845.1_ASM970684v1_genomic.fna.gz	NZ_WLXK01000027.1	101703	102350	-	scaR	1-648/648	===============	0/0	100	99.23	S.uberis_mastitis		scaR [CAR41166.1] [SUB0472]
GCF_009706845.1_ASM970684v1_genomic.fna.gz	NZ_WLXK01000027.1	102496	103428	+	mtuA	1-933/933	===============	0/0	100	99.14	S.uberis_mastitis		mtuA [CAR41168.1] [SUB0473]
GCF_009706845.1_ASM970684v1_genomic.fna.gz	NZ_WLXK01000027.1	103488	104210	+	mtsB	1-723/723	===============	0/0	100	99.72	S.uberis_mastitis		mtsB [CAR41170.1] [SUB0474]
GCF_009706845.1_ASM970684v1_genomic.fna.gz	NZ_WLXK01000027.1	149362	150360	+	biofilm_putative_glycosyltransferase	1-999/999	===============	0/0	100	99.5	S.uberis_mastitis		biofilm_putative_glycosyltransferase [CAR41299.1] [SUB0538]
GCF_009706845.1_ASM970684v1_genomic.fna.gz	NZ_WLXK01000027.1	150362	151696	+	biofilm_putative_glycosyltransferase_2	1-1335/1335	===============	0/0	100	100	S.uberis_mastitis		biofilm_putative_glycosyltransferase_2 [CAR41301.1] [sub0539]
GCF_009706845.1_ASM970684v1_genomic.fna.gz	NZ_WLXK01000027.1	495127	495885	+	srtA	1-759/759	===============	0/0	100	99.74	S.uberis_mastitis		srtA [CAR41958.1]
GCF_009706845.1_ASM970684v1_genomic.fna.gz	NZ_WLXK01000027.1	497664	498593	+	lmb	1-930/930	===============	0/0	100	100	S.uberis_mastitis		lmb [CAR41964.1] [SUB0884]
GCF_009706845.1_ASM970684v1_genomic.fna.gz	NZ_WLXK01000027.1	503489	504325	+	putative_surface-anchored_protein	1-837/837	===============	0/0	100	97.25	S.uberis_mastitis		putative_surface-anchored_protein [CAR41974.1] [SUB0888]
GCF_009706845.1_ASM970684v1_genomic.fna.gz	NZ_WLXK01000029.1	3481	4215	+	fabG_1/cylG	1-735/735	===============	0/0	100	100	S.uberis_mastitis		fabG_1/cylG
GCF_009706885.1_ASM970688v1_genomic.fna.gz	NZ_WLXM01000006.1	41224	42690	+	tagU_3/cps4A	1-1467/1467	===============	0/0	100	93.39	S.uberis_mastitis		tagU_3/cps4A
GCF_009706885.1_ASM970688v1_genomic.fna.gz	NZ_WLXM01000006.1	42687	43418	+	cpsB	1-732/732	===============	0/0	100	98.22	S.uberis_mastitis		cpsB
GCF_009706885.1_ASM970688v1_genomic.fna.gz	NZ_WLXM01000006.1	43427	44116	+	cpsC	1-690/690	===============	0/0	100	96.38	S.uberis_mastitis		cpsC
GCF_009706885.1_ASM970688v1_genomic.fna.gz	NZ_WLXM01000006.1	44127	44864	+	cpsD/cps4D	1-738/738	===============	0/0	100	97.97	S.uberis_mastitis		cpsD/cps4D
GCF_009706885.1_ASM970688v1_genomic.fna.gz	NZ_WLXM01000006.1	46730	47332	+	pglC/cps4E	1-603/603	===============	0/0	100	96.52	S.uberis_mastitis		pglC/cps4E
GCF_009706885.1_ASM970688v1_genomic.fna.gz	NZ_WLXM01000006.1	49034	49810	+	cpsM	1-777/777	===============	0/0	100	99.87	S.uberis_mastitis		cpsM
GCF_009706885.1_ASM970688v1_genomic.fna.gz	NZ_WLXM01000008.1	12244	13743	+	mga	1-1500/1500	===============	0/0	100	97	S.uberis_mastitis		mga [CAR40575.1]
GCF_009706885.1_ASM970688v1_genomic.fna.gz	NZ_WLXM01000013.1	13651	14373	-	mtsB	1-723/723	===============	0/0	100	99.72	S.uberis_mastitis		mtsB [CAR41170.1] [SUB0474]
GCF_009706885.1_ASM970688v1_genomic.fna.gz	NZ_WLXM01000013.1	14433	15365	-	mtuA	1-933/933	===============	0/0	100	99.46	S.uberis_mastitis		mtuA [CAR41168.1] [SUB0473]
GCF_009706885.1_ASM970688v1_genomic.fna.gz	NZ_WLXM01000013.1	15511	16158	+	scaR	1-648/648	===============	0/0	100	99.69	S.uberis_mastitis		scaR [CAR41166.1] [SUB0472]
GCF_009706885.1_ASM970688v1_genomic.fna.gz	NZ_WLXM01000018.1	134225	135052	+	YqxC	1-828/828	===============	0/0	100	100	S.uberis_mastitis		YqxC [CAR42774.1]
GCF_009706885.1_ASM970688v1_genomic.fna.gz	NZ_WLXM01000021.1	34024	35022	+	biofilm_putative_glycosyltransferase	1-999/999	===============	0/0	100	99.6	S.uberis_mastitis		biofilm_putative_glycosyltransferase [CAR41299.1] [SUB0538]
GCF_009706885.1_ASM970688v1_genomic.fna.gz	NZ_WLXM01000021.1	35024	36358	+	biofilm_putative_glycosyltransferase_2	1-1335/1335	===============	0/0	100	100	S.uberis_mastitis		biofilm_putative_glycosyltransferase_2 [CAR41301.1] [sub0539]
GCF_009706885.1_ASM970688v1_genomic.fna.gz	NZ_WLXM01000023.1	257823	258581	+	srtA	1-759/759	===============	0/0	100	99.34	S.uberis_mastitis		srtA [CAR41958.1]
GCF_009706885.1_ASM970688v1_genomic.fna.gz	NZ_WLXM01000023.1	260360	261289	+	lmb	1-930/930	===============	0/0	100	99.68	S.uberis_mastitis		lmb [CAR41964.1] [SUB0884]
GCF_009706885.1_ASM970688v1_genomic.fna.gz	NZ_WLXM01000023.1	266190	267026	+	putative_surface-anchored_protein	1-837/837	===============	0/0	100	99.88	S.uberis_mastitis		putative_surface-anchored_protein [CAR41974.1] [SUB0888]
GCF_009706885.1_ASM970688v1_genomic.fna.gz	NZ_WLXM01000027.1	20984	21718	-	fabG_1/cylG	1-735/735	===============	0/0	100	100	S.uberis_mastitis		fabG_1/cylG
GCF_009706885.1_ASM970688v1_genomic.fna.gz	NZ_WLXM01000027.1	143414	144240	-	oppF	1-825/825	========/======	2020-02-02	100	99.76	S.uberis_mastitis		oppF [CAC37637.1]
GCF_009706885.1_ASM970688v1_genomic.fna.gz	NZ_WLXM01000027.1	158255	160891	-	sua	1-2637/2637	===============	0/0	100	99.47	S.uberis_mastitis		sua [CAR43489.1]
GCF_009706885.1_ASM970688v1_genomic.fna.gz	NZ_WLXM01000027.1	211718	213427	-	cylA	1-1710/1710	===============	0/0	100	98.83	S.uberis_mastitis		cylA
GCF_009706885.1_ASM970688v1_genomic.fna.gz	NZ_WLXM01000027.1	214060	215076	+	hasC_homologue_gpsA	1-1017/1017	===============	0/0	100	99.8	S.uberis_mastitis		hasC_homologue_gpsA [CAR43601.1]
GCF_009706885.1_ASM970688v1_genomic.fna.gz	NZ_WLXM01000027.1	215106	216020	+	gtaB/hasC	1-915/915	===============	0/0	100	99.78	S.uberis_mastitis		gtaB/hasC
GCF_009706885.1_ASM970688v1_genomic.fna.gz	NZ_WLXM01000027.1	218921	220126	-	hasB1	1-1206/1206	===============	0/0	100	100	S.uberis_mastitis		hasB1 [CAR43609.1]
GCF_009706885.1_ASM970688v1_genomic.fna.gz	NZ_WLXM01000027.1	220151	221404	-	hasA	1-1254/1254	===============	0/0	100	100	S.uberis_mastitis		hasA [CAB46918.2]
GCF_009706885.1_ASM970688v1_genomic.fna.gz	NZ_WLXM01000027.1	311341	311850	+	fbpS	1-510/510	===============	0/0	100	97.84	S.uberis_mastitis		fbpS [CAR42461.1]
GCF_009706885.1_ASM970688v1_genomic.fna.gz	NZ_WLXM01000027.1	312078	312938	+	pauA	1-861/861	===============	0/0	100	99.19	S.uberis_mastitis		pauA [CAR43782.1]
GCF_009706885.1_ASM970688v1_genomic.fna.gz	NZ_WLXM01000034.1	22418	25852	+	scpA	1-3435/3435	===============	0/0	100	99.36	S.uberis_mastitis		scpA [CAR42550.1] [SUB1154]
GCF_009706885.1_ASM970688v1_genomic.fna.gz	NZ_WLXM01000034.1	70380	72032	-	rqcH/fbp54	1-1653/1653	===============	0/0	100	98.19	S.uberis_mastitis		rqcH/fbp54
GCF_009706895.1_ASM970689v1_genomic.fna.gz	NZ_WLXN01000009.1	65799	67298	+	mga	1-1500/1500	===============	0/0	100	97.27	S.uberis_mastitis		mga [CAR40575.1]
GCF_009706895.1_ASM970689v1_genomic.fna.gz	NZ_WLXN01000011.1	94580	95089	+	fbpS	1-510/510	===============	0/0	100	97.84	S.uberis_mastitis		fbpS [CAR42461.1]
GCF_009706895.1_ASM970689v1_genomic.fna.gz	NZ_WLXN01000011.1	95317	96177	+	pauA	1-861/861	===============	0/0	100	99.3	S.uberis_mastitis		pauA [CAR43782.1]
GCF_009706895.1_ASM970689v1_genomic.fna.gz	NZ_WLXN01000017.1	124629	125455	-	oppF	1-825/825	========/======	2020-02-02	100	99.39	S.uberis_mastitis		oppF [CAC37637.1]
GCF_009706895.1_ASM970689v1_genomic.fna.gz	NZ_WLXN01000017.1	139473	142109	-	sua	1-2637/2637	===============	0/0	100	98.98	S.uberis_mastitis		sua [CAR43489.1]
GCF_009706895.1_ASM970689v1_genomic.fna.gz	NZ_WLXN01000017.1	188912	190621	-	cylA	1-1710/1710	===============	0/0	100	100	S.uberis_mastitis		cylA
GCF_009706895.1_ASM970689v1_genomic.fna.gz	NZ_WLXN01000017.1	191254	192270	+	hasC_homologue_gpsA	1-1017/1017	===============	0/0	100	99.61	S.uberis_mastitis		hasC_homologue_gpsA [CAR43601.1]
GCF_009706895.1_ASM970689v1_genomic.fna.gz	NZ_WLXN01000017.1	192300	193214	+	gtaB/hasC	1-915/915	===============	0/0	100	100	S.uberis_mastitis		gtaB/hasC
GCF_009706895.1_ASM970689v1_genomic.fna.gz	NZ_WLXN01000020.1	131092	131919	+	YqxC	1-828/828	===============	0/0	100	99.64	S.uberis_mastitis		YqxC [CAR42774.1]
GCF_009706895.1_ASM970689v1_genomic.fna.gz	NZ_WLXN01000020.1	234898	238332	+	scpA	1-3435/3435	===============	0/0	100	99.65	S.uberis_mastitis		scpA [CAR42550.1] [SUB1154]
GCF_009706895.1_ASM970689v1_genomic.fna.gz	NZ_WLXN01000020.1	282860	284512	-	rqcH/fbp54	1-1653/1653	===============	0/0	100	100	S.uberis_mastitis		rqcH/fbp54
GCF_009706895.1_ASM970689v1_genomic.fna.gz	NZ_WLXN01000023.1	24554	25552	+	biofilm_putative_glycosyltransferase	1-999/999	===============	0/0	100	99.4	S.uberis_mastitis		biofilm_putative_glycosyltransferase [CAR41299.1] [SUB0538]
GCF_009706895.1_ASM970689v1_genomic.fna.gz	NZ_WLXN01000023.1	25554	26888	+	biofilm_putative_glycosyltransferase_2	1-1335/1335	===============	0/0	100	99.78	S.uberis_mastitis		biofilm_putative_glycosyltransferase_2 [CAR41301.1] [sub0539]
GCF_009706895.1_ASM970689v1_genomic.fna.gz	NZ_WLXN01000023.1	368113	369042	+	lmb	1-930/930	===============	0/0	100	99.57	S.uberis_mastitis		lmb [CAR41964.1] [SUB0884]
GCF_009706895.1_ASM970689v1_genomic.fna.gz	NZ_WLXN01000023.1	377724	378560	+	putative_surface-anchored_protein	1-837/837	===============	0/0	100	98.33	S.uberis_mastitis		putative_surface-anchored_protein [CAR41974.1] [SUB0888]
GCF_009706895.1_ASM970689v1_genomic.fna.gz	NZ_WLXN01000023.1	514874	516109	-	hasB2	1-1236/1236	===============	0/0	100	97.73	S.uberis_mastitis		hasB2 [CAR42292.1]
GCF_009706895.1_ASM970689v1_genomic.fna.gz	NZ_WLXN01000023.1	524732	525334	-	pglC/cps4E	1-603/603	===============	0/0	100	97.68	S.uberis_mastitis		pglC/cps4E
GCF_009706895.1_ASM970689v1_genomic.fna.gz	NZ_WLXN01000023.1	527200	527937	-	cpsD/cps4D	1-738/738	===============	0/0	100	95.94	S.uberis_mastitis		cpsD/cps4D
GCF_009706895.1_ASM970689v1_genomic.fna.gz	NZ_WLXN01000023.1	527948	528637	-	cpsC	1-690/690	===============	0/0	100	97.54	S.uberis_mastitis		cpsC
GCF_009706895.1_ASM970689v1_genomic.fna.gz	NZ_WLXN01000023.1	528646	529377	-	cpsB	1-732/732	===============	0/0	100	98.5	S.uberis_mastitis		cpsB
GCF_009706895.1_ASM970689v1_genomic.fna.gz	NZ_WLXN01000023.1	529374	530840	-	tagU_3/cps4A	1-1467/1467	===============	0/0	100	93.18	S.uberis_mastitis		tagU_3/cps4A
GCF_009706895.1_ASM970689v1_genomic.fna.gz	NZ_WLXN01000024.1	3481	4215	+	fabG_1/cylG	1-735/735	===============	0/0	100	100	S.uberis_mastitis		fabG_1/cylG
GCF_009706895.1_ASM970689v1_genomic.fna.gz	NZ_WLXN01000025.1	19571	20293	-	mtsB	1-723/723	===============	0/0	100	99.72	S.uberis_mastitis		mtsB [CAR41170.1] [SUB0474]
GCF_009706895.1_ASM970689v1_genomic.fna.gz	NZ_WLXN01000025.1	20353	21282	-	mtuA	1-933/933	========/======	2020-03-01	99.68	99.03	S.uberis_mastitis		mtuA [CAR41168.1] [SUB0473]
GCF_009706895.1_ASM970689v1_genomic.fna.gz	NZ_WLXN01000025.1	21428	22075	+	scaR	1-648/648	===============	0/0	100	99.69	S.uberis_mastitis		scaR [CAR41166.1] [SUB0472]
GCF_009706905.1_ASM970690v1_genomic.fna.gz	NZ_WLXP01000006.1	59933	60667	+	fabG_1/cylG	1-735/735	===============	0/0	100	100	S.uberis_mastitis		fabG_1/cylG
GCF_009706905.1_ASM970690v1_genomic.fna.gz	NZ_WLXP01000011.1	105537	106364	+	YqxC	1-828/828	===============	0/0	100	99.88	S.uberis_mastitis		YqxC [CAR42774.1]
GCF_009706905.1_ASM970690v1_genomic.fna.gz	NZ_WLXP01000016.1	101803	102450	-	scaR	1-648/648	===============	0/0	100	99.23	S.uberis_mastitis		scaR [CAR41166.1] [SUB0472]
GCF_009706905.1_ASM970690v1_genomic.fna.gz	NZ_WLXP01000016.1	102596	103528	+	mtuA	1-933/933	===============	0/0	100	99.14	S.uberis_mastitis		mtuA [CAR41168.1] [SUB0473]
GCF_009706905.1_ASM970690v1_genomic.fna.gz	NZ_WLXP01000016.1	103588	104310	+	mtsB	1-723/723	===============	0/0	100	99.72	S.uberis_mastitis		mtsB [CAR41170.1] [SUB0474]
GCF_009706905.1_ASM970690v1_genomic.fna.gz	NZ_WLXP01000016.1	149462	150460	+	biofilm_putative_glycosyltransferase	1-999/999	===============	0/0	100	99.5	S.uberis_mastitis		biofilm_putative_glycosyltransferase [CAR41299.1] [SUB0538]
GCF_009706905.1_ASM970690v1_genomic.fna.gz	NZ_WLXP01000016.1	150462	151796	+	biofilm_putative_glycosyltransferase_2	1-1335/1335	===============	0/0	100	100	S.uberis_mastitis		biofilm_putative_glycosyltransferase_2 [CAR41301.1] [sub0539]
GCF_009706905.1_ASM970690v1_genomic.fna.gz	NZ_WLXP01000017.1	59408	60234	-	oppF	1-825/825	========/======	2020-02-02	100	99.76	S.uberis_mastitis		oppF [CAC37637.1]
GCF_009706905.1_ASM970690v1_genomic.fna.gz	NZ_WLXP01000017.1	74251	76887	-	sua	1-2637/2637	===============	0/0	100	99.28	S.uberis_mastitis		sua [CAR43489.1]
GCF_009706905.1_ASM970690v1_genomic.fna.gz	NZ_WLXP01000017.1	138649	140358	-	cylA	1-1710/1710	===============	0/0	100	99.88	S.uberis_mastitis		cylA
GCF_009706905.1_ASM970690v1_genomic.fna.gz	NZ_WLXP01000017.1	140991	142007	+	hasC_homologue_gpsA	1-1017/1017	===============	0/0	100	99.61	S.uberis_mastitis		hasC_homologue_gpsA [CAR43601.1]
GCF_009706905.1_ASM970690v1_genomic.fna.gz	NZ_WLXP01000017.1	142037	142951	+	gtaB/hasC	1-915/915	===============	0/0	100	100	S.uberis_mastitis		gtaB/hasC
GCF_009706905.1_ASM970690v1_genomic.fna.gz	NZ_WLXP01000017.1	145852	147057	-	hasB1	1-1206/1206	===============	0/0	100	100	S.uberis_mastitis		hasB1 [CAR43609.1]
GCF_009706905.1_ASM970690v1_genomic.fna.gz	NZ_WLXP01000017.1	147082	148335	-	hasA	1-1254/1254	===============	0/0	100	100	S.uberis_mastitis		hasA [CAB46918.2]
GCF_009706905.1_ASM970690v1_genomic.fna.gz	NZ_WLXP01000017.1	238243	238752	+	fbpS	1-510/510	===============	0/0	100	97.84	S.uberis_mastitis		fbpS [CAR42461.1]
GCF_009706905.1_ASM970690v1_genomic.fna.gz	NZ_WLXP01000017.1	238980	239840	+	pauA	1-861/861	===============	0/0	100	99.07	S.uberis_mastitis		pauA [CAR43782.1]
GCF_009706905.1_ASM970690v1_genomic.fna.gz	NZ_WLXP01000020.1	262464	263222	+	srtA	1-759/759	===============	0/0	100	99.74	S.uberis_mastitis		srtA [CAR41958.1]
GCF_009706905.1_ASM970690v1_genomic.fna.gz	NZ_WLXP01000020.1	265001	265930	+	lmb	1-930/930	===============	0/0	100	100	S.uberis_mastitis		lmb [CAR41964.1] [SUB0884]
GCF_009706905.1_ASM970690v1_genomic.fna.gz	NZ_WLXP01000020.1	270826	271662	+	putative_surface-anchored_protein	1-837/837	===============	0/0	100	97.25	S.uberis_mastitis		putative_surface-anchored_protein [CAR41974.1] [SUB0888]
GCF_009706905.1_ASM970690v1_genomic.fna.gz	NZ_WLXP01000020.1	415051	416283	-	neuA_1	1-1233/1233	===============	0/0	100	100	S.uberis_mastitis		neuA_1
GCF_009706905.1_ASM970690v1_genomic.fna.gz	NZ_WLXP01000020.1	416297	416926	-	epsM/neuD	1-630/630	===============	0/0	100	100	S.uberis_mastitis		epsM/neuD
GCF_009706905.1_ASM970690v1_genomic.fna.gz	NZ_WLXP01000020.1	416916	418070	-	neuC	1-1155/1155	===============	0/0	100	100	S.uberis_mastitis		neuC
GCF_009706905.1_ASM970690v1_genomic.fna.gz	NZ_WLXP01000020.1	418101	419123	-	legI/neuB	1-1023/1023	===============	0/0	100	100	S.uberis_mastitis		legI/neuB
GCF_009706905.1_ASM970690v1_genomic.fna.gz	NZ_WLXP01000020.1	420117	421511	-	cpsL	1-1395/1395	===============	0/0	100	100	S.uberis_mastitis		cpsL
GCF_009706905.1_ASM970690v1_genomic.fna.gz	NZ_WLXP01000020.1	425814	426400	-	pglC/cps4E	1-587/603	===============	0/0	97.35	97.27	S.uberis_mastitis		pglC/cps4E
GCF_009706905.1_ASM970690v1_genomic.fna.gz	NZ_WLXP01000020.1	428265	429002	-	cpsD/cps4D	1-738/738	===============	0/0	100	98.24	S.uberis_mastitis		cpsD/cps4D
GCF_009706905.1_ASM970690v1_genomic.fna.gz	NZ_WLXP01000020.1	429013	429702	-	cpsC	1-690/690	===============	0/0	100	97.39	S.uberis_mastitis		cpsC
GCF_009706905.1_ASM970690v1_genomic.fna.gz	NZ_WLXP01000020.1	429711	430442	-	cpsB	1-732/732	===============	0/0	100	98.5	S.uberis_mastitis		cpsB
GCF_009706905.1_ASM970690v1_genomic.fna.gz	NZ_WLXP01000020.1	430439	431905	-	tagU_3/cps4A	1-1467/1467	===============	0/0	100	93.18	S.uberis_mastitis		tagU_3/cps4A
GCF_009706905.1_ASM970690v1_genomic.fna.gz	NZ_WLXP01000020.1	496093	497745	+	rqcH/fbp54	1-1653/1653	===============	0/0	100	98.37	S.uberis_mastitis		rqcH/fbp54
GCF_009706905.1_ASM970690v1_genomic.fna.gz	NZ_WLXP01000020.1	542271	545705	-	scpA	1-3435/3435	===============	0/0	100	99.27	S.uberis_mastitis		scpA [CAR42550.1] [SUB1154]
GCF_009706905.1_ASM970690v1_genomic.fna.gz	NZ_WLXP01000024.1	50372	51871	-	mga	1-1500/1500	===============	0/0	100	97.87	S.uberis_mastitis		mga [CAR40575.1]
GCF_009706905.1_ASM970690v1_genomic.fna.gz	NZ_WLXP01000024.1	52180	53727	+	lbp	1-1548/1548	===============	0/0	100	97.74	S.uberis_mastitis		lbp [CAR40577.1] [sub0145]
GCF_009706935.1_ASM970693v1_genomic.fna.gz	NZ_WLXO01000007.1	21088	21822	-	fabG_1/cylG	1-735/735	===============	0/0	100	100	S.uberis_mastitis		fabG_1/cylG
GCF_009706935.1_ASM970693v1_genomic.fna.gz	NZ_WLXO01000011.1	34418	35065	-	scaR	1-648/648	===============	0/0	100	99.23	S.uberis_mastitis		scaR [CAR41166.1] [SUB0472]
GCF_009706935.1_ASM970693v1_genomic.fna.gz	NZ_WLXO01000011.1	35211	36143	+	mtuA	1-933/933	===============	0/0	100	99.57	S.uberis_mastitis		mtuA [CAR41168.1] [SUB0473]
GCF_009706935.1_ASM970693v1_genomic.fna.gz	NZ_WLXO01000011.1	36203	36925	+	mtsB	1-723/723	===============	0/0	100	99.45	S.uberis_mastitis		mtsB [CAR41170.1] [SUB0474]
GCF_009706935.1_ASM970693v1_genomic.fna.gz	NZ_WLXO01000011.1	84451	85449	+	biofilm_putative_glycosyltransferase	1-999/999	===============	0/0	100	99.6	S.uberis_mastitis		biofilm_putative_glycosyltransferase [CAR41299.1] [SUB0538]
GCF_009706935.1_ASM970693v1_genomic.fna.gz	NZ_WLXO01000011.1	85451	86785	+	biofilm_putative_glycosyltransferase_2	1-1335/1335	===============	0/0	100	100	S.uberis_mastitis		biofilm_putative_glycosyltransferase_2 [CAR41301.1] [sub0539]
GCF_009706935.1_ASM970693v1_genomic.fna.gz	NZ_WLXO01000015.1	33857	34717	-	pauA	1-861/861	===============	0/0	100	99.3	S.uberis_mastitis		pauA [CAR43782.1]
GCF_009706935.1_ASM970693v1_genomic.fna.gz	NZ_WLXO01000015.1	34946	35455	-	fbpS	1-510/510	===============	0/0	100	97.84	S.uberis_mastitis		fbpS [CAR42461.1]
GCF_009706935.1_ASM970693v1_genomic.fna.gz	NZ_WLXO01000015.1	125391	126644	+	hasA	1-1254/1254	===============	0/0	100	100	S.uberis_mastitis		hasA [CAB46918.2]
GCF_009706935.1_ASM970693v1_genomic.fna.gz	NZ_WLXO01000015.1	126669	127874	+	hasB1	1-1206/1206	===============	0/0	100	100	S.uberis_mastitis		hasB1 [CAR43609.1]
GCF_009706935.1_ASM970693v1_genomic.fna.gz	NZ_WLXO01000015.1	130775	131689	-	gtaB/hasC	1-915/915	===============	0/0	100	99.78	S.uberis_mastitis		gtaB/hasC
GCF_009706935.1_ASM970693v1_genomic.fna.gz	NZ_WLXO01000015.1	131719	132735	-	hasC_homologue_gpsA	1-1017/1017	===============	0/0	100	99.8	S.uberis_mastitis		hasC_homologue_gpsA [CAR43601.1]
GCF_009706935.1_ASM970693v1_genomic.fna.gz	NZ_WLXO01000015.1	133368	135077	+	cylA	1-1710/1710	===============	0/0	100	98.83	S.uberis_mastitis		cylA
GCF_009706935.1_ASM970693v1_genomic.fna.gz	NZ_WLXO01000015.1	185892	188528	+	sua	1-2637/2637	===============	0/0	100	99.47	S.uberis_mastitis		sua [CAR43489.1]
GCF_009706935.1_ASM970693v1_genomic.fna.gz	NZ_WLXO01000015.1	202543	203369	+	oppF	1-825/825	========/======	2020-02-02	100	99.76	S.uberis_mastitis		oppF [CAC37637.1]
GCF_009706935.1_ASM970693v1_genomic.fna.gz	NZ_WLXO01000017.1	51300	52799	-	mga	1-1500/1500	===============	0/0	100	97	S.uberis_mastitis		mga [CAR40575.1]
GCF_009706935.1_ASM970693v1_genomic.fna.gz	NZ_WLXO01000023.1	114444	115271	+	YqxC	1-828/828	===============	0/0	100	99.64	S.uberis_mastitis		YqxC [CAR42774.1]
GCF_009706935.1_ASM970693v1_genomic.fna.gz	NZ_WLXO01000023.1	239218	242652	+	scpA	1-3435/3435	===============	0/0	100	99.33	S.uberis_mastitis		scpA [CAR42550.1] [SUB1154]
GCF_009706935.1_ASM970693v1_genomic.fna.gz	NZ_WLXO01000023.1	287180	288832	-	rqcH/fbp54	1-1653/1653	===============	0/0	100	98.85	S.uberis_mastitis		rqcH/fbp54
GCF_009706935.1_ASM970693v1_genomic.fna.gz	NZ_WLXO01000023.1	366093	367559	+	tagU_3/cps4A	1-1467/1467	===============	0/0	100	92.71	S.uberis_mastitis		tagU_3/cps4A
GCF_009706935.1_ASM970693v1_genomic.fna.gz	NZ_WLXO01000023.1	367556	368287	+	cpsB	1-732/732	===============	0/0	100	97.68	S.uberis_mastitis		cpsB
GCF_009706935.1_ASM970693v1_genomic.fna.gz	NZ_WLXO01000023.1	368296	368985	+	cpsC	1-690/690	===============	0/0	100	97.54	S.uberis_mastitis		cpsC
GCF_009706935.1_ASM970693v1_genomic.fna.gz	NZ_WLXO01000023.1	368996	369733	+	cpsD/cps4D	1-738/738	===============	0/0	100	98.92	S.uberis_mastitis		cpsD/cps4D
GCF_009706935.1_ASM970693v1_genomic.fna.gz	NZ_WLXO01000023.1	371599	372201	+	pglC/cps4E	1-603/603	===============	0/0	100	96.85	S.uberis_mastitis		pglC/cps4E
GCF_009706935.1_ASM970693v1_genomic.fna.gz	NZ_WLXO01000023.1	373903	374679	+	cpsM	1-777/777	===============	0/0	100	99.61	S.uberis_mastitis		cpsM
GCF_009706935.1_ASM970693v1_genomic.fna.gz	NZ_WLXO01000023.1	519113	519949	-	putative_surface-anchored_protein	1-837/837	===============	0/0	100	99.88	S.uberis_mastitis		putative_surface-anchored_protein [CAR41974.1] [SUB0888]
GCF_009706935.1_ASM970693v1_genomic.fna.gz	NZ_WLXO01000023.1	524850	525779	-	lmb	1-930/930	===============	0/0	100	99.68	S.uberis_mastitis		lmb [CAR41964.1] [SUB0884]
GCF_009706935.1_ASM970693v1_genomic.fna.gz	NZ_WLXO01000023.1	527558	528316	-	srtA	1-759/759	===============	0/0	100	99.34	S.uberis_mastitis		srtA [CAR41958.1]
GCF_009706955.1_ASM970695v1_genomic.fna.gz	NZ_WLXQ01000014.1	1420	4854	+	scpA	1-3435/3435	===============	0/0	100	99.27	S.uberis_mastitis		scpA [CAR42550.1] [SUB1154]
GCF_009706955.1_ASM970695v1_genomic.fna.gz	NZ_WLXQ01000014.1	49380	51032	-	rqcH/fbp54	1-1653/1653	===============	0/0	100	98.37	S.uberis_mastitis		rqcH/fbp54
GCF_009706955.1_ASM970695v1_genomic.fna.gz	NZ_WLXQ01000014.1	115220	116686	+	tagU_3/cps4A	1-1467/1467	===============	0/0	100	93.18	S.uberis_mastitis		tagU_3/cps4A
GCF_009706955.1_ASM970695v1_genomic.fna.gz	NZ_WLXQ01000014.1	116683	117414	+	cpsB	1-732/732	===============	0/0	100	98.5	S.uberis_mastitis		cpsB
GCF_009706955.1_ASM970695v1_genomic.fna.gz	NZ_WLXQ01000014.1	117423	118112	+	cpsC	1-690/690	===============	0/0	100	97.39	S.uberis_mastitis		cpsC
GCF_009706955.1_ASM970695v1_genomic.fna.gz	NZ_WLXQ01000014.1	118123	118860	+	cpsD/cps4D	1-738/738	===============	0/0	100	98.24	S.uberis_mastitis		cpsD/cps4D
GCF_009706955.1_ASM970695v1_genomic.fna.gz	NZ_WLXQ01000014.1	120725	121311	+	pglC/cps4E	1-587/603	===============	0/0	97.35	97.27	S.uberis_mastitis		pglC/cps4E
GCF_009706955.1_ASM970695v1_genomic.fna.gz	NZ_WLXQ01000014.1	125614	127008	+	cpsL	1-1395/1395	===============	0/0	100	100	S.uberis_mastitis		cpsL
GCF_009706955.1_ASM970695v1_genomic.fna.gz	NZ_WLXQ01000014.1	128002	129024	+	legI/neuB	1-1023/1023	===============	0/0	100	100	S.uberis_mastitis		legI/neuB
GCF_009706955.1_ASM970695v1_genomic.fna.gz	NZ_WLXQ01000014.1	129055	130209	+	neuC	1-1155/1155	===============	0/0	100	100	S.uberis_mastitis		neuC
GCF_009706955.1_ASM970695v1_genomic.fna.gz	NZ_WLXQ01000014.1	130199	130828	+	epsM/neuD	1-630/630	===============	0/0	100	100	S.uberis_mastitis		epsM/neuD
GCF_009706955.1_ASM970695v1_genomic.fna.gz	NZ_WLXQ01000014.1	130842	132074	+	neuA_1	1-1233/1233	===============	0/0	100	100	S.uberis_mastitis		neuA_1
GCF_009706955.1_ASM970695v1_genomic.fna.gz	NZ_WLXQ01000021.1	59933	60667	+	fabG_1/cylG	1-735/735	===============	0/0	100	100	S.uberis_mastitis		fabG_1/cylG
GCF_009706955.1_ASM970695v1_genomic.fna.gz	NZ_WLXQ01000022.1	59335	60161	-	oppF	1-825/825	========/======	2020-02-02	100	99.76	S.uberis_mastitis		oppF [CAC37637.1]
GCF_009706955.1_ASM970695v1_genomic.fna.gz	NZ_WLXQ01000022.1	74178	76814	-	sua	1-2637/2637	===============	0/0	100	99.28	S.uberis_mastitis		sua [CAR43489.1]
GCF_009706955.1_ASM970695v1_genomic.fna.gz	NZ_WLXQ01000022.1	138575	140284	-	cylA	1-1710/1710	===============	0/0	100	99.88	S.uberis_mastitis		cylA
GCF_009706955.1_ASM970695v1_genomic.fna.gz	NZ_WLXQ01000022.1	140917	141933	+	hasC_homologue_gpsA	1-1017/1017	===============	0/0	100	99.61	S.uberis_mastitis		hasC_homologue_gpsA [CAR43601.1]
GCF_009706955.1_ASM970695v1_genomic.fna.gz	NZ_WLXQ01000022.1	141963	142877	+	gtaB/hasC	1-915/915	===============	0/0	100	100	S.uberis_mastitis		gtaB/hasC
GCF_009706955.1_ASM970695v1_genomic.fna.gz	NZ_WLXQ01000022.1	145778	146983	-	hasB1	1-1206/1206	===============	0/0	100	100	S.uberis_mastitis		hasB1 [CAR43609.1]
GCF_009706955.1_ASM970695v1_genomic.fna.gz	NZ_WLXQ01000022.1	147008	148261	-	hasA	1-1254/1254	===============	0/0	100	100	S.uberis_mastitis		hasA [CAB46918.2]
GCF_009706955.1_ASM970695v1_genomic.fna.gz	NZ_WLXQ01000022.1	238171	238680	+	fbpS	1-510/510	===============	0/0	100	97.84	S.uberis_mastitis		fbpS [CAR42461.1]
GCF_009706955.1_ASM970695v1_genomic.fna.gz	NZ_WLXQ01000022.1	238908	239768	+	pauA	1-861/861	===============	0/0	100	99.07	S.uberis_mastitis		pauA [CAR43782.1]
GCF_009706955.1_ASM970695v1_genomic.fna.gz	NZ_WLXQ01000023.1	50299	51798	-	mga	1-1500/1500	===============	0/0	100	97.87	S.uberis_mastitis		mga [CAR40575.1]
GCF_009706955.1_ASM970695v1_genomic.fna.gz	NZ_WLXQ01000023.1	52107	53654	+	lbp	1-1548/1548	===============	0/0	100	97.74	S.uberis_mastitis		lbp [CAR40577.1] [sub0145]
GCF_009706955.1_ASM970695v1_genomic.fna.gz	NZ_WLXQ01000024.1	131330	132166	-	putative_surface-anchored_protein	1-837/837	===============	0/0	100	97.25	S.uberis_mastitis		putative_surface-anchored_protein [CAR41974.1] [SUB0888]
GCF_009706955.1_ASM970695v1_genomic.fna.gz	NZ_WLXQ01000024.1	137062	137991	-	lmb	1-930/930	===============	0/0	100	100	S.uberis_mastitis		lmb [CAR41964.1] [SUB0884]
GCF_009706955.1_ASM970695v1_genomic.fna.gz	NZ_WLXQ01000024.1	139770	140528	-	srtA	1-759/759	===============	0/0	100	99.74	S.uberis_mastitis		srtA [CAR41958.1]
GCF_009706955.1_ASM970695v1_genomic.fna.gz	NZ_WLXQ01000024.1	483959	485293	-	biofilm_putative_glycosyltransferase_2	1-1335/1335	===============	0/0	100	100	S.uberis_mastitis		biofilm_putative_glycosyltransferase_2 [CAR41301.1] [sub0539]
GCF_009706955.1_ASM970695v1_genomic.fna.gz	NZ_WLXQ01000024.1	485295	486293	-	biofilm_putative_glycosyltransferase	1-999/999	===============	0/0	100	99.5	S.uberis_mastitis		biofilm_putative_glycosyltransferase [CAR41299.1] [SUB0538]
GCF_009706955.1_ASM970695v1_genomic.fna.gz	NZ_WLXQ01000024.1	531445	532167	-	mtsB	1-723/723	===============	0/0	100	99.72	S.uberis_mastitis		mtsB [CAR41170.1] [SUB0474]
GCF_009706955.1_ASM970695v1_genomic.fna.gz	NZ_WLXQ01000024.1	532227	533159	-	mtuA	1-933/933	===============	0/0	100	99.14	S.uberis_mastitis		mtuA [CAR41168.1] [SUB0473]
GCF_009706955.1_ASM970695v1_genomic.fna.gz	NZ_WLXQ01000024.1	533305	533952	+	scaR	1-648/648	===============	0/0	100	99.23	S.uberis_mastitis		scaR [CAR41166.1] [SUB0472]
GCF_009706955.1_ASM970695v1_genomic.fna.gz	NZ_WLXQ01000027.1	105309	106136	+	YqxC	1-828/828	===============	0/0	100	99.88	S.uberis_mastitis		YqxC [CAR42774.1]
GCF_009706985.1_ASM970698v1_genomic.fna.gz	NZ_WLXU01000008.1	37250	38902	+	rqcH/fbp54	1-1653/1653	===============	0/0	100	98.25	S.uberis_mastitis		rqcH/fbp54
GCF_009706985.1_ASM970698v1_genomic.fna.gz	NZ_WLXU01000008.1	83429	86863	-	scpA	1-3435/3435	===============	0/0	100	99.83	S.uberis_mastitis		scpA [CAR42550.1] [SUB1154]
GCF_009706985.1_ASM970698v1_genomic.fna.gz	NZ_WLXU01000011.1	102772	103599	-	YqxC	1-828/828	===============	0/0	100	99.88	S.uberis_mastitis		YqxC [CAR42774.1]
GCF_009706985.1_ASM970698v1_genomic.fna.gz	NZ_WLXU01000016.1	10598	12097	+	mga	1-1500/1500	===============	0/0	100	97.27	S.uberis_mastitis		mga [CAR40575.1]
GCF_009706985.1_ASM970698v1_genomic.fna.gz	NZ_WLXU01000018.1	55073	55720	-	scaR	1-648/648	===============	0/0	100	99.69	S.uberis_mastitis		scaR [CAR41166.1] [SUB0472]
GCF_009706985.1_ASM970698v1_genomic.fna.gz	NZ_WLXU01000018.1	55866	56798	+	mtuA	1-933/933	===============	0/0	100	99.46	S.uberis_mastitis		mtuA [CAR41168.1] [SUB0473]
GCF_009706985.1_ASM970698v1_genomic.fna.gz	NZ_WLXU01000018.1	56858	57580	+	mtsB	1-723/723	===============	0/0	100	99.72	S.uberis_mastitis		mtsB [CAR41170.1] [SUB0474]
GCF_009706985.1_ASM970698v1_genomic.fna.gz	NZ_WLXU01000018.1	105083	106081	+	biofilm_putative_glycosyltransferase	1-999/999	===============	0/0	100	99.5	S.uberis_mastitis		biofilm_putative_glycosyltransferase [CAR41299.1] [SUB0538]
GCF_009706985.1_ASM970698v1_genomic.fna.gz	NZ_WLXU01000018.1	106083	107417	+	biofilm_putative_glycosyltransferase_2	1-1335/1335	===============	0/0	100	100	S.uberis_mastitis		biofilm_putative_glycosyltransferase_2 [CAR41301.1] [sub0539]
GCF_009706985.1_ASM970698v1_genomic.fna.gz	NZ_WLXU01000020.1	79099	79875	-	cpsM	1-777/777	===============	0/0	100	99.87	S.uberis_mastitis		cpsM
GCF_009706985.1_ASM970698v1_genomic.fna.gz	NZ_WLXU01000020.1	81577	82179	-	pglC/cps4E	1-603/603	===============	0/0	100	96.52	S.uberis_mastitis		pglC/cps4E
GCF_009706985.1_ASM970698v1_genomic.fna.gz	NZ_WLXU01000020.1	84045	84782	-	cpsD/cps4D	1-738/738	===============	0/0	100	97.7	S.uberis_mastitis		cpsD/cps4D
GCF_009706985.1_ASM970698v1_genomic.fna.gz	NZ_WLXU01000020.1	84793	85482	-	cpsC	1-690/690	===============	0/0	100	96.38	S.uberis_mastitis		cpsC
GCF_009706985.1_ASM970698v1_genomic.fna.gz	NZ_WLXU01000020.1	85491	86222	-	cpsB	1-732/732	===============	0/0	100	97.95	S.uberis_mastitis		cpsB
GCF_009706985.1_ASM970698v1_genomic.fna.gz	NZ_WLXU01000020.1	86219	87685	-	tagU_3/cps4A	1-1467/1467	===============	0/0	100	93.05	S.uberis_mastitis		tagU_3/cps4A
GCF_009706985.1_ASM970698v1_genomic.fna.gz	NZ_WLXU01000026.1	256632	257390	+	srtA	1-759/759	===============	0/0	100	99.74	S.uberis_mastitis		srtA [CAR41958.1]
GCF_009706985.1_ASM970698v1_genomic.fna.gz	NZ_WLXU01000026.1	259169	260098	+	lmb	1-930/930	===============	0/0	100	100	S.uberis_mastitis		lmb [CAR41964.1] [SUB0884]
GCF_009706985.1_ASM970698v1_genomic.fna.gz	NZ_WLXU01000026.1	264999	265835	+	putative_surface-anchored_protein	1-837/837	===============	0/0	100	98.45	S.uberis_mastitis		putative_surface-anchored_protein [CAR41974.1] [SUB0888]
GCF_009706985.1_ASM970698v1_genomic.fna.gz	NZ_WLXU01000030.1	35054	35788	-	fabG_1/cylG	1-735/735	===============	0/0	100	100	S.uberis_mastitis		fabG_1/cylG
GCF_009706985.1_ASM970698v1_genomic.fna.gz	NZ_WLXU01000030.1	154831	155657	-	oppF	1-825/825	========/======	2020-02-02	100	99.76	S.uberis_mastitis		oppF [CAC37637.1]
GCF_009706985.1_ASM970698v1_genomic.fna.gz	NZ_WLXU01000030.1	169672	172308	-	sua	1-2637/2637	===============	0/0	100	99.47	S.uberis_mastitis		sua [CAR43489.1]
GCF_009706985.1_ASM970698v1_genomic.fna.gz	NZ_WLXU01000030.1	223194	224903	-	cylA	1-1710/1710	===============	0/0	100	98.83	S.uberis_mastitis		cylA
GCF_009706985.1_ASM970698v1_genomic.fna.gz	NZ_WLXU01000030.1	225536	226552	+	hasC_homologue_gpsA	1-1017/1017	===============	0/0	100	99.8	S.uberis_mastitis		hasC_homologue_gpsA [CAR43601.1]
GCF_009706985.1_ASM970698v1_genomic.fna.gz	NZ_WLXU01000030.1	226582	227496	+	gtaB/hasC	1-915/915	===============	0/0	100	99.78	S.uberis_mastitis		gtaB/hasC
GCF_009706985.1_ASM970698v1_genomic.fna.gz	NZ_WLXU01000030.1	230397	231602	-	hasB1	1-1206/1206	===============	0/0	100	100	S.uberis_mastitis		hasB1 [CAR43609.1]
GCF_009706985.1_ASM970698v1_genomic.fna.gz	NZ_WLXU01000030.1	231627	232880	-	hasA	1-1254/1254	===============	0/0	100	100	S.uberis_mastitis		hasA [CAB46918.2]
GCF_009706985.1_ASM970698v1_genomic.fna.gz	NZ_WLXU01000030.1	322884	323393	+	fbpS	1-510/510	===============	0/0	100	97.84	S.uberis_mastitis		fbpS [CAR42461.1]
GCF_009706985.1_ASM970698v1_genomic.fna.gz	NZ_WLXU01000030.1	323621	324481	+	pauA	1-861/861	===============	0/0	100	99.19	S.uberis_mastitis		pauA [CAR43782.1]
GCF_009706995.1_ASM970699v1_genomic.fna.gz	NZ_WLXR01000004.1	39483	40949	+	tagU_3/cps4A	1-1467/1467	===============	0/0	100	93.05	S.uberis_mastitis		tagU_3/cps4A
GCF_009706995.1_ASM970699v1_genomic.fna.gz	NZ_WLXR01000004.1	40946	41677	+	cpsB	1-732/732	===============	0/0	100	98.91	S.uberis_mastitis		cpsB
GCF_009706995.1_ASM970699v1_genomic.fna.gz	NZ_WLXR01000004.1	41686	42375	+	cpsC	1-690/690	===============	0/0	100	97.68	S.uberis_mastitis		cpsC
GCF_009706995.1_ASM970699v1_genomic.fna.gz	NZ_WLXR01000004.1	42386	43123	+	cpsD/cps4D	1-738/738	===============	0/0	100	98.51	S.uberis_mastitis		cpsD/cps4D
GCF_009706995.1_ASM970699v1_genomic.fna.gz	NZ_WLXR01000004.1	44989	45591	+	pglC/cps4E	1-603/603	===============	0/0	100	96.68	S.uberis_mastitis		pglC/cps4E
GCF_009706995.1_ASM970699v1_genomic.fna.gz	NZ_WLXR01000004.1	48415	49485	+	cps4G_2	1-1071/1071	===============	0/0	100	100	S.uberis_mastitis		cps4G_2
GCF_009706995.1_ASM970699v1_genomic.fna.gz	NZ_WLXR01000004.1	49496	50593	+	epsF/cps4H	1-1098/1098	===============	0/0	100	100	S.uberis_mastitis		epsF/cps4H
GCF_009706995.1_ASM970699v1_genomic.fna.gz	NZ_WLXR01000004.1	54344	55441	+	mnaA/cps4I	1-1098/1098	===============	0/0	100	100	S.uberis_mastitis		mnaA/cps4I
GCF_009706995.1_ASM970699v1_genomic.fna.gz	NZ_WLXR01000005.1	1455	4889	+	scpA	1-3435/3435	===============	0/0	100	99.19	S.uberis_mastitis		scpA [CAR42550.1] [SUB1154]
GCF_009706995.1_ASM970699v1_genomic.fna.gz	NZ_WLXR01000005.1	49416	51068	-	rqcH/fbp54	1-1653/1653	===============	0/0	100	98.37	S.uberis_mastitis		rqcH/fbp54
GCF_009706995.1_ASM970699v1_genomic.fna.gz	NZ_WLXR01000006.1	59196	60695	+	mga	1-1500/1500	===============	0/0	100	97.67	S.uberis_mastitis		mga [CAR40575.1]
GCF_009706995.1_ASM970699v1_genomic.fna.gz	NZ_WLXR01000014.1	51233	53869	+	sua	1-2637/2637	===============	0/0	100	99.13	S.uberis_mastitis		sua [CAR43489.1]
GCF_009706995.1_ASM970699v1_genomic.fna.gz	NZ_WLXR01000014.1	67887	68713	+	oppF	1-825/825	========/======	2020-02-02	100	99.39	S.uberis_mastitis		oppF [CAC37637.1]
GCF_009706995.1_ASM970699v1_genomic.fna.gz	NZ_WLXR01000014.1	208215	208949	+	fabG_1/cylG	1-735/735	===============	0/0	100	100	S.uberis_mastitis		fabG_1/cylG
GCF_009706995.1_ASM970699v1_genomic.fna.gz	NZ_WLXR01000017.1	64822	65682	-	pauA	1-861/861	===============	0/0	100	100	S.uberis_mastitis		pauA [CAR43782.1]
GCF_009706995.1_ASM970699v1_genomic.fna.gz	NZ_WLXR01000017.1	65909	66418	-	fbpS	1-510/510	===============	0/0	100	100	S.uberis_mastitis		fbpS [CAR42461.1]
GCF_009706995.1_ASM970699v1_genomic.fna.gz	NZ_WLXR01000017.1	171437	172690	+	hasA	1-1254/1254	===============	0/0	100	99.92	S.uberis_mastitis		hasA [CAB46918.2]
GCF_009706995.1_ASM970699v1_genomic.fna.gz	NZ_WLXR01000017.1	172715	173920	+	hasB1	1-1206/1206	===============	0/0	100	100	S.uberis_mastitis		hasB1 [CAR43609.1]
GCF_009706995.1_ASM970699v1_genomic.fna.gz	NZ_WLXR01000017.1	176820	177734	-	gtaB/hasC	1-915/915	===============	0/0	100	99.02	S.uberis_mastitis		gtaB/hasC
GCF_009706995.1_ASM970699v1_genomic.fna.gz	NZ_WLXR01000017.1	177764	178780	-	hasC_homologue_gpsA	1-1017/1017	===============	0/0	100	100	S.uberis_mastitis		hasC_homologue_gpsA [CAR43601.1]
GCF_009706995.1_ASM970699v1_genomic.fna.gz	NZ_WLXR01000017.1	179413	181122	+	cylA	1-1710/1710	===============	0/0	100	98.42	S.uberis_mastitis		cylA
GCF_009706995.1_ASM970699v1_genomic.fna.gz	NZ_WLXR01000027.1	104471	105298	+	YqxC	1-828/828	===============	0/0	100	99.76	S.uberis_mastitis		YqxC [CAR42774.1]
GCF_009706995.1_ASM970699v1_genomic.fna.gz	NZ_WLXR01000031.1	12177	12824	-	scaR	1-648/648	===============	0/0	100	100	S.uberis_mastitis		scaR [CAR41166.1] [SUB0472]
GCF_009706995.1_ASM970699v1_genomic.fna.gz	NZ_WLXR01000031.1	12970	13902	+	mtuA	1-933/933	===============	0/0	100	99.89	S.uberis_mastitis		mtuA [CAR41168.1] [SUB0473]
GCF_009706995.1_ASM970699v1_genomic.fna.gz	NZ_WLXR01000031.1	13962	14684	+	mtsB	1-723/723	===============	0/0	100	100	S.uberis_mastitis		mtsB [CAR41170.1] [SUB0474]
GCF_009706995.1_ASM970699v1_genomic.fna.gz	NZ_WLXR01000031.1	63312	64310	+	biofilm_putative_glycosyltransferase	1-999/999	===============	0/0	100	99.6	S.uberis_mastitis		biofilm_putative_glycosyltransferase [CAR41299.1] [SUB0538]
GCF_009706995.1_ASM970699v1_genomic.fna.gz	NZ_WLXR01000031.1	64312	65646	+	biofilm_putative_glycosyltransferase_2	1-1335/1335	===============	0/0	100	99.92	S.uberis_mastitis		biofilm_putative_glycosyltransferase_2 [CAR41301.1] [sub0539]
GCF_009706995.1_ASM970699v1_genomic.fna.gz	NZ_WLXR01000031.1	422125	422883	+	srtA	1-759/759	===============	0/0	100	99.34	S.uberis_mastitis		srtA [CAR41958.1]
GCF_009706995.1_ASM970699v1_genomic.fna.gz	NZ_WLXR01000031.1	424662	425591	+	lmb	1-930/930	===============	0/0	100	99.68	S.uberis_mastitis		lmb [CAR41964.1] [SUB0884]
GCF_009706995.1_ASM970699v1_genomic.fna.gz	NZ_WLXR01000031.1	430492	431328	+	putative_surface-anchored_protein	1-837/837	===============	0/0	100	99.88	S.uberis_mastitis		putative_surface-anchored_protein [CAR41974.1] [SUB0888]
GCF_009707015.1_ASM970701v1_genomic.fna.gz	NZ_WLXS01000026.1	22412	25846	+	scpA	1-3435/3435	===============	0/0	100	99.27	S.uberis_mastitis		scpA [CAR42550.1] [SUB1154]
GCF_009707015.1_ASM970701v1_genomic.fna.gz	NZ_WLXS01000026.1	70372	72024	-	rqcH/fbp54	1-1653/1653	===============	0/0	100	98.37	S.uberis_mastitis		rqcH/fbp54
GCF_009707015.1_ASM970701v1_genomic.fna.gz	NZ_WLXS01000030.1	3481	4215	+	fabG_1/cylG	1-735/735	===============	0/0	100	100	S.uberis_mastitis		fabG_1/cylG
GCF_009707015.1_ASM970701v1_genomic.fna.gz	NZ_WLXS01000031.1	45298	46530	-	neuA_1	1-1233/1233	===============	0/0	100	100	S.uberis_mastitis		neuA_1
GCF_009707015.1_ASM970701v1_genomic.fna.gz	NZ_WLXS01000031.1	46544	47173	-	epsM/neuD	1-630/630	===============	0/0	100	100	S.uberis_mastitis		epsM/neuD
GCF_009707015.1_ASM970701v1_genomic.fna.gz	NZ_WLXS01000031.1	47163	48317	-	neuC	1-1155/1155	===============	0/0	100	100	S.uberis_mastitis		neuC
GCF_009707015.1_ASM970701v1_genomic.fna.gz	NZ_WLXS01000031.1	48348	49370	-	legI/neuB	1-1023/1023	===============	0/0	100	100	S.uberis_mastitis		legI/neuB
GCF_009707015.1_ASM970701v1_genomic.fna.gz	NZ_WLXS01000031.1	50364	51758	-	cpsL	1-1395/1395	===============	0/0	100	100	S.uberis_mastitis		cpsL
GCF_009707015.1_ASM970701v1_genomic.fna.gz	NZ_WLXS01000031.1	56061	56647	-	pglC/cps4E	1-587/603	===============	0/0	97.35	97.27	S.uberis_mastitis		pglC/cps4E
GCF_009707015.1_ASM970701v1_genomic.fna.gz	NZ_WLXS01000031.1	58512	59249	-	cpsD/cps4D	1-738/738	===============	0/0	100	98.24	S.uberis_mastitis		cpsD/cps4D
GCF_009707015.1_ASM970701v1_genomic.fna.gz	NZ_WLXS01000031.1	59260	59949	-	cpsC	1-690/690	===============	0/0	100	97.39	S.uberis_mastitis		cpsC
GCF_009707015.1_ASM970701v1_genomic.fna.gz	NZ_WLXS01000031.1	59958	60689	-	cpsB	1-732/732	===============	0/0	100	98.5	S.uberis_mastitis		cpsB
GCF_009707015.1_ASM970701v1_genomic.fna.gz	NZ_WLXS01000031.1	60686	62152	-	tagU_3/cps4A	1-1467/1467	===============	0/0	100	93.18	S.uberis_mastitis		tagU_3/cps4A
GCF_009707015.1_ASM970701v1_genomic.fna.gz	NZ_WLXS01000039.1	59402	60228	-	oppF	1-825/825	========/======	2020-02-02	100	99.76	S.uberis_mastitis		oppF [CAC37637.1]
GCF_009707015.1_ASM970701v1_genomic.fna.gz	NZ_WLXS01000039.1	74245	76881	-	sua	1-2637/2637	===============	0/0	100	99.28	S.uberis_mastitis		sua [CAR43489.1]
GCF_009707015.1_ASM970701v1_genomic.fna.gz	NZ_WLXS01000039.1	138643	140352	-	cylA	1-1710/1710	===============	0/0	100	99.88	S.uberis_mastitis		cylA
GCF_009707015.1_ASM970701v1_genomic.fna.gz	NZ_WLXS01000039.1	140985	142001	+	hasC_homologue_gpsA	1-1017/1017	===============	0/0	100	99.61	S.uberis_mastitis		hasC_homologue_gpsA [CAR43601.1]
GCF_009707015.1_ASM970701v1_genomic.fna.gz	NZ_WLXS01000039.1	142031	142945	+	gtaB/hasC	1-915/915	===============	0/0	100	100	S.uberis_mastitis		gtaB/hasC
GCF_009707015.1_ASM970701v1_genomic.fna.gz	NZ_WLXS01000039.1	145846	147051	-	hasB1	1-1206/1206	===============	0/0	100	100	S.uberis_mastitis		hasB1 [CAR43609.1]
GCF_009707015.1_ASM970701v1_genomic.fna.gz	NZ_WLXS01000039.1	147076	148329	-	hasA	1-1254/1254	===============	0/0	100	100	S.uberis_mastitis		hasA [CAB46918.2]
GCF_009707015.1_ASM970701v1_genomic.fna.gz	NZ_WLXS01000039.1	238239	238748	+	fbpS	1-510/510	===============	0/0	100	97.84	S.uberis_mastitis		fbpS [CAR42461.1]
GCF_009707015.1_ASM970701v1_genomic.fna.gz	NZ_WLXS01000039.1	238976	239836	+	pauA	1-861/861	===============	0/0	100	99.07	S.uberis_mastitis		pauA [CAR43782.1]
GCF_009707015.1_ASM970701v1_genomic.fna.gz	NZ_WLXS01000041.1	15254	16801	-	lbp	1-1548/1548	===============	0/0	100	97.74	S.uberis_mastitis		lbp [CAR40577.1] [sub0145]
GCF_009707015.1_ASM970701v1_genomic.fna.gz	NZ_WLXS01000041.1	17110	18609	+	mga	1-1500/1500	===============	0/0	100	97.87	S.uberis_mastitis		mga [CAR40575.1]
GCF_009707015.1_ASM970701v1_genomic.fna.gz	NZ_WLXS01000043.1	97744	98580	-	putative_surface-anchored_protein	1-837/837	===============	0/0	100	97.25	S.uberis_mastitis		putative_surface-anchored_protein [CAR41974.1] [SUB0888]
GCF_009707015.1_ASM970701v1_genomic.fna.gz	NZ_WLXS01000043.1	103476	104405	-	lmb	1-930/930	===============	0/0	100	100	S.uberis_mastitis		lmb [CAR41964.1] [SUB0884]
GCF_009707015.1_ASM970701v1_genomic.fna.gz	NZ_WLXS01000043.1	106184	106942	-	srtA	1-759/759	===============	0/0	100	99.74	S.uberis_mastitis		srtA [CAR41958.1]
GCF_009707015.1_ASM970701v1_genomic.fna.gz	NZ_WLXS01000043.1	450392	451726	-	biofilm_putative_glycosyltransferase_2	1-1335/1335	===============	0/0	100	100	S.uberis_mastitis		biofilm_putative_glycosyltransferase_2 [CAR41301.1] [sub0539]
GCF_009707015.1_ASM970701v1_genomic.fna.gz	NZ_WLXS01000043.1	451728	452726	-	biofilm_putative_glycosyltransferase	1-999/999	===============	0/0	100	99.5	S.uberis_mastitis		biofilm_putative_glycosyltransferase [CAR41299.1] [SUB0538]
GCF_009707015.1_ASM970701v1_genomic.fna.gz	NZ_WLXS01000043.1	497877	498599	-	mtsB	1-723/723	===============	0/0	100	99.72	S.uberis_mastitis		mtsB [CAR41170.1] [SUB0474]
GCF_009707015.1_ASM970701v1_genomic.fna.gz	NZ_WLXS01000043.1	498659	499591	-	mtuA	1-933/933	===============	0/0	100	99.14	S.uberis_mastitis		mtuA [CAR41168.1] [SUB0473]
GCF_009707015.1_ASM970701v1_genomic.fna.gz	NZ_WLXS01000043.1	499737	500384	+	scaR	1-648/648	===============	0/0	100	99.23	S.uberis_mastitis		scaR [CAR41166.1] [SUB0472]
GCF_009707015.1_ASM970701v1_genomic.fna.gz	NZ_WLXS01000046.1	13808	14635	-	YqxC	1-828/828	===============	0/0	100	99.88	S.uberis_mastitis		YqxC [CAR42774.1]
GCF_009707035.1_ASM970703v1_genomic.fna.gz	NZ_WLXT01000011.1	74682	75917	-	hasB2	1-1236/1236	===============	0/0	100	97.17	S.uberis_mastitis		hasB2 [CAR42292.1]
GCF_009707035.1_ASM970703v1_genomic.fna.gz	NZ_WLXT01000011.1	84398	85000	-	pglC/cps4E	1-603/603	===============	0/0	100	96.85	S.uberis_mastitis		pglC/cps4E
GCF_009707035.1_ASM970703v1_genomic.fna.gz	NZ_WLXT01000011.1	86866	87603	-	cpsD/cps4D	1-738/738	===============	0/0	100	98.51	S.uberis_mastitis		cpsD/cps4D
GCF_009707035.1_ASM970703v1_genomic.fna.gz	NZ_WLXT01000011.1	87614	88303	-	cpsC	1-690/690	===============	0/0	100	96.52	S.uberis_mastitis		cpsC
GCF_009707035.1_ASM970703v1_genomic.fna.gz	NZ_WLXT01000011.1	88312	89043	-	cpsB	1-732/732	===============	0/0	100	97.95	S.uberis_mastitis		cpsB
GCF_009707035.1_ASM970703v1_genomic.fna.gz	NZ_WLXT01000011.1	89040	90506	-	tagU_3/cps4A	1-1467/1467	===============	0/0	100	99.52	S.uberis_mastitis		tagU_3/cps4A
GCF_009707035.1_ASM970703v1_genomic.fna.gz	NZ_WLXT01000012.1	34631	36283	+	rqcH/fbp54	1-1653/1653	===============	0/0	100	98.25	S.uberis_mastitis		rqcH/fbp54
GCF_009707035.1_ASM970703v1_genomic.fna.gz	NZ_WLXT01000012.1	80808	84242	-	scpA	1-3435/3435	===============	0/0	100	99.07	S.uberis_mastitis		scpA [CAR42550.1] [SUB1154]
GCF_009707035.1_ASM970703v1_genomic.fna.gz	NZ_WLXT01000017.1	34419	35153	+	fabG_1/cylG	1-735/735	===============	0/0	100	100	S.uberis_mastitis		fabG_1/cylG
GCF_009707035.1_ASM970703v1_genomic.fna.gz	NZ_WLXT01000019.1	120267	121094	+	YqxC	1-828/828	===============	0/0	100	99.64	S.uberis_mastitis		YqxC [CAR42774.1]
GCF_009707035.1_ASM970703v1_genomic.fna.gz	NZ_WLXT01000021.1	88158	88984	-	oppF	1-825/825	========/======	2020-02-02	100	99.64	S.uberis_mastitis		oppF [CAC37637.1]
GCF_009707035.1_ASM970703v1_genomic.fna.gz	NZ_WLXT01000021.1	103000	105636	-	sua	1-2637/2637	===============	0/0	100	99.55	S.uberis_mastitis		sua [CAR43489.1]
GCF_009707035.1_ASM970703v1_genomic.fna.gz	NZ_WLXT01000021.1	158173	159882	-	cylA	1-1710/1710	===============	0/0	100	99.71	S.uberis_mastitis		cylA
GCF_009707035.1_ASM970703v1_genomic.fna.gz	NZ_WLXT01000021.1	160515	161531	+	hasC_homologue_gpsA	1-1017/1017	===============	0/0	100	99.61	S.uberis_mastitis		hasC_homologue_gpsA [CAR43601.1]
GCF_009707035.1_ASM970703v1_genomic.fna.gz	NZ_WLXT01000021.1	161561	162475	+	gtaB/hasC	1-915/915	===============	0/0	100	99.89	S.uberis_mastitis		gtaB/hasC
GCF_009707035.1_ASM970703v1_genomic.fna.gz	NZ_WLXT01000021.1	165375	166580	-	hasB1	1-1206/1206	===============	0/0	100	100	S.uberis_mastitis		hasB1 [CAR43609.1]
GCF_009707035.1_ASM970703v1_genomic.fna.gz	NZ_WLXT01000021.1	166605	167858	-	hasA	1-1254/1254	===============	0/0	100	100	S.uberis_mastitis		hasA [CAB46918.2]
GCF_009707035.1_ASM970703v1_genomic.fna.gz	NZ_WLXT01000021.1	257798	258307	+	fbpS	1-510/510	===============	0/0	100	97.84	S.uberis_mastitis		fbpS [CAR42461.1]
GCF_009707035.1_ASM970703v1_genomic.fna.gz	NZ_WLXT01000021.1	258535	259395	+	pauA	1-861/861	===============	0/0	100	99.19	S.uberis_mastitis		pauA [CAR43782.1]
GCF_009707035.1_ASM970703v1_genomic.fna.gz	NZ_WLXT01000025.1	255742	256500	+	srtA	1-759/759	===============	0/0	100	98.95	S.uberis_mastitis		srtA [CAR41958.1]
GCF_009707035.1_ASM970703v1_genomic.fna.gz	NZ_WLXT01000025.1	258279	259208	+	lmb	1-930/930	===============	0/0	100	99.57	S.uberis_mastitis		lmb [CAR41964.1] [SUB0884]
GCF_009707035.1_ASM970703v1_genomic.fna.gz	NZ_WLXT01000025.1	264109	264945	+	putative_surface-anchored_protein	1-837/837	===============	0/0	100	99.16	S.uberis_mastitis		putative_surface-anchored_protein [CAR41974.1] [SUB0888]
GCF_009707035.1_ASM970703v1_genomic.fna.gz	NZ_WLXT01000026.1	9432	10931	+	mga	1-1500/1500	===============	0/0	100	97.6	S.uberis_mastitis		mga [CAR40575.1]
GCF_009707035.1_ASM970703v1_genomic.fna.gz	NZ_WLXT01000032.1	80959	82293	-	biofilm_putative_glycosyltransferase_2	1-1335/1335	===============	0/0	100	99.78	S.uberis_mastitis		biofilm_putative_glycosyltransferase_2 [CAR41301.1] [sub0539]
GCF_009707035.1_ASM970703v1_genomic.fna.gz	NZ_WLXT01000032.1	82295	83293	-	biofilm_putative_glycosyltransferase	1-999/999	===============	0/0	100	98.8	S.uberis_mastitis		biofilm_putative_glycosyltransferase [CAR41299.1] [SUB0538]
GCF_009707035.1_ASM970703v1_genomic.fna.gz	NZ_WLXT01000032.1	130297	131019	-	mtsB	1-723/723	===============	0/0	100	99.72	S.uberis_mastitis		mtsB [CAR41170.1] [SUB0474]
GCF_009707035.1_ASM970703v1_genomic.fna.gz	NZ_WLXT01000032.1	131079	132008	-	mtuA	1-933/933	========/======	2020-03-01	99.68	99.03	S.uberis_mastitis		mtuA [CAR41168.1] [SUB0473]
GCF_009707035.1_ASM970703v1_genomic.fna.gz	NZ_WLXT01000032.1	132154	132801	+	scaR	1-648/648	===============	0/0	100	99.69	S.uberis_mastitis		scaR [CAR41166.1] [SUB0472]
GCF_009707045.1_ASM970704v1_genomic.fna.gz	NZ_WLXV01000018.1	13479	16913	+	scpA	1-3435/3435	===============	0/0	100	99.21	S.uberis_mastitis		scpA [CAR42550.1] [SUB1154]
GCF_009707045.1_ASM970704v1_genomic.fna.gz	NZ_WLXV01000018.1	61437	63089	-	rqcH/fbp54	1-1653/1653	===============	0/0	100	98.25	S.uberis_mastitis		rqcH/fbp54
GCF_009707045.1_ASM970704v1_genomic.fna.gz	NZ_WLXV01000020.1	52091	55715	-	hylB/	1-3624/3624	========/======	2020-01-01	100	98.76	S.uberis_mastitis		hylB/
GCF_009707045.1_ASM970704v1_genomic.fna.gz	NZ_WLXV01000020.1	121821	122648	+	YqxC	1-828/828	===============	0/0	100	99.64	S.uberis_mastitis		YqxC [CAR42774.1]
GCF_009707045.1_ASM970704v1_genomic.fna.gz	NZ_WLXV01000021.1	103050	103697	-	scaR	1-648/648	===============	0/0	100	100	S.uberis_mastitis		scaR [CAR41166.1] [SUB0472]
GCF_009707045.1_ASM970704v1_genomic.fna.gz	NZ_WLXV01000021.1	103843	104775	+	mtuA	1-933/933	===============	0/0	100	99.89	S.uberis_mastitis		mtuA [CAR41168.1] [SUB0473]
GCF_009707045.1_ASM970704v1_genomic.fna.gz	NZ_WLXV01000021.1	104835	105557	+	mtsB	1-723/723	===============	0/0	100	100	S.uberis_mastitis		mtsB [CAR41170.1] [SUB0474]
GCF_009707045.1_ASM970704v1_genomic.fna.gz	NZ_WLXV01000021.1	154186	155184	+	biofilm_putative_glycosyltransferase	1-999/999	===============	0/0	100	99.6	S.uberis_mastitis		biofilm_putative_glycosyltransferase [CAR41299.1] [SUB0538]
GCF_009707045.1_ASM970704v1_genomic.fna.gz	NZ_WLXV01000021.1	155186	156520	+	biofilm_putative_glycosyltransferase_2	1-1335/1335	===============	0/0	100	100	S.uberis_mastitis		biofilm_putative_glycosyltransferase_2 [CAR41301.1] [sub0539]
GCF_009707045.1_ASM970704v1_genomic.fna.gz	NZ_WLXV01000022.1	30810	31636	-	oppF	1-825/825	========/======	2020-02-02	100	99.64	S.uberis_mastitis		oppF [CAC37637.1]
GCF_009707045.1_ASM970704v1_genomic.fna.gz	NZ_WLXV01000022.1	45652	48288	-	sua	1-2637/2637	===============	0/0	100	99.66	S.uberis_mastitis		sua [CAR43489.1]
GCF_009707045.1_ASM970704v1_genomic.fna.gz	NZ_WLXV01000022.1	99122	100831	-	cylA	1-1710/1710	===============	0/0	100	98.77	S.uberis_mastitis		cylA
GCF_009707045.1_ASM970704v1_genomic.fna.gz	NZ_WLXV01000022.1	101464	102480	+	hasC_homologue_gpsA	1-1017/1017	===============	0/0	100	99.8	S.uberis_mastitis		hasC_homologue_gpsA [CAR43601.1]
GCF_009707045.1_ASM970704v1_genomic.fna.gz	NZ_WLXV01000022.1	102510	103424	+	gtaB/hasC	1-915/915	===============	0/0	100	99.78	S.uberis_mastitis		gtaB/hasC
GCF_009707045.1_ASM970704v1_genomic.fna.gz	NZ_WLXV01000022.1	106325	107530	-	hasB1	1-1206/1206	===============	0/0	100	99.92	S.uberis_mastitis		hasB1 [CAR43609.1]
GCF_009707045.1_ASM970704v1_genomic.fna.gz	NZ_WLXV01000022.1	107555	108808	-	hasA	1-1254/1254	===============	0/0	100	100	S.uberis_mastitis		hasA [CAB46918.2]
GCF_009707045.1_ASM970704v1_genomic.fna.gz	NZ_WLXV01000022.1	198759	199268	+	fbpS	1-510/510	===============	0/0	100	97.84	S.uberis_mastitis		fbpS [CAR42461.1]
GCF_009707045.1_ASM970704v1_genomic.fna.gz	NZ_WLXV01000022.1	199496	200356	+	pauA	1-861/861	===============	0/0	100	99.19	S.uberis_mastitis		pauA [CAR43782.1]
GCF_009707045.1_ASM970704v1_genomic.fna.gz	NZ_WLXV01000024.1	54450	55949	-	mga	1-1500/1500	===============	0/0	100	97.6	S.uberis_mastitis		mga [CAR40575.1]
GCF_009707045.1_ASM970704v1_genomic.fna.gz	NZ_WLXV01000027.1	35198	35932	-	fabG_1/cylG	1-735/735	===============	0/0	100	100	S.uberis_mastitis		fabG_1/cylG
GCF_009707045.1_ASM970704v1_genomic.fna.gz	NZ_WLXV01000029.1	2808	4274	+	tagU_3/cps4A	1-1467/1467	===============	0/0	100	92.91	S.uberis_mastitis		tagU_3/cps4A
GCF_009707045.1_ASM970704v1_genomic.fna.gz	NZ_WLXV01000029.1	4271	5002	+	cpsB	1-732/732	===============	0/0	100	98.91	S.uberis_mastitis		cpsB
GCF_009707045.1_ASM970704v1_genomic.fna.gz	NZ_WLXV01000029.1	5011	5700	+	cpsC	1-690/690	===============	0/0	100	97.68	S.uberis_mastitis		cpsC
GCF_009707045.1_ASM970704v1_genomic.fna.gz	NZ_WLXV01000029.1	5711	6448	+	cpsD/cps4D	1-738/738	===============	0/0	100	98.51	S.uberis_mastitis		cpsD/cps4D
GCF_009707045.1_ASM970704v1_genomic.fna.gz	NZ_WLXV01000029.1	8314	8916	+	pglC/cps4E	1-603/603	===============	0/0	100	96.85	S.uberis_mastitis		pglC/cps4E
GCF_009707045.1_ASM970704v1_genomic.fna.gz	NZ_WLXV01000029.1	17397	18632	+	hasB2	1-1236/1236	===============	0/0	100	97.17	S.uberis_mastitis		hasB2 [CAR42292.1]
GCF_009707045.1_ASM970704v1_genomic.fna.gz	NZ_WLXV01000029.1	160981	161817	-	putative_surface-anchored_protein	1-837/837	===============	0/0	100	99.16	S.uberis_mastitis		putative_surface-anchored_protein [CAR41974.1] [SUB0888]
GCF_009707045.1_ASM970704v1_genomic.fna.gz	NZ_WLXV01000029.1	166718	167647	-	lmb	1-930/930	===============	0/0	100	99.57	S.uberis_mastitis		lmb [CAR41964.1] [SUB0884]
GCF_009707045.1_ASM970704v1_genomic.fna.gz	NZ_WLXV01000029.1	169426	170184	-	srtA	1-759/759	===============	0/0	100	98.95	S.uberis_mastitis		srtA [CAR41958.1]
GCF_009707085.1_ASM970708v1_genomic.fna.gz	NZ_WLXW01000012.1	85783	86385	-	pglC/cps4E	1-603/603	===============	0/0	100	97.51	S.uberis_mastitis		pglC/cps4E
GCF_009707085.1_ASM970708v1_genomic.fna.gz	NZ_WLXW01000012.1	88250	88987	-	cpsD/cps4D	1-738/738	===============	0/0	100	94.99	S.uberis_mastitis		cpsD/cps4D
GCF_009707085.1_ASM970708v1_genomic.fna.gz	NZ_WLXW01000012.1	88999	89687	-	cpsC	1-689/690	===============	0/0	99.86	97.24	S.uberis_mastitis		cpsC
GCF_009707085.1_ASM970708v1_genomic.fna.gz	NZ_WLXW01000012.1	89696	90427	-	cpsB	1-732/732	===============	0/0	100	97.81	S.uberis_mastitis		cpsB
GCF_009707085.1_ASM970708v1_genomic.fna.gz	NZ_WLXW01000012.1	90424	91890	-	tagU_3/cps4A	1-1467/1467	===============	0/0	100	94.41	S.uberis_mastitis		tagU_3/cps4A
GCF_009707085.1_ASM970708v1_genomic.fna.gz	NZ_WLXW01000019.1	8188	8835	-	scaR	1-648/648	===============	0/0	100	99.54	S.uberis_mastitis		scaR [CAR41166.1] [SUB0472]
GCF_009707085.1_ASM970708v1_genomic.fna.gz	NZ_WLXW01000019.1	8981	9913	+	mtuA	1-933/933	===============	0/0	100	99.46	S.uberis_mastitis		mtuA [CAR41168.1] [SUB0473]
GCF_009707085.1_ASM970708v1_genomic.fna.gz	NZ_WLXW01000019.1	9973	10695	+	mtsB	1-723/723	===============	0/0	100	99.58	S.uberis_mastitis		mtsB [CAR41170.1] [SUB0474]
GCF_009707085.1_ASM970708v1_genomic.fna.gz	NZ_WLXW01000019.1	56567	57565	+	biofilm_putative_glycosyltransferase	1-999/999	===============	0/0	100	99.5	S.uberis_mastitis		biofilm_putative_glycosyltransferase [CAR41299.1] [SUB0538]
GCF_009707085.1_ASM970708v1_genomic.fna.gz	NZ_WLXW01000019.1	57567	58901	+	biofilm_putative_glycosyltransferase_2	1-1335/1335	===============	0/0	100	100	S.uberis_mastitis		biofilm_putative_glycosyltransferase_2 [CAR41301.1] [sub0539]
GCF_009707085.1_ASM970708v1_genomic.fna.gz	NZ_WLXW01000025.1	257984	258742	+	srtA	1-759/759	===============	0/0	100	99.61	S.uberis_mastitis		srtA [CAR41958.1]
GCF_009707085.1_ASM970708v1_genomic.fna.gz	NZ_WLXW01000025.1	260521	261450	+	lmb	1-930/930	===============	0/0	100	99.78	S.uberis_mastitis		lmb [CAR41964.1] [SUB0884]
GCF_009707085.1_ASM970708v1_genomic.fna.gz	NZ_WLXW01000025.1	266351	267187	+	putative_surface-anchored_protein	1-837/837	===============	0/0	100	99.88	S.uberis_mastitis		putative_surface-anchored_protein [CAR41974.1] [SUB0888]
GCF_009707085.1_ASM970708v1_genomic.fna.gz	NZ_WLXW01000026.1	11834	12667	+	srtC-2/srtC	1-834/834	===============	0/0	100	98.32	S.uberis_mastitis		srtC-2/srtC
GCF_009707085.1_ASM970708v1_genomic.fna.gz	NZ_WLXW01000035.1	119666	120493	+	YqxC	1-828/828	===============	0/0	100	100	S.uberis_mastitis		YqxC [CAR42774.1]
GCF_009707085.1_ASM970708v1_genomic.fna.gz	NZ_WLXW01000036.1	52574	54073	-	mga	1-1500/1500	===============	0/0	100	97.6	S.uberis_mastitis		mga [CAR40575.1]
GCF_009707085.1_ASM970708v1_genomic.fna.gz	NZ_WLXW01000039.1	34607	35467	-	pauA	1-861/861	===============	0/0	100	99.3	S.uberis_mastitis		pauA [CAR43782.1]
GCF_009707085.1_ASM970708v1_genomic.fna.gz	NZ_WLXW01000039.1	35695	36204	-	fbpS	1-510/510	===============	0/0	100	97.65	S.uberis_mastitis		fbpS [CAR42461.1]
GCF_009707085.1_ASM970708v1_genomic.fna.gz	NZ_WLXW01000039.1	126142	127395	+	hasA	1-1254/1254	===============	0/0	100	100	S.uberis_mastitis		hasA [CAB46918.2]
GCF_009707085.1_ASM970708v1_genomic.fna.gz	NZ_WLXW01000039.1	127420	128625	+	hasB1	1-1206/1206	===============	0/0	100	100	S.uberis_mastitis		hasB1 [CAR43609.1]
GCF_009707085.1_ASM970708v1_genomic.fna.gz	NZ_WLXW01000039.1	131525	132439	-	gtaB/hasC	1-915/915	===============	0/0	100	99.78	S.uberis_mastitis		gtaB/hasC
GCF_009707085.1_ASM970708v1_genomic.fna.gz	NZ_WLXW01000039.1	132469	133485	-	hasC_homologue_gpsA	1-1017/1017	===============	0/0	100	99.51	S.uberis_mastitis		hasC_homologue_gpsA [CAR43601.1]
GCF_009707085.1_ASM970708v1_genomic.fna.gz	NZ_WLXW01000039.1	134118	135827	+	cylA	1-1710/1710	===============	0/0	100	100	S.uberis_mastitis		cylA
GCF_009707085.1_ASM970708v1_genomic.fna.gz	NZ_WLXW01000039.1	180912	183548	+	sua	1-2637/2637	===============	0/0	100	99.43	S.uberis_mastitis		sua [CAR43489.1]
GCF_009707085.1_ASM970708v1_genomic.fna.gz	NZ_WLXW01000039.1	197563	198389	+	oppF	1-825/825	========/======	2020-02-02	100	99.76	S.uberis_mastitis		oppF [CAC37637.1]
GCF_009707085.1_ASM970708v1_genomic.fna.gz	NZ_WLXW01000039.1	363587	364321	+	fabG_1/cylG	1-735/735	===============	0/0	100	99.73	S.uberis_mastitis		fabG_1/cylG
GCF_009707085.1_ASM970708v1_genomic.fna.gz	NZ_WLXW01000040.1	66933	70367	+	scpA	1-3435/3435	===============	0/0	100	99.42	S.uberis_mastitis		scpA [CAR42550.1] [SUB1154]
GCF_009707085.1_ASM970708v1_genomic.fna.gz	NZ_WLXW01000040.1	114895	116547	-	rqcH/fbp54	1-1653/1653	===============	0/0	100	98.31	S.uberis_mastitis		rqcH/fbp54
GCF_009707105.1_ASM970710v1_genomic.fna.gz	NZ_WLXX01000005.1	3481	4215	+	fabG_1/cylG	1-735/735	===============	0/0	100	99.73	S.uberis_mastitis		fabG_1/cylG
GCF_009707105.1_ASM970710v1_genomic.fna.gz	NZ_WLXX01000009.1	39524	40990	+	tagU_3/cps4A	1-1467/1467	===============	0/0	100	94.41	S.uberis_mastitis		tagU_3/cps4A
GCF_009707105.1_ASM970710v1_genomic.fna.gz	NZ_WLXX01000009.1	40987	41718	+	cpsB	1-732/732	===============	0/0	100	97.81	S.uberis_mastitis		cpsB
GCF_009707105.1_ASM970710v1_genomic.fna.gz	NZ_WLXX01000009.1	41727	42415	+	cpsC	1-689/690	===============	0/0	99.86	97.24	S.uberis_mastitis		cpsC
GCF_009707105.1_ASM970710v1_genomic.fna.gz	NZ_WLXX01000009.1	42427	43164	+	cpsD/cps4D	1-738/738	===============	0/0	100	94.99	S.uberis_mastitis		cpsD/cps4D
GCF_009707105.1_ASM970710v1_genomic.fna.gz	NZ_WLXX01000009.1	45029	45631	+	pglC/cps4E	1-603/603	===============	0/0	100	97.51	S.uberis_mastitis		pglC/cps4E
GCF_009707105.1_ASM970710v1_genomic.fna.gz	NZ_WLXX01000014.1	50696	51523	-	YqxC	1-828/828	===============	0/0	100	100	S.uberis_mastitis		YqxC [CAR42774.1]
GCF_009707105.1_ASM970710v1_genomic.fna.gz	NZ_WLXX01000023.1	38319	39179	-	pauA	1-861/861	===============	0/0	100	99.3	S.uberis_mastitis		pauA [CAR43782.1]
GCF_009707105.1_ASM970710v1_genomic.fna.gz	NZ_WLXX01000023.1	39407	39916	-	fbpS	1-510/510	===============	0/0	100	97.65	S.uberis_mastitis		fbpS [CAR42461.1]
GCF_009707105.1_ASM970710v1_genomic.fna.gz	NZ_WLXX01000023.1	129854	131107	+	hasA	1-1254/1254	===============	0/0	100	100	S.uberis_mastitis		hasA [CAB46918.2]
GCF_009707105.1_ASM970710v1_genomic.fna.gz	NZ_WLXX01000023.1	131132	132337	+	hasB1	1-1206/1206	===============	0/0	100	100	S.uberis_mastitis		hasB1 [CAR43609.1]
GCF_009707105.1_ASM970710v1_genomic.fna.gz	NZ_WLXX01000023.1	135237	136151	-	gtaB/hasC	1-915/915	===============	0/0	100	99.78	S.uberis_mastitis		gtaB/hasC
GCF_009707105.1_ASM970710v1_genomic.fna.gz	NZ_WLXX01000023.1	136181	137197	-	hasC_homologue_gpsA	1-1017/1017	===============	0/0	100	99.51	S.uberis_mastitis		hasC_homologue_gpsA [CAR43601.1]
GCF_009707105.1_ASM970710v1_genomic.fna.gz	NZ_WLXX01000023.1	137830	139539	+	cylA	1-1710/1710	===============	0/0	100	100	S.uberis_mastitis		cylA
GCF_009707105.1_ASM970710v1_genomic.fna.gz	NZ_WLXX01000023.1	184624	187260	+	sua	1-2637/2637	===============	0/0	100	99.43	S.uberis_mastitis		sua [CAR43489.1]
GCF_009707105.1_ASM970710v1_genomic.fna.gz	NZ_WLXX01000023.1	201275	202101	+	oppF	1-825/825	========/======	2020-02-02	100	99.76	S.uberis_mastitis		oppF [CAC37637.1]
GCF_009707105.1_ASM970710v1_genomic.fna.gz	NZ_WLXX01000026.1	52574	54073	-	mga	1-1500/1500	===============	0/0	100	97.6	S.uberis_mastitis		mga [CAR40575.1]
GCF_009707105.1_ASM970710v1_genomic.fna.gz	NZ_WLXX01000036.1	20798	22450	+	rqcH/fbp54	1-1653/1653	===============	0/0	100	98.31	S.uberis_mastitis		rqcH/fbp54
GCF_009707105.1_ASM970710v1_genomic.fna.gz	NZ_WLXX01000036.1	66978	70412	-	scpA	1-3435/3435	===============	0/0	100	99.42	S.uberis_mastitis		scpA [CAR42550.1] [SUB1154]
GCF_009707105.1_ASM970710v1_genomic.fna.gz	NZ_WLXX01000038.1	7747	8394	-	scaR	1-648/648	===============	0/0	100	99.54	S.uberis_mastitis		scaR [CAR41166.1] [SUB0472]
GCF_009707105.1_ASM970710v1_genomic.fna.gz	NZ_WLXX01000038.1	8540	9472	+	mtuA	1-933/933	===============	0/0	100	99.46	S.uberis_mastitis		mtuA [CAR41168.1] [SUB0473]
GCF_009707105.1_ASM970710v1_genomic.fna.gz	NZ_WLXX01000038.1	9532	10254	+	mtsB	1-723/723	===============	0/0	100	99.58	S.uberis_mastitis		mtsB [CAR41170.1] [SUB0474]
GCF_009707105.1_ASM970710v1_genomic.fna.gz	NZ_WLXX01000038.1	53078	54076	+	biofilm_putative_glycosyltransferase	1-999/999	===============	0/0	100	99.5	S.uberis_mastitis		biofilm_putative_glycosyltransferase [CAR41299.1] [SUB0538]
GCF_009707105.1_ASM970710v1_genomic.fna.gz	NZ_WLXX01000038.1	54078	55412	+	biofilm_putative_glycosyltransferase_2	1-1335/1335	===============	0/0	100	100	S.uberis_mastitis		biofilm_putative_glycosyltransferase_2 [CAR41301.1] [sub0539]
GCF_009707105.1_ASM970710v1_genomic.fna.gz	NZ_WLXX01000038.1	394334	395092	+	srtA	1-759/759	===============	0/0	100	99.61	S.uberis_mastitis		srtA [CAR41958.1]
GCF_009707105.1_ASM970710v1_genomic.fna.gz	NZ_WLXX01000038.1	396871	397800	+	lmb	1-930/930	===============	0/0	100	99.78	S.uberis_mastitis		lmb [CAR41964.1] [SUB0884]
GCF_009707105.1_ASM970710v1_genomic.fna.gz	NZ_WLXX01000038.1	402701	403537	+	putative_surface-anchored_protein	1-837/837	===============	0/0	100	99.88	S.uberis_mastitis		putative_surface-anchored_protein [CAR41974.1] [SUB0888]
GCF_009707105.1_ASM970710v1_genomic.fna.gz	NZ_WLXX01000040.1	11834	12667	+	srtC-2/srtC	1-834/834	===============	0/0	100	98.32	S.uberis_mastitis		srtC-2/srtC
GCF_009807055.1_ASM980705v1_genomic.fna.gz	NZ_WUBX01000008.1	46150	47616	+	tagU_3/cps4A	1-1467/1467	===============	0/0	100	92.98	S.uberis_mastitis		tagU_3/cps4A
GCF_009807055.1_ASM980705v1_genomic.fna.gz	NZ_WUBX01000008.1	47613	48344	+	cpsB	1-732/732	===============	0/0	100	98.5	S.uberis_mastitis		cpsB
GCF_009807055.1_ASM980705v1_genomic.fna.gz	NZ_WUBX01000008.1	48353	49042	+	cpsC	1-690/690	===============	0/0	100	96.38	S.uberis_mastitis		cpsC
GCF_009807055.1_ASM980705v1_genomic.fna.gz	NZ_WUBX01000008.1	49053	49790	+	cpsD/cps4D	1-738/738	===============	0/0	100	97.56	S.uberis_mastitis		cpsD/cps4D
GCF_009807055.1_ASM980705v1_genomic.fna.gz	NZ_WUBX01000008.1	51656	52258	+	pglC/cps4E	1-603/603	===============	0/0	100	96.52	S.uberis_mastitis		pglC/cps4E
GCF_009807055.1_ASM980705v1_genomic.fna.gz	NZ_WUBX01000008.1	53960	54736	+	cpsM	1-777/777	===============	0/0	100	99.87	S.uberis_mastitis		cpsM
GCF_009807055.1_ASM980705v1_genomic.fna.gz	NZ_WUBX01000011.1	50758	51585	-	YqxC	1-828/828	===============	0/0	100	100	S.uberis_mastitis		YqxC [CAR42774.1]
GCF_009807055.1_ASM980705v1_genomic.fna.gz	NZ_WUBX01000017.1	51162	52661	-	mga	1-1500/1500	===============	0/0	100	97.93	S.uberis_mastitis		mga [CAR40575.1]
GCF_009807055.1_ASM980705v1_genomic.fna.gz	NZ_WUBX01000022.1	35053	35787	-	fabG_1/cylG	1-735/735	===============	0/0	100	100	S.uberis_mastitis		fabG_1/cylG
GCF_009807055.1_ASM980705v1_genomic.fna.gz	NZ_WUBX01000022.1	154774	155600	-	oppF	1-825/825	========/======	2020-02-02	100	99.76	S.uberis_mastitis		oppF [CAC37637.1]
GCF_009807055.1_ASM980705v1_genomic.fna.gz	NZ_WUBX01000022.1	169618	172254	-	sua	1-2637/2637	===============	0/0	100	99.47	S.uberis_mastitis		sua [CAR43489.1]
GCF_009807055.1_ASM980705v1_genomic.fna.gz	NZ_WUBX01000022.1	223085	224794	-	cylA	1-1710/1710	===============	0/0	100	98.42	S.uberis_mastitis		cylA
GCF_009807055.1_ASM980705v1_genomic.fna.gz	NZ_WUBX01000022.1	225428	226444	+	hasC_homologue_gpsA	1-1017/1017	===============	0/0	100	97.25	S.uberis_mastitis		hasC_homologue_gpsA [CAR43601.1]
GCF_009807055.1_ASM980705v1_genomic.fna.gz	NZ_WUBX01000022.1	226474	227388	+	gtaB/hasC	1-915/915	===============	0/0	100	99.78	S.uberis_mastitis		gtaB/hasC
GCF_009807055.1_ASM980705v1_genomic.fna.gz	NZ_WUBX01000022.1	230288	231493	-	hasB1	1-1206/1206	===============	0/0	100	100	S.uberis_mastitis		hasB1 [CAR43609.1]
GCF_009807055.1_ASM980705v1_genomic.fna.gz	NZ_WUBX01000022.1	231518	232771	-	hasA	1-1254/1254	===============	0/0	100	100	S.uberis_mastitis		hasA [CAB46918.2]
GCF_009807055.1_ASM980705v1_genomic.fna.gz	NZ_WUBX01000022.1	334499	335008	+	fbpS	1-510/510	===============	0/0	100	98.04	S.uberis_mastitis		fbpS [CAR42461.1]
GCF_009807055.1_ASM980705v1_genomic.fna.gz	NZ_WUBX01000022.1	335237	336097	+	pauA	1-861/861	===============	0/0	100	98.95	S.uberis_mastitis		pauA [CAR43782.1]
GCF_009807055.1_ASM980705v1_genomic.fna.gz	NZ_WUBX01000023.1	64253	64900	-	scaR	1-648/648	===============	0/0	100	99.69	S.uberis_mastitis		scaR [CAR41166.1] [SUB0472]
GCF_009807055.1_ASM980705v1_genomic.fna.gz	NZ_WUBX01000023.1	65046	65978	+	mtuA	1-933/933	===============	0/0	100	99.46	S.uberis_mastitis		mtuA [CAR41168.1] [SUB0473]
GCF_009807055.1_ASM980705v1_genomic.fna.gz	NZ_WUBX01000023.1	66038	66760	+	mtsB	1-723/723	===============	0/0	100	99.72	S.uberis_mastitis		mtsB [CAR41170.1] [SUB0474]
GCF_009807055.1_ASM980705v1_genomic.fna.gz	NZ_WUBX01000023.1	111976	112974	+	biofilm_putative_glycosyltransferase	1-999/999	===============	0/0	100	98.9	S.uberis_mastitis		biofilm_putative_glycosyltransferase [CAR41299.1] [SUB0538]
GCF_009807055.1_ASM980705v1_genomic.fna.gz	NZ_WUBX01000023.1	112976	114310	+	biofilm_putative_glycosyltransferase_2	1-1335/1335	===============	0/0	100	99.85	S.uberis_mastitis		biofilm_putative_glycosyltransferase_2 [CAR41301.1] [sub0539]
GCF_009807055.1_ASM980705v1_genomic.fna.gz	NZ_WUBX01000024.1	2102	3754	+	rqcH/fbp54	1-1653/1653	===============	0/0	100	98.06	S.uberis_mastitis		rqcH/fbp54
GCF_009807055.1_ASM980705v1_genomic.fna.gz	NZ_WUBX01000024.1	48283	51717	-	scpA	1-3435/3435	===============	0/0	100	99.74	S.uberis_mastitis		scpA [CAR42550.1] [SUB1154]
GCF_009807055.1_ASM980705v1_genomic.fna.gz	NZ_WUBX01000034.1	258066	258824	+	srtA	1-759/759	===============	0/0	100	99.47	S.uberis_mastitis		srtA [CAR41958.1]
GCF_009807055.1_ASM980705v1_genomic.fna.gz	NZ_WUBX01000034.1	260603	261532	+	lmb	1-930/930	===============	0/0	100	99.68	S.uberis_mastitis		lmb [CAR41964.1] [SUB0884]
GCF_009807055.1_ASM980705v1_genomic.fna.gz	NZ_WUBX01000034.1	266428	267264	+	putative_surface-anchored_protein	1-837/837	===============	0/0	100	99.16	S.uberis_mastitis		putative_surface-anchored_protein [CAR41974.1] [SUB0888]
GCF_900459985.1_41686_E01_genomic.fna.gz	NZ_UHHX01000003.1	149670	151169	-	mga	1-1500/1500	===============	0/0	100	97.33	S.uberis_mastitis		mga [CAR40575.1]
GCF_900459985.1_41686_E01_genomic.fna.gz	NZ_UHHX01000003.1	470688	471335	-	scaR	1-648/648	===============	0/0	100	99.69	S.uberis_mastitis		scaR [CAR41166.1] [SUB0472]
GCF_900459985.1_41686_E01_genomic.fna.gz	NZ_UHHX01000003.1	471481	472413	+	mtuA	1-933/933	===============	0/0	100	99.36	S.uberis_mastitis		mtuA [CAR41168.1] [SUB0473]
GCF_900459985.1_41686_E01_genomic.fna.gz	NZ_UHHX01000003.1	472473	473195	+	mtsB	1-723/723	===============	0/0	100	99.72	S.uberis_mastitis		mtsB [CAR41170.1] [SUB0474]
GCF_900459985.1_41686_E01_genomic.fna.gz	NZ_UHHX01000003.1	521736	522734	+	biofilm_putative_glycosyltransferase	1-999/999	===============	0/0	100	99.5	S.uberis_mastitis		biofilm_putative_glycosyltransferase [CAR41299.1] [SUB0538]
GCF_900459985.1_41686_E01_genomic.fna.gz	NZ_UHHX01000003.1	522736	524070	+	biofilm_putative_glycosyltransferase_2	1-1335/1335	===============	0/0	100	99.85	S.uberis_mastitis		biofilm_putative_glycosyltransferase_2 [CAR41301.1] [sub0539]
GCF_900459985.1_41686_E01_genomic.fna.gz	NZ_UHHX01000003.1	900131	900889	+	srtA	1-759/759	===============	0/0	100	99.61	S.uberis_mastitis		srtA [CAR41958.1]
GCF_900459985.1_41686_E01_genomic.fna.gz	NZ_UHHX01000003.1	902668	903597	+	lmb	1-930/930	===============	0/0	100	99.78	S.uberis_mastitis		lmb [CAR41964.1] [SUB0884]
GCF_900459985.1_41686_E01_genomic.fna.gz	NZ_UHHX01000003.1	908496	909332	+	putative_surface-anchored_protein	1-837/837	===============	0/0	100	98.69	S.uberis_mastitis		putative_surface-anchored_protein [CAR41974.1] [SUB0888]
GCF_900459985.1_41686_E01_genomic.fna.gz	NZ_UHHX01000003.1	1049085	1050284	-	wbjC/cps4K	1-1200/1200	===============	0/0	100	95.25	S.uberis_mastitis		wbjC/cps4K
GCF_900459985.1_41686_E01_genomic.fna.gz	NZ_UHHX01000003.1	1050301	1051476	-	wbpI/cps4L	1-1176/1176	========/======	2020-02-02	99.91	85.13	S.uberis_mastitis		wbpI/cps4L
GCF_900459985.1_41686_E01_genomic.fna.gz	NZ_UHHX01000003.1	1051495	1052532	-	capD/cps4J	1-1038/1038	========/======	2020-02-02	99.9	87.39	S.uberis_mastitis		capD/cps4J
GCF_900459985.1_41686_E01_genomic.fna.gz	NZ_UHHX01000003.1	1052532	1053629	-	cps4I	1-1098/1098	===============	0/0	100	80.06	S.uberis_mastitis		cps4I
GCF_900459985.1_41686_E01_genomic.fna.gz	NZ_UHHX01000003.1	1065203	1065940	-	cpsD/cps4D	1-738/738	===============	0/0	100	98.24	S.uberis_mastitis		cpsD/cps4D
GCF_900459985.1_41686_E01_genomic.fna.gz	NZ_UHHX01000003.1	1066652	1067383	-	cpsB	1-732/732	========/======	2020-02-02	99.86	93.86	S.uberis_mastitis		cpsB
GCF_900459985.1_41686_E01_genomic.fna.gz	NZ_UHHX01000003.1	1067380	1068846	-	tagU_3/cps4A	1-1467/1467	===============	0/0	100	93.25	S.uberis_mastitis		tagU_3/cps4A
GCF_900459985.1_41686_E01_genomic.fna.gz	NZ_UHHX01000003.1	1126109	1127554	-	sclB	1-1455/1455	========/======	2020-09-01	99.38	99.31	S.uberis_mastitis		sclB [CAR42417.1] [SUB1095]
GCF_900459985.1_41686_E01_genomic.fna.gz	NZ_UHHX01000003.1	1147579	1149231	+	rqcH/fbp54	1-1653/1653	===============	0/0	100	98.25	S.uberis_mastitis		rqcH/fbp54
GCF_900459985.1_41686_E01_genomic.fna.gz	NZ_UHHX01000003.1	1193758	1197192	-	scpA	1-3435/3435	===============	0/0	100	99.71	S.uberis_mastitis		scpA [CAR42550.1] [SUB1154]
GCF_900459985.1_41686_E01_genomic.fna.gz	NZ_UHHX01000003.1	1321482	1322309	-	YqxC	1-828/828	===============	0/0	100	100	S.uberis_mastitis		YqxC [CAR42774.1]
GCF_900459985.1_41686_E01_genomic.fna.gz	NZ_UHHX01000003.1	1548330	1549064	-	fabG_1/cylG	1-735/735	===============	0/0	100	100	S.uberis_mastitis		fabG_1/cylG
GCF_900459985.1_41686_E01_genomic.fna.gz	NZ_UHHX01000003.1	1672239	1673065	-	oppF	1-825/825	========/======	2020-02-02	100	99.76	S.uberis_mastitis		oppF [CAC37637.1]
GCF_900459985.1_41686_E01_genomic.fna.gz	NZ_UHHX01000003.1	1687084	1689720	-	sua	1-2637/2637	===============	0/0	100	99.66	S.uberis_mastitis		sua [CAR43489.1]
GCF_900459985.1_41686_E01_genomic.fna.gz	NZ_UHHX01000003.1	1737596	1739305	-	cylA	1-1710/1710	===============	0/0	100	99.3	S.uberis_mastitis		cylA
GCF_900459985.1_41686_E01_genomic.fna.gz	NZ_UHHX01000003.1	1739938	1740954	+	hasC_homologue_gpsA	1-1017/1017	===============	0/0	100	99.41	S.uberis_mastitis		hasC_homologue_gpsA [CAR43601.1]
GCF_900459985.1_41686_E01_genomic.fna.gz	NZ_UHHX01000003.1	1740984	1741898	+	gtaB/hasC	1-915/915	===============	0/0	100	99.45	S.uberis_mastitis		gtaB/hasC
GCF_900459985.1_41686_E01_genomic.fna.gz	NZ_UHHX01000003.1	1744798	1746003	-	hasB1	1-1206/1206	===============	0/0	100	100	S.uberis_mastitis		hasB1 [CAR43609.1]
GCF_900459985.1_41686_E01_genomic.fna.gz	NZ_UHHX01000003.1	1746028	1747281	-	hasA	1-1254/1254	===============	0/0	100	99.84	S.uberis_mastitis		hasA [CAB46918.2]
GCF_900459985.1_41686_E01_genomic.fna.gz	NZ_UHHX01000003.1	1875200	1875709	+	fbpS	1-510/510	===============	0/0	100	97.65	S.uberis_mastitis		fbpS [CAR42461.1]
GCF_900459985.1_41686_E01_genomic.fna.gz	NZ_UHHX01000003.1	1875937	1876797	+	pauA	1-861/861	===============	0/0	100	99.3	S.uberis_mastitis		pauA [CAR43782.1]
GCF_900460135.1_41686_D01_genomic.fna.gz	NZ_UHHY01000002.1	87534	88394	-	pauA	1-861/861	===============	0/0	100	97.91	S.uberis_mastitis		pauA [CAR43782.1]
GCF_900460135.1_41686_D01_genomic.fna.gz	NZ_UHHY01000002.1	88634	89143	-	fbpS	1-510/510	===============	0/0	100	95.1	S.uberis_mastitis		fbpS [CAR42461.1]
GCF_900460135.1_41686_D01_genomic.fna.gz	NZ_UHHY01000002.1	202416	203330	-	gtaB/hasC	1-915/915	===============	0/0	100	99.78	S.uberis_mastitis		gtaB/hasC
GCF_900460135.1_41686_D01_genomic.fna.gz	NZ_UHHY01000002.1	203360	204376	-	hasC_homologue_gpsA	1-1017/1017	===============	0/0	100	92.82	S.uberis_mastitis		hasC_homologue_gpsA [CAR43601.1]
GCF_900460135.1_41686_D01_genomic.fna.gz	NZ_UHHY01000002.1	264282	266918	+	sua	1-2637/2637	===============	0/0	100	98.37	S.uberis_mastitis		sua [CAR43489.1]
GCF_900460135.1_41686_D01_genomic.fna.gz	NZ_UHHY01000002.1	280934	281760	+	oppF	1-825/825	========/======	2020-02-02	100	99.27	S.uberis_mastitis		oppF [CAC37637.1]
GCF_900460135.1_41686_D01_genomic.fna.gz	NZ_UHHY01000002.1	385134	385868	+	fabG_1/cylG	1-735/735	===============	0/0	100	98.5	S.uberis_mastitis		fabG_1/cylG
GCF_900460135.1_41686_D01_genomic.fna.gz	NZ_UHHY01000002.1	658642	660141	-	mga	1-1500/1500	===============	0/0	100	97.27	S.uberis_mastitis		mga [CAR40575.1]
GCF_900460135.1_41686_D01_genomic.fna.gz	NZ_UHHY01000002.1	999477	1000124	-	scaR	1-648/648	===============	0/0	100	99.69	S.uberis_mastitis		scaR [CAR41166.1] [SUB0472]
GCF_900460135.1_41686_D01_genomic.fna.gz	NZ_UHHY01000002.1	1000270	1001202	+	mtuA	1-933/933	===============	0/0	100	99.36	S.uberis_mastitis		mtuA [CAR41168.1] [SUB0473]
GCF_900460135.1_41686_D01_genomic.fna.gz	NZ_UHHY01000002.1	1001262	1001982	+	mtsB	1-721/723	========/======	2020-06-04	99.31	82.6	S.uberis_mastitis		mtsB [CAR41170.1] [SUB0474]
GCF_900460135.1_41686_D01_genomic.fna.gz	NZ_UHHY01000002.1	1038235	1039233	+	biofilm_putative_glycosyltransferase	1-999/999	===============	0/0	100	98.6	S.uberis_mastitis		biofilm_putative_glycosyltransferase [CAR41299.1] [SUB0538]
GCF_900460135.1_41686_D01_genomic.fna.gz	NZ_UHHY01000002.1	1039235	1040569	+	biofilm_putative_glycosyltransferase_2	1-1335/1335	===============	0/0	100	99.33	S.uberis_mastitis		biofilm_putative_glycosyltransferase_2 [CAR41301.1] [sub0539]
GCF_900460135.1_41686_D01_genomic.fna.gz	NZ_UHHY01000002.1	1372563	1373492	+	lmb	1-930/930	===============	0/0	100	99.78	S.uberis_mastitis		lmb [CAR41964.1] [SUB0884]
GCF_900460135.1_41686_D01_genomic.fna.gz	NZ_UHHY01000002.1	1382150	1382980	+	putative_surface-anchored_protein	1-837/837	========/======	2020-06-01	99.28	96.18	S.uberis_mastitis		putative_surface-anchored_protein [CAR41974.1] [SUB0888]
GCF_900460135.1_41686_D01_genomic.fna.gz	NZ_UHHY01000002.1	1528649	1529884	-	hasB2	1-1236/1236	===============	0/0	100	96.93	S.uberis_mastitis		hasB2 [CAR42292.1]
GCF_900460135.1_41686_D01_genomic.fna.gz	NZ_UHHY01000002.1	1541209	1541945	-	cpsD/cps4D	1-738/738	========/======	2020-01-01	99.86	98.24	S.uberis_mastitis		cpsD/cps4D
GCF_900460135.1_41686_D01_genomic.fna.gz	NZ_UHHY01000002.1	1541956	1542645	-	cpsC	1-690/690	===============	0/0	100	99.71	S.uberis_mastitis		cpsC
GCF_900460135.1_41686_D01_genomic.fna.gz	NZ_UHHY01000002.1	1542654	1543385	-	cpsB	1-732/732	===============	0/0	100	97.95	S.uberis_mastitis		cpsB
GCF_900460135.1_41686_D01_genomic.fna.gz	NZ_UHHY01000002.1	1543382	1544833	-	tagU_3/cps4A	16-1467/1467	===============	0/0	98.98	93.11	S.uberis_mastitis		tagU_3/cps4A
GCF_900460135.1_41686_D01_genomic.fna.gz	NZ_UHHY01000002.1	1619510	1621162	+	rqcH/fbp54	1-1653/1653	===============	0/0	100	98.85	S.uberis_mastitis		rqcH/fbp54
GCF_900460135.1_41686_D01_genomic.fna.gz	NZ_UHHY01000002.1	1665685	1669119	-	scpA	1-3435/3435	===============	0/0	100	98.69	S.uberis_mastitis		scpA [CAR42550.1] [SUB1154]
GCF_900460135.1_41686_D01_genomic.fna.gz	NZ_UHHY01000002.1	1801189	1802016	-	YqxC	1-828/828	===============	0/0	100	99.03	S.uberis_mastitis		YqxC [CAR42774.1]
GCF_900475595.1_44343_G01_genomic.fna.gz	NZ_LS483397.1	186995	188494	-	mga	1-1500/1500	===============	0/0	100	96.8	S.uberis_mastitis		mga [CAR40575.1]
GCF_900475595.1_44343_G01_genomic.fna.gz	NZ_LS483397.1	509416	510063	-	scaR	1-648/648	===============	0/0	100	99.69	S.uberis_mastitis		scaR [CAR41166.1] [SUB0472]
GCF_900475595.1_44343_G01_genomic.fna.gz	NZ_LS483397.1	510209	511141	+	mtuA	1-933/933	===============	0/0	100	99.46	S.uberis_mastitis		mtuA [CAR41168.1] [SUB0473]
GCF_900475595.1_44343_G01_genomic.fna.gz	NZ_LS483397.1	511201	511923	+	mtsB	1-723/723	===============	0/0	100	99.58	S.uberis_mastitis		mtsB [CAR41170.1] [SUB0474]
GCF_900475595.1_44343_G01_genomic.fna.gz	NZ_LS483397.1	559459	560457	+	biofilm_putative_glycosyltransferase	1-999/999	===============	0/0	100	99.6	S.uberis_mastitis		biofilm_putative_glycosyltransferase [CAR41299.1] [SUB0538]
GCF_900475595.1_44343_G01_genomic.fna.gz	NZ_LS483397.1	560459	561793	+	biofilm_putative_glycosyltransferase_2	1-1335/1335	===============	0/0	100	100	S.uberis_mastitis		biofilm_putative_glycosyltransferase_2 [CAR41301.1] [sub0539]
GCF_900475595.1_44343_G01_genomic.fna.gz	NZ_LS483397.1	903871	904800	+	lmb	1-930/930	===============	0/0	100	99.68	S.uberis_mastitis		lmb [CAR41964.1] [SUB0884]
GCF_900475595.1_44343_G01_genomic.fna.gz	NZ_LS483397.1	913481	914317	+	putative_surface-anchored_protein	1-837/837	===============	0/0	100	98.69	S.uberis_mastitis		putative_surface-anchored_protein [CAR41974.1] [SUB0888]
GCF_900475595.1_44343_G01_genomic.fna.gz	NZ_LS483397.1	1053880	1055115	-	hasB2	1-1236/1236	===============	0/0	100	96.36	S.uberis_mastitis		hasB2 [CAR42292.1]
GCF_900475595.1_44343_G01_genomic.fna.gz	NZ_LS483397.1	1066435	1067172	-	cpsD/cps4D	1-738/738	===============	0/0	100	96.48	S.uberis_mastitis		cpsD/cps4D
GCF_900475595.1_44343_G01_genomic.fna.gz	NZ_LS483397.1	1067183	1067872	-	cpsC	1-690/690	===============	0/0	100	97.97	S.uberis_mastitis		cpsC
GCF_900475595.1_44343_G01_genomic.fna.gz	NZ_LS483397.1	1067881	1068612	-	cpsB	1-732/732	===============	0/0	100	95.9	S.uberis_mastitis		cpsB
GCF_900475595.1_44343_G01_genomic.fna.gz	NZ_LS483397.1	1068609	1070075	-	tagU_3/cps4A	1-1467/1467	===============	0/0	100	92.91	S.uberis_mastitis		tagU_3/cps4A
GCF_900475595.1_44343_G01_genomic.fna.gz	NZ_LS483397.1	1128276	1129829	-	sclb_2	1-1554/1554	===============	0/0	100	100	S.uberis_mastitis		sclb_2 [SQG46463.1]
GCF_900475595.1_44343_G01_genomic.fna.gz	NZ_LS483397.1	1149720	1151372	+	rqcH/fbp54	1-1653/1653	===============	0/0	100	99.94	S.uberis_mastitis		rqcH/fbp54
GCF_900475595.1_44343_G01_genomic.fna.gz	NZ_LS483397.1	1195898	1199332	-	scpA	1-3435/3435	===============	0/0	100	99.42	S.uberis_mastitis		scpA [CAR42550.1] [SUB1154]
GCF_900475595.1_44343_G01_genomic.fna.gz	NZ_LS483397.1	1316109	1316936	-	YqxC	1-828/828	===============	0/0	100	99.4	S.uberis_mastitis		YqxC [CAR42774.1]
GCF_900475595.1_44343_G01_genomic.fna.gz	NZ_LS483397.1	1421914	1425537	+	hylB/	1-3624/3624	===============	0/0	100	99.23	S.uberis_mastitis		hylB/
GCF_900475595.1_44343_G01_genomic.fna.gz	NZ_LS483397.1	1596044	1596778	-	fabG_1/cylG	1-735/735	===============	0/0	100	100	S.uberis_mastitis		fabG_1/cylG
GCF_900475595.1_44343_G01_genomic.fna.gz	NZ_LS483397.1	1729600	1730426	-	oppF	1-825/825	========/======	2020-02-02	100	99.39	S.uberis_mastitis		oppF [CAC37637.1]
GCF_900475595.1_44343_G01_genomic.fna.gz	NZ_LS483397.1	1744441	1747077	-	sua	1-2637/2637	===============	0/0	100	99.24	S.uberis_mastitis		sua [CAR43489.1]
GCF_900475595.1_44343_G01_genomic.fna.gz	NZ_LS483397.1	1793924	1795633	-	cylA	1-1710/1710	===============	0/0	100	99.36	S.uberis_mastitis		cylA
GCF_900475595.1_44343_G01_genomic.fna.gz	NZ_LS483397.1	1796266	1797282	+	hasC_homologue_gpsA	1-1017/1017	===============	0/0	100	99.31	S.uberis_mastitis		hasC_homologue_gpsA [CAR43601.1]
GCF_900475595.1_44343_G01_genomic.fna.gz	NZ_LS483397.1	1797312	1798226	+	gtaB/hasC	1-915/915	===============	0/0	100	99.67	S.uberis_mastitis		gtaB/hasC
GCF_900475595.1_44343_G01_genomic.fna.gz	NZ_LS483397.1	1907154	1907663	+	fbpS	1-510/510	===============	0/0	100	97.84	S.uberis_mastitis		fbpS [CAR42461.1]
GCF_900475595.1_44343_G01_genomic.fna.gz	NZ_LS483397.1	1907891	1908751	+	pauA	1-861/861	===============	0/0	100	99.19	S.uberis_mastitis		pauA [CAR43782.1]
GCF_900475695.1_46463_C01_genomic.fna.gz	NZ_LS483408.1	153946	155445	-	mga	1-1500/1500	===============	0/0	100	97.47	S.uberis_mastitis		mga [CAR40575.1]
GCF_900475695.1_46463_C01_genomic.fna.gz	NZ_LS483408.1	513949	514596	-	scaR	1-648/648	===============	0/0	100	99.69	S.uberis_mastitis		scaR [CAR41166.1] [SUB0472]
GCF_900475695.1_46463_C01_genomic.fna.gz	NZ_LS483408.1	514742	515674	+	mtuA	1-933/933	===============	0/0	100	99.36	S.uberis_mastitis		mtuA [CAR41168.1] [SUB0473]
GCF_900475695.1_46463_C01_genomic.fna.gz	NZ_LS483408.1	515734	516456	+	mtsB	1-723/723	===============	0/0	100	99.72	S.uberis_mastitis		mtsB [CAR41170.1] [SUB0474]
GCF_900475695.1_46463_C01_genomic.fna.gz	NZ_LS483408.1	565080	566078	+	biofilm_putative_glycosyltransferase	1-999/999	===============	0/0	100	99.5	S.uberis_mastitis		biofilm_putative_glycosyltransferase [CAR41299.1] [SUB0538]
GCF_900475695.1_46463_C01_genomic.fna.gz	NZ_LS483408.1	566080	567414	+	biofilm_putative_glycosyltransferase_2	1-1335/1335	===============	0/0	100	100	S.uberis_mastitis		biofilm_putative_glycosyltransferase_2 [CAR41301.1] [sub0539]
GCF_900475695.1_46463_C01_genomic.fna.gz	NZ_LS483408.1	891165	891923	+	srtA	1-759/759	===============	0/0	100	99.34	S.uberis_mastitis		srtA [CAR41958.1]
GCF_900475695.1_46463_C01_genomic.fna.gz	NZ_LS483408.1	893702	894631	+	lmb	1-930/930	===============	0/0	100	100	S.uberis_mastitis		lmb [CAR41964.1] [SUB0884]
GCF_900475695.1_46463_C01_genomic.fna.gz	NZ_LS483408.1	903312	904148	+	putative_surface-anchored_protein	1-837/837	===============	0/0	100	99.16	S.uberis_mastitis		putative_surface-anchored_protein [CAR41974.1] [SUB0888]
GCF_900475695.1_46463_C01_genomic.fna.gz	NZ_LS483408.1	1043062	1044159	-	mnaA/cps4I	1-1098/1098	===============	0/0	100	100	S.uberis_mastitis		mnaA/cps4I
GCF_900475695.1_46463_C01_genomic.fna.gz	NZ_LS483408.1	1047910	1049007	-	epsF/cps4H	1-1098/1098	===============	0/0	100	99.82	S.uberis_mastitis		epsF/cps4H
GCF_900475695.1_46463_C01_genomic.fna.gz	NZ_LS483408.1	1049018	1050088	-	cps4G_2	1-1071/1071	===============	0/0	100	99.91	S.uberis_mastitis		cps4G_2
GCF_900475695.1_46463_C01_genomic.fna.gz	NZ_LS483408.1	1052910	1053512	-	pglC/cps4E	1-603/603	===============	0/0	100	97.35	S.uberis_mastitis		pglC/cps4E
GCF_900475695.1_46463_C01_genomic.fna.gz	NZ_LS483408.1	1055378	1056115	-	cpsD/cps4D	1-738/738	===============	0/0	100	97.7	S.uberis_mastitis		cpsD/cps4D
GCF_900475695.1_46463_C01_genomic.fna.gz	NZ_LS483408.1	1056126	1056815	-	cpsC	1-690/690	===============	0/0	100	96.81	S.uberis_mastitis		cpsC
GCF_900475695.1_46463_C01_genomic.fna.gz	NZ_LS483408.1	1056824	1057555	-	cpsB	1-732/732	===============	0/0	100	98.77	S.uberis_mastitis		cpsB
GCF_900475695.1_46463_C01_genomic.fna.gz	NZ_LS483408.1	1057552	1059018	-	tagU_3/cps4A	1-1467/1467	===============	0/0	100	92.84	S.uberis_mastitis		tagU_3/cps4A
GCF_900475695.1_46463_C01_genomic.fna.gz	NZ_LS483408.1	1139048	1140700	+	rqcH/fbp54	1-1653/1653	===============	0/0	100	98.31	S.uberis_mastitis		rqcH/fbp54
GCF_900475695.1_46463_C01_genomic.fna.gz	NZ_LS483408.1	1185227	1188661	-	scpA	1-3435/3435	===============	0/0	100	99.8	S.uberis_mastitis		scpA [CAR42550.1] [SUB1154]
GCF_900475695.1_46463_C01_genomic.fna.gz	NZ_LS483408.1	1376831	1377658	-	YqxC	1-828/828	===============	0/0	100	100	S.uberis_mastitis		YqxC [CAR42774.1]
GCF_900475695.1_46463_C01_genomic.fna.gz	NZ_LS483408.1	1638379	1639113	-	fabG_1/cylG	1-735/735	===============	0/0	100	100	S.uberis_mastitis		fabG_1/cylG
GCF_900475695.1_46463_C01_genomic.fna.gz	NZ_LS483408.1	1779192	1780018	-	oppF	1-825/825	========/======	2020-02-02	100	99.39	S.uberis_mastitis		oppF [CAC37637.1]
GCF_900475695.1_46463_C01_genomic.fna.gz	NZ_LS483408.1	1794035	1796671	-	sua	1-2637/2637	===============	0/0	100	99.51	S.uberis_mastitis		sua [CAR43489.1]
GCF_900475695.1_46463_C01_genomic.fna.gz	NZ_LS483408.1	1844542	1846251	-	cylA	1-1710/1710	===============	0/0	100	99.12	S.uberis_mastitis		cylA
GCF_900475695.1_46463_C01_genomic.fna.gz	NZ_LS483408.1	1846884	1847900	+	hasC_homologue_gpsA	1-1017/1017	===============	0/0	100	99.31	S.uberis_mastitis		hasC_homologue_gpsA [CAR43601.1]
GCF_900475695.1_46463_C01_genomic.fna.gz	NZ_LS483408.1	1847930	1848844	+	gtaB/hasC	1-915/915	===============	0/0	100	99.13	S.uberis_mastitis		gtaB/hasC
GCF_900475695.1_46463_C01_genomic.fna.gz	NZ_LS483408.1	1851743	1852948	-	hasB1	1-1206/1206	===============	0/0	100	99.92	S.uberis_mastitis		hasB1 [CAR43609.1]
GCF_900475695.1_46463_C01_genomic.fna.gz	NZ_LS483408.1	1852973	1854225	-	hasA	1-1254/1254	========/======	2020-01-01	99.92	99.68	S.uberis_mastitis		hasA [CAB46918.2]
GCF_900475695.1_46463_C01_genomic.fna.gz	NZ_LS483408.1	1944161	1944670	+	fbpS	1-510/510	===============	0/0	100	97.65	S.uberis_mastitis		fbpS [CAR42461.1]
GCF_900475695.1_46463_C01_genomic.fna.gz	NZ_LS483408.1	1944898	1945758	+	pauA	1-861/861	===============	0/0	100	99.19	S.uberis_mastitis		pauA [CAR43782.1]
